# Supplementary material for: Proteomic and transcriptomic profiling of aerial organ development in Arabidopsis
Source: Sci Data. 2020 Oct 9;7:334. doi: 10.1038/s41597-020-00678-w (PMC7547660; doi:10.1038/s41597-020-00678-w)
Supplement: Supplementary file 1 — Supplemental Table S1 [file 41597_2020_678_MOESM1_ESM.xlsx]

## Sheet: legend
The table is:
Rosette leaf	The log2-transformed abundance of unambigous identified gene loci measured in samples of the rosette leaf developmental series set on protein (FP) and transcript level (TR) (modified from the "proteinGroups.txt" output of MaxQuant and the RNAseq gene abundance)
GOBP enrichment	Fisher's exact test GOBP enrichment of the rosette leaf developmental series (protein level). Filtered for enrichment > 1.5.
p-Rosette leaf	The log2-transformed abundance of identified phosphorylation sites (p-Sites) in samples of the rosette leaf developmental series (modified from the "Phospho(STY)Sites.txt" output of MaxQuant)
Header descriptions
Rosette leaf
AGI code	Araport11 gene locus identifier
Description	Description of gene function
UniProt ID	UniProt identifier
Gene symbol	Names of genes
Mol. weight [kDa] (FP)	Protein molecular weight in kDa
TMT (FP)	Gene locus identified in developmental series dataset on protein level (+)
Peptides (FP)	Number of peptides identified for this protein
Razor + unique peptides (FP)	Number of razor + unique peptides identified for this protein
Unique peptides (FP)	Number of unique peptides identified for this protein
Sequence coverage [%] (FP)	Combined sequence coverage for this protein
Median TMT (FP)	Median tandem mass tag (TMT) reporter intensity across developmental series
Median absolute deviation TMT (FP)	Median absolute deviation (MAD) for TMT reporter intensities across developmental series
GOBP slim name	Gene ontology Biological Process name
GOBP slim	Gene ontology Biological Process identifier
Cluster	Cluster name (Hierarchical clustering, average linkage)
Transcript (TR)	Gene locus identified in developmental series dataset on transcript level (+)
Median TPM (TR)	Median transcript per kilobase million (TPM) intensity across across developmental series
Median absolute deviation TPM (TR)	Median absolute deviation (MAD) for TPM intensities across developmental series
Pearson correlation (FP,TR)	Pearson correlation coefficient of protein and transcript abundance for selected gene loci (5 pairwise valid values). n.d. value not determined
Pairwise valid values	Total number of pairwise valid values for the correlation analysis
TMT_	log2-transformed TMT reporter intensities for each developmental series sample
Valid values (FP)	Total number of valid protein quantification values across all samples of a developmental series
TPM_	log2-transformed TPM intensities for each each developmental series sample
Valid values (TR)	Total number of valid transcript quantification values across all samples of a developmental series
GOBP enrichment
Selection column	Categorical column used for Fisher's exact test
Selection value	Name of selection variable (Cluster)
Category value GOBP slim	Name of category variable (GOBP slim identifier)
Category value GOBP slim name	Name of category variable (GOBP slim name)
Total size	Total number of genes used for analysis
Selection size	Number of genes in selection (Cluster)
Category size	Number of genes in category (GOBP slim)
Intersection size	Number of genes in intersection
Enrichment factor	Enrichment factor
P value	P-value
Benj. Hoch. FDR	Benjamini Hochberg FDR (0.01 threshold)
p-Rosette leaf
AGI code	Araport11 gene locus identifier
Description	Description of gene function
UniProt ID	UniProt identifier
Gene symbol	Names of genes
Mol. weight [kDa] (FP)	Protein molecular weight in kDa
Number of genes	Number of gene loci this p-Site is associated with
Proteins	Araport11 protein identifiers this p-Site is associated with
Positions within proteins	For each protein identifier in the 'Proteins' column you find here the position of modification in the respective protein amino acid sequence. The index of the first amino acid in the sequence is 1
Protein	Identifier of the protein this p-Site is associated with
Position	The position of the modification in the protein amino acid sequence
Amino acid	Modified amiono acid
Diagnostic peak	Detection of modification specific diagnostic peak in the MS/MS spectrum
Sequence window	The up/down stream 15 amino acids around the p-Site
Phospho (STY) Probabilities	The localization probability of the modification for each position in the peptide sequence
class I	P-Sites with a localization probablilty larger than 0.75 (+)
Localization prob	The probability of the corrected localization of a p-Site
PEP	The posterior error probability (PEP) of the best identified modified peptide containing this p-Site
Score	The Andromeda score of the best identified modified peptide containing this p-Site
Delta score	The Andromeda delta score of the best identified modified peptide containing this p-Site.
pTMT_	log2-transformed p-Site intensities for each rosette leaf series sample

## Sheet: Rosette leaf
table_S1: Developmental series rosette leaf
AGI code	Description	UniProt ID	Gene symbol	Mol. weight [kDa] (FP)	TMT (FP)	Peptides (FP)	Razor + unique peptides (FP)	Unique peptides (FP)	Sequence coverage [%] (FP)	Median TMT (FP)	Median absolute deviation TMT (FP)	GOBP slim name	GOBP slim	Cluster	Transcript (TR)	Median TPM (TR)	Median absolute deviation TPM (TR)	Pearson correlation (FP,TR)	Pairwise valid values	TMT_LFCT	TMT_LF1	TMT_LF2	TMT_LF3	TMT_LF4	TMT_LF5	TMT_LF6	TMT_LF7	TMT_LF8	TMT_LF9	TMT_LF10	TMT_LF11	TMT_LF12	Valid values (FP)	TPM_LFCT	TPM_LF1	TPM_LF2	TPM_LF3	TPM_LF4	TPM_LF5	TPM_LF6	TPM_LF7	TPM_LF8	TPM_LF9	TPM_LF10	TPM_LF11	TPM_LF12	Valid values (TR)
AT1G01010	NAC domain containing protein 1	Q0WV96	NAC001	NaN		NaN	NaN	NaN	NaN	NaN	NaN	biosynthetic process;cellular metabolic process;cellular nitrogen compound metabolic process;cellular process;macromolecule metabolic process;metabolic process;nitrogen compound metabolic process;nucleobase-containing compound metabolic process;primary metabolic process;RNA metabolic process	GO:0006139;GO:0006807;GO:0008152;GO:0009058;GO:0009987;GO:0016070;GO:0034641;GO:0043170;GO:0044237;GO:0044238		+	2.31627	0.545844	n.d.	0	NaN	NaN	NaN	NaN	NaN	NaN	NaN	NaN	NaN	NaN	NaN	NaN	NaN	0	4.50894	3.02606	3.41982	2.52548	2.76319	2.13211	2.31627	1.71262	1.77043	2.12395	1.5301	1.6938	2.48864	13
AT1G01020	ARV1 family protein	A0A1P8ARY9;A0A1P8AS22;F4HQG4;Q0WRA1;Q5MK24	ARV1	NaN		NaN	NaN	NaN	NaN	NaN	NaN	alcohol metabolic process;biological regulation;cellular component organization;cellular lipid metabolic process;cellular membrane organization;cellular metabolic process;cellular process;establishment of localization;lipid metabolic process;lipid transport;membrane organization;metabolic process;plasma membrane organization;primary metabolic process;small molecule metabolic process;transport	GO:0006066;GO:0006629;GO:0006810;GO:0006869;GO:0007009;GO:0008152;GO:0009987;GO:0016043;GO:0016044;GO:0044237;GO:0044238;GO:0044255;GO:0044281;GO:0051234;GO:0061024;GO:0065007		+	4.01258	0.237589	n.d.	0	NaN	NaN	NaN	NaN	NaN	NaN	NaN	NaN	NaN	NaN	NaN	NaN	NaN	0	3.34498	4.01258	3.78689	3.77499	3.91924	3.88465	4.07624	4.27601	4.36101	3.85003	4.30337	4.36575	4.51948	13
AT1G01030	AP2/B3-like transcriptional factor family protein	A0A1P8AT85;Q9MAN1	NGA3	NaN		NaN	NaN	NaN	NaN	NaN	NaN	anatomical structure development;biological regulation;biosynthetic process;cellular metabolic process;cellular nitrogen compound metabolic process;cellular process;developmental process;flower development;macromolecule metabolic process;metabolic process;nitrogen compound metabolic process;nucleobase-containing compound metabolic process;post-embryonic development;primary metabolic process;RNA m…	GO:0006139;GO:0006807;GO:0008152;GO:0009058;GO:0009791;GO:0009908;GO:0009987;GO:0016070;GO:0032502;GO:0034641;GO:0043170;GO:0044237;GO:0044238;GO:0048856;GO:0065007		+	0.892335	0.510574	n.d.	0	NaN	NaN	NaN	NaN	NaN	NaN	NaN	NaN	NaN	NaN	NaN	NaN	NaN	0	1.78122	1.55988	1.76814	0.835469	0.875305	1.47087	1.01604	0.892335	0.341682	0.381761	0.798781	0.858118	2.70207	13
AT1G01040	dicer-like 1	F4HQG6;Q9SP32	DCL1	NaN		NaN	NaN	NaN	NaN	NaN	NaN	biological regulation;catabolic process;cellular metabolic process;cellular nitrogen compound metabolic process;cellular process;gene silencing;macromolecule metabolic process;metabolic process;nitrogen compound metabolic process;nucleobase-containing compound metabolic process;primary metabolic process;RNA catabolic process;RNA metabolic process;RNA processing	GO:0006139;GO:0006396;GO:0006401;GO:0006807;GO:0008152;GO:0009056;GO:0009987;GO:0016070;GO:0016458;GO:0034641;GO:0043170;GO:0044237;GO:0044238;GO:0065007		+	3.54763	0.088762	n.d.	0	NaN	NaN	NaN	NaN	NaN	NaN	NaN	NaN	NaN	NaN	NaN	NaN	NaN	0	4.44874	3.84521	3.40085	3.66486	3.63639	3.41754	3.56382	3.22281	3.54763	3.50643	3.61742	3.54577	3.49704	13
AT1G01050	pyrophosphorylase 1	Q93V56	PPa1	24.484	+	6	1	1	23.1	12.8007	0.250258	cellular metabolic process;cellular process;localization;metabolic process;phosphorus metabolic process	GO:0006793;GO:0008152;GO:0009987;GO:0044237;GO:0051179	C	+	6.30773	0.0973282	0.445614	13	13.373	12.895	12.7382	13.2216	13.1427	13.0509	13.1734	12.7096	12.6703	12.4343	12.68	12.2323	12.8007	13	6.64823	6.87987	6.74966	6.4731	6.63467	6.39456	6.29364	6.23925	6.21041	6.30773	6.21876	6.22485	6.14765	13
AT1G01060	Homeodomain-like superfamily protein	F4HQG9;F4HQH3;Q6R0H1	LHY	NaN		NaN	NaN	NaN	NaN	NaN	NaN	biological regulation;biosynthetic process;cellular metabolic process;cellular nitrogen compound metabolic process;cellular process;macromolecule metabolic process;metabolic process;nitrogen compound metabolic process;nucleobase-containing compound metabolic process;primary metabolic process;response to abiotic stimulus;response to chemical stimulus;response to endogenous stimulus;response to osm…	GO:0006139;GO:0006807;GO:0006950;GO:0006970;GO:0008152;GO:0009058;GO:0009628;GO:0009719;GO:0009987;GO:0016070;GO:0034641;GO:0042221;GO:0043170;GO:0044237;GO:0044238;GO:0048511;GO:0050896;GO:0065007		+	5.7604	0.600659	n.d.	0	NaN	NaN	NaN	NaN	NaN	NaN	NaN	NaN	NaN	NaN	NaN	NaN	NaN	0	6.10192	6.65486	6.36106	5.86725	6.02583	5.7604	6.00687	4.24089	3.86266	3.40166	5.1326	5.22047	2.85131	13
AT1G01070	nodulin MtN21 /EamA-like transporter family protein	Q5XEZ0	UMAMIT28	NaN		NaN	NaN	NaN	NaN	NaN	NaN				+	3.78691	0.544127	n.d.	0	NaN	NaN	NaN	NaN	NaN	NaN	NaN	NaN	NaN	NaN	NaN	NaN	NaN	0	5.03422	1.84553	3.80282	3.78691	3.93962	4.05059	3.24278	0.834037	NaN	1.30916	NaN	NaN	NaN	9
AT1G01080	RNA-binding (RRM/RBD/RNP motifs) family protein	A0A1P8APK3;F4HQH8;Q8W592	AT1G01080	32.575	+	15	15	15	47.4	17.802	0.107981			D	+	6.11632	0.42443	0.81456	13	17.11	17.6034	17.5949	17.8879	17.8293	17.802	17.8605	17.9113	17.8836	17.9348	17.7785	17.694	17.6914	13	3.37188	5.42866	5.18137	5.6698	5.74363	5.87488	6.11632	6.19983	6.54075	6.13187	6.51168	6.57589	6.67195	13
AT1G01090	pyruvate dehydrogenase E1 alpha	O24457	PDH-E1 ALPHA	47.173	+	24	24	24	47.9	18.4245	0.235323	alcohol metabolic process;carbohydrate metabolic process;catabolic process;cellular metabolic process;cellular process;generation of precursor metabolites and energy;metabolic process;primary metabolic process;small molecule metabolic process	GO:0005975;GO:0006066;GO:0006091;GO:0008152;GO:0009056;GO:0009987;GO:0044237;GO:0044238;GO:0044281	B	+	6.20341	0.289358	0.950377	13	17.5336	17.9434	17.811	18.1091	18.0553	18.306	18.4245	18.5838	18.5682	18.6282	18.6248	18.7486	18.6598	13	4.7779	5.61579	5.50314	5.83626	5.91405	6.07992	6.20924	6.45127	6.5549	6.20341	6.38799	6.35582	6.61189	13
AT1G01100	60S acidic ribosomal protein family	A8MQK8;Q8LCW9	AT1G01100	11.162	+	2	2	1	51.8	13.1709	0.0760384	biosynthetic process;cellular metabolic process;cellular process;macromolecule metabolic process;metabolic process;translational elongation	GO:0006414;GO:0008152;GO:0009058;GO:0009987;GO:0043170;GO:0044237	A	+	7.64435	0.219435	0.59882	13	13.1741	12.7881	12.7335	13.1403	13.247	12.9256	13.2121	13.1233	13.209	12.8592	13.5366	13.1709	13.8417	13	6.70639	7.42492	7.63227	7.58672	7.43445	7.55026	7.71703	8.18351	8.007	7.64435	8.24101	8.29769	8.83304	13
AT1G01110	IQ-domain 18	B3H705;Q9MAM4	IQD18	NaN		NaN	NaN	NaN	NaN	NaN	NaN				+	0.377632	0.213864	n.d.	0	NaN	NaN	NaN	NaN	NaN	NaN	NaN	NaN	NaN	NaN	NaN	NaN	NaN	0	NaN	NaN	NaN	NaN	NaN	NaN	0.377632	0.163767	0.287122	0.60973	1.09785	0.657679	0.324979	7
AT1G01120	3-ketoacyl-CoA synthase 1	Q9MAM3	KCS1	NaN		NaN	NaN	NaN	NaN	NaN	NaN	biosynthetic process;cellular ketone metabolic process;cellular lipid metabolic process;cellular metabolic process;cellular process;lipid metabolic process;metabolic process;organic acid metabolic process;primary metabolic process;response to abiotic stimulus;response to stimulus;response to stress;small molecule metabolic process	GO:0006082;GO:0006629;GO:0006950;GO:0008152;GO:0009058;GO:0009628;GO:0009987;GO:0042180;GO:0044237;GO:0044238;GO:0044255;GO:0044281;GO:0050896		+	3.98931	0.997648	n.d.	0	NaN	NaN	NaN	NaN	NaN	NaN	NaN	NaN	NaN	NaN	NaN	NaN	NaN	0	1.82939	2.36112	2.08083	3.81822	3.98931	4.98695	4.98145	4.59383	6.39513	5.27985	3.92459	3.89137	5.40741	13
AT1G01130	CBL-interacting Serine/Threonine-kinase	F4HQI8	AT1G01130	NaN		NaN	NaN	NaN	NaN	NaN	NaN				+	1.28131	0.391073	n.d.	0	NaN	NaN	NaN	NaN	NaN	NaN	NaN	NaN	NaN	NaN	NaN	NaN	NaN	0	0.890234	NaN	NaN	NaN	0.540453	NaN	1.01955	0.699122	3.21993	2.72922	1.28131	1.45589	1.38738	9
AT1G01140	CBL-interacting protein kinase 9	Q9MAM1	CIPK9	50.504	+	13	13	13	34.2	16.1768	0.282009	biological regulation;cell communication;cellular process;homeostatic process;regulation of transport;response to abiotic stimulus;response to chemical stimulus;response to external stimulus;response to extracellular stimulus;response to osmotic stress;response to starvation;response to stimulus;response to stress;signal transduction	GO:0006950;GO:0006970;GO:0007154;GO:0007165;GO:0009605;GO:0009628;GO:0009987;GO:0009991;GO:0042221;GO:0042592;GO:0042594;GO:0050896;GO:0051049;GO:0065007	C	+	7.12555	0.2672	0.630568	13	16.1128	16.4588	16.5401	16.667	16.5805	16.3452	16.3324	16.1768	16.154	16.122	15.8691	15.6929	15.6502	13	7.3301	7.59241	7.12555	7.54072	7.15808	7.03871	6.93855	7.39886	6.06489	7.36163	6.76678	6.85835	5.17066	13
AT1G01160	GRF1-interacting factor 2	F4HQJ3;Q9MAL9	GIF2	21.039	+	3	3	1	16.9	14.139	0.283081	anatomical structure development;biological regulation;biosynthetic process;cell proliferation;cellular metabolic process;cellular nitrogen compound metabolic process;cellular process;developmental process;macromolecule metabolic process;metabolic process;nitrogen compound metabolic process;nucleobase-containing compound metabolic process;primary metabolic process;RNA metabolic process	GO:0006139;GO:0006807;GO:0008152;GO:0008283;GO:0009058;GO:0009987;GO:0016070;GO:0032502;GO:0034641;GO:0043170;GO:0044237;GO:0044238;GO:0048856;GO:0065007	E	+	4.6421	0.14266	0.225186	13	14.1634	14.4493	14.3188	13.8559	13.9034	13.7772	13.917	13.7806	13.7066	14.2377	14.139	14.7738	14.4794	13	5.00004	5.11019	4.9149	4.6421	4.7159	4.49283	4.52447	4.62377	4.66066	4.26691	4.60106	4.49944	4.80117	13
AT1G01170	ozone-responsive stress-like protein (DUF1138)	Q2HIQ2	AT1G01170	9.0623	+	3	3	3	42.2	16.2587	0.0709591			D	+	7.74217	0.180607	0.598967	13	15.7069	15.7918	16.0132	16.4009	16.2851	16.2928	16.4141	16.1898	16.2587	16.1877	16.2621	16.1098	16.3185	13	6.38966	7.92277	7.56269	7.82768	7.7699	7.96077	7.82564	7.95269	7.73228	7.41601	7.45969	7.4711	7.74217	13
AT1G01180	S-adenosyl-L-methionine-dependent methyltransferases superfamily protein	F4HS78	AT1G01180	34.703	+	3	3	3	11.1	12.4947	0.325598			C	+	3.69612	0.525245	0.94302	10	12.8079	NaN	12.8052	NaN	12.8917	12.8727	12.532	12.4573	NaN	12.4484	12.1088	12.1567	11.6831	10	4.50255	4.22137	4.17708	3.82531	3.72877	3.76273	3.69612	3.45825	2.79348	2.88695	1.62215	1.39851	0.580245	13
AT1G01190	cytochrome P450%2C family 78%2C subfamily A%2C polypeptide 8	A0A1P8AVN2;F4HS79	CYP78A8	NaN		NaN	NaN	NaN	NaN	NaN	NaN				+	1.36272	0.205853	n.d.	0	NaN	NaN	NaN	NaN	NaN	NaN	NaN	NaN	NaN	NaN	NaN	NaN	NaN	0	NaN	NaN	1.16874	1.47308	1.14499	0.478011	1.38219	1.67246	1.58187	1.31822	1.75049	1.34324	NaN	10
AT1G01200	RAB GTPase homolog A3	Q9LNK1	RABA3	26.249	+	2	1	1	9.7	12.381	0.145565	biological regulation;cellular process;establishment of localization;metabolic process;protein transport;response to stimulus;signal transduction;transport	GO:0006810;GO:0007165;GO:0008152;GO:0009987;GO:0015031;GO:0050896;GO:0051234;GO:0065007	D	+	0.248684	0.153126	n.d.	2	11.1072	NaN	11.4157	NaN	11.8266	12.4487	12.5477	12.5415	NaN	12.4757	12.4789	12.2504	12.3133	10	NaN	NaN	NaN	NaN	NaN	NaN	NaN	NaN	0.56529	NaN	0.248684	NaN	0.0955589	3
AT1G01210	DNA-directed RNA polymerase%2C subunit M%2C archaeal	Q9LNK0	AT1G01210	NaN		NaN	NaN	NaN	NaN	NaN	NaN	biosynthetic process;cellular metabolic process;cellular nitrogen compound metabolic process;cellular process;macromolecule metabolic process;metabolic process;nitrogen compound metabolic process;nucleobase-containing compound metabolic process;primary metabolic process;RNA metabolic process;transcription termination, DNA-dependent	GO:0006139;GO:0006353;GO:0006807;GO:0008152;GO:0009058;GO:0009987;GO:0016070;GO:0034641;GO:0043170;GO:0044237;GO:0044238		+	4.32315	0.203885	n.d.	0	NaN	NaN	NaN	NaN	NaN	NaN	NaN	NaN	NaN	NaN	NaN	NaN	NaN	0	4.01026	4.52703	4.29545	4.41346	4.11154	3.87636	4.32315	4.02065	4.5264	4.19882	4.54655	4.48824	5.03027	13
AT1G01220	L-fucokinase/GDP-L-fucose pyrophosphorylase	A0A1P8APH1;A0A1P8APH6;A0A1P8API3;Q9LNJ9	FKGP	116.35	+	23	23	23	23.2	15.4658	0.11572	alcohol metabolic process;biosynthetic process;carbohydrate metabolic process;cellular metabolic compound salvage;cellular metabolic process;cellular nitrogen compound metabolic process;cellular process;metabolic process;nitrogen compound metabolic process;nucleobase-containing compound metabolic process;nucleobase-containing small molecule metabolic process;nucleotide metabolic process;nucleotid…	GO:0005975;GO:0006066;GO:0006139;GO:0006807;GO:0008152;GO:0009058;GO:0009117;GO:0009225;GO:0009987;GO:0034641;GO:0043094;GO:0044237;GO:0044238;GO:0044281;GO:0055086	C	+	3.64908	0.101835	-0.0444972	13	15.3342	15.5755	15.4521	15.5961	15.5486	15.5816	15.5282	15.516	15.3167	15.4658	15.2598	15.3094	15.2321	13	3.14324	3.53658	3.30866	3.59212	3.75092	3.67618	3.60391	3.86907	3.89796	3.67776	3.64908	3.62023	3.84946	13
AT1G01225	NC domain-containing protein-like protein	Q29PY0	AT1G01225	NaN		NaN	NaN	NaN	NaN	NaN	NaN				+	1.82661	0.705926	n.d.	0	NaN	NaN	NaN	NaN	NaN	NaN	NaN	NaN	NaN	NaN	NaN	NaN	NaN	0	NaN	NaN	0.0365768	0.696848	1.08629	1.72038	1.62336	1.94101	1.88201	1.82661	2.63239	2.59007	2.53253	11
AT1G01230	ORMDL family protein	Q9C5I0	AT1G01230	NaN		NaN	NaN	NaN	NaN	NaN	NaN				+	5.72993	0.0866499	n.d.	0	NaN	NaN	NaN	NaN	NaN	NaN	NaN	NaN	NaN	NaN	NaN	NaN	NaN	0	5.92412	5.49703	5.77155	5.75073	5.72993	5.81658	5.72802	5.63138	5.76877	5.76207	5.31953	5.43042	5.01266	13
AT1G01240	transmembrane protein	Q9LNJ7	AT1G01240	NaN		NaN	NaN	NaN	NaN	NaN	NaN				+	5.49264	0.21752	n.d.	0	NaN	NaN	NaN	NaN	NaN	NaN	NaN	NaN	NaN	NaN	NaN	NaN	NaN	0	5.71016	5.49264	5.14013	5.60408	5.54862	5.73998	5.6658	5.3661	5.58227	4.95709	4.81347	4.88619	4.70785	13
AT1G01250	Integrase-type DNA-binding superfamily protein	Q1ECI2	AT1G01250	NaN		NaN	NaN	NaN	NaN	NaN	NaN	biological regulation;biosynthetic process;cellular metabolic process;cellular nitrogen compound metabolic process;cellular process;macromolecule metabolic process;metabolic process;nitrogen compound metabolic process;nucleobase-containing compound metabolic process;primary metabolic process;response to chemical stimulus;response to endogenous stimulus;response to stimulus;RNA metabolic process;s…	GO:0006139;GO:0006807;GO:0007165;GO:0008152;GO:0009058;GO:0009719;GO:0009987;GO:0016070;GO:0034641;GO:0042221;GO:0043170;GO:0044237;GO:0044238;GO:0050896;GO:0065007		+	0.459548	0.277173	n.d.	0	NaN	NaN	NaN	NaN	NaN	NaN	NaN	NaN	NaN	NaN	NaN	NaN	NaN	0	NaN	NaN	NaN	0.238802	0.674764	0.926447	1.14799	0.155932	1.40297	0.17026	0.203375	0.244332	0.724606	10
AT1G01260	basic helix-loop-helix (bHLH) DNA-binding superfamily protein	Q9LNJ5	AT1G01260	NaN		NaN	NaN	NaN	NaN	NaN	NaN	biological regulation;biosynthetic process;cellular metabolic process;cellular nitrogen compound metabolic process;cellular process;macromolecule metabolic process;metabolic process;nitrogen compound metabolic process;nucleobase-containing compound metabolic process;primary metabolic process;RNA metabolic process	GO:0006139;GO:0006807;GO:0008152;GO:0009058;GO:0009987;GO:0016070;GO:0034641;GO:0043170;GO:0044237;GO:0044238;GO:0065007		+	3.28279	0.192621	n.d.	0	NaN	NaN	NaN	NaN	NaN	NaN	NaN	NaN	NaN	NaN	NaN	NaN	NaN	0	4.68343	3.09017	3.48373	3.40081	3.05199	3.02052	3.33007	2.93918	3.31304	3.28279	3.28197	3.11064	4.34087	13
AT1G01290	cofactor of nitrate reductase and xanthine dehydrogenase 3	Q39056	CNX3	29.512	+	8	8	8	31.5	14.7235	0.15265	biosynthetic process;cellular aromatic compound metabolic process;cellular metabolic process;cellular nitrogen compound metabolic process;cellular process;cofactor metabolic process;heterocycle metabolic process;metabolic process;nitrogen compound metabolic process;prosthetic group metabolic process	GO:0006725;GO:0006807;GO:0008152;GO:0009058;GO:0009987;GO:0034641;GO:0044237;GO:0046483;GO:0051186;GO:0051189	C	+	3.82031	0.114144	0.331073	13	15.0382	15.0655	15.2016	15.1016	14.9989	14.8185	14.7235	14.6757	14.5809	14.6406	14.5708	14.5637	14.5828	13	3.82031	4.08076	3.85612	3.84976	3.63069	3.70616	3.86527	3.75678	3.85542	3.52238	3.64157	3.67462	3.97921	13
AT1G01300	Eukaryotic aspartyl protease family protein	Q9LNJ3	AT1G01300	52.175	+	15	15	14	29.9	17.2553	0.0561714	catabolic process;macromolecule metabolic process;metabolic process;primary metabolic process;protein catabolic process;protein metabolic process;proteolysis;response to abiotic stimulus;response to stimulus	GO:0006508;GO:0008152;GO:0009056;GO:0009628;GO:0019538;GO:0030163;GO:0043170;GO:0044238;GO:0050896	B	+	4.51292	0.425379	0.327197	13	16.9732	17.3912	17.1991	17.1626	17.2988	17.2264	17.1235	17.2585	17.168	17.3017	17.2553	17.2686	17.3373	13	2.91367	3.24323	3.24795	4.08754	3.91277	4.31067	4.51292	4.75013	4.76624	4.83082	4.95708	4.9489	4.81582	13
AT1G01320	Tetratricopeptide repeat (TPR)-like superfamily protein	A0A1P8AR50;F4HS98;F4HS99	AT1G01320	197.5	+	80	72	72	44.3	19.4101	0.462576			B	+	6.22493	0.223729	0.250442	13	18.5685	18.9327	18.6932	19.1097	18.9979	19.1938	19.4101	19.6682	19.7546	19.8726	19.9706	20.1343	20.11	13	6.53959	6.44866	6.11427	6.06875	6.24846	5.74137	6.03966	5.80114	6.22493	6.16616	6.57274	6.59448	6.67417	13
AT1G01340	cyclic nucleotide gated channel 10	Q9LNJ0	CNGC10	NaN		NaN	NaN	NaN	NaN	NaN	NaN				+	3.25841	0.194837	n.d.	0	NaN	NaN	NaN	NaN	NaN	NaN	NaN	NaN	NaN	NaN	NaN	NaN	NaN	0	6.15746	3.36722	4.01734	3.14489	3.09296	3.36937	3.37803	3.25841	2.3082	3.45325	2.96311	2.89317	1.79898	13
AT1G01350	Zinc finger (CCCH-type/C3HC4-type RING finger) family protein	Q8GX84	AT1G01350	NaN		NaN	NaN	NaN	NaN	NaN	NaN				+	4.6219	0.0920396	n.d.	0	NaN	NaN	NaN	NaN	NaN	NaN	NaN	NaN	NaN	NaN	NaN	NaN	NaN	0	5.08196	4.77203	4.77629	4.61329	4.56142	4.71394	4.70626	4.67619	4.41067	4.45315	4.6219	4.56941	4.34203	13
AT1G01355	Putative endonuclease or glycosyl hydrolase	A0A1P8AVR8;A0A1P8AVW5;F4HSA3	AT1G01355	NaN		NaN	NaN	NaN	NaN	NaN	NaN	biological regulation	GO:0065007		+	0.644068	0.202151	n.d.	0	NaN	NaN	NaN	NaN	NaN	NaN	NaN	NaN	NaN	NaN	NaN	NaN	NaN	0	2.01651	2.05929	0.629359	0.644068	0.441918	NaN	NaN	NaN	NaN	NaN	NaN	NaN	NaN	5
AT1G01360	regulatory component of ABA receptor 1	Q84MC7	RCAR1	20.901	+	1	1	1	7.5	9.97899	0.321105	biological regulation;cellular process;response to chemical stimulus;response to endogenous stimulus;response to stimulus;signal transduction	GO:0007165;GO:0009719;GO:0009987;GO:0042221;GO:0050896;GO:0065007	C	+	4.31266	0.162157	0.684197	13	9.78676	10.3001	10.2675	10.2849	10.4183	10.3907	9.97899	9.82915	9.14141	10.0864	9.42119	9.18675	8.9758	13	4.48735	4.80537	4.37464	4.20516	4.4167	4.31266	4.33365	4.39007	4.1505	4.12585	3.83928	3.80366	3.97501	13
AT1G01370	Histone superfamily protein	Q8RVQ9	HTR12	19.709	+	3	3	3	32.6	10.2282	0.45797	cell division;cellular process;meiosis	GO:0007126;GO:0009987;GO:0051301	B	+	1.40983	0.506668	0.715681	12	9.88486	10.2655	9.77019	9.66953	9.93937	9.78065	10.2282	10.4053	9.11085	10.8818	11.342	11.6228	11.7416	13	NaN	0.541242	1.18363	0.772442	0.69492	1.2875	1.03388	1.53216	1.68539	1.62584	2.10705	2.34672	2.54245	12
AT1G01380	Homeodomain-like superfamily protein	A0A1P8AQ06;A0A1P8AQ13;Q9LNI5	ETC1	NaN		NaN	NaN	NaN	NaN	NaN	NaN	anatomical structure development;biosynthetic process;cell development;cellular metabolic process;cellular nitrogen compound metabolic process;cellular process;developmental process;macromolecule metabolic process;metabolic process;nitrogen compound metabolic process;nucleobase-containing compound metabolic process;primary metabolic process;RNA metabolic process	GO:0006139;GO:0006807;GO:0008152;GO:0009058;GO:0009987;GO:0016070;GO:0032502;GO:0034641;GO:0043170;GO:0044237;GO:0044238;GO:0048468;GO:0048856		+	0.337234	0.122026	n.d.	0	NaN	NaN	NaN	NaN	NaN	NaN	NaN	NaN	NaN	NaN	NaN	NaN	NaN	0	NaN	NaN	NaN	NaN	NaN	0.244685	0.0904205	NaN	0.459261	0.236036	0.828962	0.337234	0.641885	7
AT1G01390	UDP-Glycosyltransferase superfamily protein	A0A1P8AV09;Q8W4C2	AT1G01390	52.672	+	7	7	7	12.5	13.7644	0.454208	alcohol metabolic process;biosynthetic process;carbohydrate metabolic process;cellular aromatic compound metabolic process;cellular ketone metabolic process;cellular metabolic process;cellular process;metabolic process;organic acid metabolic process;primary metabolic process;secondary metabolic process;small molecule metabolic process	GO:0005975;GO:0006066;GO:0006082;GO:0006725;GO:0008152;GO:0009058;GO:0009987;GO:0019748;GO:0042180;GO:0044237;GO:0044238;GO:0044281	C	+	2.82219	0.880935	0.734149	11	14.2186	14.6672	14.6503	14.1867	14.3511	14.0303	13.6262	13.7644	13.3942	13.3586	13.0412	13.2407	12.9679	13	3.34486	1.92157	3.48172	3.81311	3.30914	2.89524	2.82219	1.94126	1.15719	1.416	0.662594	NaN	NaN	11
AT1G01420	UDP-glucosyl transferase 72B3	A0A1P8AUD8;Q9LNI1	UGT72B3	52.784	+	9	7	7	20	14.777	0.574778	alcohol metabolic process;biosynthetic process;carbohydrate metabolic process;cellular aromatic compound metabolic process;cellular ketone metabolic process;cellular metabolic process;cellular process;metabolic process;organic acid metabolic process;primary metabolic process;secondary metabolic process;small molecule metabolic process	GO:0005975;GO:0006066;GO:0006082;GO:0006725;GO:0008152;GO:0009058;GO:0009987;GO:0019748;GO:0042180;GO:0044237;GO:0044238;GO:0044281	C	+	1.97878	0.669069	0.953856	12	15.7231	15.7975	15.7756	15.3517	15.2488	15.0989	14.655	14.777	14.4794	14.4579	14.0659	13.9736	13.7621	13	3.16606	3.89216	3.30261	2.64701	2.64869	1.97678	1.98078	1.94911	1.94195	1.43165	1.23643	1.20283	NaN	12
AT1G01430	TRICHOME BIREFRINGENCE-LIKE 25	Q84JH9	TBL25	52.501	+	4	4	4	7.7	14.0177	0.0988808			D	+	5.0018	0.189186	0.773959	13	13.1761	13.9294	13.6765	14.0177	13.9588	14.2059	14.2462	14.1977	14.1166	14.1025	13.9483	14.0694	13.8296	13	2.88052	5.09224	4.44764	5.03254	5.19099	5.0018	5.04213	5.01277	5.82742	4.84721	4.34232	4.1103	3.63669	13
AT1G01440	hypothetical protein (DUF3133)	Q6NQ63	AT1G01440	74.07	+	9	9	9	14.5	14.3343	0.0576134			C	+	3.85173	0.155482	0.79032	13	14.551	14.3919	14.5062	14.3673	14.4416	14.2949	14.3356	14.3343	14.295	14.3157	14.1834	14.2377	14.1095	13	4.56672	3.82451	3.90032	3.7856	3.85173	3.9958	3.87157	4.00721	3.58983	4.13978	3.52595	3.63773	3.05818	13
AT1G01470	Late embryogenesis abundant protein	O03983	LEA14	16.543	+	6	6	6	34.4	16.0924	0.288864	multi-organism process;response to abiotic stimulus;response to biotic stimulus;response to chemical stimulus;response to stimulus;response to stress	GO:0006950;GO:0009607;GO:0009628;GO:0042221;GO:0050896;GO:0051704	C	+	6.77471	0.610204	0.461324	13	15.9432	16.6882	16.8025	16.7993	16.6681	16.3812	16.1391	16.0522	16.0924	16.0351	15.8221	15.7572	15.602	13	8.60121	6.27402	7.31973	7.4074	7.23732	7.38491	6.50209	6.77471	5.64353	7.2285	5.20691	5.2479	5.74325	13
AT1G01480	1-amino-cyclopropane-1-carboxylate synthase 2	Q06402	ACS2	NaN		NaN	NaN	NaN	NaN	NaN	NaN	amine metabolic process;biosynthetic process;cellular alkene metabolic process;cellular amino acid metabolic process;cellular ketone metabolic process;cellular metabolic process;cellular nitrogen compound metabolic process;cellular process;developmental maturation;developmental process;metabolic process;nitrogen compound metabolic process;organic acid metabolic process;primary metabolic process;r…	GO:0006082;GO:0006520;GO:0006807;GO:0008152;GO:0009058;GO:0009308;GO:0009835;GO:0009987;GO:0021700;GO:0032502;GO:0034641;GO:0042180;GO:0043449;GO:0044237;GO:0044238;GO:0044281		+	1.47834	0.431548	n.d.	0	NaN	NaN	NaN	NaN	NaN	NaN	NaN	NaN	NaN	NaN	NaN	NaN	NaN	0	3.68411	NaN	1.13829	NaN	NaN	NaN	NaN	NaN	NaN	0.955297	1.81839	NaN	NaN	4
AT1G01490	Heavy metal transport/detoxification superfamily protein	A0A1P8AS50;A0A1P8AS52;O03982	AT1G01490	19.781	+	5	5	5	39.5	12.5429	0.254162	establishment of localization;ion transport;transport	GO:0006810;GO:0006811;GO:0051234	C	+	5.72764	0.474768	0.775243	13	13.0925	13.7654	13.3015	12.5429	12.786	12.6386	12.8177	12.4901	11.9269	12.3886	12.2888	12.4557	12.266	13	6.18611	6.82207	6.45882	6.20241	6.09211	5.69163	5.97863	5.72764	5.57129	5.11444	5.01837	4.7987	4.40789	13
AT1G01500	Erythronate-4-phosphate dehydrogenase family protein	Q8GUH2	AT1G01500	NaN		NaN	NaN	NaN	NaN	NaN	NaN				+	3.72866	0.102217	n.d.	0	NaN	NaN	NaN	NaN	NaN	NaN	NaN	NaN	NaN	NaN	NaN	NaN	NaN	0	4.09227	3.64777	3.62358	3.86023	3.69809	3.74973	4.03968	4.22883	3.67194	3.67941	3.83087	3.72866	3.34761	13
AT1G01510	NAD(P)-binding Rossmann-fold superfamily protein	O23702	AN	70.149	+	13	13	13	22.3	14.8607	0.0719128	anatomical structure morphogenesis;biological regulation;cell communication;cell growth;cell morphogenesis;cell-cell signaling;cellular component morphogenesis;cellular component organization;cellular process;cytoskeleton organization;developmental process;growth;metabolic process;organelle organization;signaling	GO:0000902;GO:0006996;GO:0007010;GO:0007154;GO:0007267;GO:0008152;GO:0009653;GO:0009987;GO:0016043;GO:0016049;GO:0023052;GO:0032502;GO:0032989;GO:0040007;GO:0065007	B	+	3.57768	0.158606	0.735535	13	14.6196	14.9326	14.6058	14.8422	14.7388	14.7521	14.8654	14.8319	14.8607	14.9452	14.9162	14.9704	14.886	13	2.55462	3.26079	3.09123	3.34403	3.46272	3.57105	3.6131	3.73629	3.64765	3.57768	3.87565	3.83988	3.73091	13
AT1G01520	Homeodomain-like superfamily protein	A0A1P8AM82;A0A1P8AMB7;A0A1P8AMC4;Q6R0H0	ASG4	NaN		NaN	NaN	NaN	NaN	NaN	NaN	biosynthetic process;cellular metabolic process;cellular nitrogen compound metabolic process;cellular process;macromolecule metabolic process;metabolic process;nitrogen compound metabolic process;nucleobase-containing compound metabolic process;primary metabolic process;response to abiotic stimulus;response to osmotic stress;response to stimulus;response to stress;RNA metabolic process	GO:0006139;GO:0006807;GO:0006950;GO:0006970;GO:0008152;GO:0009058;GO:0009628;GO:0009987;GO:0016070;GO:0034641;GO:0043170;GO:0044237;GO:0044238;GO:0050896		+	0.310718	0.144609	n.d.	0	NaN	NaN	NaN	NaN	NaN	NaN	NaN	NaN	NaN	NaN	NaN	NaN	NaN	0	NaN	1.93755	NaN	NaN	0.426753	NaN	0.194683	NaN	NaN	NaN	NaN	0.137536	NaN	4
AT1G01540	Protein kinase superfamily protein	F4HSC9;Q3EDL4	AT1G01540	52.324	+	14	13	8	29.4	14.2357	0.17779	biological regulation;cellular metabolic process;cellular process;macromolecule metabolic process;macromolecule modification;metabolic process;phosphorus metabolic process;primary metabolic process;protein metabolic process;protein modification process;protein phosphorylation;response to chemical stimulus;response to endogenous stimulus;response to stimulus;signal transduction	GO:0006464;GO:0006468;GO:0006793;GO:0007165;GO:0008152;GO:0009719;GO:0009987;GO:0019538;GO:0042221;GO:0043170;GO:0043412;GO:0044237;GO:0044238;GO:0050896;GO:0065007	D	+	5.42879	0.258315	0.788124	13	13.8009	13.9016	13.6715	14.0579	14.0222	14.2899	14.3333	14.3367	14.2462	14.4241	14.228	14.4658	14.2357	13	4.28276	5.05106	4.87999	5.11741	5.15245	5.59966	5.68711	5.59948	5.94643	5.45162	5.42879	5.46764	5.21909	13
AT1G01550	BPS1-like protein (DUF793)	Q9LMM6	BPS1	NaN		NaN	NaN	NaN	NaN	NaN	NaN	anatomical structure development;developmental process;embryo development	GO:0009790;GO:0032502;GO:0048856		+	7.62623	0.168117	n.d.	0	NaN	NaN	NaN	NaN	NaN	NaN	NaN	NaN	NaN	NaN	NaN	NaN	NaN	0	8.82227	7.70472	7.96832	7.79435	7.72323	7.62572	7.67808	7.50237	6.95336	7.62623	7.18048	7.1329	6.47042	13
AT1G01560	MAP kinase 11	A0A1P8ASZ4;Q9LMM5	MPK11	39.653	+	8	3	2	21.7	10.8085	0.121421	response to chemical stimulus;response to endogenous stimulus;response to stimulus	GO:0009719;GO:0042221;GO:0050896	C	+	4.57254	0.980888	0.261328	13	11.5228	11.6429	10.6871	11.1713	10.8765	10.42	10.5481	10.707	10.8085	10.8383	10.8467	10.753	10.0501	13	8.44591	2.89994	4.5357	4.0925	3.4223	4.57254	5.03562	5.55842	4.14412	7.3906	5.42968	5.55343	2.82304	13
AT1G01570	transferring glycosyl group transferase (DUF604)	F4HU33;Q9LMM4	AT1G01570	NaN		NaN	NaN	NaN	NaN	NaN	NaN				+	0.686286	0.0985987	n.d.	0	NaN	NaN	NaN	NaN	NaN	NaN	NaN	NaN	NaN	NaN	NaN	NaN	NaN	0	NaN	NaN	NaN	NaN	NaN	NaN	NaN	NaN	NaN	NaN	NaN	0.587687	0.784885	2
AT1G01580	ferric reduction oxidase 2	A0A1P8AVL6;P92949	FRO2	NaN		NaN	NaN	NaN	NaN	NaN	NaN	biological regulation;establishment of localization;homeostatic process;ion transport;multi-organism process;response to biotic stimulus;response to stimulus;transport	GO:0006810;GO:0006811;GO:0009607;GO:0042592;GO:0050896;GO:0051234;GO:0051704;GO:0065007		+	0.147441	0.0355644	n.d.	0	NaN	NaN	NaN	NaN	NaN	NaN	NaN	NaN	NaN	NaN	NaN	NaN	NaN	0	NaN	NaN	0.147441	NaN	0.351819	0.111877	NaN	NaN	NaN	NaN	NaN	NaN	NaN	3
AT1G01590	ferric reduction oxidase 1	Q9LMM2	FRO1	NaN		NaN	NaN	NaN	NaN	NaN	NaN	establishment of localization;ion transport;transport	GO:0006810;GO:0006811;GO:0051234		+	0.0706354	0.0430936	n.d.	0	NaN	NaN	NaN	NaN	NaN	NaN	NaN	NaN	NaN	NaN	NaN	NaN	NaN	0	NaN	0.113729	0.0275418	NaN	NaN	NaN	NaN	NaN	NaN	NaN	NaN	NaN	NaN	2
AT1G01600	cytochrome P450%2C family 86%2C subfamily A%2C polypeptide 4	Q9LMM1	CYP86A4	NaN		NaN	NaN	NaN	NaN	NaN	NaN	cellular ketone metabolic process;cellular lipid metabolic process;cellular metabolic process;cellular process;lipid metabolic process;metabolic process;organic acid metabolic process;primary metabolic process;small molecule metabolic process	GO:0006082;GO:0006629;GO:0008152;GO:0009987;GO:0042180;GO:0044237;GO:0044238;GO:0044255;GO:0044281		+	0.76779	0	n.d.	0	NaN	NaN	NaN	NaN	NaN	NaN	NaN	NaN	NaN	NaN	NaN	NaN	NaN	0	NaN	NaN	NaN	NaN	NaN	NaN	NaN	NaN	NaN	NaN	NaN	NaN	0.76779	1
AT1G01610	glycerol-3-phosphate acyltransferase 4	Q9LMM0	GPAT4	56.261	+	22	8	8	39.2	15.5939	0.283072	biosynthetic process;cellular ketone metabolic process;cellular lipid metabolic process;cellular metabolic process;cellular process;lipid metabolic process;metabolic process;organic acid metabolic process;phosphorus metabolic process;primary metabolic process;small molecule metabolic process	GO:0006082;GO:0006629;GO:0006793;GO:0008152;GO:0009058;GO:0009987;GO:0042180;GO:0044237;GO:0044238;GO:0044255;GO:0044281	D	+	3.72613	0.39765	0.822727	13	14.4674	15.01	14.3943	15.5023	15.3109	15.5939	15.8303	16.0135	15.8865	15.9847	15.7043	15.6014	15.5234	13	0.521989	3.72613	2.5713	3.75921	3.64884	3.56798	4.16139	4.16904	4.88109	4.22983	3.66494	3.6044	4.12378	13
AT1G01620	plasma membrane intrinsic protein 1C	A8MSF6;Q08733	PIP1C	30.632	+	6	5	4	26.6	17.5189	0.188911	biological regulation;carbohydrate transport;cellular homeostasis;cellular process;establishment of localization;fluid transport;homeostatic process;ion transport;polyol transport;response to abiotic stimulus;response to chemical stimulus;response to stimulus;response to stress;transmembrane transport;transport	GO:0006810;GO:0006811;GO:0006950;GO:0008643;GO:0009628;GO:0009987;GO:0015791;GO:0019725;GO:0042044;GO:0042221;GO:0042592;GO:0050896;GO:0051234;GO:0055085;GO:0065007	D	+	6.71006	0.507334	0.59894	13	16.5345	17.802	17.4798	17.7712	17.7111	17.8838	17.7078	17.6829	17.4396	17.494	17.3373	17.5189	17.2733	13	2.18793	4.53049	4.50682	6.21484	6.20272	6.87166	7.37505	7.34631	7.67192	6.981	6.91389	6.71006	6.54221	13
AT1G01630	Sec14p-like phosphatidylinositol transfer family protein	Q9LQ96	AT1G01630	29.216	+	10	10	10	38	14.9311	0.0763216			D	+	5.54062	0.21329	-0.445205	13	14.6242	14.5315	14.4893	15.0038	14.7643	14.9311	15.1298	15.0565	14.9687	14.8548	15.0016	14.9089	14.9761	13	6.10347	5.75391	5.80382	5.65014	5.54062	5.44677	5.56813	5.39651	6.03147	5.46074	4.97963	4.84302	4.64687	13
AT1G01640	BTB/POZ domain-containing protein	A0A2H1ZE92;Q9LQ95	AT1G01640	NaN		NaN	NaN	NaN	NaN	NaN	NaN	cellular metabolic process;cellular process;macromolecule metabolic process;macromolecule modification;metabolic process;primary metabolic process;protein metabolic process;protein modification by small protein conjugation or removal;protein modification process	GO:0006464;GO:0008152;GO:0009987;GO:0019538;GO:0043170;GO:0043412;GO:0044237;GO:0044238;GO:0070647		+	1.27432	0.777454	n.d.	0	NaN	NaN	NaN	NaN	NaN	NaN	NaN	NaN	NaN	NaN	NaN	NaN	NaN	0	3.45291	1.7535	2.59119	2.05178	2.20062	1.28855	1.06904	0.723757	0.14581	1.27432	0.784009	0.353281	0.286081	13
AT1G01650	SIGNAL PEPTIDE PEPTIDASE-LIKE 4	F4HU44;Q0WMJ8	SPPL4	59.97	+	5	5	5	10	12.3867	0.125487			E	+	4.75768	0.258527	0.273436	13	12.5507	12.6833	12.1297	12.4058	12.2612	12.3867	12.3761	12.1882	12.1727	12.4241	12.3079	12.5295	12.4388	13	5.67351	4.64162	5.1054	4.75768	4.9345	4.78424	4.54082	4.39855	4.12708	4.83488	4.48055	4.45076	5.01621	13
AT1G01660	RING/U-box superfamily protein	A0A1P8AQW1;P0C6E7	AT1G01660	NaN		NaN	NaN	NaN	NaN	NaN	NaN				+	0.30011	0.114776	n.d.	0	NaN	NaN	NaN	NaN	NaN	NaN	NaN	NaN	NaN	NaN	NaN	NaN	NaN	0	NaN	NaN	NaN	NaN	NaN	NaN	NaN	NaN	0.185334	NaN	NaN	NaN	0.414886	2
AT1G01670	RING/U-box superfamily protein	A0A1P8ASI2;Q8GXQ7	AT1G01670	NaN		NaN	NaN	NaN	NaN	NaN	NaN				+	1.40924	0.325032	n.d.	0	NaN	NaN	NaN	NaN	NaN	NaN	NaN	NaN	NaN	NaN	NaN	NaN	NaN	0	1.73506	1.30743	0.743357	1.56011	1.73427	1.06778	1.40924	1.95545	2.10963	1.23135	1.16323	1.20649	1.96362	13
AT1G01680	plant U-box 54	Q9LQ92	PUB54	NaN		NaN	NaN	NaN	NaN	NaN	NaN	response to stimulus;response to stress	GO:0006950;GO:0050896		+	2.17251	0.779717	n.d.	0	NaN	NaN	NaN	NaN	NaN	NaN	NaN	NaN	NaN	NaN	NaN	NaN	NaN	0	6.53901	2.41231	3.68496	0.41491	1.41884	0.98639	1.52411	1.56247	1.3928	3.41614	3.07563	2.89673	2.17251	13
AT1G01690	putative recombination initiation defects 3	A0A1P8AUL3;A0A1P8AUM4;F4HU48	PRD3	NaN		NaN	NaN	NaN	NaN	NaN	NaN	cellular component assembly;cellular component organization;cellular metabolic process;cellular nitrogen compound metabolic process;cellular process;developmental process;metabolic process;multicellular organismal development;multicellular organismal process;nitrogen compound metabolic process;nucleobase-containing compound metabolic process;primary metabolic process	GO:0006139;GO:0006807;GO:0007275;GO:0008152;GO:0009987;GO:0016043;GO:0022607;GO:0032501;GO:0032502;GO:0034641;GO:0044237;GO:0044238		+	1.2437	0.310356	n.d.	0	NaN	NaN	NaN	NaN	NaN	NaN	NaN	NaN	NaN	NaN	NaN	NaN	NaN	0	1.07455	0.623692	0.768821	0.933346	0.874578	1.24102	1.2437	1.38203	1.4501	1.39631	1.68071	1.78756	2.66829	13
AT1G01700	RHO guanyl-nucleotide exchange factor 2	A0A1P8ASA3;A0A1P8ASC5;A0A1P8ASE8;Q9LQ89	ROPGEF2	NaN		NaN	NaN	NaN	NaN	NaN	NaN	biological regulation	GO:0065007		+	0.531299	0.0889108	n.d.	0	NaN	NaN	NaN	NaN	NaN	NaN	NaN	NaN	NaN	NaN	NaN	NaN	NaN	0	NaN	NaN	NaN	NaN	NaN	NaN	NaN	NaN	NaN	NaN	0.241962	0.531299	0.62021	3
AT1G01710	acyl-CoA thioesterase II	F4HU51	AT1G01710	48.155	+	11	11	10	27.2	15.7467	0.146827	cellular metabolic process;cellular process;cofactor metabolic process;metabolic process	GO:0008152;GO:0009987;GO:0044237;GO:0051186	C	+	4.88831	0.111032	0.826984	13	15.9027	16.0087	16.0411	15.8722	15.8903	15.8118	15.7467	15.674	15.552	15.5999	15.5304	15.6642	15.5711	13	5.25049	4.99612	5.13472	4.97814	5.0575	5.02027	4.88831	4.77728	4.80321	4.57441	4.77308	4.79153	4.80146	13
AT1G01715	hypothetical protein	A0A1P8AM80	AT1G01715	NaN		NaN	NaN	NaN	NaN	NaN	NaN				+	1.86868	0.22707	n.d.	0	NaN	NaN	NaN	NaN	NaN	NaN	NaN	NaN	NaN	NaN	NaN	NaN	NaN	0	0.868955	2.01241	1.60723	1.83521	1.7377	1.25546	1.46348	1.92673	2.09575	2.07759	1.86868	2.30068	3.07568	13
AT1G01720	NAC (No Apical Meristem) domain transcriptional regulator superfamily protein	Q39013	ATAF1	NaN		NaN	NaN	NaN	NaN	NaN	NaN	biological regulation;biosynthetic process;cellular metabolic process;cellular nitrogen compound metabolic process;cellular process;macromolecule metabolic process;metabolic process;nitrogen compound metabolic process;nucleobase-containing compound metabolic process;primary metabolic process;response to stimulus;response to stress;RNA metabolic process	GO:0006139;GO:0006807;GO:0006950;GO:0008152;GO:0009058;GO:0009987;GO:0016070;GO:0034641;GO:0043170;GO:0044237;GO:0044238;GO:0050896;GO:0065007		+	4.29978	0.239798	n.d.	0	NaN	NaN	NaN	NaN	NaN	NaN	NaN	NaN	NaN	NaN	NaN	NaN	NaN	0	5.53411	4.23796	4.30877	3.73676	4.47694	4.32273	3.94912	4.32797	2.56043	4.29978	3.48641	3.2889	4.53958	13
AT1G01725	adenylosuccinate synthetase	Q9LQ84	AT1G01725	6.8809	+	1	1	1	14.5	13.422	0.266304			C	+	4.23294	0.219976	0.698987	10	14.131	NaN	13.8489	NaN	13.8883	13.8331	13.4319	13.4121	NaN	13.2197	13.3762	13.0917	13.3068	10	5.06504	4.59179	4.45859	4.43672	4.23294	4.25475	4.21575	4.01297	4.05359	3.84565	3.88828	4.15035	4.45638	13
AT1G01730	hypothetical protein	Q9LQ83	AT1G01730	24.306	+	4	4	4	25.9	12.5089	0.192583			B	+	4.37239	0.287076	-0.917266	13	11.8056	12.3164	12.3103	12.5391	12.3391	12.3357	12.3875	12.6093	12.5089	12.7868	12.8927	12.8851	12.9138	13	5.70431	4.89334	4.80075	4.44186	4.48426	4.37239	4.23809	4.50045	4.08531	4.13138	3.76846	3.66682	3.86739	13
AT1G01740	kinase with tetratricopeptide repeat domain-containing protein	A0A1P8AT60;A0A1P8AT62;F4HU55	BSK4	NaN		NaN	NaN	NaN	NaN	NaN	NaN	biological regulation;cellular metabolic process;cellular process;macromolecule metabolic process;macromolecule modification;metabolic process;phosphorus metabolic process;primary metabolic process;protein metabolic process;protein modification process;protein phosphorylation;response to chemical stimulus;response to endogenous stimulus;response to stimulus;signal transduction	GO:0006464;GO:0006468;GO:0006793;GO:0007165;GO:0008152;GO:0009719;GO:0009987;GO:0019538;GO:0042221;GO:0043170;GO:0043412;GO:0044237;GO:0044238;GO:0050896;GO:0065007		+	2.43261	0.336188	n.d.	0	NaN	NaN	NaN	NaN	NaN	NaN	NaN	NaN	NaN	NaN	NaN	NaN	NaN	0	2.01587	3.51083	2.3541	3.20246	2.86969	2.08378	2.77489	2.61299	2.7578	2.30013	2.43261	2.1638	2.09642	13
AT1G01760	denosine deaminases acting on tRNA	A0A1P8ASQ9;A0A1P8ASW1;F4HU58	AT1G01760	NaN		NaN	NaN	NaN	NaN	NaN	NaN	cellular metabolic process;cellular nitrogen compound metabolic process;cellular process;macromolecule metabolic process;metabolic process;nitrogen compound metabolic process;nucleobase-containing compound metabolic process;primary metabolic process;RNA metabolic process;RNA processing	GO:0006139;GO:0006396;GO:0006807;GO:0008152;GO:0009987;GO:0016070;GO:0034641;GO:0043170;GO:0044237;GO:0044238		+	1.66879	0.236793	n.d.	0	NaN	NaN	NaN	NaN	NaN	NaN	NaN	NaN	NaN	NaN	NaN	NaN	NaN	0	1.27129	1.80684	1.1198	1.94055	1.41668	1.66879	1.8958	1.56925	1.45972	1.46567	1.99644	2.07112	1.90558	13
AT1G01770	propionyl-CoA carboxylase	Q8GZ85	AT1G01770	NaN		NaN	NaN	NaN	NaN	NaN	NaN				+	3.73487	0.14047	n.d.	0	NaN	NaN	NaN	NaN	NaN	NaN	NaN	NaN	NaN	NaN	NaN	NaN	NaN	0	3.87534	4.20021	3.53965	3.94305	3.98716	3.79897	3.72418	3.78748	3.63636	3.54494	3.61268	3.55972	3.73487	13
AT1G01780	GATA type zinc finger transcription factor family protein	Q1ECF5	PLIM2b	NaN		NaN	NaN	NaN	NaN	NaN	NaN	cellular component assembly;cellular component organization;cellular process;cytoskeleton organization;organelle organization	GO:0006996;GO:0007010;GO:0009987;GO:0016043;GO:0022607		+	3.44159	0.149557	n.d.	0	NaN	NaN	NaN	NaN	NaN	NaN	NaN	NaN	NaN	NaN	NaN	NaN	NaN	0	3.98842	4.17164	3.38152	3.52804	3.67527	3.25743	3.34173	3.44159	3.59115	2.72947	3.297	3.30385	3.65409	13
AT1G01790	K+ efflux antiporter 1	Q9ZTZ7	KEA1	128.03	+	25	21	21	25.1	18.5521	0.168577	establishment of localization;ion transport;transport	GO:0006810;GO:0006811;GO:0051234	D	+	5.39624	0.13679	0.453749	13	17.8327	18.5719	18.4793	18.7296	18.6459	18.7207	18.7249	18.7002	18.5487	18.5521	18.3	18.1927	17.999	13	4.42791	5.41249	5.17563	5.16974	5.43086	5.39624	5.68839	5.25945	5.38816	5.45098	5.66548	5.59719	5.38159	13
AT1G01800	NAD(P)-binding Rossmann-fold superfamily protein	A8MQD9;Q94K30	AT1G01800	31.66	+	17	17	16	57.6	18.3022	0.15588			C	+	6.08508	0.0796862	0.689511	13	18.2329	18.4581	18.5053	18.4956	18.5312	18.4277	18.3633	18.3022	18.1909	18.2695	18.019	17.8772	17.8647	13	5.91832	6.08508	6.29905	6.03935	6.0919	6.16476	6.09137	6.23082	6.09896	6.06425	5.91506	5.94627	5.9191	13
AT1G01810	hypothetical protein	Q9LQ74	AT1G01810	NaN		NaN	NaN	NaN	NaN	NaN	NaN				+	0.291516	0.219032	n.d.	0	NaN	NaN	NaN	NaN	NaN	NaN	NaN	NaN	NaN	NaN	NaN	NaN	NaN	0	0.886412	0.361857	NaN	NaN	0.118927	NaN	NaN	NaN	1.133	NaN	0.0260409	NaN	0.221176	6
AT1G01820	peroxin 11c	Q9LQ73	PEX11C	25.912	+	6	4	4	26.4	13.7685	0.0728521	cellular component organization;cellular process;organelle fission;organelle organization;peroxisome organization	GO:0006996;GO:0007031;GO:0009987;GO:0016043;GO:0048285	C	+	6.11548	0.243309	0.520404	13	14.1216	13.6999	13.8244	14.0136	13.8107	13.7685	13.9202	13.6093	13.7075	13.3584	13.6957	13.6163	13.828	13	6.58689	6.46587	6.35879	6.36757	6.18674	6.11548	6.08306	6.18696	6.02202	5.96119	5.70423	5.62516	5.75471	13
AT1G01830	ARM repeat superfamily protein	Q93YW3	AT1G01830	NaN		NaN	NaN	NaN	NaN	NaN	NaN				+	3.4916	0.359938	n.d.	0	NaN	NaN	NaN	NaN	NaN	NaN	NaN	NaN	NaN	NaN	NaN	NaN	NaN	0	3.15222	4.24495	3.71528	3.8683	3.80511	3.85153	3.74536	3.4916	3.38906	3.02918	2.34162	2.39037	2.4396	13
AT1G01840	AP2-like ethylene-responsive transcription factor SNZ	Q9LQ71	AT1G01840	NaN		NaN	NaN	NaN	NaN	NaN	NaN				+	0.362971	0.0157219	n.d.	0	NaN	NaN	NaN	NaN	NaN	NaN	NaN	NaN	NaN	NaN	NaN	NaN	NaN	0	NaN	NaN	NaN	NaN	NaN	NaN	NaN	NaN	0.0335078	NaN	0.362971	NaN	0.378693	3
AT1G01860	Ribosomal RNA adenine dimethylase family protein	A0A1P8ATD7;A0A1P8ATD9;A0A1P8ATE0;A0A1P8ATE1;O65090	PFC1	NaN		NaN	NaN	NaN	NaN	NaN	NaN	cellular metabolic process;cellular nitrogen compound metabolic process;cellular process;macromolecule metabolic process;macromolecule modification;metabolic process;mRNA metabolic process;nitrogen compound metabolic process;nucleobase-containing compound metabolic process;one-carbon metabolic process;primary metabolic process;response to abiotic stimulus;response to stimulus;response to stress;R…	GO:0006139;GO:0006730;GO:0006807;GO:0006950;GO:0008152;GO:0009451;GO:0009628;GO:0009987;GO:0016070;GO:0016071;GO:0034641;GO:0043170;GO:0043412;GO:0044237;GO:0044238;GO:0044281;GO:0050896		+	3.80329	0.151926	n.d.	0	NaN	NaN	NaN	NaN	NaN	NaN	NaN	NaN	NaN	NaN	NaN	NaN	NaN	0	2.08625	3.80329	3.19632	3.58835	3.82023	3.7261	3.76714	3.89547	3.95521	3.54232	3.90162	3.98061	4.09168	13
AT1G01880	5'-3' exonuclease family protein	A0A1P8APG4;F4HU71;Q9LPD2	AT1G01880	NaN		NaN	NaN	NaN	NaN	NaN	NaN	cellular metabolic process;cellular nitrogen compound metabolic process;cellular process;DNA metabolic process;DNA repair;macromolecule metabolic process;metabolic process;nitrogen compound metabolic process;nucleobase-containing compound metabolic process;primary metabolic process;response to DNA damage stimulus;response to stimulus;response to stress	GO:0006139;GO:0006259;GO:0006281;GO:0006807;GO:0006950;GO:0006974;GO:0008152;GO:0009987;GO:0034641;GO:0043170;GO:0044237;GO:0044238;GO:0050896		+	0.566904	0.465946	n.d.	0	NaN	NaN	NaN	NaN	NaN	NaN	NaN	NaN	NaN	NaN	NaN	NaN	NaN	0	NaN	NaN	NaN	0.00572683	NaN	NaN	NaN	NaN	0.0585317	0.119873	1.01393	1.03639	1.02931	6
AT1G01900	subtilase family protein	Q84WS0	SBTI1.1	83.246	+	12	12	12	18.3	16.0139	0.239761	macromolecule metabolic process;metabolic process;primary metabolic process;protein metabolic process;proteolysis	GO:0006508;GO:0008152;GO:0019538;GO:0043170;GO:0044238	B	+	1.11241	0.788459	0.858386	8	15.3371	15.5753	15.5446	15.5774	15.6624	15.8512	16.0139	16.0365	16.0842	16.1789	16.2536	16.2475	16.2775	13	NaN	NaN	NaN	NaN	NaN	0.374318	1.05842	0.273577	0.531159	1.16639	2.41775	2.32134	2.2764	8
AT1G01910	P-loop containing nucleoside triphosphate hydrolases superfamily protein	B3H5S5;F4HU77;Q949M9	AT1G01910	39.67	+	10	10	10	34.3	16.6793	0.0273762	cellular localization;cellular process;establishment of localization;localization;transport	GO:0006810;GO:0009987;GO:0051179;GO:0051234;GO:0051641	B	+	5.52958	0.0581288	0.524853	13	16.6793	16.5455	16.6278	16.685	16.649	16.639	16.7117	16.6791	16.7067	16.7017	16.7002	16.6615	16.7644	13	5.52958	5.26213	5.48567	5.45599	5.4266	5.58771	5.48233	5.66505	5.53112	5.65437	5.57778	5.65305	5.51041	13
AT1G01920	SET domain-containing protein	A0A1P8ATS4;A0A1P8ATT8;A0A1P8ATV6;F4HU79;Q501D3	AT1G01920	57.27	+	7	7	7	16.7	12.9511	0.129963			D	+	3.15986	0.285395	0.313716	13	12.5378	13.2517	12.9693	13.081	13.0347	12.9511	12.9818	12.7454	12.7174	13.1128	12.8212	12.8643	12.7685	13	1.15645	2.87447	2.66631	3.15986	3.28776	3.01598	3.01437	2.77846	3.3862	3.16347	3.48762	3.5151	3.95993	13
AT1G01930	zinc finger protein-like protein	Q9LPC8	AT1G01930	65.259	+	11	11	11	20.2	14.9787	0.0529947			D	+	3.2311	0.053256	0.606461	13	14.6656	15.0436	14.8289	15.0317	14.8977	14.9351	14.9616	14.9863	14.9386	15.0722	14.9787	15.1417	15.0215	13	2.98913	3.25603	2.77628	3.08912	3.03426	3.2311	3.11544	3.55359	3.20343	3.28367	3.26759	3.28436	3.23138	13
AT1G01940	Cyclophilin-like peptidyl-prolyl cis-trans isomerase family protein	Q9LPC7	AT1G01940	17.503	+	8	8	8	52.5	15.6289	0.0345716	cellular metabolic process;cellular process;macromolecule metabolic process;macromolecule modification;metabolic process;peptidyl-amino acid modification;primary metabolic process;protein folding;protein metabolic process;protein modification process	GO:0006457;GO:0006464;GO:0008152;GO:0009987;GO:0018193;GO:0019538;GO:0043170;GO:0043412;GO:0044237;GO:0044238	B	+	3.88225	0.14763	-0.00243162	13	15.4411	15.6275	15.7089	15.5803	15.5943	15.5987	15.6085	15.631	15.6408	15.7088	15.6289	15.7209	15.7203	13	3.75442	4.35226	4.0701	4.25806	3.94533	3.62925	3.62078	3.96306	3.73462	3.83608	3.91305	3.88225	3.5987	13
AT1G01950	armadillo repeat kinesin 2	A0A1P8AMI8;F4HU83;F4HU85;Q9LPC6	ARK2	98.421	+	19	15	15	20.5	14.2583	0.157859	anatomical structure development;cellular component movement;cellular process;developmental process	GO:0006928;GO:0009987;GO:0032502;GO:0048856	B	+	3.56557	0.245924	0.333888	13	13.9553	14.0693	14.0589	14.1251	14.0776	14.2583	14.1787	14.4161	14.3169	14.3055	14.3627	14.4909	14.5098	13	3.31965	3.28581	2.97964	3.56557	3.52916	3.69955	3.73606	3.84118	3.11539	4.14229	3.62778	3.71548	3.23574	13
AT1G01960	SEC7-like guanine nucleotide exchange family protein	Q9LPC5	EDA10	194.94	+	55	54	47	30.3	18.384	0.0723209	biological regulation;cellular process;developmental process;establishment of localization;protein transport;transport;vesicle-mediated transport	GO:0006810;GO:0009987;GO:0015031;GO:0016192;GO:0032502;GO:0051234;GO:0065007	D	+	4.4251	0.0764403	0.241278	13	18.0973	18.2937	18.1881	18.4154	18.3995	18.3801	18.4638	18.4563	18.4441	18.4525	18.384	18.2823	18.2917	13	4.54414	4.27114	4.18195	4.39349	4.34866	4.42579	4.54458	4.33426	4.44352	4.6072	4.4251	4.44837	4.37344	13
AT1G01970	Tetratricopeptide repeat (TPR)-like superfamily protein	Q9LPC4	AT1G01970	46.077	+	5	5	5	13.4	12.4318	0.321557			B	+	4.2192	0.353405	0.840095	13	11.9524	12.0119	12.1103	12.283	12.1045	12.2621	12.4318	12.461	12.6128	12.655	13.0597	12.9553	13.5285	13	2.66272	3.89656	3.80775	3.9542	4.20293	4.01238	4.2192	4.55267	5.02443	4.5726	4.86938	4.95878	5.27517	13
AT1G01990	hypothetical protein	Q9LPC2	AT1G01990	NaN		NaN	NaN	NaN	NaN	NaN	NaN				+	4.13762	0.0852246	n.d.	0	NaN	NaN	NaN	NaN	NaN	NaN	NaN	NaN	NaN	NaN	NaN	NaN	NaN	0	4.13762	4.24117	4.19481	4.2571	4.1589	4.0524	4.15384	4.10367	4.13852	3.71708	3.6323	3.71563	3.83028	13
AT1G02000	UDP-D-glucuronate 4-epimerase 2	Q9LPC1	GAE2	NaN		NaN	NaN	NaN	NaN	NaN	NaN	carbohydrate metabolic process;metabolic process;primary metabolic process	GO:0005975;GO:0008152;GO:0044238		+	2.35995	0.160145	n.d.	0	NaN	NaN	NaN	NaN	NaN	NaN	NaN	NaN	NaN	NaN	NaN	NaN	NaN	0	2.99791	2.35995	2.35889	2.38986	2.45792	2.5201	2.42104	2.45817	2.12307	1.96875	1.78288	1.57056	1.13072	13
AT1G02010	secretory 1A	A0A1P8AMM1;A0A1P8AMM4;A0A1P8AMM7;F4HVU5;Q9C5P7	SEC1A	NaN		NaN	NaN	NaN	NaN	NaN	NaN	cellular process;establishment of localization;membrane docking;protein transport;transport	GO:0006810;GO:0009987;GO:0015031;GO:0022406;GO:0051234		+	2.65174	0.139879	n.d.	0	NaN	NaN	NaN	NaN	NaN	NaN	NaN	NaN	NaN	NaN	NaN	NaN	NaN	0	1.95225	3.36903	2.34349	2.61904	2.77391	2.41653	2.48351	2.65174	2.73342	2.51186	2.75384	2.67701	2.94303	13
AT1G02020	nitroreductase family protein	A0A1P8ATD0;O23673;Q3E6Y8	AT1G02020	60.693	+	13	13	13	26.3	14.6843	0.22873			C	+	2.46167	0.0992091	0.0687088	13	14.4852	14.913	15.105	14.9223	14.9334	14.8592	14.7672	14.6843	14.5711	14.5418	14.4213	14.3431	14.2146	13	2.64851	2.47811	2.27652	2.30385	2.46167	2.55573	2.51727	2.52899	2.54579	2.34596	2.34767	2.23796	2.36246	13
AT1G02050	Chalcone and stilbene synthase family protein	O23674	LAP6	NaN		NaN	NaN	NaN	NaN	NaN	NaN	anatomical structure formation involved in morphogenesis;biosynthetic process;cellular aromatic compound metabolic process;cellular component assembly;cellular component organization;cellular ketone metabolic process;cellular metabolic process;cellular process;developmental process;external encapsulating structure organization;metabolic process;organic acid metabolic process;secondary metabolic p…	GO:0006082;GO:0006725;GO:0008152;GO:0009058;GO:0009987;GO:0016043;GO:0019748;GO:0022607;GO:0032502;GO:0042180;GO:0044237;GO:0044281;GO:0045229;GO:0048646		+	1.63124	0.209299	n.d.	0	NaN	NaN	NaN	NaN	NaN	NaN	NaN	NaN	NaN	NaN	NaN	NaN	NaN	0	1.35847	2.25174	1.63124	1.61948	1.56103	1.44202	1.86705	1.71066	1.97502	0.849888	1.52937	1.84054	2.31809	13
AT1G02060	Tetratricopeptide repeat (TPR)-like superfamily protein	O81908	AT1G02060	NaN		NaN	NaN	NaN	NaN	NaN	NaN				+	1.79384	0.167189	n.d.	0	NaN	NaN	NaN	NaN	NaN	NaN	NaN	NaN	NaN	NaN	NaN	NaN	NaN	0	1.36321	2.05496	1.84671	1.79384	1.80162	1.2692	1.68397	0.736134	1.84524	1.24837	1.62665	1.91817	2.27139	13
AT1G02065	squamosa promoter binding protein-like 8	Q3EDL2;Q8GXL3	SPL8	NaN		NaN	NaN	NaN	NaN	NaN	NaN	anatomical structure development;biological regulation;biosynthetic process;cell cycle;cell differentiation;cellular metabolic process;cellular nitrogen compound metabolic process;cellular process;developmental process;macromolecule metabolic process;meiotic cell cycle;metabolic process;nitrogen compound metabolic process;nucleobase-containing compound metabolic process;primary metabolic process;…	GO:0006139;GO:0006807;GO:0007049;GO:0008152;GO:0009058;GO:0009987;GO:0016070;GO:0030154;GO:0032502;GO:0034641;GO:0043170;GO:0044237;GO:0044238;GO:0048856;GO:0051321;GO:0065007		+	0.0864814	0	n.d.	0	NaN	NaN	NaN	NaN	NaN	NaN	NaN	NaN	NaN	NaN	NaN	NaN	NaN	0	NaN	NaN	NaN	NaN	NaN	NaN	NaN	NaN	NaN	NaN	NaN	NaN	0.0864814	1
AT1G02080	transcription regulator	A0A1P8ARB7;F4HVV6;F4HVV7	AT1G02080	263.76	+	54	54	54	25.5	18.1047	0.094759			B	+	4.57426	0.119588	-0.217424	13	17.8156	18.0579	18.0712	18.017	18.0439	18.0844	18.1047	18.2147	18.1994	18.3226	18.2954	18.4048	18.3733	13	5.09506	4.45467	4.33773	4.56319	4.63605	4.54198	4.57426	4.10918	4.31602	4.71261	4.67793	4.5978	4.75541	13
AT1G02090	Proteasome component (PCI) domain protein	F4HVW0;Q94JU3	FUS5	25.471	+	6	6	6	22.2	15.1294	0.217427	biological regulation;cellular component assembly;cellular component organization;cellular macromolecular complex assembly;cellular metabolic process;cellular process;detection of stimulus;developmental process;macromolecular complex assembly;macromolecule metabolic process;macromolecule modification;metabolic process;multicellular organismal development;multicellular organismal process;primary m…	GO:0006461;GO:0006464;GO:0007165;GO:0007275;GO:0008152;GO:0009605;GO:0009628;GO:0009987;GO:0016043;GO:0019538;GO:0022607;GO:0032501;GO:0032502;GO:0034622;GO:0043170;GO:0043412;GO:0044237;GO:0044238;GO:0050896;GO:0051606;GO:0065003;GO:0065007;GO:0070647	A	+	4.55234	0.158473	0.615972	13	15.3688	14.8917	14.7413	14.9149	15.1294	15.1327	15.3468	15.0301	15.0519	14.7588	15.5329	15.2004	15.81	13	4.66844	4.36078	4.49537	4.43742	4.3899	4.36778	4.39387	4.71781	4.60885	4.55234	4.68111	4.74844	5.00945	13
AT1G02100	Leucine carboxyl methyltransferase	F4HVW3;Q8VY08	SBI1	34.876	+	7	7	7	19.6	13.9503	0.067028			D	+	5.34443	0.142555	-0.196721	13	13.7647	14.0406	14.0173	14.0663	13.8817	13.9465	13.9038	14.0047	13.9503	14.081	13.8784	13.9881	13.9325	13	5.92012	5.98893	5.48699	5.44157	5.48379	5.35827	5.34443	5.2961	5.17814	5.1346	5.1661	5.22494	5.06767	13
AT1G02110	bZIP domain class transcription factor (DUF630 and DUF632)	Q56W45	AT1G02110	79.179	+	3	2	2	5	13.0263	0.286088			C	+	2.27024	0.364538	-0.25376	12	12.8867	13.4964	13.1455	12.6888	13.4823	13.2905	13.3124	12.7377	12.8799	12.5295	13.0263	13.5382	12.9781	13	NaN	1.61922	0.865929	1.66971	1.88407	1.92734	2.3432	2.65914	2.46198	2.23429	2.42038	2.30619	2.66783	12
AT1G02120	GRAM domain family protein	A0A1P8AQ01;A0A1P8AQ22;F4HVW5	VAD1	67.701	+	17	17	17	28.6	16.0708	0.12007	biological regulation;cell death;cellular process;death;immune system process;multi-organism process;response to biotic stimulus;response to chemical stimulus;response to endogenous stimulus;response to stimulus;response to stress;signal transduction	GO:0002376;GO:0006950;GO:0007165;GO:0008219;GO:0009607;GO:0009719;GO:0009987;GO:0016265;GO:0042221;GO:0050896;GO:0051704;GO:0065007	C	+	5.71543	0.152971	0.700203	13	16.3561	16.1724	16.4525	16.1908	16.1618	16.1289	16.0708	16.0007	15.9579	15.8661	15.6896	15.7303	15.4025	13	6.7423	6.15999	5.95307	5.71543	5.68544	5.69432	5.8684	5.8157	5.86119	5.68401	5.51272	5.5471	5.41793	13
AT1G02130	RAS 5	P28188	RA-5	22.648	+	11	8	7	57.6	16.491	0.0997334	biological regulation;cellular process;establishment of localization;Golgi vesicle transport;metabolic process;protein transport;response to chemical stimulus;response to stimulus;signal transduction;transport;vesicle-mediated transport	GO:0006810;GO:0007165;GO:0008152;GO:0009987;GO:0015031;GO:0016192;GO:0042221;GO:0048193;GO:0050896;GO:0051234;GO:0065007	D	+	5.38363	0.0733752	-0.807023	13	15.6731	16.0459	16.0514	16.4032	16.3494	16.3913	16.6029	16.5192	16.5297	16.491	16.5723	16.4952	16.697	13	5.81782	5.45701	5.52006	5.38363	5.31858	5.22094	5.24409	5.26465	5.41651	5.29881	5.41144	5.34039	5.38435	13
AT1G02140	mago nashi family protein	O23676	MAGO	17.458	+	8	8	8	41.3	16.4992	0.189692	biological regulation;cellular metabolic process;cellular nitrogen compound metabolic process;cellular process;developmental process;embryo development;locomotion;macromolecule metabolic process;metabolic process;nitrogen compound metabolic process;nucleobase-containing compound metabolic process;primary metabolic process;response to chemical stimulus;response to external stimulus;response to sti…	GO:0006139;GO:0006396;GO:0006807;GO:0008152;GO:0008380;GO:0009605;GO:0009790;GO:0009987;GO:0016070;GO:0032502;GO:0034641;GO:0040011;GO:0042221;GO:0043170;GO:0044237;GO:0044238;GO:0050896;GO:0065007	B	+	6.84682	0.0594521	-0.385555	13	15.8277	16.3095	16.2217	16.2792	16.3966	16.3702	16.4992	16.5511	16.6773	16.6817	16.8734	16.8013	16.9121	13	7.05458	6.86037	7.06334	6.8077	6.83171	6.78737	6.7852	6.84163	6.92241	6.67288	6.84682	6.87689	6.9444	13
AT1G02145	homolog of asparagine-linked glycosylation 12	A8MR93	ALG12	38.59	+	2	2	2	6.6	12.2898	0.387185	carbohydrate metabolic process;catabolic process;cellular metabolic process;cellular process;macromolecule metabolic process;macromolecule modification;metabolic process;primary metabolic process;protein glycosylation;protein metabolic process;protein modification process;proteolysis;proteolysis involved in cellular protein catabolic process	GO:0005975;GO:0006464;GO:0006486;GO:0006508;GO:0008152;GO:0009056;GO:0009987;GO:0019538;GO:0043170;GO:0043412;GO:0044237;GO:0044238;GO:0051603	C	+	4.1952	0.0909061	0.188588	10	12.8236	12.7882	NaN	12.6117	NaN	12.4693	12.2518	12.3277	12.2185	NaN	11.4743	11.8374	11.7651	10	4.02898	4.39678	4.16543	4.31883	4.28867	4.07159	4.25834	4.1952	4.34755	4.1043	4.13073	4.21658	4.14227	13
AT1G02150	Tetratricopeptide repeat (TPR)-like superfamily protein	Q8LPS6	AT1G02150	59.882	+	14	14	14	27.1	16.5444	0.500877			B	+	5.49745	0.451653	0.934996	13	15.5983	16.0574	15.6608	16.0435	15.9751	16.2662	16.5444	16.5816	16.7517	16.6367	17.1148	17.116	17.531	13	3.9424	5.0458	4.8112	5.14638	5.18991	5.35979	5.65951	5.88016	5.98582	5.49745	6.06023	6.07645	6.49488	13
AT1G02160	Cox19 family protein (CHCH motif)	A8MQS6;Q8VZ44	AT1G02160	NaN		NaN	NaN	NaN	NaN	NaN	NaN				+	5.60613	0.114122	n.d.	0	NaN	NaN	NaN	NaN	NaN	NaN	NaN	NaN	NaN	NaN	NaN	NaN	NaN	0	5.2371	5.67023	5.57816	5.78572	5.69225	5.60613	5.54118	5.72025	5.75411	5.12365	5.28445	5.28987	5.64931	13
AT1G02170	metacaspase 1	Q7XJE6	MC1	39.792	+	6	6	6	18.3	14.5691	0.100093	biological regulation;response to stimulus;response to stress	GO:0006950;GO:0050896;GO:0065007	C	+	4.63508	0.184344	0.542904	13	14.6508	14.6692	14.7892	14.6202	14.5733	14.5691	14.4486	14.5424	14.4337	14.5904	14.3894	14.3514	14.2852	13	5.91221	4.48453	4.81942	4.57197	4.63508	4.75086	4.69423	4.84546	4.0713	4.66439	4.36993	4.26722	4.32222	13
AT1G02180	ferredoxin-like protein	Q8GYG8	AT1G02180	24.787	+	2	2	2	8.8	12.8178	0.086937			B	+	1.79318	0.415966	0.772401	11	12.5905	12.6322	12.5125	12.9106	12.8178	12.7755	12.9048	12.7973	12.7367	12.8204	12.8275	13.0822	13.2429	13	NaN	NaN	0.141057	1.26017	1.37721	1.66931	1.79318	1.96956	2.18612	1.49555	2.29173	2.22019	2.95089	11
AT1G02205	Fatty acid hydroxylase superfamily	A0A1P8AN63;A0A1P8AN85;F4HVY0	CER1	72.405	+	4	4	4	6.6	11.1737	0.651941	biosynthetic process;cellular ketone metabolic process;cellular lipid metabolic process;cellular metabolic process;cellular process;lipid metabolic process;metabolic process;organic acid metabolic process;primary metabolic process;small molecule metabolic process	GO:0006082;GO:0006629;GO:0008152;GO:0009058;GO:0009987;GO:0042180;GO:0044237;GO:0044238;GO:0044255;GO:0044281	C	+	2.08658	0.948008	-0.672218	6	13.9671	NaN	12.458	NaN	12.1323	11.2747	10.5733	11.344	NaN	10.6282	10.4702	11.0727	10.455	10	NaN	NaN	NaN	NaN	NaN	0.294589	NaN	0.884452	1.29254	2.26488	2.08658	3.03458	6.58942	7
AT1G02220	NAC domain containing protein 3	Q5PP28	NAC003	NaN		NaN	NaN	NaN	NaN	NaN	NaN	biosynthetic process;cellular metabolic process;cellular nitrogen compound metabolic process;cellular process;macromolecule metabolic process;metabolic process;nitrogen compound metabolic process;nucleobase-containing compound metabolic process;primary metabolic process;RNA metabolic process	GO:0006139;GO:0006807;GO:0008152;GO:0009058;GO:0009987;GO:0016070;GO:0034641;GO:0043170;GO:0044237;GO:0044238		+	2.80687	0.52037	n.d.	0	NaN	NaN	NaN	NaN	NaN	NaN	NaN	NaN	NaN	NaN	NaN	NaN	NaN	0	5.79664	3.3626	3.33496	2.27925	2.56676	2.73266	2.57845	2.80687	1.66989	2.94099	3.32724	3.04674	1.12883	13
AT1G02230	NAC domain containing protein 4	O81913	NAC004	NaN		NaN	NaN	NaN	NaN	NaN	NaN	biosynthetic process;cellular metabolic process;cellular nitrogen compound metabolic process;cellular process;macromolecule metabolic process;metabolic process;nitrogen compound metabolic process;nucleobase-containing compound metabolic process;primary metabolic process;RNA metabolic process	GO:0006139;GO:0006807;GO:0008152;GO:0009058;GO:0009987;GO:0016070;GO:0034641;GO:0043170;GO:0044237;GO:0044238		+	2.51154	0.500415	n.d.	0	NaN	NaN	NaN	NaN	NaN	NaN	NaN	NaN	NaN	NaN	NaN	NaN	NaN	0	4.33471	1.57048	2.95616	NaN	NaN	0.0175424	1.78897	2.77056	2.02734	2.81561	3.02817	2.25252	NaN	10
AT1G02250	NAC domain containing protein 5	O81914	NAC005	NaN		NaN	NaN	NaN	NaN	NaN	NaN	biological regulation;biosynthetic process;cellular metabolic process;cellular nitrogen compound metabolic process;cellular process;macromolecule metabolic process;metabolic process;nitrogen compound metabolic process;nucleobase-containing compound metabolic process;primary metabolic process;RNA metabolic process	GO:0006139;GO:0006807;GO:0008152;GO:0009058;GO:0009987;GO:0016070;GO:0034641;GO:0043170;GO:0044237;GO:0044238;GO:0065007		+	0.341712	0	n.d.	0	NaN	NaN	NaN	NaN	NaN	NaN	NaN	NaN	NaN	NaN	NaN	NaN	NaN	0	0.341712	NaN	NaN	NaN	NaN	NaN	NaN	NaN	NaN	NaN	NaN	NaN	NaN	1
AT1G02260	Divalent ion symporter	O81915	AT1G02260	NaN		NaN	NaN	NaN	NaN	NaN	NaN	cellular process;establishment of localization;transmembrane transport;transport	GO:0006810;GO:0009987;GO:0051234;GO:0055085		+	3.55664	0.130899	n.d.	0	NaN	NaN	NaN	NaN	NaN	NaN	NaN	NaN	NaN	NaN	NaN	NaN	NaN	0	4.19889	3.88433	3.66586	3.57727	3.42574	3.52663	3.56348	3.53186	3.82253	3.36444	3.18465	3.28466	3.55664	13
AT1G02270	Calcium-binding endonuclease/exonuclease/phosphatase family	A0A1P8ATK3;O81916	AT1G02270	40.079	+	6	6	6	20.9	14.4201	0.119729	response to abiotic stimulus;response to stimulus;response to stress	GO:0006950;GO:0009628;GO:0050896	C	+	4.93672	0.244581	0.103539	13	14.5398	14.5603	14.6533	14.4201	14.4233	14.4463	14.3494	14.4352	14.3032	14.1621	14.1683	14.0574	14.0153	13	6.04295	4.51867	4.61691	4.99723	4.79917	5.35491	5.1813	5.03453	4.93672	5.64165	4.91677	4.92916	4.4377	13
AT1G02280	translocon at the outer envelope membrane of chloroplasts 33	O23680	TOC33	32.925	+	14	14	14	46.5	17.3966	0.363863	establishment of localization;metabolic process;protein targeting;protein transport;transport	GO:0006605;GO:0006810;GO:0008152;GO:0015031;GO:0051234	B	+	5.91	0.584191	0.96627	13	16.4651	16.9083	16.7609	17.0328	17.0631	17.1958	17.3966	17.5834	17.5903	17.7565	17.8152	18.0445	18.0556	13	4.43763	5.57714	5.2266	5.61577	5.64282	5.73515	5.91	6.52257	6.49419	6.28551	6.99358	7.14298	7.68245	13
AT1G02290	hypothetical protein	Q6GKW8	AT1G02290	NaN		NaN	NaN	NaN	NaN	NaN	NaN				+	2.87588	0.075779	n.d.	0	NaN	NaN	NaN	NaN	NaN	NaN	NaN	NaN	NaN	NaN	NaN	NaN	NaN	0	2.02042	2.96733	2.7042	2.90121	2.8842	2.95653	2.87588	2.79266	2.92572	2.8001	2.77008	2.87527	2.93267	13
AT1G02300	Cysteine proteinases superfamily protein	F4HVZ1	AT1G02300	NaN		NaN	NaN	NaN	NaN	NaN	NaN	biological regulation;macromolecule metabolic process;metabolic process;primary metabolic process;protein metabolic process;proteolysis;proteolysis involved in cellular protein catabolic process	GO:0006508;GO:0008152;GO:0019538;GO:0043170;GO:0044238;GO:0051603;GO:0065007		+	4.76952	0.142557	n.d.	0	NaN	NaN	NaN	NaN	NaN	NaN	NaN	NaN	NaN	NaN	NaN	NaN	NaN	0	3.65358	5.1772	4.08735	4.91208	4.85975	4.76952	4.90262	4.99739	5.54452	4.73579	4.66293	4.6735	4.51064	13
AT1G02305	Cysteine proteinases superfamily protein	Q93VC9	AT1G02305	40.033	+	13	13	10	47.2	16.7745	0.210409	biological regulation;macromolecule metabolic process;metabolic process;primary metabolic process;protein metabolic process;proteolysis;proteolysis involved in cellular protein catabolic process	GO:0006508;GO:0008152;GO:0019538;GO:0043170;GO:0044238;GO:0051603;GO:0065007	C	+	6.65776	0.314647	0.931977	13	17.1546	16.9511	17.112	16.9864	16.9849	16.915	16.7643	16.7745	16.6772	16.6387	16.4502	16.4062	16.2726	13	7.91866	7.14816	7.19447	6.93486	6.90382	6.88757	6.65776	6.49463	6.34312	6.41193	6.03807	6.08374	5.96865	13
AT1G02310	Glycosyl hydrolase superfamily protein	A0A1P8AQX8;Q9FZ29	MAN1	NaN		NaN	NaN	NaN	NaN	NaN	NaN	carbohydrate metabolic process;metabolic process;primary metabolic process	GO:0005975;GO:0008152;GO:0044238		+	4.66665	0	n.d.	0	NaN	NaN	NaN	NaN	NaN	NaN	NaN	NaN	NaN	NaN	NaN	NaN	NaN	0	4.66665	NaN	NaN	NaN	NaN	NaN	NaN	NaN	NaN	NaN	NaN	NaN	NaN	1
AT1G02330	integrator complex subunit-like protein	F4HVZ5	AT1G02330	32.349	+	10	10	10	40.9	14.5816	0.164155			B	+	4.83247	0.129745	0.700562	13	14.7617	14.4734	14.4994	14.3937	14.5816	14.4625	14.7457	14.5534	14.7675	14.4363	15.2305	14.9776	15.4886	13	5.02018	4.77959	4.86562	4.68676	4.58449	4.83247	4.73707	5.1029	4.80284	4.80208	4.96221	5.11897	5.31709	13
AT1G02335	germin-like protein subfamily 2 member 2 precursor	Q9FZ27	GL22	23.441	+	6	6	4	26.9	16.6435	0.357452	biological regulation;cellular process;establishment of localization;transport	GO:0006810;GO:0009987;GO:0051234;GO:0065007	C	+	2.9338	0.994742	-0.609744	10	18.1083	17.0861	17.5409	16.8683	17.001	16.8126	16.5762	16.6435	16.6378	16.4026	16.2564	16.2715	15.9716	13	NaN	NaN	NaN	1.94183	2.05715	2.88529	2.98232	0.111119	0.166428	3.16483	3.93132	4.35799	4.06064	10
AT1G02340	basic helix-loop-helix (bHLH) DNA-binding superfamily protein	A0A1P8AWQ4;Q9FE22	HFR1	NaN		NaN	NaN	NaN	NaN	NaN	NaN	biological regulation;biosynthetic process;cellular metabolic process;cellular nitrogen compound metabolic process;cellular process;detection of stimulus;macromolecule metabolic process;metabolic process;nitrogen compound metabolic process;nucleobase-containing compound metabolic process;primary metabolic process;response to abiotic stimulus;response to chemical stimulus;response to endogenous st…	GO:0006139;GO:0006807;GO:0007165;GO:0008152;GO:0009058;GO:0009605;GO:0009628;GO:0009719;GO:0009987;GO:0016070;GO:0034641;GO:0042221;GO:0043170;GO:0044237;GO:0044238;GO:0050896;GO:0051606;GO:0065007		+	1.7282	0.75793	n.d.	0	NaN	NaN	NaN	NaN	NaN	NaN	NaN	NaN	NaN	NaN	NaN	NaN	NaN	0	1.92173	3.70457	2.74408	2.37854	3.1098	1.7282	1.54197	1.09388	0.473485	0.970267	NaN	NaN	0.621154	11
AT1G02350	protoporphyrinogen oxidase-like protein	F4HVZ8	AT1G02350	NaN		NaN	NaN	NaN	NaN	NaN	NaN				+	3.65811	0.598914	n.d.	0	NaN	NaN	NaN	NaN	NaN	NaN	NaN	NaN	NaN	NaN	NaN	NaN	NaN	0	1.71754	2.81596	1.63535	3.11091	3.58788	3.65811	4.25702	4.41168	4.97508	3.67217	3.60272	3.82205	5.50091	13
AT1G02360	Chitinase family protein	A0A1P8AWZ7;A0A1P8AX35;Q9FZ25	AT1G02360	30.137	+	3	3	3	12.9	12.8688	0.193709	amine metabolic process;carbohydrate metabolic process;catabolic process;macromolecule metabolic process;metabolic process;multi-organism process;nitrogen compound metabolic process;polysaccharide metabolic process;primary metabolic process;response to biotic stimulus;response to stimulus;response to stress	GO:0005975;GO:0005976;GO:0006807;GO:0006950;GO:0008152;GO:0009056;GO:0009308;GO:0009607;GO:0043170;GO:0044238;GO:0050896;GO:0051704	C	+	2.79178	0.785998	0.811099	13	15.4461	13.2619	13.8808	13.0408	13.3823	12.8688	12.675	12.9773	12.861	12.7455	12.7422	12.6558	12.3798	13	7.26502	3.02804	4.37539	1.8278	1.56784	2.28088	2.79178	3.57777	1.65028	3.65596	2.71403	2.90182	2.45842	13
AT1G02370	Tetratricopeptide repeat (TPR)-like superfamily protein	Q9FZ24	AT1G02370	60.353	+	5	5	5	10.4	13.4961	0.0979033			B	+	1.91858	0.205513	0.827354	13	13.3538	13.5355	13.594	13.4615	13.4961	13.31	13.495	13.4322	13.2951	13.5679	13.6997	13.627	13.9631	13	1.18098	1.91858	1.90711	2.10368	1.80311	1.21458	1.73694	1.71307	2.07587	2.31252	2.44477	2.41199	2.94841	13
AT1G02380	transmembrane protein	Q9FZ23	AT1G02380	NaN		NaN	NaN	NaN	NaN	NaN	NaN				+	0.862415	0.300311	n.d.	0	NaN	NaN	NaN	NaN	NaN	NaN	NaN	NaN	NaN	NaN	NaN	NaN	NaN	0	1.59365	NaN	NaN	NaN	0.508911	0.780842	0.827753	0.86018	2.58298	1.10953	0.408362	0.86465	1.8459	10
AT1G02390	glycerol-3-phosphate acyltransferase 2	Q9FZ22	GPAT2	NaN		NaN	NaN	NaN	NaN	NaN	NaN	biosynthetic process;cellular lipid metabolic process;cellular metabolic process;cellular process;glycerol ether metabolic process;lipid metabolic process;metabolic process;primary metabolic process;small molecule metabolic process	GO:0006629;GO:0006662;GO:0008152;GO:0009058;GO:0009987;GO:0044237;GO:0044238;GO:0044255;GO:0044281		+	0.672609	0.273952	n.d.	0	NaN	NaN	NaN	NaN	NaN	NaN	NaN	NaN	NaN	NaN	NaN	NaN	NaN	0	5.3103	1.00239	1.45439	0.423153	NaN	0.398658	NaN	NaN	NaN	0.672609	NaN	NaN	0.643052	7
AT1G02400	gibberellin 2-oxidase 6	A0A1P8AWJ2;Q9FZ21	GA2OX6	NaN		NaN	NaN	NaN	NaN	NaN	NaN	biosynthetic process;catabolic process;cellular ketone metabolic process;cellular lipid metabolic process;cellular metabolic process;cellular process;lipid metabolic process;metabolic process;organic acid metabolic process;primary metabolic process;response to abiotic stimulus;response to stimulus;small molecule metabolic process	GO:0006082;GO:0006629;GO:0008152;GO:0009056;GO:0009058;GO:0009628;GO:0009987;GO:0042180;GO:0044237;GO:0044238;GO:0044255;GO:0044281;GO:0050896		+	3.37126	0.690294	n.d.	0	NaN	NaN	NaN	NaN	NaN	NaN	NaN	NaN	NaN	NaN	NaN	NaN	NaN	0	7.5827	2.68096	3.80267	3.35078	3.7806	4.11608	3.37126	3.19919	2.00632	5.17555	2.5425	2.35678	3.57004	13
AT1G02405	proline-rich family protein	Q6NMD9	AT1G02405	NaN		NaN	NaN	NaN	NaN	NaN	NaN				+	0.347622	0.13373	n.d.	0	NaN	NaN	NaN	NaN	NaN	NaN	NaN	NaN	NaN	NaN	NaN	NaN	NaN	0	0.277144	0.302705	0.0371058	0.347622	NaN	0.609083	0.481352	0.546057	NaN	NaN	NaN	NaN	NaN	7
AT1G02410	cytochrome c oxidase assembly protein CtaG / Cox11 family	Q8GWR0	AT1G02410	32.604	+	5	5	5	23.3	14.1949	0.182746			B	+	4.71615	0.0685463	-0.307692	13	13.9555	13.9365	13.8871	14.024	13.9385	14.149	14.1949	14.3237	14.4023	14.3235	14.3784	14.3724	14.3777	13	4.89527	4.79128	4.96439	4.67364	4.65422	4.66405	4.71615	4.6476	4.39605	4.67259	4.71843	4.86843	4.95896	13
AT1G02420	Pentatricopeptide repeat (PPR) superfamily protein	Q9FZ19	AT1G02420	NaN		NaN	NaN	NaN	NaN	NaN	NaN				+	2.03334	0.163109	n.d.	0	NaN	NaN	NaN	NaN	NaN	NaN	NaN	NaN	NaN	NaN	NaN	NaN	NaN	0	1.35988	2.07966	1.97982	1.75586	2.00165	2.03334	2.03482	2.19645	1.76702	2.30073	2.33467	2.27524	2.00549	13
AT1G02430	ADP-ribosylation factor D1B	A0A1P8ARH7;F4HXI4	ARFD1B	NaN		NaN	NaN	NaN	NaN	NaN	NaN	biological regulation;cellular process;response to stimulus;signal transduction	GO:0007165;GO:0009987;GO:0050896;GO:0065007		+	1.148	0	n.d.	0	NaN	NaN	NaN	NaN	NaN	NaN	NaN	NaN	NaN	NaN	NaN	NaN	NaN	0	1.148	NaN	NaN	NaN	NaN	NaN	NaN	NaN	NaN	NaN	NaN	NaN	NaN	1
AT1G02440	ADP-ribosylation factor D1A	A0A1P8AVU2;F4HXI5	ARFD1A	NaN		NaN	NaN	NaN	NaN	NaN	NaN	biological regulation;cellular process;response to stimulus;signal transduction	GO:0007165;GO:0009987;GO:0050896;GO:0065007		+	0.667692	0.106931	n.d.	0	NaN	NaN	NaN	NaN	NaN	NaN	NaN	NaN	NaN	NaN	NaN	NaN	NaN	0	2.91069	NaN	NaN	NaN	NaN	NaN	NaN	NaN	NaN	NaN	0.667692	0.560762	NaN	3
AT1G02450	NIM1-interacting 1	Q9FNZ5	NIMIN1	NaN		NaN	NaN	NaN	NaN	NaN	NaN	biological regulation;multi-organism process;response to biotic stimulus;response to stimulus;response to stress	GO:0006950;GO:0009607;GO:0050896;GO:0051704;GO:0065007		+	3.36439	1.28979	n.d.	0	NaN	NaN	NaN	NaN	NaN	NaN	NaN	NaN	NaN	NaN	NaN	NaN	NaN	0	4.99601	1.03376	3.36439	0.384435	0.0054582	0.995434	2.38031	3.84744	3.69841	4.08577	5.12089	3.49742	2.0746	13
AT1G02460	Pectin lyase-like superfamily protein	Q9FWX5	AT1G02460	NaN		NaN	NaN	NaN	NaN	NaN	NaN	carbohydrate metabolic process;cell wall organization;cell wall organization or biogenesis;metabolic process;primary metabolic process	GO:0005975;GO:0008152;GO:0044238;GO:0071554;GO:0071555		+	0.536702	0.473113	n.d.	0	NaN	NaN	NaN	NaN	NaN	NaN	NaN	NaN	NaN	NaN	NaN	NaN	NaN	0	2.27374	NaN	0.536702	NaN	NaN	NaN	NaN	NaN	NaN	NaN	0.47621	0.0635899	1.24638	5
AT1G02470	Polyketide cyclase/dehydrase and lipid transport superfamily protein	A8MSF0;F4HXI8	AT1G02470	22.295	+	2	2	2	4.5	10.9662	0.252909			C	+	1.1288	0.657057	0.975345	10	14.054	NaN	12.4437	NaN	11.6795	11.2206	10.9714	10.7148	NaN	10.8239	10.9611	10.9083	10.4813	10	6.62489	3.42555	4.02636	2.35574	1.76484	1.09039	0.414513	0.865117	0.061834	1.483	1.11672	1.1288	0.471745	13
AT1G02475	Polyketide cyclase/dehydrase and lipid transport superfamily protein	Q94K52	AT1G02475	25.037	+	5	4	4	16.9	15.2596	0.562769			C	+	6.45281	0.227734	0.912761	13	15.8806	15.8224	15.9851	15.8658	15.7596	15.5152	15.2596	15.0989	15.0014	14.8942	14.6333	14.5803	14.2216	13	6.45281	6.74266	6.63583	6.76471	6.85179	6.68054	6.55962	6.26281	6.2763	6.29701	5.92274	5.9512	5.89001	13
AT1G02490	hypothetical protein	Q3EDK6	AT1G02490	NaN		NaN	NaN	NaN	NaN	NaN	NaN				+	1.43999	0.300155	n.d.	0	NaN	NaN	NaN	NaN	NaN	NaN	NaN	NaN	NaN	NaN	NaN	NaN	NaN	0	1.43999	NaN	NaN	NaN	NaN	NaN	NaN	NaN	NaN	NaN	NaN	0.612149	1.74014	3
AT1G02500	S-adenosylmethionine synthetase 1	P23686	SAM1	43.158	+	24	13	9	72.3	18.0211	0.151737	amine metabolic process;biosynthetic process;cellular alkene metabolic process;cellular amino acid metabolic process;cellular ketone metabolic process;cellular metabolic process;cellular nitrogen compound metabolic process;cellular process;cofactor metabolic process;heterocycle metabolic process;metabolic process;nitrogen compound metabolic process;nucleobase-containing compound metabolic process…	GO:0006082;GO:0006139;GO:0006520;GO:0006730;GO:0006790;GO:0006807;GO:0006950;GO:0006970;GO:0008152;GO:0009058;GO:0009116;GO:0009308;GO:0009628;GO:0009987;GO:0034641;GO:0042180;GO:0042221;GO:0043449;GO:0044237;GO:0044238;GO:0044281;GO:0046483;GO:0050896;GO:0051186;GO:0055086	B	+	7.67869	0.139515	-0.181166	13	18.0211	17.7653	17.8672	17.7176	17.7492	17.838	17.959	18.0769	18.0847	18.1625	18.1533	18.2161	18.1729	13	9.21855	7.81417	8.11789	7.57959	7.54344	7.67869	7.8182	7.75913	7.72597	7.45588	7.44315	7.31907	7.29561	13
AT1G02520	P-glycoprotein 11	Q9FWX7	ABCB11	NaN		NaN	NaN	NaN	NaN	NaN	NaN	biological regulation;cellular process;establishment of localization;hormone transport;transmembrane transport;transport	GO:0006810;GO:0009914;GO:0009987;GO:0051234;GO:0055085;GO:0065007		+	2.56386	0	n.d.	0	NaN	NaN	NaN	NaN	NaN	NaN	NaN	NaN	NaN	NaN	NaN	NaN	NaN	0	2.56386	NaN	NaN	NaN	NaN	NaN	NaN	NaN	NaN	NaN	NaN	NaN	NaN	1
AT1G02530	P-glycoprotein 12	A0A1P8ANT3;Q9FWX8	ABCB12	136.77	+	6	1	1	5.7	12.1702	0.250301	biological regulation;cellular process;establishment of localization;hormone transport;transmembrane transport;transport	GO:0006810;GO:0009914;GO:0009987;GO:0051234;GO:0055085;GO:0065007	C		NaN	NaN	n.d.	0	12.4046	NaN	12.7328	NaN	12.9015	12.4904	12.0407	11.904	NaN	12.2038	12.1346	12.1367	11.7919	10	NaN	NaN	NaN	NaN	NaN	NaN	NaN	NaN	NaN	NaN	NaN	NaN	NaN	0
AT1G02560	nuclear encoded CLP protease 5	Q9S834	CLPP5	32.356	+	8	8	8	27.2	18.1276	0.0496922			D	+	8.09482	0.104853	-0.0355086	13	17.9552	17.9932	17.9133	18.1853	18.1772	18.1228	18.2451	18.1394	18.1532	18.1563	18.1276	18.005	18.0842	13	8.00828	8.18354	8.23596	8.34679	8.33814	8.27038	8.01991	8.06909	7.96741	7.98997	8.07193	8.09482	8.37646	13
AT1G02580	SET domain-containing protein	A0A1P8AVN9;O65312	MEA	NaN		NaN	NaN	NaN	NaN	NaN	NaN	anatomical structure morphogenesis;biological regulation;biosynthetic process;cellular metabolic process;cellular nitrogen compound metabolic process;cellular process;developmental process;macromolecule metabolic process;metabolic process;nitrogen compound metabolic process;nucleobase-containing compound metabolic process;primary metabolic process;regulation of gene expression, epigenetic;respons…	GO:0006139;GO:0006807;GO:0008152;GO:0009058;GO:0009628;GO:0009653;GO:0009987;GO:0016070;GO:0032502;GO:0034641;GO:0040029;GO:0043170;GO:0044237;GO:0044238;GO:0050896;GO:0065007		+	2.64123	0	n.d.	0	NaN	NaN	NaN	NaN	NaN	NaN	NaN	NaN	NaN	NaN	NaN	NaN	NaN	0	2.64123	NaN	NaN	NaN	NaN	NaN	NaN	NaN	NaN	NaN	NaN	NaN	NaN	1
AT1G02610	RING/FYVE/PHD zinc finger superfamily protein	A0A1P8AS75;A0A1P8AS78;F4HXK4	AT1G02610	NaN		NaN	NaN	NaN	NaN	NaN	NaN				+	5.66762	0.660004	n.d.	0	NaN	NaN	NaN	NaN	NaN	NaN	NaN	NaN	NaN	NaN	NaN	NaN	NaN	0	5.44223	6.85675	5.26292	6.20759	6.1338	6.32763	5.66762	6.91989	3.37641	5.86616	4.32587	4.19923	2.00086	13
AT1G02620	Ras-related small GTP-binding family protein	Q3E6Q3	AT1G02620	NaN		NaN	NaN	NaN	NaN	NaN	NaN	establishment of localization;protein transport;transport	GO:0006810;GO:0015031;GO:0051234		+	0.336191	0.0364965	n.d.	0	NaN	NaN	NaN	NaN	NaN	NaN	NaN	NaN	NaN	NaN	NaN	NaN	NaN	0	NaN	0.335509	NaN	0.336874	NaN	0.0437958	NaN	0.408502	NaN	NaN	NaN	NaN	NaN	4
AT1G02640	beta-xylosidase 2	Q94KD8	BXL2	82.984	+	10	9	9	14.8	13.2882	0.12549	carbohydrate metabolic process;metabolic process;primary metabolic process	GO:0005975;GO:0008152;GO:0044238	B	+	2.98324	0.847248	0.339218	12	13.2882	13.2623	13.1931	13.1448	13.279	13.2026	13.2734	13.4137	13.5029	13.5931	13.8068	14.1571	14.2101	13	NaN	1.40575	0.71685	2.8063	2.65156	3.16019	3.36218	3.86063	1.77919	3.18596	4.00264	4.09462	2.16614	12
AT1G02650	Tetratricopeptide repeat (TPR)-like superfamily protein	A0A1P8ARE6;Q9FWY3	AT1G02650	NaN		NaN	NaN	NaN	NaN	NaN	NaN				+	0.375247	0.152555	n.d.	0	NaN	NaN	NaN	NaN	NaN	NaN	NaN	NaN	NaN	NaN	NaN	NaN	NaN	0	NaN	NaN	NaN	NaN	NaN	NaN	NaN	0.250238	NaN	NaN	0.555347	0.500255	0.0015701	4
AT1G02660	alpha/beta-Hydrolases superfamily protein	F4HXL0	AT1G02660	NaN		NaN	NaN	NaN	NaN	NaN	NaN	lipid metabolic process;metabolic process;primary metabolic process	GO:0006629;GO:0008152;GO:0044238		+	3.9647	0.483198	n.d.	0	NaN	NaN	NaN	NaN	NaN	NaN	NaN	NaN	NaN	NaN	NaN	NaN	NaN	0	5.8022	2.97028	2.72598	3.59069	3.69658	4.09865	3.9647	5.4774	3.60308	6.16779	4.4479	4.35979	2.49518	13
AT1G02670	P-loop containing nucleoside triphosphate hydrolases superfamily protein	A0A1P8ASB1;A0A1P8ASB2;A0A1P8ASB4;A0A1P8ASC7;A0A1P8ASE4;A0A1P8ASG8;F4HXL1	AT1G02670	NaN		NaN	NaN	NaN	NaN	NaN	NaN				+	0.71412	0.0216979	n.d.	0	NaN	NaN	NaN	NaN	NaN	NaN	NaN	NaN	NaN	NaN	NaN	NaN	NaN	0	NaN	NaN	NaN	NaN	NaN	NaN	NaN	NaN	NaN	NaN	0.735818	0.71412	0.597124	3
AT1G02680	TBP-associated factor 13	Q6NQH4	TAF13	NaN		NaN	NaN	NaN	NaN	NaN	NaN	anatomical structure development;biological regulation;biosynthetic process;cellular metabolic process;cellular nitrogen compound metabolic process;cellular process;developmental process;embryo development;macromolecule metabolic process;metabolic process;multicellular organismal process;nitrogen compound metabolic process;nucleobase-containing compound metabolic process;post-embryonic developmen…	GO:0006139;GO:0006366;GO:0006807;GO:0008152;GO:0009058;GO:0009790;GO:0009791;GO:0009987;GO:0016070;GO:0032501;GO:0032502;GO:0034641;GO:0043170;GO:0044237;GO:0044238;GO:0048856;GO:0065007		+	4.24972	0.138808	n.d.	0	NaN	NaN	NaN	NaN	NaN	NaN	NaN	NaN	NaN	NaN	NaN	NaN	NaN	0	4.52193	4.54728	4.50834	4.25916	4.27841	4.19168	4.22375	4.61037	4.19067	4.24972	4.11091	4.08579	4.10503	13
AT1G02690	importin alpha isoform 6	F4HXL3;Q9FWY7	IMPA-6	59.388	+	12	5	5	20.4	12.0244	0.407458	establishment of localization;nuclear transport;nucleocytoplasmic transport;protein targeting;protein transport;transport	GO:0006605;GO:0006810;GO:0006913;GO:0015031;GO:0051169;GO:0051234	B	+	0.920884	0.293016	0.892792	13	12.0244	11.6281	11.4192	11.7007	11.4441	11.6169	12.0222	12.0558	12.4127	12.4904	13.119	13.1531	13.6434	13	0.821163	0.490925	0.405383	1.2139	0.759402	0.989987	1.24659	0.920884	0.888797	0.905604	2.17082	2.12048	3.14035	13
AT1G02705	hypothetical protein	A0A1P8AV59	AT1G02705	NaN		NaN	NaN	NaN	NaN	NaN	NaN				+	1.31083	0.66464	n.d.	0	NaN	NaN	NaN	NaN	NaN	NaN	NaN	NaN	NaN	NaN	NaN	NaN	NaN	0	2.91713	0.0995345	0.0782895	0.56573	1.2723	2.11902	1.31083	1.14551	2.24402	1.44273	1.52132	0.64619	1.36942	13
AT1G02720	galacturonosyltransferase 5	Q9FWY9	GATL5	NaN		NaN	NaN	NaN	NaN	NaN	NaN	biosynthetic process;carbohydrate metabolic process;cell wall organization;cell wall organization or biogenesis;cellular cell wall organization;cellular cell wall organization or biogenesis;cellular component assembly;cellular component organization;cellular metabolic process;cellular process;external encapsulating structure organization;macromolecule metabolic process;metabolic process;mucilage …	GO:0005975;GO:0005976;GO:0007047;GO:0008152;GO:0009058;GO:0009987;GO:0010191;GO:0016043;GO:0022607;GO:0043170;GO:0044237;GO:0044238;GO:0045229;GO:0070882;GO:0071554;GO:0071555		+	2.13078	0.553324	n.d.	0	NaN	NaN	NaN	NaN	NaN	NaN	NaN	NaN	NaN	NaN	NaN	NaN	NaN	0	NaN	1.23172	1.09639	1.52949	1.85953	1.8111	2.00856	2.46616	2.63614	2.253	2.89071	2.93827	3.09636	12
AT1G02730	cellulose synthase-like D5	Q9SRW9	CSLD5	NaN		NaN	NaN	NaN	NaN	NaN	NaN	anatomical structure development;biosynthetic process;carbohydrate metabolic process;cell wall organization;cell wall organization or biogenesis;cellular cell wall organization or biogenesis;cellular metabolic process;cellular process;developmental process;macromolecule metabolic process;metabolic process;polysaccharide metabolic process;primary metabolic process;response to abiotic stimulus;resp…	GO:0005975;GO:0005976;GO:0006950;GO:0006970;GO:0008152;GO:0009058;GO:0009628;GO:0009987;GO:0032502;GO:0042221;GO:0043170;GO:0044237;GO:0044238;GO:0048856;GO:0050896;GO:0070882;GO:0071554;GO:0071555		+	2.08169	0.426819	n.d.	0	NaN	NaN	NaN	NaN	NaN	NaN	NaN	NaN	NaN	NaN	NaN	NaN	NaN	0	NaN	NaN	NaN	1.89614	1.53743	2.04644	2.31233	1.59234	1.71741	2.11694	3.23919	3.30762	4.25997	10
AT1G02740	MRG family protein	Q4V3E2	AT1G02740	37.628	+	1	1	1	3.1	10.9587	0.101366	biological regulation;biosynthetic process;cellular component organization;cellular metabolic process;cellular nitrogen compound metabolic process;cellular process;chromatin modification;chromatin organization;chromosome organization;histone modification;macromolecule metabolic process;macromolecule modification;metabolic process;nitrogen compound metabolic process;nucleobase-containing compound …	GO:0006139;GO:0006325;GO:0006464;GO:0006807;GO:0006996;GO:0008152;GO:0009058;GO:0009987;GO:0016043;GO:0016070;GO:0016568;GO:0016570;GO:0018193;GO:0019538;GO:0034641;GO:0043170;GO:0043412;GO:0043543;GO:0044237;GO:0044238;GO:0051276;GO:0065007	C	+	3.38671	0.084115	0.0523099	10	11.1629	NaN	10.9603	NaN	11.0943	11.2931	10.9571	10.635	NaN	10.8935	10.8916	10.9508	11.4279	10	4.42029	3.82669	3.52852	3.70117	3.47082	3.33154	3.32522	3.33326	2.89093	3.38671	3.30778	3.39061	3.08774	13
AT1G02750	Drought-responsive family protein	F4HXM2;Q8GWK1	AT1G02750	NaN		NaN	NaN	NaN	NaN	NaN	NaN				+	4.09573	0.131715	n.d.	0	NaN	NaN	NaN	NaN	NaN	NaN	NaN	NaN	NaN	NaN	NaN	NaN	NaN	0	4.99539	4.2076	4.33568	3.86617	3.98021	4.16556	3.8406	4.21666	3.76518	4.09573	3.96401	4.15791	3.68927	13
AT1G02770	hypothetical protein	Q9SRX1	AT1G02770	NaN		NaN	NaN	NaN	NaN	NaN	NaN				+	2.15865	0.787762	n.d.	0	NaN	NaN	NaN	NaN	NaN	NaN	NaN	NaN	NaN	NaN	NaN	NaN	NaN	0	2.94642	2.15865	2.17228	0.121695	0.196024	NaN	NaN	NaN	NaN	NaN	NaN	NaN	NaN	5
AT1G02780	Ribosomal protein L19e family protein	Q9SRX2	emb2386	24.606	+	11	11	4	41.1	18.3518	0.146	biosynthetic process;cellular metabolic process;cellular process;macromolecule metabolic process;metabolic process;primary metabolic process;protein metabolic process;translation	GO:0006412;GO:0008152;GO:0009058;GO:0009987;GO:0019538;GO:0043170;GO:0044237;GO:0044238	B	+	8.70127	0.226417	0.855009	13	18.092	18.2108	18.3518	18.0272	18.1191	18.1378	18.2348	18.3584	18.3937	18.4261	18.4978	18.8333	18.7253	13	8.10413	8.70127	8.79916	8.53201	8.47486	8.37685	8.56781	8.93828	8.85446	8.55161	9.07244	9.14911	9.57247	13
AT1G02790	polygalacturonase 4	P49062	PGA4	NaN		NaN	NaN	NaN	NaN	NaN	NaN	carbohydrate metabolic process;cell wall organization;cell wall organization or biogenesis;metabolic process;primary metabolic process	GO:0005975;GO:0008152;GO:0044238;GO:0071554;GO:0071555		+	0.657714	0	n.d.	0	NaN	NaN	NaN	NaN	NaN	NaN	NaN	NaN	NaN	NaN	NaN	NaN	NaN	0	0.657714	NaN	NaN	NaN	NaN	NaN	NaN	NaN	NaN	NaN	NaN	NaN	NaN	1
AT1G02800	cellulase 2	Q9SRX3	CEL2	NaN		NaN	NaN	NaN	NaN	NaN	NaN	carbohydrate metabolic process;catabolic process;cell wall organization;cell wall organization or biogenesis;developmental process;macromolecule metabolic process;metabolic process;multi-organism process;polysaccharide metabolic process;primary metabolic process;response to biotic stimulus;response to stimulus	GO:0005975;GO:0005976;GO:0008152;GO:0009056;GO:0009607;GO:0032502;GO:0043170;GO:0044238;GO:0050896;GO:0051704;GO:0071554;GO:0071555		+	1.96517	0	n.d.	0	NaN	NaN	NaN	NaN	NaN	NaN	NaN	NaN	NaN	NaN	NaN	NaN	NaN	0	NaN	NaN	NaN	NaN	NaN	NaN	NaN	NaN	NaN	NaN	NaN	NaN	1.96517	1
AT1G02816	pectinesterase (Protein of unknown function%2C DUF538)	Q9SRX5	AT1G02816	18.496	+	2	1	1	12	14.6559	0.485509			C	+	3.47268	0.0841954	0.631818	13	15.2331	15.1414	15.3505	15.1101	15.1861	14.9529	14.6559	14.4301	14.3764	14.3237	14.1248	14.0361	13.843	13	4.01392	3.39082	3.52056	3.55688	3.4524	3.75652	3.56642	3.41729	3.47332	3.12341	2.9308	2.95214	3.47268	13
AT1G02820	Late embryogenesis abundant 3 (LEA3) family protein	Q9SRX6	LEA3	NaN		NaN	NaN	NaN	NaN	NaN	NaN	response to stimulus;response to stress	GO:0006950;GO:0050896		+	3.32168	0.363785	n.d.	0	NaN	NaN	NaN	NaN	NaN	NaN	NaN	NaN	NaN	NaN	NaN	NaN	NaN	0	3.41342	4.88387	3.68546	3.51037	3.06926	3.49777	3.77515	2.84762	2.56422	2.90798	3.19101	3.32168	2.29098	13
AT1G02840	RNA-binding (RRM/RBD/RNP motifs) family protein	O22315	SR34	33.729	+	17	17	10	50.2	17.148	0.259472	cellular metabolic process;cellular nitrogen compound metabolic process;cellular process;macromolecule metabolic process;metabolic process;mRNA metabolic process;mRNA processing;nitrogen compound metabolic process;nucleobase-containing compound metabolic process;primary metabolic process;RNA metabolic process;RNA processing;RNA splicing	GO:0006139;GO:0006396;GO:0006397;GO:0006807;GO:0008152;GO:0008380;GO:0009987;GO:0016070;GO:0016071;GO:0034641;GO:0043170;GO:0044237;GO:0044238	B	+	5.46817	0.223271	0.760604	13	16.6671	16.8885	16.9294	16.8584	16.898	17.0661	17.148	17.2999	17.3484	17.5779	17.6729	17.7963	17.8592	13	5.25994	5.46817	5.23574	5.24156	5.20512	5.33462	5.50718	5.67123	5.69144	5.24449	5.6578	5.73945	6.12486	13
AT1G02850	beta glucosidase 11	A0A2H1ZE91;B3H5Q1	BGLU11	NaN		NaN	NaN	NaN	NaN	NaN	NaN	carbohydrate metabolic process;metabolic process;primary metabolic process	GO:0005975;GO:0008152;GO:0044238		+	2.19512	1.195	n.d.	0	NaN	NaN	NaN	NaN	NaN	NaN	NaN	NaN	NaN	NaN	NaN	NaN	NaN	0	5.49837	4.63096	4.79645	3.00255	3.43315	2.58153	1.80871	0.928819	NaN	1.04315	1.31825	1.05162	0.812004	12
AT1G02860	SPX (SYG1/Pho81/XPR1) domain-containing protein	A0A1P8AR01;Q9SRX9	NLA	NaN		NaN	NaN	NaN	NaN	NaN	NaN	biological regulation;biosynthetic process;cell death;cellular aromatic compound metabolic process;cellular ketone metabolic process;cellular metabolic process;cellular process;death;immune system process;metabolic process;multi-organism process;organic acid metabolic process;response to biotic stimulus;response to chemical stimulus;response to stimulus;response to stress;small molecule metabolic…	GO:0002376;GO:0006082;GO:0006725;GO:0006950;GO:0008152;GO:0008219;GO:0009058;GO:0009607;GO:0009987;GO:0016265;GO:0042180;GO:0042221;GO:0044237;GO:0044281;GO:0050896;GO:0051704;GO:0065007		+	4.1696	0.527618	n.d.	0	NaN	NaN	NaN	NaN	NaN	NaN	NaN	NaN	NaN	NaN	NaN	NaN	NaN	0	4.34182	4.56249	3.99394	4.74195	4.78416	4.69722	4.36075	4.1696	3.0321	3.85819	3.45229	3.19416	2.83488	13
AT1G02870	nucleolar-like protein	Q8RWK5	AT1G02870	NaN		NaN	NaN	NaN	NaN	NaN	NaN	cellular process;ribosomal large subunit biogenesis	GO:0009987;GO:0042273		+	4.54414	0.263895	n.d.	0	NaN	NaN	NaN	NaN	NaN	NaN	NaN	NaN	NaN	NaN	NaN	NaN	NaN	0	4.0255	4.53815	4.80803	4.52577	4.66733	4.05369	4.19144	4.54414	4.43709	4.74651	4.9817	5.14761	5.45784	13
AT1G02880	thiamin pyrophosphokinase1	A0A1P8ARA0;B3H6N1;B9DGU7	TPK1	NaN		NaN	NaN	NaN	NaN	NaN	NaN	biosynthetic process;cellular aromatic compound metabolic process;cellular metabolic process;cellular nitrogen compound metabolic process;cellular process;cofactor metabolic process;heterocycle metabolic process;metabolic process;nitrogen compound metabolic process;small molecule metabolic process;sulfur compound metabolic process;vitamin metabolic process	GO:0006725;GO:0006766;GO:0006790;GO:0006807;GO:0008152;GO:0009058;GO:0009987;GO:0034641;GO:0044237;GO:0044281;GO:0046483;GO:0051186		+	5.08923	0.114179	n.d.	0	NaN	NaN	NaN	NaN	NaN	NaN	NaN	NaN	NaN	NaN	NaN	NaN	NaN	0	5.42676	5.04192	5.1871	5.16415	5.27521	5.08923	5.18948	4.81489	4.15064	4.64553	4.97505	4.97086	5.12473	13
AT1G02890	AAA-type ATPase family protein	F4HZ81;F4HZ82	AT1G02890	NaN		NaN	NaN	NaN	NaN	NaN	NaN				+	4.85995	0.164093	n.d.	0	NaN	NaN	NaN	NaN	NaN	NaN	NaN	NaN	NaN	NaN	NaN	NaN	NaN	0	5.25785	5.02745	4.82242	4.98339	5.01666	4.88275	4.99146	4.63219	4.50637	4.85995	4.69585	4.63307	4.44712	13
AT1G02900	rapid alkalinization factor 1	Q9SRY3	RALF1	NaN		NaN	NaN	NaN	NaN	NaN	NaN	anatomical structure development;biological regulation;cell communication;cell-cell signaling;cellular process;developmental process;response to stimulus;signal transduction;signaling	GO:0007154;GO:0007165;GO:0007267;GO:0009987;GO:0023052;GO:0032502;GO:0048856;GO:0050896;GO:0065007		+	0.344787	0.209098	n.d.	0	NaN	NaN	NaN	NaN	NaN	NaN	NaN	NaN	NaN	NaN	NaN	NaN	NaN	0	0.70712	NaN	0.351337	0.258837	NaN	0.0770296	0.103466	NaN	0.46877	0.0176548	0.600488	0.521662	0.338237	10
AT1G02910	tetratricopeptide repeat (TPR)-containing protein	A0A1P8ANG6;Q9SRY4	LPA1	50.738	+	14	14	14	34	16.4168	0.148624	cellular component assembly;cellular component organization;cellular macromolecular complex assembly;cellular process;macromolecular complex assembly;protein complex assembly	GO:0006461;GO:0009987;GO:0016043;GO:0022607;GO:0034622;GO:0065003	D	+	5.5982	0.177929	0.390037	13	16.3447	16.3874	16.1308	16.6235	16.4117	16.5655	16.7422	16.4168	16.6025	16.4054	16.6653	16.3138	16.6782	13	4.99469	5.63669	5.22753	5.32684	5.36357	5.53716	5.5982	5.90798	5.6538	5.42027	5.60934	5.75217	5.87958	13
AT1G02920	glutathione S-transferase 7	Q9SRY5	GSTF7	23.598	+	14	6	6	55.5	15.1412	0.554105	catabolic process;cellular metabolic process;cellular process;immune system process;metabolic process;multi-organism process;response to abiotic stimulus;response to biotic stimulus;response to chemical stimulus;response to osmotic stress;response to stimulus;response to stress;secondary metabolic process;toxin metabolic process	GO:0002376;GO:0006950;GO:0006970;GO:0008152;GO:0009056;GO:0009404;GO:0009607;GO:0009628;GO:0009987;GO:0019748;GO:0042221;GO:0044237;GO:0050896;GO:0051704	C	+	7.91008	0.345424	0.840049	13	18.9037	15.829	16.2786	16.1001	16.3386	15.4266	15.1412	14.9005	14.8549	14.5871	14.7503	14.4501	14.6515	13	11.752	9.25511	10.3609	8.2555	8.11375	7.91008	7.6881	7.65465	5.46087	8.20972	7.61532	6.93298	6.68371	13
AT1G02930	glutathione S-transferase 6	P42760	GSTF6	23.486	+	15	13	7	59.1	17.2702	0.434385	catabolic process;cellular metabolic process;cellular process;metabolic process;multi-organism process;response to abiotic stimulus;response to biotic stimulus;response to chemical stimulus;response to osmotic stress;response to oxidative stress;response to stimulus;response to stress;secondary metabolic process;toxin metabolic process	GO:0006950;GO:0006970;GO:0006979;GO:0008152;GO:0009056;GO:0009404;GO:0009607;GO:0009628;GO:0009987;GO:0019748;GO:0042221;GO:0044237;GO:0050896;GO:0051704	C	+	9.02383	0.468025	0.848536	13	19.8038	17.7046	18.105	17.5615	17.8417	17.2921	17.2702	16.9646	16.8868	16.7931	16.9296	16.5998	16.6907	13	12.4564	9.54247	10.9843	9.42914	9.02383	9.3849	8.84917	8.79252	6.80776	9.60519	8.86536	8.26339	8.5558	13
AT1G02950	glutathione S-transferase F4	A0A1P8AMT5;B3H520;Q84TK0	GSTF4	NaN		NaN	NaN	NaN	NaN	NaN	NaN	catabolic process;cellular metabolic process;cellular process;metabolic process;response to chemical stimulus;response to stimulus;secondary metabolic process;toxin metabolic process	GO:0008152;GO:0009056;GO:0009404;GO:0009987;GO:0019748;GO:0042221;GO:0044237;GO:0050896		+	3.12395	0.51129	n.d.	0	NaN	NaN	NaN	NaN	NaN	NaN	NaN	NaN	NaN	NaN	NaN	NaN	NaN	0	0.91764	0.0332278	2.61266	3.12395	2.99451	3.541	3.55598	1.31801	1.4905	3.21445	4.07275	4.06036	3.56136	13
AT1G02960	kinetochore protein	A0A1P8ASC9;C0Z2W6;F4HZ93;F4HZ95;Q8GWB5	AT1G02960	NaN		NaN	NaN	NaN	NaN	NaN	NaN				+	4.12031	0.111877	n.d.	0	NaN	NaN	NaN	NaN	NaN	NaN	NaN	NaN	NaN	NaN	NaN	NaN	NaN	0	3.54889	4.23219	3.72678	4.2575	4.14552	4.04134	4.12031	4.19849	4.44234	3.90876	4.08345	4.03831	4.35778	13
AT1G02970	WEE1-like kinase	Q8L4H0	WEE1	NaN		NaN	NaN	NaN	NaN	NaN	NaN	biological regulation;cell division;cellular component organization;cellular process;mitosis;nuclear division;organelle fission;organelle organization;regulation of cell cycle;regulation of mitotic cell cycle	GO:0000280;GO:0006996;GO:0007067;GO:0007346;GO:0009987;GO:0016043;GO:0048285;GO:0051301;GO:0051726;GO:0065007		+	0.929742	0.283285	n.d.	0	NaN	NaN	NaN	NaN	NaN	NaN	NaN	NaN	NaN	NaN	NaN	NaN	NaN	0	NaN	NaN	NaN	0.259444	NaN	NaN	0.458939	0.582849	0.843678	1.14942	1.04617	1.01581	1.34922	8
AT1G02990	hypothetical protein	A0A1P8AM24;F4HZ99;F4HZA0;Q8RXR8	AT1G02990	NaN		NaN	NaN	NaN	NaN	NaN	NaN				+	3.24067	0.120099	n.d.	0	NaN	NaN	NaN	NaN	NaN	NaN	NaN	NaN	NaN	NaN	NaN	NaN	NaN	0	3.97321	3.3129	3.36077	3.24067	3.34627	3.29833	3.28482	2.85162	2.96328	3.15036	2.8924	2.91037	2.95646	13
AT1G03000	peroxin 6	Q8RY16	PEX6	103.04	+	20	20	20	24.2	14.7968	0.154049	catabolic process;cellular ketone metabolic process;cellular lipid metabolic process;cellular metabolic process;cellular process;establishment of localization;lipid metabolic process;metabolic process;organic acid metabolic process;primary metabolic process;protein targeting;protein transport;small molecule metabolic process;transport	GO:0006082;GO:0006605;GO:0006629;GO:0006810;GO:0008152;GO:0009056;GO:0009987;GO:0015031;GO:0042180;GO:0044237;GO:0044238;GO:0044255;GO:0044281;GO:0051234	B	+	3.62502	0.0601125	0.706907	13	14.5937	14.6427	14.6523	14.6397	14.7464	14.7848	14.7968	14.8877	15.028	14.986	14.969	14.941	15.0762	13	3.06982	3.57938	3.34909	3.62502	3.60861	3.6386	3.70894	3.61441	3.68513	3.60403	3.70084	3.73832	3.86912	13
AT1G03010	Phototropic-responsive NPH3 family protein	A0A1P8AM10;A0A1P8AM39;Q9SA69	AT1G03010	NaN		NaN	NaN	NaN	NaN	NaN	NaN	anatomical structure morphogenesis;cell growth;cell morphogenesis;cellular component morphogenesis;cellular component organization;cellular metabolic process;cellular process;developmental process;growth;macromolecule metabolic process;macromolecule modification;metabolic process;primary metabolic process;protein metabolic process;protein modification by small protein conjugation or removal;prote…	GO:0000902;GO:0006464;GO:0008152;GO:0009653;GO:0009987;GO:0016043;GO:0016049;GO:0019538;GO:0032502;GO:0032989;GO:0040007;GO:0043170;GO:0043412;GO:0044237;GO:0044238;GO:0070647		+	0.577397	0.393856	n.d.	0	NaN	NaN	NaN	NaN	NaN	NaN	NaN	NaN	NaN	NaN	NaN	NaN	NaN	0	NaN	NaN	NaN	NaN	NaN	NaN	NaN	0.0521543	0.131431	0.493518	0.661277	0.919143	2.30883	6
AT1G03020	Thioredoxin superfamily protein	Q9SA68	AT1G03020	NaN		NaN	NaN	NaN	NaN	NaN	NaN	biological regulation;cellular homeostasis;cellular process;homeostatic process	GO:0009987;GO:0019725;GO:0042592;GO:0065007		+	2.9175	1.39349	n.d.	0	NaN	NaN	NaN	NaN	NaN	NaN	NaN	NaN	NaN	NaN	NaN	NaN	NaN	0	4.7116	1.46663	3.55189	3.0972	2.9175	3.04504	3.04507	1.52401	0.831932	0.755803	0.575538	NaN	NaN	11
AT1G03030	P-loop containing nucleoside triphosphate hydrolases superfamily protein	A0A1P8AMF1;Q500U9	AT1G03030	34.057	+	7	7	7	25.9	14.6693	0.132903			C	+	3.80898	0.16401	0.601807	13	15.2105	14.6693	14.6717	14.7345	14.7758	14.6769	14.7037	14.4294	14.4581	14.0723	14.4521	14.0416	14.5364	13	4.34532	3.97299	4.19735	3.89812	3.8456	3.80898	3.71841	3.48804	3.42978	3.67888	3.64002	3.76962	4.13988	13
AT1G03040	basic helix-loop-helix (bHLH) DNA-binding superfamily protein	A0A1P8ASS1;F4HZA7;Q93Y00	AT1G03040	NaN		NaN	NaN	NaN	NaN	NaN	NaN	biosynthetic process;cellular metabolic process;cellular nitrogen compound metabolic process;cellular process;macromolecule metabolic process;metabolic process;nitrogen compound metabolic process;nucleobase-containing compound metabolic process;primary metabolic process;RNA metabolic process	GO:0006139;GO:0006807;GO:0008152;GO:0009058;GO:0009987;GO:0016070;GO:0034641;GO:0043170;GO:0044237;GO:0044238		+	4.74206	0.105146	n.d.	0	NaN	NaN	NaN	NaN	NaN	NaN	NaN	NaN	NaN	NaN	NaN	NaN	NaN	0	5.59943	4.75901	4.94121	4.70633	4.83103	4.74206	4.80115	4.56074	4.38262	4.43625	4.63692	4.63282	4.83376	13
AT1G03055	beta-carotene isomerase D27-like protein	F4HZB1;Q7XA78	D27	22.371	+	2	2	2	12	12.3237	0.0834584	anatomical structure formation involved in morphogenesis;developmental process	GO:0032502;GO:0048646	B	+	2.20251	0.460175	0.142161	10	12.1696	NaN	12.1004	NaN	12.0814	12.4037	12.2954	12.3598	NaN	12.3032	12.4106	12.3441	12.7504	10	0.651622	2.91543	2.66268	1.52966	2.25656	1.85293	2.21024	1.84325	1.48398	1.97481	2.89313	2.79824	2.20251	13
AT1G03060	BEACH-DOMAIN HOMOLOG A1	A0A1P8AT16;A0A1P8AT19;A0A1P8AT57;F4HZB2	SPI	397.66	+	34	34	29	10.2	15.8481	0.0909138	anatomical structure morphogenesis;cell growth;cell morphogenesis;cellular component morphogenesis;cellular component organization;cellular process;developmental process;endosome transport;establishment of localization;growth;organelle organization;response to chemical stimulus;response to endogenous stimulus;response to stimulus;transport;vacuole organization;vesicle-mediated transport	GO:0000902;GO:0006810;GO:0006996;GO:0007033;GO:0009653;GO:0009719;GO:0009987;GO:0016043;GO:0016049;GO:0016192;GO:0016197;GO:0032502;GO:0032989;GO:0040007;GO:0042221;GO:0050896;GO:0051234	D	+	3.16778	0.0770814	-0.559105	13	15.6979	15.7324	15.7912	15.8352	15.7335	15.8929	15.9309	15.956	15.9752	15.939	15.8481	15.9614	15.8422	13	4.30784	3.16544	3.31229	3.14425	3.19662	3.0907	3.20789	2.83095	3.16778	3.36906	3.10855	3.08507	3.3499	13
AT1G03070	Bax inhibitor-1 family protein	Q9SA63	AT1G03070	NaN		NaN	NaN	NaN	NaN	NaN	NaN				+	0.2887	0	n.d.	0	NaN	NaN	NaN	NaN	NaN	NaN	NaN	NaN	NaN	NaN	NaN	NaN	NaN	0	0.2887	NaN	NaN	NaN	NaN	NaN	NaN	NaN	NaN	NaN	NaN	NaN	NaN	1
AT1G03080	kinase interacting (KIP1-like) family protein	F4HZB5	NET1D	198.55	+	21	21	21	12.5	15.7955	0.0892601			C	+	4.41446	0.54782	0.827028	13	16.3338	15.9308	16.1664	15.7824	15.8963	15.7736	15.7955	15.8451	15.8946	15.7062	15.7062	15.7208	15.7252	13	6.29958	5.23237	5.76467	5.07372	5.03874	4.79879	4.40763	3.9099	3.84962	3.98324	3.92897	3.86664	4.41446	13
AT1G03090	methylcrotonyl-CoA carboxylase alpha chain	Q42523	MCCA	80.45	+	18	18	18	29	16.7936	0.326452	amine metabolic process;catabolic process;cellular amino acid metabolic process;cellular ketone metabolic process;cellular metabolic process;cellular nitrogen compound metabolic process;cellular process;metabolic process;nitrogen compound metabolic process;organic acid metabolic process;primary metabolic process;small molecule metabolic process	GO:0006082;GO:0006520;GO:0006807;GO:0008152;GO:0009056;GO:0009308;GO:0009987;GO:0034641;GO:0042180;GO:0044237;GO:0044238;GO:0044281	C	+	4.32033	0.299377	-0.600524	13	17.1646	17.2884	17.5168	17.1145	17.2429	17.0131	16.7936	16.7528	16.7209	16.6318	16.4672	16.4408	16.3634	13	3.63427	4.02096	3.98063	4.10499	4.4289	4.43786	4.32484	4.74505	3.86069	4.32033	5.11374	5.25145	4.28497	13
AT1G03100	Pentatricopeptide repeat (PPR) superfamily protein	Q9SA60	AT1G03100	NaN		NaN	NaN	NaN	NaN	NaN	NaN				+	0.876328	0.0773529	n.d.	0	NaN	NaN	NaN	NaN	NaN	NaN	NaN	NaN	NaN	NaN	NaN	NaN	NaN	0	0.798975	1.124	0.939967	0.998349	0.839503	0.658121	0.854858	0.638193	0.907275	0.848984	0.876328	1.11458	1.45255	13
AT1G03110	Transducin/WD40 repeat-like superfamily protein	Q93WD7	TRM82	46.443	+	7	7	7	18	14.7984	0.340616	cellular metabolic process;cellular nitrogen compound metabolic process;cellular process;heterocycle metabolic process;macromolecule metabolic process;macromolecule modification;metabolic process;nitrogen compound metabolic process;nucleobase-containing compound metabolic process;nucleobase-containing small molecule metabolic process;nucleoside metabolic process;one-carbon metabolic process;prima…	GO:0006139;GO:0006396;GO:0006399;GO:0006730;GO:0006807;GO:0008033;GO:0008152;GO:0009116;GO:0009451;GO:0009987;GO:0016070;GO:0034641;GO:0043170;GO:0043412;GO:0044237;GO:0044238;GO:0044281;GO:0046483;GO:0055086	B	+	2.73657	0.60984	0.957068	13	14.1936	14.4123	14.4577	14.722	14.635	14.689	14.7984	15.0825	15.0608	15.2223	15.1763	15.3547	15.3339	13	0.768868	2.0061	1.96827	2.57627	2.23624	2.12673	2.73657	3.07146	2.95235	3.02141	3.53371	3.66346	3.76104	13
AT1G03130	photosystem I subunit D-2	Q9SA56	PSAD-2	22.306	+	16	16	2	69.6	20.3741	0.17149	cellular metabolic process;cellular process;metabolic process;photosynthesis	GO:0008152;GO:0009987;GO:0015979;GO:0044237	C	+	10.0374	0.53186	-0.149349	13	20.1101	20.3903	20.4351	20.4834	20.583	20.5318	20.3824	20.3741	20.1838	20.2027	19.9501	19.9469	19.6161	13	6.6701	8.52802	7.91881	9.45311	9.32709	10.0522	10.492	10.5692	10.6155	9.97467	10.1587	10.0374	10.2162	13
AT1G03140	splicing factor Prp18 family protein	Q9SA55	AT1G03140	47.881	+	9	9	9	21.9	14.3842	0.162144	cellular metabolic process;cellular nitrogen compound metabolic process;cellular process;macromolecule metabolic process;metabolic process;nitrogen compound metabolic process;nucleobase-containing compound metabolic process;primary metabolic process;RNA metabolic process;RNA processing;RNA splicing	GO:0006139;GO:0006396;GO:0006807;GO:0008152;GO:0008380;GO:0009987;GO:0016070;GO:0034641;GO:0043170;GO:0044237;GO:0044238	B	+	5.13463	0.117142	-0.093869	13	14.6316	14.2817	14.2851	14.3842	14.1171	14.4001	14.4621	14.2642	14.222	14.2033	14.7257	14.6946	15.2002	13	5.2883	5.18781	5.21022	5.13463	5.06744	5.36587	5.22421	5.36655	4.80304	4.8803	5.01749	5.13369	4.9477	13
AT1G03150	Acyl-CoA N-acyltransferases (NAT) superfamily protein	Q8LGI8	AT1G03150	20.395	+	5	5	5	30.5	13.3818	0.17327	cellular metabolic process;cellular process;macromolecule metabolic process;macromolecule modification;metabolic process;peptidyl-amino acid modification;primary metabolic process;protein acylation;protein metabolic process;protein modification process	GO:0006464;GO:0008152;GO:0009987;GO:0018193;GO:0019538;GO:0043170;GO:0043412;GO:0043543;GO:0044237;GO:0044238	B	+	4.97089	0.245793	0.604455	13	12.7991	12.6009	13.2085	13.2299	13.27	13.3818	13.321	13.579	13.603	13.5961	13.5422	13.6138	13.4007	13	4.97089	4.58728	4.58468	4.73406	4.65797	4.87111	5.06553	5.16977	5.21669	4.9072	5.24695	5.22048	5.40416	13
AT1G03160	FZO-like protein	A0A1P8AUL2;A0A1P8AUL4;Q1KPV0	FZL	100.73	+	37	37	37	40.6	17.5849	0.175241	biosynthetic process;cellular aromatic compound metabolic process;cellular component organization;cellular membrane organization;cellular metabolic process;cellular nitrogen compound metabolic process;cellular process;developmental process;heterocycle metabolic process;membrane organization;metabolic process;nitrogen compound metabolic process;small molecule metabolic process;sulfur compound meta…	GO:0006725;GO:0006766;GO:0006790;GO:0006807;GO:0008152;GO:0009058;GO:0009987;GO:0016043;GO:0016044;GO:0032502;GO:0034641;GO:0044237;GO:0044281;GO:0046483;GO:0061024	D	+	4.9348	0.0733676	0.419116	13	17.4096	17.6085	17.2497	17.9168	17.5849	17.551	17.8937	17.4998	17.6694	17.4546	17.7681	17.3353	17.829	13	3.88004	4.83297	4.34213	4.71266	4.89648	4.86144	4.97608	5.2577	4.9348	4.98465	4.93575	4.94711	5.31338	13
AT1G03165	hypothetical protein	A0A1P8AUJ0	AT1G03165	NaN		NaN	NaN	NaN	NaN	NaN	NaN				+	2.09942	0.357801	n.d.	0	NaN	NaN	NaN	NaN	NaN	NaN	NaN	NaN	NaN	NaN	NaN	NaN	NaN	0	1.29317	2.11407	2.30886	2.24358	1.52139	1.88125	0.638686	2.09942	2.37444	3.0841	1.74161	0.874366	3.13539	13
AT1G03180	non-structural protein	A0A1P8AVN6;Q5Q0J2;Q5Q0J3	AT1G03180	NaN		NaN	NaN	NaN	NaN	NaN	NaN				+	1.00548	0.268117	n.d.	0	NaN	NaN	NaN	NaN	NaN	NaN	NaN	NaN	NaN	NaN	NaN	NaN	NaN	0	0.790339	0.799269	0.492627	0.851469	0.737361	1.151	0.969431	1.79607	1.00548	1.37542	1.54882	1.8233	2.25491	13
AT1G03190	RAD3-like DNA-binding helicase protein	Q8W4M7	UVH6	86.235	+	8	8	8	8.2	13.37	0.0514665	biological regulation;biosynthetic process;cellular metabolic process;cellular nitrogen compound metabolic process;cellular process;DNA metabolic process;DNA repair;macromolecule metabolic process;metabolic process;nitrogen compound metabolic process;nucleobase-containing compound metabolic process;primary metabolic process;response to abiotic stimulus;response to DNA damage stimulus;response to …	GO:0006139;GO:0006259;GO:0006281;GO:0006807;GO:0006950;GO:0006974;GO:0008152;GO:0009058;GO:0009408;GO:0009628;GO:0009987;GO:0016070;GO:0034641;GO:0043170;GO:0044237;GO:0044238;GO:0050896;GO:0065007	E	+	2.35993	0.096812	0.223819	10	13.3148	13.4531	NaN	13.4244	NaN	13.4186	13.3913	13.2779	13.3474	NaN	13.3488	13.345	13.5678	10	2.49009	2.45674	2.19593	2.21723	2.29148	2.18995	2.35993	2.34238	2.38644	2.22877	2.37202	2.37726	2.53947	13
AT1G03200	hypothetical protein	B6IDH7	AT1G03200	NaN		NaN	NaN	NaN	NaN	NaN	NaN				+	3.89724	0.59014	n.d.	0	NaN	NaN	NaN	NaN	NaN	NaN	NaN	NaN	NaN	NaN	NaN	NaN	NaN	0	5.11242	5.09776	4.48738	4.80679	4.6723	3.89724	3.95018	3.17689	3.84572	3.72319	3.32208	3.19733	3.46515	13
AT1G03210	Phenazine biosynthesis PhzC/PhzF protein	A0A1P8ARL5;Q9ZVS2	AT1G03210	31.71	+	4	4	4	15.4	13.7166	0.244071	biosynthetic process;metabolic process	GO:0008152;GO:0009058	C	+	4.78187	0.171929	0.683444	13	14.3289	13.8811	14.3513	13.9607	13.9628	13.8204	13.7166	13.6383	13.5988	13.5928	13.2467	12.9354	12.9662	13	5.72439	5.01329	5.14576	4.71955	4.71684	4.75883	4.94257	5.2998	4.78187	4.88715	4.34575	4.57149	4.60994	13
AT1G03220	Eukaryotic aspartyl protease family protein	Q9ZVS4	AT1G03220	45.717	+	14	8	8	33	16.5253	0.225565	catabolic process;macromolecule metabolic process;metabolic process;primary metabolic process;protein catabolic process;protein metabolic process;proteolysis;response to abiotic stimulus;response to osmotic stress;response to stimulus;response to stress	GO:0006508;GO:0006950;GO:0006970;GO:0008152;GO:0009056;GO:0009628;GO:0019538;GO:0030163;GO:0043170;GO:0044238;GO:0050896	C	+	5.64284	0.407834	0.200495	13	17.1226	16.9214	16.9326	16.643	16.8378	16.6405	16.342	16.2997	16.1769	16.2844	16.3925	16.4976	16.5253	13	5.64284	4.90761	5.23759	5.76625	5.64972	6.00708	6.14099	6.05068	3.58364	5.7937	4.70045	4.52707	4.15627	13
AT1G03230	Eukaryotic aspartyl protease family protein	Q9ZVS5	AT1G03230	46.148	+	16	16	10	44.2	18.0222	0.0682411	catabolic process;macromolecule metabolic process;metabolic process;primary metabolic process;protein catabolic process;protein metabolic process;proteolysis;response to abiotic stimulus;response to osmotic stress;response to stimulus;response to stress	GO:0006508;GO:0006950;GO:0006970;GO:0008152;GO:0009056;GO:0009628;GO:0019538;GO:0030163;GO:0043170;GO:0044238;GO:0050896	C	+	3.37353	0.393104	-0.417192	13	18.5507	18.5674	18.4144	18.1798	18.4001	18.2069	18.0048	18.0222	17.9539	18.0052	17.9768	18.018	18.0218	13	2.60837	3.09353	3.08413	3.76663	3.71416	4.10732	4.4445	4.20183	2.87328	3.97289	3.37353	3.26365	3.25722	13
AT1G03240	hypothetical protein	F4I0U4	AT1G03240	NaN		NaN	NaN	NaN	NaN	NaN	NaN				+	0.433262	0.313204	n.d.	0	NaN	NaN	NaN	NaN	NaN	NaN	NaN	NaN	NaN	NaN	NaN	NaN	NaN	0	0.739849	0.119828	0.120058	0.433262	0.496324	0.107278	0.448838	NaN	NaN	0.00285594	NaN	NaN	0.853281	9
AT1G03250	R3H domain protein	A0A1P8AQQ6;A0A1P8AQZ8;F4I0U6;Q8L3X7	AT1G03250	NaN		NaN	NaN	NaN	NaN	NaN	NaN				+	4.91236	0.118598	n.d.	0	NaN	NaN	NaN	NaN	NaN	NaN	NaN	NaN	NaN	NaN	NaN	NaN	NaN	0	6.06385	5.07983	5.03096	4.91236	4.74954	4.92821	4.97186	4.91292	4.87841	4.78086	4.77298	4.71905	4.83355	13
AT1G03260	SNARE associated Golgi protein family	Q6NMJ6	AT1G03260	29.549	+	1	1	1	4.4	11.7835	0.146466			D	+	3.10582	0.103987	0.449426	13	11.2762	11.4614	11.4522	11.7835	11.5244	11.8609	12.0038	11.9166	11.9364	11.9299	11.758	11.8276	11.7801	13	3.10582	2.87791	2.87009	3.0404	2.99688	3.12447	3.26277	3.2245	3.15866	3.00183	3.16097	3.12034	2.73046	13
AT1G03270	CBS domain protein with a domain protein (DUF21)	Q9ZVS8	AT1G03270	NaN		NaN	NaN	NaN	NaN	NaN	NaN				+	1.1192	0.339325	n.d.	0	NaN	NaN	NaN	NaN	NaN	NaN	NaN	NaN	NaN	NaN	NaN	NaN	NaN	0	NaN	NaN	NaN	NaN	0.647279	0.737931	1.1192	0.799179	1.07746	1.19242	1.64479	1.45853	2.13153	9
AT1G03280	Transcription factor TFIIE%2C alpha subunit	Q93ZW3	AT1G03280	54.123	+	16	16	14	33.8	15.6822	0.0371809	biosynthetic process;cellular metabolic process;cellular nitrogen compound metabolic process;cellular process;macromolecule metabolic process;metabolic process;nitrogen compound metabolic process;nucleobase-containing compound metabolic process;primary metabolic process;RNA metabolic process;transcription initiation, DNA-dependent	GO:0006139;GO:0006352;GO:0006807;GO:0008152;GO:0009058;GO:0009987;GO:0016070;GO:0034641;GO:0043170;GO:0044237;GO:0044238	B	+	4.69209	0.0618649	-0.668066	13	15.4896	15.6245	15.6828	15.6812	15.645	15.6404	15.6829	15.6822	15.7033	15.6796	15.8154	15.776	15.8356	13	5.32877	4.90753	4.85688	4.69209	4.64086	4.70601	4.71714	4.6636	4.57253	4.41113	4.56664	4.63023	4.71775	13
AT1G03290	ELKS/Rab6-interacting/CAST family protein	A0A1P8AT68;A0A1P8AT82;Q9ZVT0	AT1G03290	NaN		NaN	NaN	NaN	NaN	NaN	NaN				+	4.90806	0.14573	n.d.	0	NaN	NaN	NaN	NaN	NaN	NaN	NaN	NaN	NaN	NaN	NaN	NaN	NaN	0	7.17474	5.47871	5.81461	4.90806	4.95088	4.90396	4.90718	5.05379	4.48413	5.10401	4.78069	4.83062	4.60646	13
AT1G03300	agenet domain protein (DOMAIN OF UNKNOWN FUNCTION 724 1)	Q9ZVT1	ATDUF1	NaN		NaN	NaN	NaN	NaN	NaN	NaN				+	0.611624	0.198356	n.d.	0	NaN	NaN	NaN	NaN	NaN	NaN	NaN	NaN	NaN	NaN	NaN	NaN	NaN	0	NaN	0.808761	NaN	0.0783248	0.554462	0.0503124	0.545473	0.611624	2.49012	0.413269	0.778691	0.858902	1.44299	11
AT1G03310	debranching enzyme 1	Q8L735	DBE1	98.883	+	17	17	17	19.8	16.0991	0.359	biosynthetic process;carbohydrate metabolic process;cellular metabolic process;cellular process;energy reserve metabolic process;generation of precursor metabolites and energy;macromolecule metabolic process;metabolic process;polysaccharide metabolic process;primary metabolic process	GO:0005975;GO:0005976;GO:0006091;GO:0006112;GO:0008152;GO:0009058;GO:0009987;GO:0043170;GO:0044237;GO:0044238	C	+	4.45163	0.222849	-0.0214003	13	16.0585	16.6311	16.6534	16.4815	16.4834	16.3974	16.1901	16.0991	15.9085	15.9012	15.7401	15.7144	15.6002	13	2.6736	4.45163	3.9138	4.62878	4.67448	4.65525	4.75167	3.87597	5.16447	4.15665	4.44861	4.33373	4.66392	13
AT1G03330	Small nuclear ribonucleoprotein family protein	Q1H595	LSM2	10.694	+	4	4	4	55.9	14.3286	0.0665445	cellular metabolic process;cellular nitrogen compound metabolic process;cellular process;macromolecule metabolic process;metabolic process;mRNA metabolic process;mRNA processing;nitrogen compound metabolic process;nucleobase-containing compound metabolic process;primary metabolic process;RNA metabolic process;RNA processing;RNA splicing	GO:0006139;GO:0006396;GO:0006397;GO:0006807;GO:0008152;GO:0008380;GO:0009987;GO:0016070;GO:0016071;GO:0034641;GO:0043170;GO:0044237;GO:0044238	B	+	5.5247	0.0539193	-0.152879	13	14.3269	14.0884	13.9215	14.387	14.2291	14.3286	14.5398	14.2915	14.3746	14.3951	14.6664	14.2874	14.8045	13	5.98789	5.49506	5.69544	5.57719	5.46775	5.43301	5.47078	5.55274	5.5247	5.35224	5.51956	5.54836	5.58294	13
AT1G03340	hypothetical protein	Q9ZVT5	AT1G03340	NaN		NaN	NaN	NaN	NaN	NaN	NaN				+	2.28241	0.306086	n.d.	0	NaN	NaN	NaN	NaN	NaN	NaN	NaN	NaN	NaN	NaN	NaN	NaN	NaN	0	3.37689	2.83474	2.54653	2.49379	2.43952	2.29475	2.24402	2.28241	1.8126	1.97633	1.75347	1.81643	1.63877	13
AT1G03350	BSD domain-containing protein	Q9ZVT6	AT1G03350	51.895	+	13	13	13	29.8	15.942	0.123265			B	+	5.01775	0.0891867	-0.783978	13	15.2503	15.3909	15.6452	15.6899	15.8187	15.8068	15.942	15.9544	16.023	16.081	16.0134	16.0524	15.9681	13	6.07428	5.01542	5.28071	5.10694	5.08123	5.04151	5.01032	5.01775	5.03027	4.90778	4.85668	4.75439	4.89621	13
AT1G03360	ribosomal RNA processing 4	Q9ZVT7	RRP4	36.573	+	6	6	6	20.2	13.8799	0.116907			B	+	2.67823	0.508096	0.873837	13	13.7529	13.763	13.8584	13.8799	13.7897	13.7647	13.857	13.9253	14.1257	14.2285	14.2289	14.2911	14.3918	13	1.19227	2.51894	2.54354	2.55114	2.54998	2.26463	2.67823	3.42336	3.18633	3.39056	3.70955	3.82995	4.1092	13
AT1G03365	RING/U-box superfamily protein	Q9ZVT8	AT1G03365	91.536	+	4	4	4	5.5	13.2689	0.162219	cellular metabolic process;cellular process;macromolecule metabolic process;macromolecule modification;metabolic process;primary metabolic process;protein metabolic process;protein modification by small protein conjugation or removal;protein modification process	GO:0006464;GO:0008152;GO:0009987;GO:0019538;GO:0043170;GO:0043412;GO:0044237;GO:0044238;GO:0070647	B	+	3.33503	0.0592053	0.721159	10	12.9064	NaN	13.1345	NaN	13.167	13.0838	13.1455	13.3708	NaN	13.413	13.4492	13.6492	13.7208	10	3.08462	3.37566	3.16848	3.33855	3.28955	3.20479	3.33503	3.27345	3.39734	3.34425	3.35003	3.42579	3.27582	13
AT1G03370	C2 calcium/lipid-binding and GRAM domain containing protein	A0A1P8AUR4;Q9ZVT9	AT1G03370	114.2	+	18	18	18	23.1	15.4264	0.100158			C	+	4.61048	0.18917	0.531836	13	15.5877	15.5498	15.7845	15.3671	15.5266	15.4264	15.4735	15.5116	15.3338	15.3764	15.1572	15.1535	14.9219	13	6.17793	4.50178	4.91741	4.53124	4.59857	4.79965	4.80061	4.77797	4.05046	5.18961	4.49889	4.61048	4.03332	13
AT1G03380	yeast autophagy 18 G-like protein	Q8GUL1	ATG18G	104.58	+	7	7	7	8.8	12.2986	0.100024	autophagy;catabolic process;cellular metabolic process;cellular process;establishment of localization;metabolic process;protein transport;response to external stimulus;response to extracellular stimulus;response to starvation;response to stimulus;response to stress;transport;vesicle-mediated transport	GO:0006810;GO:0006914;GO:0006950;GO:0008152;GO:0009056;GO:0009605;GO:0009987;GO:0009991;GO:0015031;GO:0016192;GO:0042594;GO:0044237;GO:0050896;GO:0051234	C	+	4.11251	0.520567	0.336502	13	12.0611	12.0181	12.5817	12.3667	12.2763	12.33	12.3491	12.2986	12.4182	12.3955	12.1986	12.0007	11.7331	13	4.67689	4.63308	4.32185	4.34003	4.32528	4.26646	4.11251	3.39603	3.64072	3.40868	3.27521	3.09645	2.86091	13
AT1G03400	2-oxoglutarate (2OG) and Fe(II)-dependent oxygenase superfamily protein	A0A1P8AQW5;Q94A78	AT1G03400	NaN		NaN	NaN	NaN	NaN	NaN	NaN				+	5.04182	0.26998	n.d.	0	NaN	NaN	NaN	NaN	NaN	NaN	NaN	NaN	NaN	NaN	NaN	NaN	NaN	0	5.97534	4.98456	5.28535	4.65091	4.85565	5.04182	5.3118	5.5761	5.16449	5.39295	4.76749	4.89956	4.22458	13
AT1G03410	2-oxoglutarate (2OG) and Fe(II)-dependent oxygenase superfamily protein	A0A1P8AWC4;Q43383	2A6	NaN		NaN	NaN	NaN	NaN	NaN	NaN				+	1.94805	0.1583	n.d.	0	NaN	NaN	NaN	NaN	NaN	NaN	NaN	NaN	NaN	NaN	NaN	NaN	NaN	0	1.87691	2.57701	1.84909	1.91314	2.10635	1.777	1.94805	2.23427	2.61424	2.17592	1.79506	1.87827	2.54157	13
AT1G03430	histidine-containing phosphotransfer factor 5	A0A1P8AWM0;Q8L9T7	AHP5	17.925	+	5	5	5	27.4	11.7942	0.0913992	biological regulation;cellular process;response to chemical stimulus;response to endogenous stimulus;response to stimulus;signal transduction	GO:0007165;GO:0009719;GO:0009987;GO:0042221;GO:0050896;GO:0065007	D	+	4.999	0.122199	0.393624	13	11.7471	11.385	11.667	11.8806	11.7942	12.0116	12.142	11.8072	11.8584	11.8856	11.7255	11.5607	11.5325	13	5.56836	4.92988	5.02079	4.999	4.9772	5.1212	5.07183	5.21172	4.8156	5.02606	4.57728	4.63733	4.52648	13
AT1G03440	Leucine-rich repeat (LRR) family protein	F4I0W7	AT1G03440	NaN		NaN	NaN	NaN	NaN	NaN	NaN				+	1.77101	0.350646	n.d.	0	NaN	NaN	NaN	NaN	NaN	NaN	NaN	NaN	NaN	NaN	NaN	NaN	NaN	0	1.77101	1.15897	1.37419	1.46557	1.51998	1.5666	2.12166	1.54012	2.76139	1.85984	2.347	2.43886	3.08211	13
AT1G03457	RNA-binding (RRM/RBD/RNP motifs) family protein	A0A1P8AVL3;F4I0X0;Q8GZ26	AT1G03457	47.623	+	4	2	2	8.9	9.9754	0.420789	anatomical structure development;biological regulation;catabolic process;cellular metabolic process;cellular nitrogen compound metabolic process;cellular process;developmental process;flower development;macromolecule metabolic process;metabolic process;mRNA metabolic process;nitrogen compound metabolic process;nucleobase-containing compound metabolic process;post-embryonic development;primary met…	GO:0006139;GO:0006401;GO:0006807;GO:0008152;GO:0009056;GO:0009628;GO:0009791;GO:0009908;GO:0009987;GO:0016070;GO:0016071;GO:0032502;GO:0034641;GO:0043170;GO:0044237;GO:0044238;GO:0048856;GO:0050896;GO:0065007	B	+	1.34064	0.697479	0.929195	9	9.86189	9.9482	9.55461	9.9754	9.90486	9.91486	9.84299	10.4217	10.7491	10.9234	11.1182	11.3695	11.1414	13	0.27195	NaN	0.0790069	NaN	NaN	NaN	0.397099	1.1987	2.03812	1.34064	2.06108	1.74135	1.96785	9
AT1G03470	Kinase interacting (KIP1-like) family protein	Q66GR8	NET3A	NaN		NaN	NaN	NaN	NaN	NaN	NaN				+	2.11329	0.349886	n.d.	0	NaN	NaN	NaN	NaN	NaN	NaN	NaN	NaN	NaN	NaN	NaN	NaN	NaN	0	3.30835	2.4054	1.76341	2.16501	1.24144	1.47724	1.91373	1.73843	2.11329	2.06488	2.28027	2.46944	3.26763	13
AT1G03475	Coproporphyrinogen III oxidase	Q9LR75	LIN2	NaN		NaN	NaN	NaN	NaN	NaN	NaN	biosynthetic process;cellular aromatic compound metabolic process;cellular metabolic process;cellular nitrogen compound metabolic process;cellular process;cofactor metabolic process;heterocycle metabolic process;metabolic process;nitrogen compound metabolic process;pigment metabolic process;response to chemical stimulus;response to endogenous stimulus;response to stimulus	GO:0006725;GO:0006807;GO:0008152;GO:0009058;GO:0009719;GO:0009987;GO:0034641;GO:0042221;GO:0042440;GO:0044237;GO:0046483;GO:0050896;GO:0051186		+	6.99959	0.420043	n.d.	0	NaN	NaN	NaN	NaN	NaN	NaN	NaN	NaN	NaN	NaN	NaN	NaN	NaN	0	6.42248	6.35231	6.44058	6.57954	6.59265	6.67452	6.99959	7.2656	7.26367	7.25733	7.47259	7.57915	7.81214	13
AT1G03495	HXXXD-type acyl-transferase family protein	A0A2H1ZEA8	AT1G03495	NaN		NaN	NaN	NaN	NaN	NaN	NaN				+	2.26516	0	n.d.	0	NaN	NaN	NaN	NaN	NaN	NaN	NaN	NaN	NaN	NaN	NaN	NaN	NaN	0	2.26516	NaN	NaN	NaN	NaN	NaN	NaN	NaN	NaN	NaN	NaN	NaN	NaN	1
AT1G03510	Tetratricopeptide repeat (TPR)-like superfamily protein	Q9LR72	AT1G03510	NaN		NaN	NaN	NaN	NaN	NaN	NaN				+	0.470482	0.171225	n.d.	0	NaN	NaN	NaN	NaN	NaN	NaN	NaN	NaN	NaN	NaN	NaN	NaN	NaN	0	NaN	0.445121	0.259704	0.602155	0.531305	0.0605506	0.13428	0.684628	0.42299	0.410347	0.495844	1.23202	1.02374	12
AT1G03520	Core-2/I-branching beta-1%2C6-N-acetylglucosaminyltransferase family protein	A8MQE8;Q9LR71	AT1G03520	NaN		NaN	NaN	NaN	NaN	NaN	NaN				+	3.48196	0.222401	n.d.	0	NaN	NaN	NaN	NaN	NaN	NaN	NaN	NaN	NaN	NaN	NaN	NaN	NaN	0	2.76	3.01289	2.79076	3.47375	3.50276	3.42983	3.70367	3.87676	3.48196	3.70436	3.75466	3.69981	3.08316	13
AT1G03530	nuclear assembly factor 1	Q9LR70	NAF1	88.837	+	4	4	4	5.7	11.919	0.224167	cellular metabolic process;cellular nitrogen compound metabolic process;cellular process;macromolecule metabolic process;macromolecule modification;metabolic process;nitrogen compound metabolic process;nucleobase-containing compound metabolic process;primary metabolic process;ribosome biogenesis;RNA metabolic process;RNA modification	GO:0006139;GO:0006807;GO:0008152;GO:0009451;GO:0009987;GO:0016070;GO:0034641;GO:0042254;GO:0043170;GO:0043412;GO:0044237;GO:0044238	B	+	2.0274	0.228491	0.729512	13	11.5291	11.919	11.475	11.8078	11.6691	11.7219	11.6949	11.9785	11.9365	12.1747	11.9654	12.2887	12.2259	13	1.42276	2.26979	2.03644	2.0274	1.84474	1.4921	1.81502	1.79891	1.9724	2.13573	2.49548	2.52272	2.84103	13
AT1G03540	Pentatricopeptide repeat (PPR-like) superfamily protein	Q9LR69	AT1G03540	NaN		NaN	NaN	NaN	NaN	NaN	NaN				+	0.419844	0.22627	n.d.	0	NaN	NaN	NaN	NaN	NaN	NaN	NaN	NaN	NaN	NaN	NaN	NaN	NaN	0	NaN	NaN	0.193574	NaN	NaN	NaN	NaN	NaN	NaN	NaN	NaN	0.419844	0.703197	3
AT1G03550	Secretory carrier membrane protein (SCAMP) family protein	A0A1P8AMF6;A0A1P8AMG2;A0A1P8AMG5;A0A1P8AMH4;A0A1P8AMJ6;A0A1P8AMJ9;Q9LR68	SCAMP4	NaN		NaN	NaN	NaN	NaN	NaN	NaN	establishment of localization;protein transport;transport	GO:0006810;GO:0015031;GO:0051234		+	3.16698	0.500794	n.d.	0	NaN	NaN	NaN	NaN	NaN	NaN	NaN	NaN	NaN	NaN	NaN	NaN	NaN	0	4.65532	4.5556	3.59737	3.91264	3.66777	3.48452	3.13086	2.80494	3.16698	2.53437	2.76711	2.58505	2.27323	13
AT1G03560	Pentatricopeptide repeat (PPR-like) superfamily protein	Q9LR67	AT1G03560	NaN		NaN	NaN	NaN	NaN	NaN	NaN				+	2.46677	0.12823	n.d.	0	NaN	NaN	NaN	NaN	NaN	NaN	NaN	NaN	NaN	NaN	NaN	NaN	NaN	0	1.99292	2.69145	2.08891	2.53227	2.46677	2.21846	2.53088	2.41139	2.6287	2.33854	2.35978	2.55164	2.60715	13
AT1G03590	Protein phosphatase 2C family protein	Q9LR65	AT1G03590	50.975	+	3	2	1	6.3	12.0322	0.0858526			B	+	3.58709	0.112019	-0.018195	10	12.0402	NaN	12.1672	NaN	12.0242	11.8603	11.8782	11.9689	NaN	12.0624	11.8045	12.1406	12.0418	10	3.58709	3.65836	3.47507	3.5587	3.49083	3.40209	3.58838	3.40886	3.31354	3.60856	3.83185	3.77278	3.75842	13
AT1G03600	photosystem II family protein	Q9LR64	PSB27	18.834	+	5	5	5	27	17.7262	0.192863	cellular component assembly;cellular component organization;cellular macromolecular complex assembly;cellular metabolic process;cellular process;macromolecular complex assembly;macromolecule metabolic process;metabolic process;primary metabolic process;protein complex assembly;protein metabolic process	GO:0006461;GO:0008152;GO:0009987;GO:0016043;GO:0019538;GO:0022607;GO:0034622;GO:0043170;GO:0044237;GO:0044238;GO:0065003	C	+	7.30952	0.586806	-0.283778	13	18.0001	17.5333	17.5858	17.9378	18.1093	17.7901	18.0504	17.6626	17.6451	17.3597	17.8089	17.2344	17.7262	13	3.81324	6.27288	5.8173	6.53948	6.72272	7.21354	7.69469	7.97001	7.9733	7.30952	7.78466	7.67467	7.83358	13
AT1G03610	plant/protein (DUF789)	A0A1P8AV44;Q8LF98	AT1G03610	NaN		NaN	NaN	NaN	NaN	NaN	NaN				+	5.18119	0.384719	n.d.	0	NaN	NaN	NaN	NaN	NaN	NaN	NaN	NaN	NaN	NaN	NaN	NaN	NaN	0	4.93267	4.79648	4.83744	5.30651	5.47603	5.63356	5.58597	6.12564	4.32234	6.05077	5.18119	5.10978	4.14857	13
AT1G03620	ELMO/CED-12 family protein	A0A1P8APK4;A0A1P8APM3;A2RVK8	AT1G03620	NaN		NaN	NaN	NaN	NaN	NaN	NaN	cellular component organization;cellular membrane organization;cellular process;endocytosis;establishment of localization;membrane invagination;membrane organization;transport;vesicle-mediated transport	GO:0006810;GO:0006897;GO:0009987;GO:0010324;GO:0016043;GO:0016044;GO:0016192;GO:0051234;GO:0061024		+	0.891731	0.161968	n.d.	0	NaN	NaN	NaN	NaN	NaN	NaN	NaN	NaN	NaN	NaN	NaN	NaN	NaN	0	0.999809	0.824198	0.150204	0.959263	1.10759	0.176727	NaN	NaN	NaN	NaN	NaN	NaN	NaN	6
AT1G03630	protochlorophyllide oxidoreductase C	F4I2F8;O48741	POR C	43.625	+	24	24	18	53.1	18.8832	0.28545	biosynthetic process;cellular metabolic process;cellular nitrogen compound metabolic process;cellular process;cofactor metabolic process;heterocycle metabolic process;metabolic process;nitrogen compound metabolic process;photosynthesis;pigment metabolic process	GO:0006807;GO:0008152;GO:0009058;GO:0009987;GO:0015979;GO:0034641;GO:0042440;GO:0044237;GO:0046483;GO:0051186	B	+	7.11227	0.486367	0.926291	13	17.6818	18.103	17.8941	18.4397	18.4056	18.6066	18.8832	19.1649	19.1686	19.1959	19.0861	19.1206	19.0076	13	5.10595	6.45484	6.31825	6.55054	6.6259	6.73009	7.11227	7.26938	7.55805	7.20458	7.61471	7.58159	7.61808	13
AT1G03650	Acyl-CoA N-acyltransferases (NAT) superfamily protein	Q8GWN1	AT1G03650	NaN		NaN	NaN	NaN	NaN	NaN	NaN	cellular metabolic process;cellular process;macromolecule metabolic process;macromolecule modification;metabolic process;primary metabolic process;protein acylation;protein metabolic process;protein modification process	GO:0006464;GO:0008152;GO:0009987;GO:0019538;GO:0043170;GO:0043412;GO:0043543;GO:0044237;GO:0044238		+	2.26553	0.121261	n.d.	0	NaN	NaN	NaN	NaN	NaN	NaN	NaN	NaN	NaN	NaN	NaN	NaN	NaN	0	3.21756	2.59612	2.87931	2.57401	2.51546	2.31708	2.2007	2.2496	2.26553	2.04473	2.22116	2.14427	2.21367	13
AT1G03660	Ankyrin-repeat containing protein	F4I2G0	AT1G03660	NaN		NaN	NaN	NaN	NaN	NaN	NaN				+	1.25554	0.787737	n.d.	0	NaN	NaN	NaN	NaN	NaN	NaN	NaN	NaN	NaN	NaN	NaN	NaN	NaN	0	3.92252	NaN	0.477512	NaN	NaN	NaN	NaN	NaN	NaN	NaN	0.467801	1.25554	2.26065	5
AT1G03680	thioredoxin M-type 1	O48737	THM1	19.664	+	8	8	8	36.3	18.3173	0.226892	biological regulation;cellular homeostasis;cellular metabolic process;cellular process;glycerol ether metabolic process;homeostatic process;macromolecule metabolic process;metabolic process;primary metabolic process;protein folding;protein metabolic process;response to abiotic stimulus;response to chemical stimulus;response to oxidative stress;response to stimulus;response to stress;small molecul…	GO:0006457;GO:0006662;GO:0006790;GO:0006950;GO:0006979;GO:0008152;GO:0009628;GO:0009987;GO:0019538;GO:0019725;GO:0042221;GO:0042592;GO:0043170;GO:0044237;GO:0044238;GO:0044281;GO:0050896;GO:0065007	C	+	8.48434	0.087801	0.107306	13	18.1993	18.5787	18.504	18.5441	18.5841	18.459	18.4886	18.3173	18.2695	18.0712	18.0887	17.7837	17.7893	13	7.20822	8.39654	8.32214	8.43185	8.52891	8.58295	8.6607	8.77151	8.75261	8.51304	8.44904	8.41198	8.48434	13
AT1G03687	DTW domain-containing protein	F4I2G3;F4I2G4	AT1G03687	NaN		NaN	NaN	NaN	NaN	NaN	NaN				+	2.91312	0.239485	n.d.	0	NaN	NaN	NaN	NaN	NaN	NaN	NaN	NaN	NaN	NaN	NaN	NaN	NaN	0	1.88087	2.76905	2.49341	2.7937	2.81444	2.7939	2.91312	3.08578	3.33661	3.1526	3.46445	3.57827	3.8387	13
AT1G03710	Cystatin/monellin superfamily protein	Q58G57	AT1G03710	NaN		NaN	NaN	NaN	NaN	NaN	NaN				+	0.308668	0.191401	n.d.	0	NaN	NaN	NaN	NaN	NaN	NaN	NaN	NaN	NaN	NaN	NaN	NaN	NaN	0	NaN	NaN	NaN	NaN	NaN	NaN	NaN	NaN	NaN	NaN	NaN	0.117267	0.500069	2
AT1G03730	pyrroline-5-carboxylate reductase	Q1ECK0	AT1G03730	NaN		NaN	NaN	NaN	NaN	NaN	NaN				+	3.04117	0.226634	n.d.	0	NaN	NaN	NaN	NaN	NaN	NaN	NaN	NaN	NaN	NaN	NaN	NaN	NaN	0	4.48159	3.26781	3.3172	3.38617	3.3344	2.79572	3.04117	3.16506	2.98286	3.01923	2.97419	2.90189	1.69285	13
AT1G03740	Protein kinase superfamily protein	F4I2H1;Q9LR53	AT1G03740	84.476	+	13	9	9	15.8	13.9985	0.176476			C	+	6.5418	0.279491	0.742633	13	13.8951	14.2565	14.1705	14.091	14.1749	14.207	14.1249	13.9985	13.8134	13.8759	13.5079	13.5329	13.452	13	7.92264	6.79006	6.73242	6.961	6.5418	6.82129	6.78297	6.42774	5.01846	6.43691	5.58683	5.26756	3.46049	13
AT1G03750	switch 2	F4I2H2	SWI2	NaN		NaN	NaN	NaN	NaN	NaN	NaN	cellular metabolic process;cellular nitrogen compound metabolic process;cellular process;DNA metabolic process;DNA repair;macromolecule metabolic process;metabolic process;nitrogen compound metabolic process;nucleobase-containing compound metabolic process;primary metabolic process;response to DNA damage stimulus;response to stimulus;response to stress	GO:0006139;GO:0006259;GO:0006281;GO:0006807;GO:0006950;GO:0006974;GO:0008152;GO:0009987;GO:0034641;GO:0043170;GO:0044237;GO:0044238;GO:0050896		+	2.06718	0.14859	n.d.	0	NaN	NaN	NaN	NaN	NaN	NaN	NaN	NaN	NaN	NaN	NaN	NaN	NaN	0	2.88276	2.25195	2.06718	2.05385	2.1876	2.08825	2.07214	2.2472	1.86002	1.98626	1.83216	1.87105	1.91859	13
AT1G03760	Prefoldin chaperone subunit family protein	Q8GWP1	AT1G03760	44.055	+	6	6	6	17.6	14.2841	0.170834	biological regulation	GO:0065007	C	+	3.13283	0.118272	0.374945	13	16.606	15.441	15.8425	14.7746	15.1756	14.4549	14.2265	14.2841	14.2718	14.2205	14.253	14.1561	14.0367	13	3.13283	3.26508	3.52258	3.22349	3.23414	2.71119	3.01456	2.92129	2.61667	3.12031	3.08567	3.23121	3.37571	13
AT1G03770	RING 1B	A0A1P8AWT6;A0A1P8AWX4;F4I2H4;F4I2H5;Q0WX00	RING1B	NaN		NaN	NaN	NaN	NaN	NaN	NaN	biological regulation;biosynthetic process;cellular component organization;cellular metabolic process;cellular nitrogen compound metabolic process;cellular process;chromatin modification;chromatin organization;chromosome organization;developmental process;macromolecule metabolic process;macromolecule modification;metabolic process;nitrogen compound metabolic process;nucleobase-containing compound…	GO:0006139;GO:0006325;GO:0006464;GO:0006807;GO:0006996;GO:0008152;GO:0009058;GO:0009987;GO:0016043;GO:0016070;GO:0016568;GO:0019538;GO:0032502;GO:0034641;GO:0043170;GO:0043412;GO:0044237;GO:0044238;GO:0051276;GO:0065007;GO:0070647		+	1.99896	0.358169	n.d.	0	NaN	NaN	NaN	NaN	NaN	NaN	NaN	NaN	NaN	NaN	NaN	NaN	NaN	0	3.60769	2.59161	2.35713	2.11846	1.99896	1.78824	1.78277	1.0788	1.13602	1.5653	2.25933	2.38022	1.93222	13
AT1G03780	targeting protein for XKLP2	F4I2H7	TPX2	NaN		NaN	NaN	NaN	NaN	NaN	NaN	cell division;cellular component organization;cellular process;mitosis;nuclear division;organelle fission;organelle organization	GO:0000280;GO:0006996;GO:0007067;GO:0009987;GO:0016043;GO:0048285;GO:0051301		+	0.481485	0.19397	n.d.	0	NaN	NaN	NaN	NaN	NaN	NaN	NaN	NaN	NaN	NaN	NaN	NaN	NaN	0	NaN	NaN	NaN	0.663531	0.27559	0.438855	0.460527	0.170158	0.421037	0.502442	2.06354	2.29219	3.34124	10
AT1G03820	E6-like protein	Q9ZWA4	AT1G03820	NaN		NaN	NaN	NaN	NaN	NaN	NaN				+	2.6218	0.456904	n.d.	0	NaN	NaN	NaN	NaN	NaN	NaN	NaN	NaN	NaN	NaN	NaN	NaN	NaN	0	2.50423	3.7046	3.1753	2.1649	2.23534	1.91439	1.98666	2.2381	3.31461	2.6218	3.12263	2.88844	2.79015	13
AT1G03830	guanylate-binding family protein	F4I2I5;Q9ZWA5	AT1G03830	112.5	+	7	7	7	8.4	12.1902	0.0882149			B	+	1.64894	0.450466	0.892722	12	12.0435	11.998	11.7789	12.2784	12.1145	12.1448	12.2652	12.1363	12.1902	12.2096	12.5479	12.4405	12.8178	13	NaN	0.998069	0.508738	1.37094	1.14922	1.24772	1.50027	1.79761	1.85351	1.88269	2.23625	2.38345	2.54528	12
AT1G03850	Glutaredoxin family protein	A0A1P8AQF1;Q84TF4	GRXS13	NaN		NaN	NaN	NaN	NaN	NaN	NaN	biological regulation;cellular homeostasis;cellular process;homeostatic process;multi-organism process;response to biotic stimulus;response to chemical stimulus;response to endogenous stimulus;response to oxidative stress;response to stimulus;response to stress	GO:0006950;GO:0006979;GO:0009607;GO:0009719;GO:0009987;GO:0019725;GO:0042221;GO:0042592;GO:0050896;GO:0051704;GO:0065007		+	5.09243	0.931437	n.d.	0	NaN	NaN	NaN	NaN	NaN	NaN	NaN	NaN	NaN	NaN	NaN	NaN	NaN	0	8.27882	7.37845	6.92665	5.09243	5.05773	4.27041	4.7295	6.02387	3.15526	5.59161	5.85188	3.9594	0.275531	13
AT1G03860	prohibitin 2	Q9ZNT7	PHB2	24.896	+	7	3	2	31.7	14.7817	0.140691			A	+	5.68394	0.108177	0.128894	13	15.171	14.7561	14.5632	14.9713	14.7957	14.7817	14.9224	14.7133	14.7701	14.5687	14.9703	14.7564	15.2276	13	5.29043	5.47662	5.79212	5.77787	5.74833	5.60958	5.68011	5.55326	5.67396	5.68394	5.80896	5.81289	6.11909	13
AT1G03870	FASCICLIN-like arabinoogalactan 9	Q9ZWA8	FLA9	26.115	+	5	5	5	12.1	16.9594	0.306524			C	+	4.86766	0.900887	0.0706307	13	16.8282	17.5013	17.1947	17.3193	17.266	17.1356	16.9988	16.9594	16.8448	16.5871	16.1378	15.8054	15.2692	13	2.90398	3.65942	3.59026	4.54342	4.54478	5.15816	5.77809	5.64246	6.87003	5.76855	5.54334	4.86766	3.18421	13
AT1G03900	non-intrinsic ABC protein 4	Q681Q7	ABCI18	29.795	+	13	13	13	48.9	15.9634	0.141078	cellular component organization;cellular membrane organization;cellular process;endocytosis;establishment of localization;membrane invagination;membrane organization;transmembrane transport;transport;vesicle-mediated transport	GO:0006810;GO:0006897;GO:0009987;GO:0010324;GO:0016043;GO:0016044;GO:0016192;GO:0051234;GO:0055085;GO:0061024	C	+	6.10222	0.221143	0.821049	13	16.1902	16.1649	16.3025	16.0857	16.073	16.0881	15.9337	15.9634	15.8223	15.9103	15.7445	15.7994	15.688	13	6.93097	6.4053	6.45386	6.07137	6.10222	6.14783	6.00348	6.15241	6.10638	5.88107	5.77841	5.65758	5.71534	13
AT1G03905	P-loop containing nucleoside triphosphate hydrolases superfamily protein	A0A1P8AX17;Q3EDJ0	ABCI19	NaN		NaN	NaN	NaN	NaN	NaN	NaN	establishment of localization;transport	GO:0006810;GO:0051234		+	1.71748	0.208788	n.d.	0	NaN	NaN	NaN	NaN	NaN	NaN	NaN	NaN	NaN	NaN	NaN	NaN	NaN	0	3.32341	1.69514	2.3565	1.71748	1.92627	1.86212	1.51511	1.89638	0.096404	1.36185	1.88593	1.44266	1.28403	13
AT1G03910	cactus-binding carboxy-terminal%2C cactin	F4I2J8	AT1G03910	78.285	+	17	17	17	25	15.0327	0.0648613	cellular metabolic process;cellular nitrogen compound metabolic process;cellular process;macromolecule metabolic process;metabolic process;mRNA metabolic process;mRNA processing;nitrogen compound metabolic process;nucleobase-containing compound metabolic process;primary metabolic process;RNA metabolic process;RNA processing;RNA splicing	GO:0006139;GO:0006396;GO:0006397;GO:0006807;GO:0008152;GO:0008380;GO:0009987;GO:0016070;GO:0016071;GO:0034641;GO:0043170;GO:0044237;GO:0044238	B	+	4.67787	0.0835314	0.545583	13	14.9069	14.9987	14.9241	14.9134	14.9678	14.9796	15.0694	15.0678	15.0327	15.149	15.0619	15.309	15.2913	13	4.67787	4.76165	4.56773	4.56463	4.66507	4.76657	4.65412	4.92456	4.59577	4.63662	4.70257	4.7614	4.91575	13
AT1G03920	Protein kinase family protein	A0A1P8AWP3;F4I2K0	AT1G03920	NaN		NaN	NaN	NaN	NaN	NaN	NaN				+	1.03385	0.151264	n.d.	0	NaN	NaN	NaN	NaN	NaN	NaN	NaN	NaN	NaN	NaN	NaN	NaN	NaN	0	NaN	NaN	NaN	NaN	NaN	NaN	NaN	NaN	NaN	0.216292	0.912287	1.21482	1.15541	4
AT1G03930	dual specificity kinase 1	Q9ZWB3	ADK1	NaN		NaN	NaN	NaN	NaN	NaN	NaN	biological regulation;cellular component organization;cellular membrane organization;cellular metabolic process;cellular process;endocytosis;establishment of localization;macromolecule metabolic process;macromolecule modification;membrane invagination;membrane organization;metabolic process;peptidyl-amino acid modification;phosphorus metabolic process;primary metabolic process;protein metabolic p…	GO:0006464;GO:0006468;GO:0006793;GO:0006810;GO:0006897;GO:0007165;GO:0008152;GO:0009987;GO:0010324;GO:0016043;GO:0016044;GO:0016192;GO:0018193;GO:0019538;GO:0043170;GO:0043412;GO:0044237;GO:0044238;GO:0050896;GO:0051234;GO:0061024;GO:0065007		+	4.86558	0.255849	n.d.	0	NaN	NaN	NaN	NaN	NaN	NaN	NaN	NaN	NaN	NaN	NaN	NaN	NaN	0	4.20524	4.48999	4.27781	4.80406	4.73347	5.14222	5.26994	5.12143	5.50952	4.91803	4.95168	4.86558	4.61251	13
AT1G03940	HXXXD-type acyl-transferase family protein	Q9ZWB4	AT1G03940	NaN		NaN	NaN	NaN	NaN	NaN	NaN				+	0.312149	0.294716	n.d.	0	NaN	NaN	NaN	NaN	NaN	NaN	NaN	NaN	NaN	NaN	NaN	NaN	NaN	0	3.33094	0.312149	0.0174337	NaN	NaN	NaN	NaN	NaN	NaN	NaN	NaN	NaN	NaN	3
AT1G03950	vacuolar protein sorting-associated protein 2.3	Q941D5	VPS2.3	23.026	+	4	4	4	17.1	12.5719	0.211996	establishment of localization;protein transport;transport;vacuolar transport	GO:0006810;GO:0007034;GO:0015031;GO:0051234	C	+	4.93109	0.190612	0.7643	13	13.7085	13.0168	12.9474	12.6221	12.8406	12.6424	12.5719	12.3272	12.5163	12.3631	12.4077	12.3575	12.3599	13	5.6223	5.033	5.11919	4.95815	4.99943	5.07505	4.74048	4.93109	4.35612	4.50166	4.03466	3.96973	3.69486	13
AT1G03960	Calcium-binding EF hand family protein	A0A1P8AMC2;A0A1P8AMC5;A0A1P8AMG0;Q84JI6	AT1G03960	NaN		NaN	NaN	NaN	NaN	NaN	NaN				+	3.32733	0.114015	n.d.	0	NaN	NaN	NaN	NaN	NaN	NaN	NaN	NaN	NaN	NaN	NaN	NaN	NaN	0	3.32679	3.32733	2.70183	3.37635	3.13363	3.26203	3.20604	3.47087	3.44134	3.26459	3.40933	3.45713	3.80389	13
AT1G03970	G-box binding factor 4	P42777	GBF4	30.586	+	5	5	5	20.7	12.5243	0.0682282	biosynthetic process;cellular metabolic process;cellular nitrogen compound metabolic process;cellular process;macromolecule metabolic process;metabolic process;nitrogen compound metabolic process;nucleobase-containing compound metabolic process;primary metabolic process;RNA metabolic process	GO:0006139;GO:0006807;GO:0008152;GO:0009058;GO:0009987;GO:0016070;GO:0034641;GO:0043170;GO:0044237;GO:0044238	E	+	5.31729	0.18301	-0.00819676	10	12.3254	12.5437	NaN	12.3936	NaN	12.657	12.5404	12.5497	12.3152	NaN	12.4132	12.5277	12.5209	10	5.84667	5.49875	5.33762	5.25611	5.34379	5.52012	5.31729	5.5003	5.09316	5.28176	4.67361	4.85311	4.2529	13
AT1G04000	hypothetical protein	Q9ZWC0	AT1G04000	NaN		NaN	NaN	NaN	NaN	NaN	NaN				+	2.1221	0.304675	n.d.	0	NaN	NaN	NaN	NaN	NaN	NaN	NaN	NaN	NaN	NaN	NaN	NaN	NaN	0	3.46576	2.48047	2.03894	1.96045	2.03348	2.15551	2.42677	2.76375	3.31604	2.1221	1.59994	1.58618	1.90877	13
AT1G04010	phospholipid sterol acyl transferase 1	Q4VCM1	PSAT1	71.687	+	4	4	4	7.9	12.0961	0.15093	aging;alcohol metabolic process;catabolic process;cellular lipid metabolic process;cellular metabolic process;cellular process;developmental process;lipid metabolic process;metabolic process;primary metabolic process;small molecule metabolic process	GO:0006066;GO:0006629;GO:0007568;GO:0008152;GO:0009056;GO:0009987;GO:0032502;GO:0044237;GO:0044238;GO:0044255;GO:0044281	C	+	2.22141	0.0779965	0.484047	13	12.2939	12.2471	12.1969	12.4823	12.2079	12.1995	12.0717	12.0961	11.9152	12.0772	11.8325	11.9394	11.8778	13	2.30498	2.46325	2.22141	2.21592	2.29794	2.26956	2.14341	2.27709	2.4348	2.2052	2.09916	1.99455	1.7825	13
AT1G04020	breast cancer associated RING 1	A0A2H1ZEA6;F4I442	BARD1	NaN		NaN	NaN	NaN	NaN	NaN	NaN	cellular metabolic process;cellular nitrogen compound metabolic process;cellular process;DNA metabolic process;DNA repair;macromolecule metabolic process;metabolic process;nitrogen compound metabolic process;nucleobase-containing compound metabolic process;primary metabolic process;response to DNA damage stimulus;response to stimulus;response to stress	GO:0006139;GO:0006259;GO:0006281;GO:0006807;GO:0006950;GO:0006974;GO:0008152;GO:0009987;GO:0034641;GO:0043170;GO:0044237;GO:0044238;GO:0050896		+	1.63776	0.398673	n.d.	0	NaN	NaN	NaN	NaN	NaN	NaN	NaN	NaN	NaN	NaN	NaN	NaN	NaN	0	NaN	1.20308	1.36729	1.46337	1.2751	1.28005	1.28984	1.81215	2.51434	2.26528	2.24748	2.31594	2.8703	12
AT1G04030	eisosome protein	F4I444	AT1G04030	NaN		NaN	NaN	NaN	NaN	NaN	NaN				+	1.68476	0.308348	n.d.	0	NaN	NaN	NaN	NaN	NaN	NaN	NaN	NaN	NaN	NaN	NaN	NaN	NaN	0	1.9931	1.8397	1.32813	2.10228	2.10025	2.00973	1.92193	1.45487	1.24179	1.30728	1.67747	1.68476	1.56908	13
AT1G04040	HAD superfamily%2C subfamily IIIB acid phosphatase	Q9ZWC4	AT1G04040	31.096	+	15	15	14	40.2	19.0788	0.417616			C	+	6.87816	0.883429	0.357627	13	18.6518	19.3306	19.281	19.5623	19.4964	19.3544	19.1996	19.0788	18.7041	18.5268	18.0808	18.0425	17.5837	13	3.02252	6.40109	5.6264	6.87816	7.05845	7.31003	7.9315	7.76159	8.80481	7.77159	6.45047	6.14253	4.54126	13
AT1G04050	histone-lysine N-methyltransferase SUVR2-like protein	A0A1P8ANQ7;Q946J2	SUVR1	NaN		NaN	NaN	NaN	NaN	NaN	NaN				+	0.207593	0.159578	n.d.	0	NaN	NaN	NaN	NaN	NaN	NaN	NaN	NaN	NaN	NaN	NaN	NaN	NaN	0	NaN	0.28701	NaN	0.167614	0.207593	0.148831	0.589975	0.415652	1.2934	0.0480146	NaN	0.00662915	NaN	9
AT1G04070	translocase of outer membrane 22-I	O64497	TOM22-I	NaN		NaN	NaN	NaN	NaN	NaN	NaN	cellular process;establishment of localization;protein targeting;protein transport;transmembrane transport;transport	GO:0006605;GO:0006810;GO:0009987;GO:0015031;GO:0051234;GO:0055085		+	2.53799	0.108018	n.d.	0	NaN	NaN	NaN	NaN	NaN	NaN	NaN	NaN	NaN	NaN	NaN	NaN	NaN	0	3.53271	2.6271	2.53799	2.46717	2.50709	2.29933	2.646	2.73987	2.61197	2.20178	2.39358	2.53248	2.70128	13
AT1G04080	Tetratricopeptide repeat (TPR)-like superfamily protein	A0A1P8ATH2;F4I448;F4I450;Q93ZR3	PRP39	85.241	+	19	19	19	28.8	17.1675	0.197184	cellular metabolic process;cellular nitrogen compound metabolic process;cellular process;macromolecule metabolic process;metabolic process;mRNA metabolic process;mRNA processing;nitrogen compound metabolic process;nucleobase-containing compound metabolic process;primary metabolic process;RNA metabolic process;RNA processing	GO:0006139;GO:0006396;GO:0006397;GO:0006807;GO:0008152;GO:0009987;GO:0016070;GO:0016071;GO:0034641;GO:0043170;GO:0044237;GO:0044238	B	+	5.15252	0.0760574	0.676512	13	16.7397	16.9703	16.912	16.9938	17.0125	17.0571	17.1675	17.2794	17.3124	17.4732	17.4847	17.6297	17.6899	13	5.22337	5.32339	5.0152	5.13189	5.1359	5.05108	5.12218	5.09792	5.15252	5.22858	5.40156	5.42585	5.73989	13
AT1G04090	vacuolar sorting-associated protein (DUF946)	Q501D1	AT1G04090	64.196	+	1	1	1	1.6	11.8671	0.258339			C		NaN	NaN	n.d.	0	12.2631	11.8982	11.9252	12.1928	11.6087	11.9425	11.8671	11.8198	12.2444	11.5805	11.7559	11.4453	11.4544	13	NaN	NaN	NaN	NaN	NaN	NaN	NaN	NaN	NaN	NaN	NaN	NaN	NaN	0
AT1G04100	indoleacetic acid-induced protein 10	Q38828	IAA10	NaN		NaN	NaN	NaN	NaN	NaN	NaN	biological regulation;biosynthetic process;cellular metabolic process;cellular nitrogen compound metabolic process;cellular process;macromolecule metabolic process;metabolic process;nitrogen compound metabolic process;nucleobase-containing compound metabolic process;primary metabolic process;response to chemical stimulus;response to endogenous stimulus;response to stimulus;RNA metabolic process;s…	GO:0006139;GO:0006807;GO:0007165;GO:0008152;GO:0009058;GO:0009719;GO:0009987;GO:0016070;GO:0034641;GO:0042221;GO:0043170;GO:0044237;GO:0044238;GO:0050896;GO:0065007		+	2.31177	0.393255	n.d.	0	NaN	NaN	NaN	NaN	NaN	NaN	NaN	NaN	NaN	NaN	NaN	NaN	NaN	0	3.8694	2.67761	3.11258	2.4413	2.31177	2.76817	2.51708	2.21853	2.06484	1.91851	1.83544	1.90265	1.57884	13
AT1G04110	Subtilase family protein	O64495	SDD1	83.775	+	13	13	13	19.6	15.2881	0.597578	anatomical structure morphogenesis;biological regulation;developmental process	GO:0009653;GO:0032502;GO:0065007	B	+	3.14443	0.455214	n.d.	4	14.6905	14.3336	14.4597	14.7235	14.8332	14.9565	15.2881	15.5949	15.7599	15.9892	16.1293	16.2148	16.2852	13	NaN	NaN	NaN	NaN	NaN	NaN	NaN	NaN	NaN	1.32181	3.07922	3.20964	3.98965	4
AT1G04120	multidrug resistance-associated protein 5	A0A1P8AT08;F4I454;Q7GB25	ABCC5	164.6	+	9	7	7	6.4	12.7297	0.0769405	biological regulation;cellular homeostasis;cellular ion homeostasis;cellular process;homeostatic process;response to abiotic stimulus;response to osmotic stress;response to stimulus;response to stress	GO:0006873;GO:0006950;GO:0006970;GO:0009628;GO:0009987;GO:0019725;GO:0042592;GO:0050896;GO:0065007	B	+	3.7896	0.112368	0.363884	13	12.9309	12.5577	12.7656	12.3728	12.4993	12.6527	12.725	12.7297	12.442	12.762	12.7541	13.0102	12.7541	13	5.47831	3.89612	4.28632	3.8729	3.968	3.7896	3.73935	3.27027	3.53473	3.67723	3.78232	3.74932	4.58017	13
AT1G04130	Tetratricopeptide repeat (TPR)-like superfamily protein	F4I456;Q940R2	TPR2	40.51	+	9	9	9	30.3	13.0612	0.0631447			D	+	2.65542	0.0943971	0.0184765	13	12.8784	12.9485	13.0612	13.3818	12.9747	13.1243	13.0466	13.082	13.0552	13.0646	13.0978	12.9588	13.1851	13	2.8156	3.14956	2.81072	2.59228	2.5181	2.30906	2.57372	2.65542	2.74091	2.57016	2.74982	2.56808	3.59923	13
AT1G04140	Transducin family protein / WD-40 repeat family protein	F4I458;Q94C94	AT1G04140	NaN		NaN	NaN	NaN	NaN	NaN	NaN	autophagy;catabolic process;cellular metabolic process;cellular process;metabolic process	GO:0006914;GO:0008152;GO:0009056;GO:0009987;GO:0044237		+	5.18066	0.0932379	n.d.	0	NaN	NaN	NaN	NaN	NaN	NaN	NaN	NaN	NaN	NaN	NaN	NaN	NaN	0	5.76408	5.3208	5.23123	5.26498	5.27389	5.17882	5.18066	4.87577	5.10296	5.22077	5.03873	5.00916	5.08522	13
AT1G04160	myosin XI B	A0A1P8ARX4;F4I460	XIB	NaN		NaN	NaN	NaN	NaN	NaN	NaN	cellular component movement;cellular process;metabolic process	GO:0006928;GO:0008152;GO:0009987		+	1.30726	0.502506	n.d.	0	NaN	NaN	NaN	NaN	NaN	NaN	NaN	NaN	NaN	NaN	NaN	NaN	NaN	0	NaN	NaN	NaN	0.66778	0.756885	1.03541	1.11689	1.30238	1.31215	1.7619	1.97416	1.92306	2.118	10
AT1G04170	eukaryotic translation initiation factor 2 gamma subunit	O64490	EIF2 GAMMA	NaN		NaN	NaN	NaN	NaN	NaN	NaN				+	5.79038	0.180803	n.d.	0	NaN	NaN	NaN	NaN	NaN	NaN	NaN	NaN	NaN	NaN	NaN	NaN	NaN	0	5.54623	5.60945	5.85057	5.74561	5.66244	5.56963	5.71184	5.79038	5.91666	5.97118	6.17147	6.22209	6.39356	13
AT1G04180	YUCCA 9	O64489	YUC9	NaN		NaN	NaN	NaN	NaN	NaN	NaN	biological regulation;biosynthetic process;cellular metabolic process;cellular process;hormone metabolic process;metabolic process	GO:0008152;GO:0009058;GO:0009987;GO:0042445;GO:0044237;GO:0065007		+	1.44728	0.767183	n.d.	0	NaN	NaN	NaN	NaN	NaN	NaN	NaN	NaN	NaN	NaN	NaN	NaN	NaN	0	NaN	NaN	NaN	NaN	NaN	NaN	NaN	NaN	0.680097	NaN	NaN	NaN	2.21446	2
AT1G04190	Tetratricopeptide repeat (TPR)-like superfamily protein	Q8RXN1	TPR3	37.18	+	12	12	12	38.1	15.4229	0.119897			B	+	4.5436	0.0897703	0.372058	13	15.3029	15.4072	15.1851	15.303	15.3289	15.4229	15.3934	15.4577	15.494	15.563	15.6517	15.7617	15.7588	13	4.36558	4.44932	4.6167	4.5436	4.53499	4.22128	4.39715	4.5471	4.63997	4.45383	4.61638	4.59878	4.6832	13
AT1G04200	dyggve-melchior-clausen syndrome protein	A0A1P8ATW4;A0A1P8ATY2;Q8RWV1	AT1G04200	82.642	+	9	9	9	14.8	13.3004	0.1104			A	+	4.51312	0.251143	0.391987	13	13.4011	13.1384	13.2887	13.4234	13.0931	13.3656	13.4144	13.4108	13.3004	13.4489	13.2428	13.1336	13.2107	13	4.87687	3.73462	4.20603	4.54172	4.35693	4.51905	4.26198	4.51312	4.08889	4.82016	4.71611	4.73974	4.26131	13
AT1G04210	Leucine-rich repeat protein kinase family protein	O64486	AT1G04210	125.16	+	1	1	1	1.4	12.1121	0.456702			C	+	4.40718	0.14118	-0.695502	10	15.0497	NaN	14.1079	NaN	13.3548	12.4651	12.1821	12.042	NaN	11.8114	11.9027	11.5517	11.0948	10	4.41558	4.32791	4.02643	4.38783	4.266	4.30675	4.40718	4.45404	4.22005	4.76296	4.70654	4.76606	4.66704	13
AT1G04220	3-ketoacyl-CoA synthase 2	Q5XEP9	KCS2	NaN		NaN	NaN	NaN	NaN	NaN	NaN	biosynthetic process;cellular aromatic compound metabolic process;cellular ketone metabolic process;cellular lipid metabolic process;cellular metabolic process;cellular process;lipid metabolic process;metabolic process;organic acid metabolic process;primary metabolic process;response to abiotic stimulus;response to osmotic stress;response to stimulus;response to stress;secondary metabolic process…	GO:0006082;GO:0006629;GO:0006725;GO:0006950;GO:0006970;GO:0008152;GO:0009058;GO:0009628;GO:0009987;GO:0019748;GO:0042180;GO:0044237;GO:0044238;GO:0044255;GO:0044281;GO:0050896		+	0.848552	0.179804	n.d.	0	NaN	NaN	NaN	NaN	NaN	NaN	NaN	NaN	NaN	NaN	NaN	NaN	NaN	0	NaN	NaN	NaN	NaN	0.848552	1.04624	1.02836	0.686579	0.787773	0.656616	NaN	NaN	2.16976	7
AT1G04230	rRNA-processing EFG1-like protein (DUF2361)	A0A1P8ANS3;Q94K10	AT1G04230	NaN		NaN	NaN	NaN	NaN	NaN	NaN				+	3.53865	0.189452	n.d.	0	NaN	NaN	NaN	NaN	NaN	NaN	NaN	NaN	NaN	NaN	NaN	NaN	NaN	0	4.02267	3.56319	3.75218	3.64063	3.54767	3.57504	3.49542	3.53865	3.17533	3.3492	3.19558	3.30113	3.21505	13
AT1G04240	AUX/IAA transcriptional regulator family protein	A0A1P8AT43;Q38822	SHY2	NaN		NaN	NaN	NaN	NaN	NaN	NaN	biological regulation;biosynthetic process;cellular metabolic process;cellular nitrogen compound metabolic process;cellular process;macromolecule metabolic process;metabolic process;nitrogen compound metabolic process;nucleobase-containing compound metabolic process;primary metabolic process;response to chemical stimulus;response to endogenous stimulus;response to stimulus;RNA metabolic process;s…	GO:0006139;GO:0006807;GO:0007165;GO:0008152;GO:0009058;GO:0009719;GO:0009987;GO:0016070;GO:0034641;GO:0042221;GO:0043170;GO:0044237;GO:0044238;GO:0050896;GO:0065007		+	5.43649	0.44487	n.d.	0	NaN	NaN	NaN	NaN	NaN	NaN	NaN	NaN	NaN	NaN	NaN	NaN	NaN	0	1.26955	4.38716	3.81628	5.09417	5.43649	6.14715	6.11229	5.88136	7.06975	5.76614	5.50635	5.31002	5.40112	13
AT1G04250	AUX/IAA transcriptional regulator family protein	P93830	AXR3	NaN		NaN	NaN	NaN	NaN	NaN	NaN	biological regulation;biosynthetic process;cellular metabolic process;cellular nitrogen compound metabolic process;cellular process;macromolecule metabolic process;metabolic process;nitrogen compound metabolic process;nucleobase-containing compound metabolic process;primary metabolic process;response to chemical stimulus;response to endogenous stimulus;response to stimulus;RNA metabolic process;s…	GO:0006139;GO:0006807;GO:0007165;GO:0008152;GO:0009058;GO:0009719;GO:0009987;GO:0016070;GO:0034641;GO:0042221;GO:0043170;GO:0044237;GO:0044238;GO:0050896;GO:0065007		+	3.04134	0.642219	n.d.	0	NaN	NaN	NaN	NaN	NaN	NaN	NaN	NaN	NaN	NaN	NaN	NaN	NaN	0	NaN	1.97719	1.97183	3.20696	3.35167	4.03631	4.41694	3.55115	3.81598	2.8527	2.87572	2.56676	0.476179	12
AT1G04260	CAMV movement protein interacting protein 7	P93829	MPI7	19.325	+	1	1	1	6	13.2664	0.131232	cellular process;establishment of localization;interspecies interaction between organisms;locomotion;multi-organism process;transport;vesicle-mediated transport	GO:0006810;GO:0009987;GO:0016192;GO:0040011;GO:0044419;GO:0051234;GO:0051704	D	+	3.0047	0.181135	-0.506703	13	11.9786	12.3382	12.7871	13.5201	12.9306	13.2743	13.3568	13.3363	13.3976	13.1967	13.3311	12.9733	13.2664	13	3.82984	3.03979	3.42798	2.78613	2.67438	3.13674	3.14101	3.58226	2.82356	2.82559	2.90004	2.80655	3.0047	13
AT1G04270	cytosolic ribosomal protein S15	F4I472;Q08112	RPS15	NaN		NaN	NaN	NaN	NaN	NaN	NaN	biosynthetic process;cellular component assembly;cellular component organization;cellular macromolecular complex assembly;cellular metabolic process;cellular process;macromolecular complex assembly;macromolecule metabolic process;metabolic process;primary metabolic process;protein metabolic process;ribonucleoprotein complex assembly;translation	GO:0006412;GO:0008152;GO:0009058;GO:0009987;GO:0016043;GO:0019538;GO:0022607;GO:0022618;GO:0034622;GO:0043170;GO:0044237;GO:0044238;GO:0065003		+	8.15331	0.241384	n.d.	0	NaN	NaN	NaN	NaN	NaN	NaN	NaN	NaN	NaN	NaN	NaN	NaN	NaN	0	7.39192	7.82118	8.15331	7.98211	7.92362	7.86212	7.98212	8.34532	8.39469	8.19366	8.72786	8.80048	9.09506	13
AT1G04280	P-loop containing nucleoside triphosphate hydrolases superfamily protein	Q0WUY1;Q7GB61	AT1G04280	54.511	+	7	7	7	15.4	14.0968	0.119947			C	+	4.20809	0.331763	0.470673	13	14.4706	14.0486	14.6781	13.9768	14.2542	14.1671	14.0415	14.2857	14.5937	13.9378	14.0721	14.0968	14.0154	13	6.22331	4.95588	5.07833	4.39215	4.20809	4.17145	4.2403	4.36776	3.87633	3.9375	3.86499	3.82314	2.671	13
AT1G04290	Thioesterase superfamily protein	A0A1P8APX5;P93828	AT1G04290	16.886	+	7	7	7	33.5	15.2861	0.0661173			C	+	4.19143	0.113658	0.282471	13	15.2452	15.2519	15.696	15.6402	15.4947	15.3654	15.2892	15.2861	15.3317	15.22	15.2145	15.1257	15.2226	13	4.74279	4.44585	4.49	4.16938	4.54385	4.16491	4.1228	4.19143	4.04276	3.71488	4.23745	4.07777	4.27223	13
AT1G04300	TRAF-like superfamily protein	A0A1P8AR94;A0A1P8ARC9;A8MQL1;A8MR11;F4I476	AT1G04300	90.041	+	8	8	8	13	13.8232	0.0516224	biological regulation;catabolic process;cellular metabolic process;cellular process;macromolecule metabolic process;macromolecule modification;metabolic process;primary metabolic process;protein metabolic process;protein modification by small protein conjugation or removal;protein modification process;proteolysis;proteolysis involved in cellular protein catabolic process	GO:0006464;GO:0006508;GO:0008152;GO:0009056;GO:0009987;GO:0019538;GO:0043170;GO:0043412;GO:0044237;GO:0044238;GO:0051603;GO:0065007;GO:0070647	C	+	4.98242	0.087604	-0.0267494	10	13.8208	NaN	14.1933	NaN	13.9663	13.8896	13.7622	13.8255	NaN	13.7808	13.8092	13.9659	13.7974	10	5.76628	5.37943	5.02374	4.96587	5.05727	5.00663	4.98242	5.07003	4.6659	4.92926	4.82214	4.80846	4.72577	13
AT1G04310	ethylene response sensor 2	P93825	ERS2	NaN		NaN	NaN	NaN	NaN	NaN	NaN	biological regulation;cellular metabolic process;cellular process;macromolecule metabolic process;macromolecule modification;metabolic process;peptidyl-amino acid modification;phosphorus metabolic process;primary metabolic process;protein metabolic process;protein modification process;protein phosphorylation;response to chemical stimulus;response to endogenous stimulus;response to stimulus;signal…	GO:0006464;GO:0006468;GO:0006793;GO:0007165;GO:0008152;GO:0009719;GO:0009987;GO:0018193;GO:0019538;GO:0042221;GO:0043170;GO:0043412;GO:0044237;GO:0044238;GO:0050896;GO:0065007		+	2.10401	0.256822	n.d.	0	NaN	NaN	NaN	NaN	NaN	NaN	NaN	NaN	NaN	NaN	NaN	NaN	NaN	0	0.686023	0.436004	1.28018	1.4306	1.84719	2.10401	2.11593	2.6087	2.02358	2.24902	2.16855	2.16962	3.52395	13
AT1G04340	HR-like lesion-inducing protein-like protein	O22690	AT1G04340	NaN		NaN	NaN	NaN	NaN	NaN	NaN				+	4.48045	0.159264	n.d.	0	NaN	NaN	NaN	NaN	NaN	NaN	NaN	NaN	NaN	NaN	NaN	NaN	NaN	0	4.914	4.52642	4.84744	4.38219	4.50451	4.26418	4.31521	4.26891	4.32119	4.36372	4.48639	4.64243	4.48045	13
AT1G04350	2-oxoglutarate (2OG) and Fe(II)-dependent oxygenase superfamily protein	P93824	AT1G04350	40.796	+	12	11	11	25	16.403	0.282595			C	+	4.88055	0.543941	0.896053	13	16.5967	16.8848	16.8841	16.6875	16.678	16.5878	16.403	16.3015	16.1926	16.1204	15.8798	15.8712	15.6898	13	5.55384	6.29917	5.6129	5.15894	5.37369	4.88055	5.03896	4.33661	4.57727	3.93596	4.39479	4.23633	3.86463	13
AT1G04360	RING/U-box superfamily protein	P93823	AT1G04360	NaN		NaN	NaN	NaN	NaN	NaN	NaN	cellular metabolic process;cellular process;macromolecule metabolic process;macromolecule modification;metabolic process;primary metabolic process;protein metabolic process;protein modification by small protein conjugation or removal;protein modification process	GO:0006464;GO:0008152;GO:0009987;GO:0019538;GO:0043170;GO:0043412;GO:0044237;GO:0044238;GO:0070647		+	2.00138	0.44172	n.d.	0	NaN	NaN	NaN	NaN	NaN	NaN	NaN	NaN	NaN	NaN	NaN	NaN	NaN	0	NaN	2.00138	1.81845	2.37683	2.38266	1.55966	2.53009	2.48929	1.08812	2.13264	1.42857	1.24171	NaN	11
AT1G04370	Ethylene-responsive element binding factor 14	P93822	ERF14	NaN		NaN	NaN	NaN	NaN	NaN	NaN	biological regulation;biosynthetic process;cellular metabolic process;cellular nitrogen compound metabolic process;cellular process;macromolecule metabolic process;metabolic process;nitrogen compound metabolic process;nucleobase-containing compound metabolic process;primary metabolic process;response to chemical stimulus;response to endogenous stimulus;response to stimulus;response to stress;RNA …	GO:0006139;GO:0006807;GO:0006950;GO:0007165;GO:0008152;GO:0009058;GO:0009719;GO:0009987;GO:0016070;GO:0034641;GO:0042221;GO:0043170;GO:0044237;GO:0044238;GO:0050896;GO:0065007		+	0.0893001	0	n.d.	0	NaN	NaN	NaN	NaN	NaN	NaN	NaN	NaN	NaN	NaN	NaN	NaN	NaN	0	NaN	NaN	0.0893001	NaN	NaN	NaN	NaN	NaN	NaN	NaN	NaN	NaN	NaN	1
AT1G04390	BTB/POZ domain-containing protein	P93820	AT1G04390	NaN		NaN	NaN	NaN	NaN	NaN	NaN	cellular metabolic process;cellular process;macromolecule metabolic process;macromolecule modification;metabolic process;primary metabolic process;protein metabolic process;protein modification by small protein conjugation or removal;protein modification process	GO:0006464;GO:0008152;GO:0009987;GO:0019538;GO:0043170;GO:0043412;GO:0044237;GO:0044238;GO:0070647		+	2.22012	0.116183	n.d.	0	NaN	NaN	NaN	NaN	NaN	NaN	NaN	NaN	NaN	NaN	NaN	NaN	NaN	0	2.26044	2.48189	2.10394	2.28718	2.09328	2.12397	2.22626	2.02599	2.25378	1.99821	2.00034	2.22012	2.34574	13
AT1G04400	cryptochrome 2	Q96524	CRY2	69.456	+	11	11	11	18	15.6576	0.030962	biological regulation;cellular component organization;cellular homeostasis;cellular ion homeostasis;cellular metabolic process;cellular nitrogen compound metabolic process;cellular process;chromatin modification;chromatin organization;chromosome organization;DNA metabolic process;DNA repair;homeostatic process;macromolecule metabolic process;macromolecule modification;metabolic process;nitrogen c…	GO:0006139;GO:0006259;GO:0006281;GO:0006325;GO:0006464;GO:0006807;GO:0006873;GO:0006950;GO:0006974;GO:0006996;GO:0007165;GO:0008152;GO:0009628;GO:0009987;GO:0010118;GO:0016043;GO:0016568;GO:0019538;GO:0019725;GO:0034641;GO:0042221;GO:0042592;GO:0043170;GO:0043412;GO:0044237;GO:0044238;GO:0048511;GO:0050896;GO:0051276;GO:0065007	D	+	6.72166	0.139897	0.100131	13	15.4568	15.6561	15.5325	15.6714	15.6489	15.7228	15.6692	15.6885	15.701	15.6576	15.6646	15.5981	15.6072	13	6.86155	6.69998	6.69944	6.83844	6.85078	7.08441	6.72166	7.05045	6.38841	6.81474	6.46831	6.57329	6.38442	13
AT1G04410	Lactate/malate dehydrogenase family protein	P93819	c-NAD-MDH1	35.571	+	23	23	11	57.5	19.6629	0.288139	carbohydrate metabolic process;catabolic process;cellular ketone metabolic process;cellular metabolic process;cellular process;cofactor metabolic process;metabolic process;organic acid metabolic process;primary metabolic process;response to abiotic stimulus;response to chemical stimulus;response to endogenous stimulus;response to osmotic stress;response to stimulus;response to stress;small molecu…	GO:0005975;GO:0006082;GO:0006950;GO:0006970;GO:0008152;GO:0009056;GO:0009628;GO:0009719;GO:0009987;GO:0042180;GO:0042221;GO:0044237;GO:0044238;GO:0044281;GO:0050896;GO:0051186	C	+	9.18621	0.216124	0.695493	13	19.6394	19.9705	19.9707	19.951	20.0146	19.8668	19.7674	19.6629	19.4457	19.5388	19.259	19.3126	19.1853	13	9.47664	8.85881	9.18671	9.23139	9.18749	9.2788	9.18621	9.22589	8.72159	8.97009	8.71258	8.74658	8.61022	13
AT1G04420	NAD(P)-linked oxidoreductase superfamily protein	Q8VZ23	AT1G04420	46.427	+	16	16	16	38.3	17.3852	0.175102			C	+	6.55512	0.295913	-0.572384	13	17.7182	17.5516	17.3613	17.6614	17.5877	17.5603	17.5607	17.3852	17.3543	17.1885	17.2624	17.0106	17.2339	13	3.75984	6.00748	5.65589	6.19216	6.29043	6.55512	6.66354	7.06462	6.80251	6.45181	6.792	6.85103	7.2269	13
AT1G04430	S-adenosyl-L-methionine-dependent methyltransferases superfamily protein	Q940J9	AT1G04430	70.507	+	29	19	19	43.8	17.0432	0.122969	cellular metabolic process;cellular process;metabolic process;one-carbon metabolic process;small molecule metabolic process	GO:0006730;GO:0008152;GO:0009987;GO:0044237;GO:0044281	B	+	6.00886	0.294525	0.814229	13	16.3173	16.5252	16.1905	16.8073	16.6621	17.0171	17.1402	17.1312	17.0432	17.1652	17.1662	17.2713	17.1474	13	3.89259	4.76258	5.11523	5.81676	5.82984	6.23595	6.16617	6.45816	6.54442	6.59489	6.00886	6.05354	5.71433	13
AT1G04440	casein kinase like 13	Q5XF24	CKL13	53.204	+	11	6	5	24.4	14.9907	0.0463982	biological regulation;cellular component organization;cellular membrane organization;cellular metabolic process;cellular process;endocytosis;establishment of localization;macromolecule metabolic process;macromolecule modification;membrane invagination;membrane organization;metabolic process;peptidyl-amino acid modification;phosphorus metabolic process;primary metabolic process;protein metabolic p…	GO:0006464;GO:0006468;GO:0006793;GO:0006810;GO:0006897;GO:0007165;GO:0008152;GO:0009987;GO:0010324;GO:0016043;GO:0016044;GO:0016192;GO:0018193;GO:0019538;GO:0043170;GO:0043412;GO:0044237;GO:0044238;GO:0050896;GO:0051234;GO:0061024;GO:0065007	D	+	6.00434	0.299261	-0.109898	13	14.9078	14.8886	15.1805	14.9999	14.9356	15.0627	14.9907	14.9443	14.9955	15.067	15.0021	14.9809	14.9854	13	6.93412	6.00434	6.08512	6.08431	6.06154	6.12521	6.00796	5.70508	5.39965	5.66158	5.20124	5.13665	4.98227	13
AT1G04480	Ribosomal protein L14p/L23e family protein	P49690	AT1G04480;AT2G33370;emb2171	NaN		NaN	NaN	NaN	NaN	NaN	NaN	biosynthetic process;cellular metabolic process;cellular process;macromolecule metabolic process;metabolic process;primary metabolic process;protein metabolic process;translation	GO:0006412;GO:0008152;GO:0009058;GO:0009987;GO:0019538;GO:0043170;GO:0044237;GO:0044238		+	6.82301	0.329028	n.d.	0	NaN	NaN	NaN	NaN	NaN	NaN	NaN	NaN	NaN	NaN	NaN	NaN	NaN	0	6.26778	6.67879	6.82301	6.62317	6.49398	6.41866	6.63115	7.19127	7.11971	6.8305	7.31984	7.43634	7.85012	13
AT1G04490	hypothetical protein (DUF3527)	A0A1P8ARL2;Q67XK9	AT1G04490	NaN		NaN	NaN	NaN	NaN	NaN	NaN				+	0.571068	0.423378	n.d.	0	NaN	NaN	NaN	NaN	NaN	NaN	NaN	NaN	NaN	NaN	NaN	NaN	NaN	0	2.68143	NaN	NaN	NaN	0.133007	0.604978	0.571068	NaN	NaN	0.994447	0.183569	0.00528045	NaN	7
AT1G04500	CCT motif family protein	A0A1P8ATF4;A0A1P8ATH6;Q1PFY7	AT1G04500	NaN		NaN	NaN	NaN	NaN	NaN	NaN				+	1.266	0.485162	n.d.	0	NaN	NaN	NaN	NaN	NaN	NaN	NaN	NaN	NaN	NaN	NaN	NaN	NaN	0	1.75116	NaN	0.780837	NaN	NaN	NaN	NaN	NaN	NaN	NaN	NaN	NaN	NaN	2
AT1G04510	MOS4-associated complex 3A	F4I5P3;Q94BR4	MAC3A	56.881	+	19	17	17	35	17.4094	0.109251	cellular component assembly;cellular component organization;cellular macromolecular complex assembly;cellular metabolic process;cellular nitrogen compound metabolic process;cellular process;DNA metabolic process;DNA repair;immune system process;macromolecular complex assembly;macromolecule metabolic process;macromolecule modification;metabolic process;multi-organism process;nitrogen compound meta…	GO:0002376;GO:0006139;GO:0006259;GO:0006281;GO:0006464;GO:0006807;GO:0006950;GO:0006974;GO:0008152;GO:0009607;GO:0009987;GO:0016043;GO:0019538;GO:0022607;GO:0022618;GO:0034622;GO:0034641;GO:0042221;GO:0043170;GO:0043412;GO:0044237;GO:0044238;GO:0050896;GO:0051704;GO:0065003;GO:0070647	B	+	4.67304	0.0501037	0.84814	13	17.2915	17.4094	17.3362	17.2898	17.3002	17.3342	17.3361	17.4424	17.4624	17.6183	17.5836	17.6982	17.7171	13	4.72315	4.5057	4.69762	4.63547	4.62702	4.57665	4.67304	4.63259	4.64421	4.82787	5.06034	5.17014	5.32545	13
AT1G04520	plasmodesmata-located protein 2	Q6NM73	PDLP2	32.764	+	3	3	3	13.7	12.9538	0.294045	cellular process;establishment of localization;interspecies interaction between organisms;locomotion;multi-organism process;transport	GO:0006810;GO:0009987;GO:0040011;GO:0044419;GO:0051234;GO:0051704	B	+	2.79658	0.824068	0.916765	12	12.3252	12.0843	12.2105	12.7703	12.3047	12.6007	12.9538	13.0383	13.2478	13.1885	13.03	13.2619	13.1774	13	NaN	0.227917	0.512398	1.96631	1.83876	2.31352	3.04647	2.65046	3.09289	2.9427	3.81886	3.78065	3.61445	12
AT1G04530	Tetratricopeptide repeat (TPR)-like superfamily protein	Q8VZ31	TPR4	34.553	+	20	20	20	63.2	18.2008	0.112461			D	+	6.24892	0.189746	0.0813016	13	17.2387	17.8932	18.0037	18.3064	18.2331	18.2008	18.2645	18.3133	18.2774	18.317	18.1624	17.9437	17.9052	13	5.94721	6.45672	6.30537	6.04503	6.03117	6.10389	6.47372	6.28257	5.98365	6.05917	6.38227	6.41101	6.24892	13
AT1G04550	AUX/IAA transcriptional regulator family protein	F4I5P9;Q38830	IAA12	NaN		NaN	NaN	NaN	NaN	NaN	NaN	anatomical structure development;biological regulation;biosynthetic process;cellular metabolic process;cellular nitrogen compound metabolic process;cellular process;developmental process;macromolecule metabolic process;metabolic process;nitrogen compound metabolic process;nucleobase-containing compound metabolic process;primary metabolic process;response to chemical stimulus;response to endogenou…	GO:0006139;GO:0006807;GO:0007165;GO:0008152;GO:0009058;GO:0009719;GO:0009987;GO:0016070;GO:0032502;GO:0034641;GO:0042221;GO:0043170;GO:0044237;GO:0044238;GO:0048856;GO:0050896;GO:0065007		+	4.32771	0.193605	n.d.	0	NaN	NaN	NaN	NaN	NaN	NaN	NaN	NaN	NaN	NaN	NaN	NaN	NaN	0	3.83188	4.42581	4.35776	4.20918	4.32771	4.07931	4.5274	4.26153	4.31568	4.10321	4.68565	4.67512	4.52131	13
AT1G04555	transmembrane protein	Q1G3F4	AT1G04555	NaN		NaN	NaN	NaN	NaN	NaN	NaN				+	3.21661	0.204588	n.d.	0	NaN	NaN	NaN	NaN	NaN	NaN	NaN	NaN	NaN	NaN	NaN	NaN	NaN	0	4.29051	3.18062	3.87615	3.23375	3.32508	3.4212	3.02311	3.24572	2.69006	3.21661	2.63766	2.97219	2.8952	13
AT1G04570	Major facilitator superfamily protein	A0A1P8APB4;F4I5Q2	AT1G04570	NaN		NaN	NaN	NaN	NaN	NaN	NaN	establishment of localization;transport	GO:0006810;GO:0051234		+	0.71659	0	n.d.	0	NaN	NaN	NaN	NaN	NaN	NaN	NaN	NaN	NaN	NaN	NaN	NaN	NaN	0	NaN	NaN	NaN	NaN	NaN	NaN	NaN	NaN	NaN	NaN	NaN	NaN	0.71659	1
AT1G04580	aldehyde oxidase 4	Q7G191	AO4	NaN		NaN	NaN	NaN	NaN	NaN	NaN	biological regulation;biosynthetic process;carbohydrate metabolic process;cellular ketone metabolic process;cellular lipid metabolic process;cellular metabolic process;cellular process;hormone metabolic process;lipid metabolic process;metabolic process;organic acid metabolic process;primary metabolic process;secondary metabolic process;small molecule metabolic process;sulfur compound metabolic pr…	GO:0005975;GO:0006082;GO:0006629;GO:0006790;GO:0008152;GO:0009058;GO:0009987;GO:0019748;GO:0042180;GO:0042445;GO:0044237;GO:0044238;GO:0044255;GO:0044281;GO:0065007		+	0.384231	0	n.d.	0	NaN	NaN	NaN	NaN	NaN	NaN	NaN	NaN	NaN	NaN	NaN	NaN	NaN	0	0.384231	NaN	NaN	NaN	NaN	NaN	NaN	NaN	NaN	NaN	NaN	NaN	NaN	1
AT1G04590	PPR containing-like protein	F4I5Q5;Q9C5I2	AT1G04590	NaN		NaN	NaN	NaN	NaN	NaN	NaN				+	4.01774	0.1251	n.d.	0	NaN	NaN	NaN	NaN	NaN	NaN	NaN	NaN	NaN	NaN	NaN	NaN	NaN	0	3.15967	4.12666	3.9711	4.01774	4.14284	3.83785	3.99875	3.6048	4.02044	3.64013	4.1523	4.09147	4.55872	13
AT1G04600	myosin XI A	F4I5Q6	XIA	NaN		NaN	NaN	NaN	NaN	NaN	NaN	cellular component movement;cellular process;metabolic process	GO:0006928;GO:0008152;GO:0009987		+	0.799877	0.142323	n.d.	0	NaN	NaN	NaN	NaN	NaN	NaN	NaN	NaN	NaN	NaN	NaN	NaN	NaN	0	0.915834	0.799877	NaN	0.862787	0.9422	0.651571	NaN	NaN	NaN	0.574683	NaN	0.172957	NaN	7
AT1G04620	coenzyme F420 hydrogenase family / dehydrogenase%2C beta subunit family	Q8GS60	HCAR	51.661	+	17	17	17	43.7	15.3085	0.185977	cellular metabolic process;cellular process;cofactor metabolic process;heterocycle metabolic process;metabolic process;nitrogen compound metabolic process	GO:0006807;GO:0008152;GO:0009987;GO:0044237;GO:0046483;GO:0051186	C	+	4.14629	0.169191	0.130018	13	15.979	15.535	15.2919	15.5223	15.423	15.4179	15.3879	15.1225	15.1458	14.7857	15.1109	14.947	15.3085	13	4.14629	4.47217	4.31548	4.04069	4.50036	4.00855	3.26291	4.23967	4.06319	4.32633	3.6092	3.71084	4.19184	13
AT1G04630	GRIM-19 protein	Q8RWA7	MEE4	16.125	+	5	2	2	42	13.8355	0.255914	biosynthetic process;cellular metabolic compound salvage;cellular metabolic process;cellular process;developmental process;embryo development;metabolic process	GO:0008152;GO:0009058;GO:0009790;GO:0009987;GO:0032502;GO:0043094;GO:0044237	B	+	5.18979	0.1984	0.719028	10	13.5437	NaN	13.398	NaN	13.6011	13.8489	14.1129	13.9693	NaN	13.8221	14.421	13.7186	14.1816	10	4.70748	4.8573	4.954	4.99139	5.08794	5.18979	5.25507	5.55057	5.40791	5.09963	5.33691	5.30653	5.57363	13
AT1G04635	ribonuclease P family protein / Rpp14 family protein	Q6AWV1	EMB1687	NaN		NaN	NaN	NaN	NaN	NaN	NaN	cellular metabolic process;cellular nitrogen compound metabolic process;cellular process;macromolecule metabolic process;metabolic process;nitrogen compound metabolic process;nucleobase-containing compound metabolic process;primary metabolic process;RNA metabolic process;RNA processing;tRNA metabolic process;tRNA processing	GO:0006139;GO:0006396;GO:0006399;GO:0006807;GO:0008033;GO:0008152;GO:0009987;GO:0016070;GO:0034641;GO:0043170;GO:0044237;GO:0044238		+	1.4973	0.726654	n.d.	0	NaN	NaN	NaN	NaN	NaN	NaN	NaN	NaN	NaN	NaN	NaN	NaN	NaN	0	0.145361	0.753531	0.646079	0.740277	1.49136	1.35462	1.4973	2.17591	2.3002	2.03924	2.1393	2.22395	2.88227	13
AT1G04640	lipoyltransferase 2	Q9SXP7	LIP2	26.421	+	15	15	15	55.7	17.1672	0.271225	biosynthetic process;cellular ketone metabolic process;cellular lipid metabolic process;cellular metabolic process;cellular process;cofactor metabolic process;heterocycle metabolic process;lipid metabolic process;macromolecule metabolic process;macromolecule modification;metabolic process;organic acid metabolic process;primary metabolic process;protein metabolic process;protein modification proce…	GO:0006082;GO:0006464;GO:0006629;GO:0006790;GO:0008152;GO:0009058;GO:0009987;GO:0019538;GO:0042180;GO:0043170;GO:0043412;GO:0044237;GO:0044238;GO:0044255;GO:0044281;GO:0046483;GO:0051186	C	+	5.75958	0.131863	0.152331	13	17.2388	17.545	17.6003	17.4583	17.4384	17.3164	17.1408	17.1672	17.0686	16.9827	16.7545	16.7668	16.4841	13	5.43378	6.06486	5.97487	5.53481	5.75958	5.66232	5.52883	6.20544	5.89144	5.69087	5.80232	5.86764	5.63517	13
AT1G04645	Plant self-incompatibility protein S1 family	O23020	AT1G04645	NaN		NaN	NaN	NaN	NaN	NaN	NaN				+	0.136113	0	n.d.	0	NaN	NaN	NaN	NaN	NaN	NaN	NaN	NaN	NaN	NaN	NaN	NaN	NaN	0	0.136113	NaN	NaN	NaN	NaN	NaN	NaN	NaN	NaN	NaN	NaN	NaN	NaN	1
AT1G04650	holliday junction resolvase	A0A1P8AVU0;F4I5R5	AT1G04650	NaN		NaN	NaN	NaN	NaN	NaN	NaN				+	0.0965106	0.0651938	n.d.	0	NaN	NaN	NaN	NaN	NaN	NaN	NaN	NaN	NaN	NaN	NaN	NaN	NaN	0	NaN	NaN	NaN	NaN	NaN	NaN	NaN	NaN	NaN	NaN	0.161704	0.0313168	NaN	2
AT1G04680	Pectin lyase-like superfamily protein	Q940Q1	AT1G04680	NaN		NaN	NaN	NaN	NaN	NaN	NaN	carbohydrate metabolic process;catabolic process;cellular metabolic process;cellular process;macromolecule metabolic process;metabolic process;polysaccharide metabolic process;primary metabolic process	GO:0005975;GO:0005976;GO:0008152;GO:0009056;GO:0009987;GO:0043170;GO:0044237;GO:0044238		+	5.35612	0.480083	n.d.	0	NaN	NaN	NaN	NaN	NaN	NaN	NaN	NaN	NaN	NaN	NaN	NaN	NaN	0	1.55247	2.27327	2.44747	3.78712	3.83139	4.87603	5.40443	5.53015	5.79514	6.0766	5.62075	5.60496	5.35612	13
AT1G04690	potassium channel beta subunit 1	O23016	KAB1	36.538	+	19	19	19	47.9	18.399	0.0831203	establishment of localization;ion transport;transport	GO:0006810;GO:0006811;GO:0051234	C	+	6.36094	0.112103	0.218207	13	18.4207	18.399	18.5441	18.6534	18.5806	18.439	18.4251	18.3159	18.3641	18.348	18.3049	18.0782	18.2631	13	6.79863	5.98339	6.33796	6.3724	6.36094	6.64997	6.36423	6.47741	6.24867	6.40788	6.20128	6.24884	6.249	13
AT1G04700	PB1 domain-containing protein tyrosine kinase	A0A1P8AMW0;F4I5S1	AT1G04700	NaN		NaN	NaN	NaN	NaN	NaN	NaN				+	0.0784972	0	n.d.	0	NaN	NaN	NaN	NaN	NaN	NaN	NaN	NaN	NaN	NaN	NaN	NaN	NaN	0	NaN	NaN	NaN	NaN	NaN	NaN	NaN	NaN	NaN	NaN	NaN	NaN	0.0784972	1
AT1G04710	peroxisomal 3-ketoacyl-CoA thiolase 4	Q8LF48	PKT4	46.611	+	17	12	12	43.6	15.2312	0.0898161	biosynthetic process;cellular ketone metabolic process;cellular lipid metabolic process;cellular metabolic process;cellular process;lipid metabolic process;metabolic process;organic acid metabolic process;primary metabolic process;small molecule metabolic process	GO:0006082;GO:0006629;GO:0008152;GO:0009058;GO:0009987;GO:0042180;GO:0044237;GO:0044238;GO:0044255;GO:0044281	D	+	3.80465	0.144689	0.466959	13	14.7581	15.2738	15.321	15.3193	15.3704	15.3028	15.1887	15.2484	15.2312	15.1318	14.9679	15.1101	14.9359	13	3.54844	4.28568	3.94934	4.02055	4.12638	3.87881	3.80465	3.72974	3.54531	3.3907	3.7841	3.79711	3.9479	13
AT1G04730	P-loop containing nucleoside triphosphate hydrolases superfamily protein	A0A1P8ASP2;F4I5S3	CTF18	NaN		NaN	NaN	NaN	NaN	NaN	NaN				+	1.54692	0.452354	n.d.	0	NaN	NaN	NaN	NaN	NaN	NaN	NaN	NaN	NaN	NaN	NaN	NaN	NaN	0	NaN	0.305386	0.906156	1.13328	1.01472	1.29523	1.3653	1.72964	1.72854	1.91104	2.03799	2.07441	2.22116	12
AT1G04750	vesicle-associated membrane protein 721	A0A1P8AS81;Q9ZTW3	VAMP721	24.765	+	18	2	2	60.7	14.7142	0.0496283	cellular component assembly;cellular component organization;cellular membrane organization;cellular process;establishment of localization;exocytosis;membrane fusion;membrane organization;organelle fusion;organelle organization;protein targeting;protein transport;secretion;transport;vesicle organization;vesicle-mediated transport	GO:0006605;GO:0006810;GO:0006887;GO:0006996;GO:0009987;GO:0015031;GO:0016043;GO:0016044;GO:0016050;GO:0016192;GO:0022607;GO:0046903;GO:0048284;GO:0051234;GO:0061024;GO:0061025	B	+	6.38078	0.107146	0.339146	13	14.737	14.6686	14.8058	14.6491	14.7142	14.6979	14.7256	14.7331	14.6538	14.8159	14.6424	14.8674	14.6645	13	6.88358	5.98199	6.53682	6.32589	6.27363	6.47479	6.23467	6.51214	6.42202	6.56703	6.30343	6.34309	6.38078	13
AT1G04760	vesicle-associated membrane protein 726	Q9MAS5	VAMP726	NaN		NaN	NaN	NaN	NaN	NaN	NaN	cellular component organization;cellular membrane organization;cellular process;establishment of localization;exocytosis;membrane fusion;membrane organization;organelle fusion;organelle organization;protein transport;secretion;transport;vesicle organization;vesicle-mediated transport	GO:0006810;GO:0006887;GO:0006996;GO:0009987;GO:0015031;GO:0016043;GO:0016044;GO:0016050;GO:0016192;GO:0046903;GO:0048284;GO:0051234;GO:0061024;GO:0061025		+	0.528369	0.449086	n.d.	0	NaN	NaN	NaN	NaN	NaN	NaN	NaN	NaN	NaN	NaN	NaN	NaN	NaN	0	NaN	NaN	NaN	NaN	NaN	NaN	NaN	0.0792832	0.519765	NaN	0.528369	1.08281	2.44929	5
AT1G04770	Tetratricopeptide repeat (TPR)-like superfamily protein	Q8L730	AT1G04770	NaN		NaN	NaN	NaN	NaN	NaN	NaN	cell communication;cellular component organization;cellular process;organelle organization;plastid organization;response to external stimulus;response to extracellular stimulus;response to starvation;response to stimulus;response to stress	GO:0006950;GO:0006996;GO:0007154;GO:0009605;GO:0009657;GO:0009987;GO:0009991;GO:0016043;GO:0042594;GO:0050896		+	5.19935	0.659189	n.d.	0	NaN	NaN	NaN	NaN	NaN	NaN	NaN	NaN	NaN	NaN	NaN	NaN	NaN	0	5.68277	6.70614	6.7045	5.19935	6.2814	5.85854	4.83878	5.93279	3.94717	4.99247	5.00876	4.96967	3.96303	13
AT1G04780	Ankyrin repeat family protein	Q8GXW8	AT1G04780	NaN		NaN	NaN	NaN	NaN	NaN	NaN				+	4.89201	0.279802	n.d.	0	NaN	NaN	NaN	NaN	NaN	NaN	NaN	NaN	NaN	NaN	NaN	NaN	NaN	0	6.55578	5.11838	5.32793	5.02933	4.99658	5.17181	4.84235	4.89201	4.41509	4.84329	4.48734	4.49462	4.14229	13
AT1G04790	RING/U-box superfamily protein	Q93XZ6	AT1G04790	NaN		NaN	NaN	NaN	NaN	NaN	NaN				+	3.52099	0.085022	n.d.	0	NaN	NaN	NaN	NaN	NaN	NaN	NaN	NaN	NaN	NaN	NaN	NaN	NaN	0	3.76542	3.73889	3.60601	3.55771	3.51883	3.4587	3.31374	3.35351	3.27579	3.55398	3.52099	3.6171	3.45886	13
AT1G04800	glycine-rich protein	Q9MAS9	AT1G04800	18.045	+	7	7	7	37.5	16.6438	0.951323			B	+	6.50605	1.48464	0.934538	9	15.5004	15.6159	15.29	15.7482	15.6297	16.0406	16.6438	17.1515	17.4227	17.6693	17.6332	17.5952	17.4395	13	NaN	NaN	NaN	NaN	0.0441148	4.16225	5.02373	5.75437	6.50605	6.87209	7.99846	7.99069	8.03471	9
AT1G04810	26S proteasome regulatory complex%2C non-ATPase subcomplex%2C Rpn2/Psmd1 subunit	Q9MAT0	AT1G04810	108.86	+	27	12	12	27.7	15.7845	0.0859308	biological regulation;catabolic process;macromolecule metabolic process;metabolic process;primary metabolic process;protein catabolic process;protein metabolic process	GO:0008152;GO:0009056;GO:0019538;GO:0030163;GO:0043170;GO:0044238;GO:0065007	C	+	4.18384	0.0731635	-0.283715	13	15.8112	16.0035	15.7517	15.8868	15.7845	15.6903	15.8765	15.6943	15.7644	15.6986	15.7881	15.6247	15.8309	13	4.42059	4.00137	4.22721	4.11068	4.24124	4.15946	4.18384	4.0637	3.98876	4.25216	4.31049	4.21842	4.01068	13
AT1G04820	tubulin alpha-4 chain	B9DGT7;Q0WV25	TUA2;TUA4	NaN		NaN	NaN	NaN	NaN	NaN	NaN	cellular component assembly;cellular component organization;cellular macromolecular complex assembly;cellular process;macromolecular complex assembly;protein complex assembly;protein polymerization	GO:0006461;GO:0009987;GO:0016043;GO:0022607;GO:0034622;GO:0051258;GO:0065003		+	6.68101	0.840437	n.d.	0	NaN	NaN	NaN	NaN	NaN	NaN	NaN	NaN	NaN	NaN	NaN	NaN	NaN	0	5.30353	5.27524	5.69101	6.54204	6.46095	6.59797	6.68101	7.3776	7.63772	7.51787	7.54679	7.52145	7.67206	13
AT1G04830	Ypt/Rab-GAP domain of gyp1p superfamily protein	A0A1P8AWI2;F4I5T4;Q84K76	AT1G04830	46.136	+	3	3	3	8.9	10.5793	0.288422			C	+	3.65773	0.0479085	0.461348	13	10.9652	11.0576	10.9491	11.3351	10.7963	10.718	10.5793	10.081	10.4606	10.2909	10.4071	10.3801	10.2362	13	3.70033	3.6665	3.50746	3.70564	3.69679	3.68835	3.58389	3.6903	3.65773	3.44844	3.37218	3.37408	3.53185	13
AT1G04840	Tetratricopeptide repeat (TPR)-like superfamily protein	Q9MAT2	AT1G04840	NaN		NaN	NaN	NaN	NaN	NaN	NaN				+	0.117287	0	n.d.	0	NaN	NaN	NaN	NaN	NaN	NaN	NaN	NaN	NaN	NaN	NaN	NaN	NaN	0	NaN	NaN	NaN	NaN	NaN	NaN	NaN	NaN	NaN	NaN	NaN	NaN	0.117287	1
AT1G04850	ubiquitin-associated (UBA)/TS-N domain-containing protein	A0A1P8AW60;Q9MAT3	AT1G04850	46.603	+	18	18	18	34.4	15.9368	0.0605612			B	+	5.80075	0.0793023	0.206726	13	16.0389	16.062	15.8781	15.8534	15.9268	15.9368	15.9969	15.7996	15.8762	15.8828	16.0429	15.9826	16.0105	13	6.39014	5.99917	6.02164	5.80492	5.84224	5.79913	5.77112	5.92394	5.72145	5.65684	5.6771	5.80075	5.72699	13
AT1G04860	ubiquitin-specific protease 2	Q8W4N3	UBP2	NaN		NaN	NaN	NaN	NaN	NaN	NaN	biological regulation;catabolic process;cellular metabolic process;cellular process;macromolecule metabolic process;macromolecule modification;metabolic process;primary metabolic process;protein metabolic process;protein modification by small protein conjugation or removal;protein modification process;proteolysis;proteolysis involved in cellular protein catabolic process	GO:0006464;GO:0006508;GO:0008152;GO:0009056;GO:0009987;GO:0019538;GO:0043170;GO:0043412;GO:0044237;GO:0044238;GO:0051603;GO:0065007;GO:0070647		+	3.97816	0.178609	n.d.	0	NaN	NaN	NaN	NaN	NaN	NaN	NaN	NaN	NaN	NaN	NaN	NaN	NaN	0	4.59193	4.2676	4.15677	4.10041	4.06117	3.97863	3.97816	3.6921	3.75164	3.75845	3.82906	3.81388	3.63003	13
AT1G04870	protein arginine methyltransferase 10	Q9MAT5	PRMT10	43.129	+	10	10	10	29.5	15.0993	0.138501	biological regulation;cellular component organization;cellular metabolic process;cellular process;chromatin modification;chromatin organization;chromosome organization;developmental process;histone modification;macromolecule metabolic process;macromolecule modification;metabolic process;one-carbon metabolic process;organelle organization;peptidyl-amino acid modification;primary metabolic process;…	GO:0006325;GO:0006464;GO:0006730;GO:0006996;GO:0008152;GO:0008213;GO:0009987;GO:0016043;GO:0016568;GO:0016570;GO:0018193;GO:0019538;GO:0032502;GO:0043170;GO:0043412;GO:0044237;GO:0044238;GO:0044281;GO:0051276;GO:0065007	B	+	4.27421	0.100031	0.148468	13	14.7262	14.9594	14.8548	15.0176	15.0718	15.0451	15.1102	15.0993	15.219	15.3273	15.3875	15.2378	15.3982	13	4.30483	4.21341	4.36922	3.94086	3.80856	3.76108	3.94444	4.36744	3.97038	4.27421	4.31308	4.4522	4.37424	13
AT1G04900	NADH dehydrogenase ubiquinone complex I%2C assembly factor-like protein (DUF185)	Q94C90	AT1G04900	50.604	+	5	5	5	12.4	13.2381	0.0677338			B	+	2.80284	0.208537	0.273181	13	13.3564	13.2818	13.1118	13.239	13.2381	13.3507	13.2035	13.1242	13.2072	13.1704	13.3823	13.2004	13.4033	13	2.22965	2.7223	2.5943	2.98686	2.80284	2.54967	2.51647	2.64592	2.92587	2.9827	3.23075	3.55633	3.97043	13
AT1G04910	O-fucosyltransferase family protein	Q8W486	AT1G04910	59.042	+	11	11	11	20.8	14.7827	0.0610447	metabolic process	GO:0008152	B	+	4.45559	0.0993705	-0.268951	13	14.8413	14.7809	14.8221	14.5219	14.6016	14.8012	14.8055	14.8502	14.6901	14.7827	14.7142	14.8902	14.7217	13	4.35501	4.47554	4.26004	4.51246	4.45559	4.53422	4.55496	4.53517	4.72472	4.44807	4.22031	4.18983	4.22261	13
AT1G04920	sucrose phosphate synthase 3F	Q8RY24	SPS3F	NaN		NaN	NaN	NaN	NaN	NaN	NaN	biosynthetic process;carbohydrate metabolic process;cellular metabolic process;cellular process;metabolic process;oligosaccharide metabolic process;primary metabolic process	GO:0005975;GO:0008152;GO:0009058;GO:0009311;GO:0009987;GO:0044237;GO:0044238		+	1.35707	0.188171	n.d.	0	NaN	NaN	NaN	NaN	NaN	NaN	NaN	NaN	NaN	NaN	NaN	NaN	NaN	0	NaN	NaN	NaN	NaN	NaN	NaN	NaN	NaN	NaN	0.0558545	1.42048	1.29365	1.66999	4
AT1G04930	hydroxyproline-rich glycoprotein family protein	A0A1P8AV54;F4I764;Q9MAU1	AT1G04930	NaN		NaN	NaN	NaN	NaN	NaN	NaN	cell cycle;cellular process	GO:0007049;GO:0009987		+	1.08506	0.208447	n.d.	0	NaN	NaN	NaN	NaN	NaN	NaN	NaN	NaN	NaN	NaN	NaN	NaN	NaN	0	0.969708	1.22672	0.965898	1.30293	0.876611	0.839635	1.02762	1.51486	1.88949	1.10073	0.812442	1.08506	1.89041	13
AT1G04940	translocon at the inner envelope membrane of chloroplasts 20	Q8GZ79	Tic20-I	NaN		NaN	NaN	NaN	NaN	NaN	NaN	cellular process;establishment of localization;protein targeting;protein transport;transmembrane transport;transport	GO:0006605;GO:0006810;GO:0009987;GO:0015031;GO:0051234;GO:0055085		+	5.53707	0.37716	n.d.	0	NaN	NaN	NaN	NaN	NaN	NaN	NaN	NaN	NaN	NaN	NaN	NaN	NaN	0	4.09937	5.19755	5.08561	5.27869	5.44008	5.3711	5.53707	5.91423	6.09228	5.84469	6.23583	6.33384	6.65959	13
AT1G04945	HIT-type Zinc finger family protein	A0A1P8ANR0;A8MRX6;F4I765;Q0WTZ4	AT1G04945	NaN		NaN	NaN	NaN	NaN	NaN	NaN				+	2.51109	0.172914	n.d.	0	NaN	NaN	NaN	NaN	NaN	NaN	NaN	NaN	NaN	NaN	NaN	NaN	NaN	0	2.60863	2.67535	2.72388	2.43406	2.23334	1.82525	2.20663	2.24235	2.51109	2.50456	2.684	2.63779	3.13244	13
AT1G04950	TATA BOX ASSOCIATED FACTOR II 59	Q9MAU3	TAFII59	61.364	+	7	7	7	12.6	12.9296	0.110411	anatomical structure morphogenesis;biological regulation;biosynthetic process;cell growth;cell morphogenesis;cellular component morphogenesis;cellular component organization;cellular metabolic process;cellular nitrogen compound metabolic process;cellular process;developmental process;growth;macromolecule metabolic process;metabolic process;nitrogen compound metabolic process;nucleobase-containing…	GO:0000902;GO:0006139;GO:0006352;GO:0006807;GO:0008152;GO:0009058;GO:0009653;GO:0009987;GO:0016043;GO:0016049;GO:0016070;GO:0032502;GO:0032989;GO:0034641;GO:0040007;GO:0043170;GO:0044237;GO:0044238;GO:0065007	B	+	4.00427	0.112025	0.0857895	13	12.8232	12.6999	12.8151	12.7922	13.0289	12.8318	12.7639	12.939	13.04	12.9956	12.9296	13.092	13.1289	13	3.72996	4.22461	3.87221	4.01715	4.04395	3.89225	4.01289	3.87913	4.00427	3.76347	3.9566	4.03675	4.17248	13
AT1G04960	golgin family A protein (DUF1664)	A8MRN9;Q9MAU4	AT1G04960	NaN		NaN	NaN	NaN	NaN	NaN	NaN				+	4.93293	0.21541	n.d.	0	NaN	NaN	NaN	NaN	NaN	NaN	NaN	NaN	NaN	NaN	NaN	NaN	NaN	0	5.99928	5.02323	5.14834	5.00041	5.02682	5.02235	4.93293	4.76911	4.57611	4.68291	4.33184	4.13448	3.8798	13
AT1G04970	lipid-binding serum glycoprotein family protein	F4I775;Q9MAU5	AT1G04970	53.493	+	3	3	3	6.6	14.1877	0.139997			C	+	4.65754	0.272548	0.933563	13	15.0482	14.6492	14.9108	14.3965	14.4599	14.2083	14.1877	14.1211	14.0477	14.1685	14.0662	14.0768	13.9525	13	6.20226	5.10784	5.31646	4.93008	4.91558	4.81193	4.65754	4.28446	4.35134	4.38341	4.46648	4.45803	4.46105	13
AT1G04980	PDI-like 2-2	Q9MAU6	PDIL2-2	48.403	+	14	14	13	35.3	16.7881	0.113977	biological regulation;cellular homeostasis;cellular metabolic process;cellular process;homeostatic process;macromolecule metabolic process;metabolic process;primary metabolic process;protein folding;protein metabolic process;response to stimulus;response to stress	GO:0006457;GO:0006950;GO:0008152;GO:0009987;GO:0019538;GO:0019725;GO:0042592;GO:0043170;GO:0044237;GO:0044238;GO:0050896;GO:0065007	B	+	3.56471	0.480349	0.609991	13	16.9391	16.6948	16.9457	16.6491	16.7471	16.6741	16.7296	16.7881	16.8997	17.0499	16.9468	16.915	16.6981	13	5.04493	4.04506	5.02546	3.50784	3.56471	2.91479	2.62701	3.26917	3.29815	3.93768	4.16102	4.31773	3.54947	13
AT1G04985	triacylglycerol lipase-like protein	A0A1P8AQS7;Q84JL8	AT1G04985	NaN		NaN	NaN	NaN	NaN	NaN	NaN				+	4.725	0.162368	n.d.	0	NaN	NaN	NaN	NaN	NaN	NaN	NaN	NaN	NaN	NaN	NaN	NaN	NaN	0	4.5701	5.26107	4.9945	4.98611	4.85464	4.725	4.86314	4.85993	4.56263	4.45424	4.48411	4.48838	4.6937	13
AT1G04990	Zinc finger C-x8-C-x5-C-x3-H type family protein	A0A1P8AWC1;A0A1P8AWC2;A0A1P8AWC3;Q94AD9	AT1G04990	42.523	+	6	6	5	18.5	14.658	0.110235			C	+	4.52868	0.25256	0.506761	13	14.5434	14.5001	14.7726	14.7199	14.7682	14.8152	14.7229	14.658	14.6325	14.6848	14.5191	14.5702	14.4733	13	4.97909	4.27612	4.53379	4.6983	4.92122	4.97837	4.02061	4.52868	4.46201	4.6964	4.06137	4.37444	4.1659	13
AT1G05000	Phosphotyrosine protein phosphatases superfamily protein	A0A1P8ATV0;F4I780;Q9ZVN4	PFA-DSP1	19.718	+	2	2	2	13.8	10.5146	0.290471			C	+	2.70697	1.29333	0.835261	9	11.771	NaN	11.7247	NaN	10.7985	10.4189	10.2175	10.2756	NaN	10.8183	10.1416	10.6103	10.3419	10	6.46786	3.7759	4.36635	2.77795	2.70697	2.83454	2.06074	1.41365	NaN	1.20458	1.00954	0.880262	NaN	11
AT1G05010	ethylene-forming enzyme	Q06588	EFE	36.676	+	9	8	8	32.8	17.8814	0.17627	biosynthetic process;cellular alkene metabolic process;cellular metabolic process;cellular process;developmental maturation;developmental process;metabolic process;multi-organism process;response to biotic stimulus;response to chemical stimulus;response to stimulus;response to stress;ripening	GO:0006950;GO:0008152;GO:0009058;GO:0009607;GO:0009835;GO:0009987;GO:0021700;GO:0032502;GO:0042221;GO:0043449;GO:0044237;GO:0050896;GO:0051704	C	+	9.07672	0.352639	0.905611	13	18.4571	18.0294	18.2455	18.0576	18.0988	17.8814	18.0824	17.833	17.768	17.8446	17.8569	17.5826	17.5789	13	10.4313	9.07672	10.2109	9.42408	9.29363	9.42936	8.85564	9.17909	8.45731	8.72461	8.30412	7.97109	7.86517	13
AT1G05020	ENTH/ANTH/VHS superfamily protein	Q9ZVN6	AT1G05020	NaN		NaN	NaN	NaN	NaN	NaN	NaN	cellular component assembly;cellular component organization;cellular macromolecular complex assembly;cellular membrane organization;cellular process;endocytosis;establishment of localization;macromolecular complex assembly;membrane invagination;membrane organization;organelle organization;protein complex assembly;protein transport;transport;vesicle organization;vesicle-mediated transport	GO:0006461;GO:0006810;GO:0006897;GO:0006996;GO:0009987;GO:0010324;GO:0015031;GO:0016043;GO:0016044;GO:0016050;GO:0016192;GO:0022607;GO:0034622;GO:0051234;GO:0061024;GO:0065003		+	0.431456	0.200667	n.d.	0	NaN	NaN	NaN	NaN	NaN	NaN	NaN	NaN	NaN	NaN	NaN	NaN	NaN	0	1.12181	NaN	0.380223	0.249503	NaN	0.482689	0.333502	1.37154	0.899997	1.19393	0.322698	0.212075	NaN	10
AT1G05030	Major facilitator superfamily protein	A0A1P8ANF6;Q0WVE9	AT1G05030	57.202	+	3	3	3	6.7	13.1324	0.36652	carbohydrate transport;cellular process;establishment of localization;hydrogen transport;ion transport;transmembrane transport;transport	GO:0006810;GO:0006811;GO:0006818;GO:0008643;GO:0009987;GO:0051234;GO:0055085	C	+	3.57484	0.150585	-0.773524	13	13.6052	13.5551	13.6016	13.3802	13.4805	13.2251	13.1324	12.9936	12.7888	12.7659	12.6734	12.5776	12.3928	13	2.96376	3.48327	3.42425	3.41857	3.54745	3.56641	3.91053	3.57484	3.90864	3.71329	3.7077	3.87034	3.87757	13
AT1G05055	general transcription factor II H2	Q9ZVN9	GTF2H2	NaN		NaN	NaN	NaN	NaN	NaN	NaN	biological regulation;biosynthetic process;cellular metabolic process;cellular nitrogen compound metabolic process;cellular process;DNA metabolic process;DNA repair;macromolecule metabolic process;metabolic process;nitrogen compound metabolic process;nucleobase-containing compound metabolic process;primary metabolic process;response to DNA damage stimulus;response to stimulus;response to stress;R…	GO:0006139;GO:0006259;GO:0006281;GO:0006807;GO:0006950;GO:0006974;GO:0008152;GO:0009058;GO:0009987;GO:0016070;GO:0034641;GO:0043170;GO:0044237;GO:0044238;GO:0050896;GO:0065007		+	2.65205	0.0908098	n.d.	0	NaN	NaN	NaN	NaN	NaN	NaN	NaN	NaN	NaN	NaN	NaN	NaN	NaN	0	2.65205	2.60456	2.74286	2.63647	2.50108	2.60003	2.71498	2.50697	3.08515	2.62624	2.87061	2.87282	2.99049	13
AT1G05060	coiled-coil protein	Q9ZVP0	AT1G05060	NaN		NaN	NaN	NaN	NaN	NaN	NaN				+	4.85644	0.3123	n.d.	0	NaN	NaN	NaN	NaN	NaN	NaN	NaN	NaN	NaN	NaN	NaN	NaN	NaN	0	5.9909	5.56026	5.41304	5.09193	5.09806	4.93261	4.85644	4.65394	4.66141	4.54414	4.27856	4.26956	3.93701	13
AT1G05065	CLAVATA3/ESR-RELATED 20	Q3EDI6	CLE20	NaN		NaN	NaN	NaN	NaN	NaN	NaN	cell communication;cell-cell signaling;cellular process;developmental process;multicellular organismal development;multicellular organismal process;signaling	GO:0007154;GO:0007267;GO:0007275;GO:0009987;GO:0023052;GO:0032501;GO:0032502		+	1.376	0.409284	n.d.	0	NaN	NaN	NaN	NaN	NaN	NaN	NaN	NaN	NaN	NaN	NaN	NaN	NaN	0	NaN	NaN	NaN	NaN	NaN	0.993934	0.673538	0.820464	1.81669	1.25282	1.69406	1.8125	1.49918	8
AT1G05070	transmembrane protein%2C putative (DUF1068)	Q94AB8	AT1G05070	20.264	+	9	9	7	44.6	15.6592	0.17793			B	+	4.31856	0.224951	0.838118	13	14.9888	15.2688	15.1781	15.3435	15.4812	15.6637	15.5965	15.7722	15.6592	15.9062	15.743	15.9314	15.7961	13	3.08543	4.00857	3.82527	4.01398	4.09361	4.34733	4.35482	4.54229	4.56431	4.31856	4.41341	4.43945	4.09358	13
AT1G05087	dentin sialophosphoprotein	A0A1P8AV47;A0A1P8AV76	AT1G05087	NaN		NaN	NaN	NaN	NaN	NaN	NaN				+	2.33894	0.132839	n.d.	0	NaN	NaN	NaN	NaN	NaN	NaN	NaN	NaN	NaN	NaN	NaN	NaN	NaN	0	2.47178	2.33894	2.69539	2.49019	2.33172	2.29411	2.40608	2.12656	2.70006	2.32142	2.63908	1.95945	2.26946	13
AT1G05090	dentin sialophosphoprotein-like protein	F4I793	AT1G05090	NaN		NaN	NaN	NaN	NaN	NaN	NaN				+	3.31592	0.134472	n.d.	0	NaN	NaN	NaN	NaN	NaN	NaN	NaN	NaN	NaN	NaN	NaN	NaN	NaN	0	3.25384	3.50753	3.29184	3.38122	3.27194	2.94338	2.92766	3.6443	3.66456	3.11822	3.31592	3.41737	3.45039	13
AT1G05100	mitogen-activated protein kinase kinase kinase 18	Q9ZVP5	MAPKKK18	NaN		NaN	NaN	NaN	NaN	NaN	NaN	biological regulation;cellular metabolic process;cellular process;macromolecule metabolic process;macromolecule modification;metabolic process;phosphorus metabolic process;primary metabolic process;protein metabolic process;protein modification process;protein phosphorylation;regulation of cell cycle;regulation of mitotic cell cycle;regulation of protein modification process;response to stimulus;…	GO:0006464;GO:0006468;GO:0006793;GO:0006950;GO:0007165;GO:0007346;GO:0008152;GO:0009987;GO:0019538;GO:0031399;GO:0043170;GO:0043412;GO:0044237;GO:0044238;GO:0050896;GO:0051726;GO:0065007		+	0.446974	0.43289	n.d.	0	NaN	NaN	NaN	NaN	NaN	NaN	NaN	NaN	NaN	NaN	NaN	NaN	NaN	0	0.879864	NaN	NaN	NaN	NaN	NaN	NaN	NaN	NaN	NaN	NaN	NaN	0.0140835	2
AT1G05120	Helicase protein with RING/U-box domain-containing protein	A0A1P8AWF9;F4I795	AT1G05120	NaN		NaN	NaN	NaN	NaN	NaN	NaN				+	3.41403	0.0997913	n.d.	0	NaN	NaN	NaN	NaN	NaN	NaN	NaN	NaN	NaN	NaN	NaN	NaN	NaN	0	4.48867	3.72638	3.67741	3.45343	3.41403	3.32638	3.38881	3.22094	3.31424	3.55354	3.58636	3.3914	3.35335	13
AT1G05136	hypothetical protein	B3H718	AT1G05136	NaN		NaN	NaN	NaN	NaN	NaN	NaN				+	0.716189	0.246523	n.d.	0	NaN	NaN	NaN	NaN	NaN	NaN	NaN	NaN	NaN	NaN	NaN	NaN	NaN	0	NaN	1.55466	NaN	0.577185	NaN	NaN	0.362148	NaN	0.855194	NaN	NaN	NaN	NaN	4
AT1G05140	Peptidase M50 family protein	O23053	AT1G05140	47.774	+	10	8	8	20.9	15.4942	0.0582876			C	+	5.31235	0.0628743	0.537309	13	15.2588	15.5086	15.4942	15.4849	15.5182	15.5002	15.5525	15.5627	15.5367	15.4125	15.3383	15.3721	15.1481	13	4.26088	5.5909	5.27076	5.37522	5.5475	5.33725	5.37421	5.2668	5.44579	5.06325	5.17003	5.25319	5.31235	13
AT1G05150	Calcium-binding tetratricopeptide family protein	O23052	AT1G05150	90.168	+	27	18	18	33.9	15.5688	0.0407639			A	+	3.61855	0.221096	0.504757	13	15.5684	15.4026	15.3894	15.6908	15.5263	15.5302	15.6203	15.5421	15.5953	15.6096	15.6689	15.5688	15.6068	13	3.46398	3.30339	3.39745	3.43758	3.39764	3.61855	3.75071	3.34808	4.20347	3.69463	4.02085	4.07834	4.16891	13
AT1G05160	cytochrome P450%2C family 88%2C subfamily A%2C polypeptide 3	O23051	CYP88A3	NaN		NaN	NaN	NaN	NaN	NaN	NaN	biosynthetic process;cellular ketone metabolic process;cellular lipid metabolic process;cellular metabolic process;cellular process;lipid metabolic process;metabolic process;organic acid metabolic process;primary metabolic process;small molecule metabolic process	GO:0006082;GO:0006629;GO:0008152;GO:0009058;GO:0009987;GO:0042180;GO:0044237;GO:0044238;GO:0044255;GO:0044281		+	3.10451	0.0909355	n.d.	0	NaN	NaN	NaN	NaN	NaN	NaN	NaN	NaN	NaN	NaN	NaN	NaN	NaN	0	3.14618	3.43294	3.01358	2.99475	3.2031	3.02378	2.95683	3.13705	3.10451	2.99125	3.11573	3.22209	3.08534	13
AT1G05170	Galactosyltransferase family protein	A0A2H1ZEA5;A8MRC7	AT1G05170	NaN		NaN	NaN	NaN	NaN	NaN	NaN	carbohydrate metabolic process;cellular metabolic process;cellular process;macromolecule metabolic process;macromolecule modification;metabolic process;primary metabolic process;protein glycosylation;protein metabolic process;protein modification process	GO:0005975;GO:0006464;GO:0006486;GO:0008152;GO:0009987;GO:0019538;GO:0043170;GO:0043412;GO:0044237;GO:0044238		+	3.07508	0.216127	n.d.	0	NaN	NaN	NaN	NaN	NaN	NaN	NaN	NaN	NaN	NaN	NaN	NaN	NaN	0	4.47832	3.15222	3.13219	2.75258	2.85895	2.51282	3.07508	2.76458	3.43604	2.88596	3.016	3.11618	3.58204	13
AT1G05180	NAD(P)-binding Rossmann-fold superfamily protein	F4I7A3;F4I7A4;P42744	AXR1	60.034	+	17	17	17	32	16.6708	0.0763702	anatomical structure morphogenesis;biological regulation;cellular metabolic process;cellular nitrogen compound metabolic process;cellular process;developmental process;DNA metabolic process;DNA recombination;DNA repair;homeostatic process;macromolecule metabolic process;macromolecule modification;metabolic process;nitrogen compound metabolic process;nucleobase-containing compound metabolic proces…	GO:0006139;GO:0006259;GO:0006281;GO:0006310;GO:0006464;GO:0006807;GO:0006950;GO:0006974;GO:0007165;GO:0008152;GO:0009628;GO:0009653;GO:0009719;GO:0009987;GO:0019538;GO:0032502;GO:0034641;GO:0042221;GO:0042592;GO:0043170;GO:0043412;GO:0044237;GO:0044238;GO:0050896;GO:0065007;GO:0070647	C	+	4.7057	0.0469317	0.248872	13	16.5944	16.6586	16.8899	16.7982	16.7556	16.715	16.6708	16.6917	16.6285	16.7063	16.579	16.5088	16.5519	13	4.98774	4.70803	4.86359	4.74146	4.65877	4.75943	4.61868	4.69751	4.39271	4.7057	4.56924	4.67982	4.72315	13
AT1G05190	Ribosomal protein L6 family	O23049	emb2394	24.705	+	17	17	17	63.2	19.02	0.420551	biosynthetic process;cellular metabolic process;cellular process;macromolecule metabolic process;metabolic process;primary metabolic process;protein metabolic process;response to chemical stimulus;response to endogenous stimulus;response to stimulus;translation	GO:0006412;GO:0008152;GO:0009058;GO:0009719;GO:0009987;GO:0019538;GO:0042221;GO:0043170;GO:0044237;GO:0044238;GO:0050896	B	+	8.94378	0.600049	0.942981	13	17.8227	18.3589	18.1335	18.5994	18.5619	18.8344	19.02	19.1725	19.2147	19.2922	19.3662	19.4413	19.5045	13	6.27168	8.22019	8.01034	8.27882	8.42287	8.72398	8.94378	9.53049	9.43415	9.01134	9.54383	9.59029	9.8229	13
AT1G05200	glutamate receptor 3.4	A0A1P8AP10;A0A1P8AP36;Q8GXJ4	GLR3.4	107.21	+	2	2	2	2	12.8749	0.21181	biological regulation;cellular process;establishment of localization;ion transport;response to abiotic stimulus;response to chemical stimulus;response to endogenous stimulus;response to external stimulus;response to stimulus;response to stress;signal transduction;transmembrane transport;transport	GO:0006810;GO:0006811;GO:0006950;GO:0007165;GO:0009605;GO:0009628;GO:0009719;GO:0009987;GO:0042221;GO:0050896;GO:0051234;GO:0055085;GO:0065007	C	+	4.46007	0.218389	0.33273	10	12.8756	NaN	13.1131	NaN	13.1891	13.0998	13.0735	12.8741	NaN	12.8284	12.6805	12.5405	12.2026	10	4.4613	4.76459	4.23542	4.61113	4.46007	4.47702	4.75128	4.24026	5.00291	4.24168	4.2798	4.19154	4.40449	13
AT1G05205	hexokinase-1 protein	Q8LG56	AT1G05205	NaN		NaN	NaN	NaN	NaN	NaN	NaN				+	4.47072	0.20106	n.d.	0	NaN	NaN	NaN	NaN	NaN	NaN	NaN	NaN	NaN	NaN	NaN	NaN	NaN	0	4.37938	4.26966	4.47072	4.37162	4.44088	4.21738	4.40733	4.69105	4.77646	4.49031	4.97699	4.96223	5.19574	13
AT1G05210	Transmembrane protein 97%2C Putative	O23047	AT1G05210	NaN		NaN	NaN	NaN	NaN	NaN	NaN				+	2.89198	0.698556	n.d.	0	NaN	NaN	NaN	NaN	NaN	NaN	NaN	NaN	NaN	NaN	NaN	NaN	NaN	0	NaN	NaN	0.736386	1.06616	1.08594	1.91046	1.58467	2.93824	3.09342	2.89198	3.14776	3.44943	3.59054	11
AT1G05220	Transmembrane protein 97%2C Putative	O23046	AT1G05220	NaN		NaN	NaN	NaN	NaN	NaN	NaN				+	0.0569808	0.000314668	n.d.	0	NaN	NaN	NaN	NaN	NaN	NaN	NaN	NaN	NaN	NaN	NaN	NaN	NaN	0	NaN	0.13733	0.0569808	NaN	NaN	NaN	NaN	NaN	NaN	0.0566661	NaN	NaN	NaN	3
AT1G05230	homeodomain GLABROUS 2	A0A1P8AUV2;B3H6Y4;Q94C37	HDG2	68.178	+	6	6	5	10	13.9562	0.0928946	anatomical structure morphogenesis;biological regulation;biosynthetic process;cell morphogenesis;cellular component morphogenesis;cellular component organization;cellular metabolic process;cellular nitrogen compound metabolic process;cellular process;developmental process;macromolecule metabolic process;metabolic process;nitrogen compound metabolic process;nucleobase-containing compound metabolic…	GO:0000902;GO:0006139;GO:0006807;GO:0008152;GO:0009058;GO:0009653;GO:0009987;GO:0016043;GO:0016070;GO:0032502;GO:0032989;GO:0034641;GO:0043170;GO:0044237;GO:0044238;GO:0065007	B	+	3.14519	0.296937	0.694702	13	13.8343	14.106	13.8552	13.8832	13.8778	13.8633	13.9165	14.0048	13.9562	14.2579	14.0444	14.2109	14.0685	13	2.40206	3.32094	2.48508	2.98142	2.80878	2.84826	3.14519	2.97713	3.41243	3.19628	3.65953	3.70342	3.92035	13
AT1G05270	TraB family protein	Q8GXY6	AT1G05270	40.741	+	7	7	7	21.6	15.2229	0.124902			C	+	4.58358	0.143055	0.190573	13	15.0928	15.3142	15.4723	15.4416	15.3412	15.2502	15.2269	15.2229	15.2015	15.098	14.9988	14.9869	14.9152	13	4.92207	4.77131	4.55827	4.55452	4.60946	4.73842	4.66257	4.95293	4.32989	4.54366	4.44053	4.58358	4.42209	13
AT1G05300	zinc transporter 5 precursor	F4I8P9;O23039	ZIP5	28.388	+	1	1	1	6	8.15044	1.33882			C	+	1.18286	1.09247	0.885057	9	12.8635	NaN	11.6049	NaN	10.2541	9.48926	6.23588	7.44558	NaN	7.56031	8.01507	NaN	8.15044	9	5.57653	3.59842	4.07217	2.5288	2.27533	1.14674	1.18286	0.386266	0.0666983	0.96288	1.34046	1.13639	0.0255802	13
AT1G05310	Pectin lyase-like superfamily protein	O23038	AT1G05310	NaN		NaN	NaN	NaN	NaN	NaN	NaN	carbohydrate metabolic process;catabolic process;cell wall organization;cell wall organization or biogenesis;cellular metabolic process;cellular process;macromolecule metabolic process;metabolic process;polysaccharide metabolic process;primary metabolic process	GO:0005975;GO:0005976;GO:0008152;GO:0009056;GO:0009987;GO:0043170;GO:0044237;GO:0044238;GO:0071554;GO:0071555		+	1.36248	0.505272	n.d.	0	NaN	NaN	NaN	NaN	NaN	NaN	NaN	NaN	NaN	NaN	NaN	NaN	NaN	0	0.323562	3.18108	2.31395	1.2144	1.18048	0.679658	1.36248	NaN	NaN	0.859936	1.86775	2.32275	1.56744	11
AT1G05320	myosin heavy chain%2C embryonic smooth protein	A0A1P8AQX3;F4I8Q1	AT1G05320	89.45	+	37	35	35	46.5	16.5348	0.125635	cellular metabolic process;cellular nitrogen compound metabolic process;cellular process;DNA metabolic process;DNA recombination;macromolecule metabolic process;metabolic process;nitrogen compound metabolic process;nucleobase-containing compound metabolic process;primary metabolic process	GO:0006139;GO:0006259;GO:0006310;GO:0006807;GO:0008152;GO:0009987;GO:0034641;GO:0043170;GO:0044237;GO:0044238	C	+	4.02191	0.243671	0.268881	13	16.6604	16.5828	16.3907	16.5348	16.6344	16.5623	16.72	16.2854	16.184	16.1436	16.4244	16.3325	16.6393	13	4.02191	4.57284	4.26891	4.35482	4.44168	4.31123	4.26145	3.87603	3.85861	3.99029	3.88239	3.77824	3.25541	13
AT1G05330	hypothetical protein	O23036	AT1G05330	NaN		NaN	NaN	NaN	NaN	NaN	NaN				+	0.340399	0	n.d.	0	NaN	NaN	NaN	NaN	NaN	NaN	NaN	NaN	NaN	NaN	NaN	NaN	NaN	0	0.340399	NaN	NaN	NaN	NaN	NaN	NaN	NaN	NaN	NaN	NaN	NaN	NaN	1
AT1G05340	cysteine-rich TM module stress tolerance protein	O23035	AT1G05340	NaN		NaN	NaN	NaN	NaN	NaN	NaN				+	2.75534	0.73331	n.d.	0	NaN	NaN	NaN	NaN	NaN	NaN	NaN	NaN	NaN	NaN	NaN	NaN	NaN	0	7.56181	3.44078	4.22711	2.75534	3.01292	3.03113	2.02203	1.39168	0.914002	4.05647	2.51498	2.00591	2.25098	13
AT1G05350	NAD(P)-binding Rossmann-fold superfamily protein	O23034	AT1G05350	47.02	+	13	13	13	33.4	16.6168	0.0391998			D	+	4.22648	0.1897	-0.0753317	13	16.4265	16.6168	16.6023	16.5941	16.6665	16.656	16.6668	16.7298	16.6167	16.7227	16.5865	16.6179	16.5042	13	4.22648	3.73795	4.07899	4.03678	4.12846	4.15747	4.0638	4.35356	4.46176	4.56652	4.62644	4.56628	4.67976	13
AT1G05360	vacuole membrane-like protein	C0Z3L0;F4I8Q7	KMS2	NaN		NaN	NaN	NaN	NaN	NaN	NaN	biological regulation;cellular component organization;cellular membrane organization;cellular process;endoplasmic reticulum organization;establishment of localization;exocytosis;Golgi organization;membrane organization;organelle organization;secretion;transport;vesicle-mediated transport	GO:0006810;GO:0006887;GO:0006996;GO:0007029;GO:0007030;GO:0009987;GO:0016043;GO:0016044;GO:0016192;GO:0046903;GO:0051234;GO:0061024;GO:0065007		+	2.62195	0.25435	n.d.	0	NaN	NaN	NaN	NaN	NaN	NaN	NaN	NaN	NaN	NaN	NaN	NaN	NaN	0	2.31505	2.62194	2.24057	2.58765	2.65515	2.54921	2.55436	2.62195	3.0686	2.8763	3.51167	3.65155	3.80171	13
AT1G05370	Sec14p-like phosphatidylinositol transfer family protein	F4I8Q8	AT1G05370	NaN		NaN	NaN	NaN	NaN	NaN	NaN				+	0.314739	0.102066	n.d.	0	NaN	NaN	NaN	NaN	NaN	NaN	NaN	NaN	NaN	NaN	NaN	NaN	NaN	0	NaN	NaN	NaN	0.369121	NaN	NaN	0.550093	NaN	NaN	NaN	0.260357	0.16499	NaN	4
AT1G05380	Acyl-CoA N-acyltransferase with RING/FYVE/PHD-type zinc finger protein	Q9ZW00	AT1G05380	NaN		NaN	NaN	NaN	NaN	NaN	NaN				+	3.69045	0.0934978	n.d.	0	NaN	NaN	NaN	NaN	NaN	NaN	NaN	NaN	NaN	NaN	NaN	NaN	NaN	0	4.19375	3.81057	3.78395	3.74677	3.77666	3.63665	3.76328	3.31814	3.5812	3.5799	3.60169	3.52381	3.69045	13
AT1G05385	photosystem II 11 kDa protein-like protein	A0A1P8ASY3;Q9ZVZ9	LPA19	16.203	+	5	5	5	39.3	14.9281	0.0837889	cellular component assembly;cellular component organization;cellular macromolecular complex assembly;cellular process;macromolecular complex assembly;protein complex assembly	GO:0006461;GO:0009987;GO:0016043;GO:0022607;GO:0034622;GO:0065003	C	+	5.36408	0.256487	-0.0809355	13	15.0096	15.1693	14.9134	15.0119	14.9179	14.9281	14.9688	14.8902	14.8289	14.7866	15.2055	14.6566	15.059	13	2.87563	5.34361	5.0927	5.11228	5.24152	5.36408	5.57928	5.52306	5.74535	5.08573	5.64399	5.62057	5.87413	13
AT1G05400	hypothetical protein	Q5XVL8	AT1G05400	NaN		NaN	NaN	NaN	NaN	NaN	NaN				+	0.401736	0.180878	n.d.	0	NaN	NaN	NaN	NaN	NaN	NaN	NaN	NaN	NaN	NaN	NaN	NaN	NaN	0	1.23046	0.135854	0.582614	0.249249	0.401736	NaN	NaN	NaN	NaN	NaN	NaN	NaN	NaN	5
AT1G05410	CDPK adapter%2C putative (DUF1423)	B9DGV7;Q8VZE5	AT1G05410	NaN		NaN	NaN	NaN	NaN	NaN	NaN				+	3.45367	0.0658412	n.d.	0	NaN	NaN	NaN	NaN	NaN	NaN	NaN	NaN	NaN	NaN	NaN	NaN	NaN	0	3.06613	3.53721	3.45184	3.43977	3.45367	3.35113	3.51951	3.46838	3.68852	3.30292	3.44541	3.4903	3.87702	13
AT1G05420	ovate family protein 12	A0A1P8AWY8;F4I8R6	OFP12	NaN		NaN	NaN	NaN	NaN	NaN	NaN	biological regulation;biosynthetic process;cellular metabolic process;cellular nitrogen compound metabolic process;cellular process;macromolecule metabolic process;metabolic process;nitrogen compound metabolic process;nucleobase-containing compound metabolic process;primary metabolic process;RNA metabolic process	GO:0006139;GO:0006807;GO:0008152;GO:0009058;GO:0009987;GO:0016070;GO:0034641;GO:0043170;GO:0044237;GO:0044238;GO:0065007		+	0.628886	0	n.d.	0	NaN	NaN	NaN	NaN	NaN	NaN	NaN	NaN	NaN	NaN	NaN	NaN	NaN	0	NaN	NaN	NaN	NaN	NaN	NaN	NaN	NaN	NaN	NaN	NaN	NaN	0.628886	1
AT1G05430	hypothetical protein	Q8LC42	AT1G05430	29.861	+	2	2	2	9.7	12.4604	0.0635347			C	+	5.00785	0.0500917	0.29404	13	12.5401	12.4604	12.6258	12.4314	12.4158	12.597	12.5018	12.4255	12.3778	12.3784	12.395	12.5239	12.4679	13	5.05794	4.84974	5.05453	5.00785	5.00797	5.0517	5.08812	4.81854	5.11162	4.97605	4.88293	4.90327	4.98266	13
AT1G05440	C-8 sterol isomerase	Q9ZVZ4	AT1G05440	NaN		NaN	NaN	NaN	NaN	NaN	NaN	establishment of localization;lipid transport;transport	GO:0006810;GO:0006869;GO:0051234		+	0.834688	0.684825	n.d.	0	NaN	NaN	NaN	NaN	NaN	NaN	NaN	NaN	NaN	NaN	NaN	NaN	NaN	0	NaN	NaN	NaN	NaN	NaN	NaN	NaN	NaN	NaN	NaN	NaN	0.149863	1.51951	2
AT1G05460	P-loop containing nucleoside triphosphate hydrolases superfamily protein	A0A1P8AMM9;Q8GYD9	SDE3	104.72	+	10	10	10	12	15.5226	0.140077	biological regulation;cellular process;gene silencing;immune system process;interspecies interaction between organisms;metabolic process;multi-organism process;regulation of gene expression, epigenetic;response to biotic stimulus;response to stimulus;response to stress	GO:0002376;GO:0006950;GO:0008152;GO:0009607;GO:0009987;GO:0016458;GO:0040029;GO:0044419;GO:0050896;GO:0051704;GO:0065007	C	+	2.31301	0.122148	-0.299366	13	15.518	16.3489	16.1825	15.6668	15.861	15.832	15.5645	15.4501	15.4135	15.5226	15.3895	15.3112	15.3826	13	0.636403	1.83915	1.63673	2.19086	2.09586	2.31603	2.3331	2.07784	2.55038	2.31301	2.35877	2.35359	2.39553	13
AT1G05470	DNAse I-like superfamily protein	Q9LR47	CVP2	NaN		NaN	NaN	NaN	NaN	NaN	NaN	anatomical structure development;biological regulation;carbohydrate metabolic process;catabolic process;cell differentiation;cellular lipid metabolic process;cellular metabolic process;cellular process;developmental process;lipid metabolic process;metabolic process;phosphorus metabolic process;primary metabolic process;response to chemical stimulus;response to endogenous stimulus;response to stim…	GO:0005975;GO:0006629;GO:0006793;GO:0007165;GO:0008152;GO:0009056;GO:0009719;GO:0009987;GO:0030154;GO:0032502;GO:0042221;GO:0044237;GO:0044238;GO:0044255;GO:0048856;GO:0050896;GO:0065007		+	1.7885	0.713215	n.d.	0	NaN	NaN	NaN	NaN	NaN	NaN	NaN	NaN	NaN	NaN	NaN	NaN	NaN	0	NaN	NaN	NaN	0.751487	0.729591	1.09334	1.66734	1.39895	1.90966	1.91784	3.02367	2.83983	2.51977	10
AT1G05490	chromatin remodeling 31	F4I8S3	chr31	NaN		NaN	NaN	NaN	NaN	NaN	NaN				+	0.141809	0	n.d.	0	NaN	NaN	NaN	NaN	NaN	NaN	NaN	NaN	NaN	NaN	NaN	NaN	NaN	0	0.141809	NaN	NaN	NaN	NaN	NaN	NaN	NaN	NaN	NaN	NaN	NaN	NaN	1
AT1G05500	Calcium-dependent lipid-binding (CaLB domain) family protein	A0A1P8APH4;Q8L706	NTMC2T2.1	NaN		NaN	NaN	NaN	NaN	NaN	NaN				+	4.73372	0.124205	n.d.	0	NaN	NaN	NaN	NaN	NaN	NaN	NaN	NaN	NaN	NaN	NaN	NaN	NaN	0	4.56974	4.36545	4.5012	4.60952	4.58785	4.69058	4.82375	4.81785	5.02707	4.73372	4.7807	4.80952	4.90395	13
AT1G05520	Sec23/Sec24 protein transport family protein	Q8H0S3	AT1G05520	86.356	+	20	17	17	28.4	16.5291	0.0390625	cellular process;establishment of localization;Golgi vesicle transport;protein transport;transport;vesicle-mediated transport	GO:0006810;GO:0009987;GO:0015031;GO:0016192;GO:0048193;GO:0051234	C	+	3.92982	0.0458765	0.0641463	13	16.5085	16.4413	16.6094	16.5291	16.6104	16.5366	16.5681	16.4807	16.516	16.6036	16.4989	16.5395	16.4891	13	4.67719	3.96786	4.14873	3.95014	3.9446	3.82099	3.87688	3.86488	3.88394	4.08641	3.92276	3.91928	3.92982	13
AT1G05540	hypothetical protein (DUF295)	A0A1P8ANS4;Q9ZVY4	AT1G05540	41.794	+	3	3	3	9.8	12.7423	0.0906591			D	+	2.12128	0.243266	0.439906	12	12.0344	12.4495	12.4354	12.9473	12.6864	12.833	12.7423	12.965	12.7975	13.0029	12.7385	12.7805	12.6712	13	NaN	1.80552	1.44118	2.04263	2.46524	1.97612	2.19993	2.33492	2.50981	1.94411	2.56581	2.39417	1.9714	12
AT1G05560	UDP-glucosyltransferase 75B1	A0A1P8AP70;Q9LR44	UGT75B1	NaN		NaN	NaN	NaN	NaN	NaN	NaN	alcohol metabolic process;amine metabolic process;biosynthetic process;carbohydrate metabolic process;cellular amino acid metabolic process;cellular aromatic compound metabolic process;cellular component assembly;cellular component organization;cellular ketone metabolic process;cellular metabolic process;cellular nitrogen compound metabolic process;cellular process;metabolic process;nitrogen comp…	GO:0005975;GO:0006066;GO:0006082;GO:0006520;GO:0006725;GO:0006807;GO:0008152;GO:0009058;GO:0009308;GO:0009987;GO:0016043;GO:0019748;GO:0022607;GO:0034641;GO:0042180;GO:0042221;GO:0044237;GO:0044238;GO:0044281;GO:0050896		+	3.14486	0.297548	n.d.	0	NaN	NaN	NaN	NaN	NaN	NaN	NaN	NaN	NaN	NaN	NaN	NaN	NaN	0	3.6736	3.86619	3.46411	2.84732	2.88662	2.8486	3.14486	3.40406	3.54828	2.89985	2.89707	2.68724	3.93302	13
AT1G05570	callose synthase 1	F4I8T3;Q9AUE0	CALS1	221.02	+	23	6	6	12.9	12.6757	0.220764	biological regulation;biosynthetic process;carbohydrate metabolic process;cell wall organization;cell wall organization or biogenesis;cellular metabolic process;cellular process;macromolecule metabolic process;metabolic process;polysaccharide metabolic process;primary metabolic process	GO:0005975;GO:0005976;GO:0008152;GO:0009058;GO:0009987;GO:0043170;GO:0044237;GO:0044238;GO:0065007;GO:0071554;GO:0071555	C	+	3.79718	0.472866	0.901544	13	13.5591	12.9744	12.9157	12.8298	12.8091	12.6711	12.6757	12.5802	12.7001	12.455	12.4424	12.2961	12.1467	13	6.37643	5.00653	4.78403	3.98912	4.01675	3.65082	3.79718	3.32431	3.04914	3.99818	3.28971	3.52417	2.53065	13
AT1G05575	transmembrane protein	Q8LC91	AT1G05575	NaN		NaN	NaN	NaN	NaN	NaN	NaN	cellular metabolic process;cellular process;cellular respiration;generation of precursor metabolites and energy;metabolic process	GO:0006091;GO:0008152;GO:0009987;GO:0044237;GO:0045333		+	5.28443	0.489138	n.d.	0	NaN	NaN	NaN	NaN	NaN	NaN	NaN	NaN	NaN	NaN	NaN	NaN	NaN	0	8.56737	5.77356	5.7163	6.05887	5.43066	5.28443	5.17494	4.83233	4.06255	6.29238	5.00155	4.71237	0.757079	13
AT1G05590	beta-hexosaminidase 2	Q9SYK0	HEXO2	64.99	+	5	5	5	11.9	11.8779	0.107876	carbohydrate metabolic process;metabolic process;primary metabolic process	GO:0005975;GO:0008152;GO:0044238	B	+	2.7901	0.286439	0.336386	13	11.938	11.7324	11.7169	12.0984	11.6713	11.7701	11.7213	11.8658	11.9425	11.8897	12.0193	11.8779	11.924	13	2.04224	2.37112	2.23789	2.62009	2.57395	2.60395	2.88344	2.7901	3.19415	3.05117	3.08523	3.07654	3.1555	13
AT1G05600	Tetratricopeptide repeat (TPR)-like superfamily protein	Q9SYK1	EMB3101	NaN		NaN	NaN	NaN	NaN	NaN	NaN				+	2.52226	0.210815	n.d.	0	NaN	NaN	NaN	NaN	NaN	NaN	NaN	NaN	NaN	NaN	NaN	NaN	NaN	0	2.1796	2.79331	2.46863	2.31145	2.4902	2.22164	2.52226	2.61572	2.96569	2.29922	2.70404	2.72352	2.81854	13
AT1G05610	ADP-glucose pyrophosphorylase small subunit 2	A0A1P8ATP5;F4I8U2	APS2	NaN		NaN	NaN	NaN	NaN	NaN	NaN	biosynthetic process;carbohydrate metabolic process;cellular metabolic process;cellular process;energy reserve metabolic process;generation of precursor metabolites and energy;macromolecule metabolic process;metabolic process;polysaccharide metabolic process;primary metabolic process	GO:0005975;GO:0005976;GO:0006091;GO:0006112;GO:0008152;GO:0009058;GO:0009987;GO:0043170;GO:0044237;GO:0044238		+	0.870372	0.121143	n.d.	0	NaN	NaN	NaN	NaN	NaN	NaN	NaN	NaN	NaN	NaN	NaN	NaN	NaN	0	2.76627	NaN	NaN	NaN	NaN	NaN	NaN	NaN	NaN	NaN	0.946723	0.794021	0.704436	4
AT1G05620	uridine-ribohydrolase 2	Q8LAC4	URH2	32.528	+	8	8	8	24.8	15.1079	0.110082	aging;catabolic process;cellular metabolic process;cellular nitrogen compound metabolic process;cellular process;developmental process;heterocycle metabolic process;metabolic process;nitrogen compound metabolic process;nucleobase-containing compound catabolic process;nucleobase-containing compound metabolic process;nucleobase-containing small molecule metabolic process;nucleoside metabolic proces…	GO:0006139;GO:0006807;GO:0007568;GO:0008152;GO:0009056;GO:0009116;GO:0009987;GO:0032502;GO:0034641;GO:0034655;GO:0044237;GO:0044238;GO:0044281;GO:0046483;GO:0055086	B	+	3.32528	0.138325	0.151508	13	15.3502	15.0242	14.8544	14.9729	14.9716	15.0195	15.0542	15.1079	15.218	15.2417	15.2447	15.1822	15.1155	13	4.84339	3.32528	4.69555	3.20839	3.18695	3.0636	2.63438	3.0091	3.48775	3.32917	3.43454	3.38308	3.25311	13
AT1G05630	Endonuclease/exonuclease/phosphatase family protein	A0A1P8AU01;Q9SYK4	5PTASE13	NaN		NaN	NaN	NaN	NaN	NaN	NaN	cellular lipid metabolic process;cellular metabolic process;cellular process;lipid metabolic process;metabolic process;phosphorus metabolic process;primary metabolic process	GO:0006629;GO:0006793;GO:0008152;GO:0009987;GO:0044237;GO:0044238;GO:0044255		+	3.33241	0.563906	n.d.	0	NaN	NaN	NaN	NaN	NaN	NaN	NaN	NaN	NaN	NaN	NaN	NaN	NaN	0	2.69891	2.16748	2.09333	2.50388	2.41003	2.99986	3.33241	3.54044	3.70737	3.89632	3.88141	4.04741	3.72692	13
AT1G05640	Ankyrin repeat family protein	Q9SYK5	AT1G05640	NaN		NaN	NaN	NaN	NaN	NaN	NaN				+	0.21759	0.161256	n.d.	0	NaN	NaN	NaN	NaN	NaN	NaN	NaN	NaN	NaN	NaN	NaN	NaN	NaN	0	NaN	NaN	NaN	0.21759	NaN	NaN	0.0563347	NaN	0.164755	0.210414	0.713342	0.921956	0.963242	7
AT1G05670	Pentatricopeptide repeat (PPR-like) superfamily protein	Q0WVK7	AT1G05670	NaN		NaN	NaN	NaN	NaN	NaN	NaN				+	1.91775	0.264228	n.d.	0	NaN	NaN	NaN	NaN	NaN	NaN	NaN	NaN	NaN	NaN	NaN	NaN	NaN	0	2.86335	1.92872	1.50437	1.91775	1.72583	1.51816	1.65352	1.51762	1.87621	2.77557	1.93318	2.03797	2.27027	13
AT1G05675	UDP-Glycosyltransferase superfamily protein	P0C7P7	AT1G05675	NaN		NaN	NaN	NaN	NaN	NaN	NaN				+	5.44641	0.42441	n.d.	0	NaN	NaN	NaN	NaN	NaN	NaN	NaN	NaN	NaN	NaN	NaN	NaN	NaN	0	6.60948	5.16399	5.44641	5.90334	5.51948	5.55817	5.58365	5.09238	0.776083	5.87082	4.81404	4.39016	2.36239	13
AT1G05680	Uridine diphosphate glycosyltransferase 74E2	Q9SYK9	UGT74E2	NaN		NaN	NaN	NaN	NaN	NaN	NaN	alcohol metabolic process;anatomical structure morphogenesis;biological regulation;biosynthetic process;carbohydrate metabolic process;cell communication;cellular aromatic compound metabolic process;cellular ketone metabolic process;cellular metabolic process;cellular process;developmental process;hormone metabolic process;metabolic process;organic acid metabolic process;primary metabolic process…	GO:0005975;GO:0006066;GO:0006082;GO:0006725;GO:0006950;GO:0006970;GO:0006979;GO:0007154;GO:0008152;GO:0009058;GO:0009605;GO:0009628;GO:0009653;GO:0009719;GO:0009987;GO:0009991;GO:0019748;GO:0032502;GO:0042180;GO:0042221;GO:0042445;GO:0044237;GO:0044238;GO:0044281;GO:0050896;GO:0065007		+	1.70957	1.67033	n.d.	0	NaN	NaN	NaN	NaN	NaN	NaN	NaN	NaN	NaN	NaN	NaN	NaN	NaN	0	3.37991	NaN	0.0392421	NaN	NaN	NaN	NaN	NaN	NaN	NaN	NaN	NaN	NaN	2
AT1G05690	BTB and TAZ domain protein 3	Q9SYL0	BT3	NaN		NaN	NaN	NaN	NaN	NaN	NaN	biological regulation;cellular metabolic process;cellular process;developmental process;macromolecule metabolic process;macromolecule modification;metabolic process;multicellular organismal development;multicellular organismal process;primary metabolic process;protein metabolic process;protein modification by small protein conjugation or removal;protein modification process;response to abiotic st…	GO:0006464;GO:0006950;GO:0006970;GO:0006979;GO:0007275;GO:0008152;GO:0009628;GO:0009719;GO:0009987;GO:0019538;GO:0032501;GO:0032502;GO:0042221;GO:0043170;GO:0043412;GO:0044237;GO:0044238;GO:0050896;GO:0065007;GO:0070647		+	1.81376	0.857643	n.d.	0	NaN	NaN	NaN	NaN	NaN	NaN	NaN	NaN	NaN	NaN	NaN	NaN	NaN	0	1.81376	3.50414	2.80343	2.6714	2.71486	2.36543	2.18341	1.77251	1.32811	1.41036	0.602308	0.860656	0.0533219	13
AT1G05710	basic helix-loop-helix (bHLH) DNA-binding superfamily protein	A0A1P8AVJ7;A0A1P8AVK1;Q7XJU2	AT1G05710	NaN		NaN	NaN	NaN	NaN	NaN	NaN				+	2.52845	0.643598	n.d.	0	NaN	NaN	NaN	NaN	NaN	NaN	NaN	NaN	NaN	NaN	NaN	NaN	NaN	0	5.24897	4.48306	4.46641	3.77183	3.76761	2.83152	2.27956	2.46741	1.59285	2.48889	2.52192	2.52845	1.88486	13
AT1G05720	selenoprotein family protein	Q8GWP6	AT1G05720	18.573	+	4	4	4	27.6	13.0724	0.207108			A	+	5.413	0.217139	-0.0717613	13	13.4675	12.7363	12.8807	13.0724	13.3895	13.0903	13.3416	13.0706	13.0227	12.8653	13.3986	13.0291	13.3545	13	6.22559	5.63014	5.99352	5.59414	5.6715	5.51161	5.16321	5.32691	5.3079	5.413	5.18674	5.34876	5.10055	13
AT1G05730	FAM136A-like protein (DUF842)	A0A1P8AV61;Q5BQ23	AT1G05730	NaN		NaN	NaN	NaN	NaN	NaN	NaN				+	0.615599	0.405781	n.d.	0	NaN	NaN	NaN	NaN	NaN	NaN	NaN	NaN	NaN	NaN	NaN	NaN	NaN	0	0.606026	0.615599	1.16259	0.651476	0.350192	NaN	NaN	NaN	0.114688	0.150255	NaN	1.02138	1.31134	9
AT1G05750	Tetratricopeptide repeat (TPR)-like superfamily protein	Q9MA50	PDE247	NaN		NaN	NaN	NaN	NaN	NaN	NaN	cellular metabolic process;cellular nitrogen compound metabolic process;cellular process;macromolecule metabolic process;macromolecule modification;metabolic process;nitrogen compound metabolic process;nucleobase-containing compound metabolic process;primary metabolic process;RNA metabolic process;RNA modification	GO:0006139;GO:0006807;GO:0008152;GO:0009451;GO:0009987;GO:0016070;GO:0034641;GO:0043170;GO:0043412;GO:0044237;GO:0044238		+	1.17731	0.151248	n.d.	0	NaN	NaN	NaN	NaN	NaN	NaN	NaN	NaN	NaN	NaN	NaN	NaN	NaN	0	0.816622	0.941322	1.15151	1.17731	1.19385	0.706362	1.02606	1.07429	1.31363	1.20519	1.50844	1.55858	2.05348	13
AT1G05760	Mannose-binding lectin superfamily protein	A0A1P8APH7;Q9SE37	RTM1	19.199	+	1	1	1	6.9	11.8526	0.171125	immune system process;interspecies interaction between organisms;locomotion;multi-organism process;response to biotic stimulus;response to stimulus;response to stress	GO:0002376;GO:0006950;GO:0009607;GO:0040011;GO:0044419;GO:0050896;GO:0051704	C	+	2.40646	0.716605	-0.5663	12	11.8526	12.2653	12.0537	11.8211	12.0571	11.9786	11.9044	11.8845	11.8326	11.6815	11.4937	11.2217	10.7898	13	1.38215	NaN	1.91763	2.13848	2.07169	2.67444	2.86986	0.234813	0.3001	2.71973	3.66636	3.78175	3.35084	12
AT1G05770	Mannose-binding lectin superfamily protein	Q9MA49	AT1G05770	NaN		NaN	NaN	NaN	NaN	NaN	NaN				+	0.715776	0.363537	n.d.	0	NaN	NaN	NaN	NaN	NaN	NaN	NaN	NaN	NaN	NaN	NaN	NaN	NaN	0	NaN	NaN	NaN	0.227295	NaN	NaN	0.359117	NaN	NaN	0.471912	1.4248	1.08619	0.959639	6
AT1G05780	Vacuolar ATPase assembly integral membrane protein VMA21-like domain-containing protein	Q58G56	AT1G05780	NaN		NaN	NaN	NaN	NaN	NaN	NaN	cellular component assembly;cellular component organization;cellular macromolecular complex assembly;cellular process;macromolecular complex assembly;protein complex assembly	GO:0006461;GO:0009987;GO:0016043;GO:0022607;GO:0034622;GO:0065003		+	2.94764	0.186174	n.d.	0	NaN	NaN	NaN	NaN	NaN	NaN	NaN	NaN	NaN	NaN	NaN	NaN	NaN	0	2.78824	3.03341	2.71171	2.89368	3.02489	3.14883	2.71236	2.71257	2.87834	2.94764	3.24459	3.19437	3.13382	13
AT1G05783	hypothetical protein	A0A1P8AQA7	AT1G05783	NaN		NaN	NaN	NaN	NaN	NaN	NaN				+	1.13486	0.734778	n.d.	0	NaN	NaN	NaN	NaN	NaN	NaN	NaN	NaN	NaN	NaN	NaN	NaN	NaN	0	4.14378	3.00395	2.18175	2.22019	1.81878	1.13486	1.59931	0.231281	0.821225	1.04822	0.722519	0.400086	0.384718	13
AT1G05785	Got1/Sft2-like vescicle transport protein family	A0A1P8AP49;A0A1P8AP61;A0A1P8AP81;Q8GWH4	AT1G05785	NaN		NaN	NaN	NaN	NaN	NaN	NaN	cellular process;establishment of localization;transport;vesicle-mediated transport	GO:0006810;GO:0009987;GO:0016192;GO:0051234		+	3.5	0.174223	n.d.	0	NaN	NaN	NaN	NaN	NaN	NaN	NaN	NaN	NaN	NaN	NaN	NaN	NaN	0	4.19913	3.67422	3.89705	3.71658	3.59225	3.40364	3.2997	3.35432	3.62954	3.5	3.1751	3.34353	3.27346	13
AT1G05790	lipase class 3 family protein	A0A1P8AU29;A0A1P8AU43;A8MRJ1;Q0WQ61	AT1G05790	NaN		NaN	NaN	NaN	NaN	NaN	NaN	lipid metabolic process;metabolic process;primary metabolic process	GO:0006629;GO:0008152;GO:0044238		+	3.62916	0.194537	n.d.	0	NaN	NaN	NaN	NaN	NaN	NaN	NaN	NaN	NaN	NaN	NaN	NaN	NaN	0	4.26336	4.07591	3.73159	3.82431	3.82369	3.7211	3.57687	3.51062	3.62916	3.40652	3.28436	3.41807	3.48658	13
AT1G05800	alpha/beta-Hydrolases superfamily protein	Q9MA46	DGL	NaN		NaN	NaN	NaN	NaN	NaN	NaN	biological regulation;biosynthetic process;catabolic process;cellular ketone metabolic process;cellular lipid metabolic process;cellular metabolic process;cellular process;lipid metabolic process;metabolic process;multi-organism process;organic acid metabolic process;primary metabolic process;response to biotic stimulus;response to stimulus;response to stress;small molecule metabolic process	GO:0006082;GO:0006629;GO:0006950;GO:0008152;GO:0009056;GO:0009058;GO:0009607;GO:0009987;GO:0042180;GO:0044237;GO:0044238;GO:0044255;GO:0044281;GO:0050896;GO:0051704;GO:0065007		+	1.21436	0.391186	n.d.	0	NaN	NaN	NaN	NaN	NaN	NaN	NaN	NaN	NaN	NaN	NaN	NaN	NaN	0	1.60554	NaN	0.823169	NaN	NaN	NaN	NaN	NaN	NaN	NaN	NaN	NaN	NaN	2
AT1G05805	basic helix-loop-helix (bHLH) DNA-binding superfamily protein	Q8H102	AT1G05805	38.951	+	8	8	8	31.5	13.824	0.0641689	biological regulation;biosynthetic process;cellular metabolic process;cellular nitrogen compound metabolic process;cellular process;macromolecule metabolic process;metabolic process;nitrogen compound metabolic process;nucleobase-containing compound metabolic process;primary metabolic process;RNA metabolic process	GO:0006139;GO:0006807;GO:0008152;GO:0009058;GO:0009987;GO:0016070;GO:0034641;GO:0043170;GO:0044237;GO:0044238;GO:0065007	C	+	5.20339	0.210407	0.413277	13	13.9855	13.8881	14.0008	13.9367	13.9602	13.8021	13.761	13.8141	13.7288	13.8456	13.7959	13.824	13.6379	13	5.56319	5.32518	4.95355	5.20339	5.03754	5.38031	5.41379	5.91324	5.02994	5.44203	5.15436	4.98939	3.89329	13
AT1G05810	Rab GTPase-like A5A protein	A0A1P8AVC8;P19892	RABA5E	24.21	+	10	5	5	33.5	13.4064	0.122262	biological regulation;cellular process;establishment of localization;protein transport;response to stimulus;signal transduction;transport	GO:0006810;GO:0007165;GO:0009987;GO:0015031;GO:0050896;GO:0051234;GO:0065007	D	+	3.91365	0.367858	0.609418	13	13.2397	13.1189	13.293	13.4064	13.6263	13.5335	13.5765	13.4547	13.5157	13.5287	13.3174	13.3163	13.2011	13	2.69417	3.27721	3.00367	3.2656	3.54579	3.98527	4.06345	4.26579	4.64226	3.91365	3.9577	4.01201	3.07317	13
AT1G05820	SIGNAL PEPTIDE PEPTIDASE-LIKE 5	A0A1P8AWA1;A0A1P8AWF6;B3H5D5;Q9MA44	SPPL5	NaN		NaN	NaN	NaN	NaN	NaN	NaN				+	0.874841	0.191441	n.d.	0	NaN	NaN	NaN	NaN	NaN	NaN	NaN	NaN	NaN	NaN	NaN	NaN	NaN	0	0.449518	0.57829	NaN	0.837294	0.637816	0.737139	0.912387	0.642976	0.948147	1.16113	1.23936	1.02586	0.927043	12
AT1G05830	trithorax-like protein 2	P0CB22	ATX2	NaN		NaN	NaN	NaN	NaN	NaN	NaN	biological regulation;cellular component organization;cellular metabolic process;cellular process;chromatin modification;chromatin organization;chromosome organization;histone modification;macromolecule metabolic process;macromolecule modification;metabolic process;one-carbon metabolic process;organelle organization;primary metabolic process;protein alkylation;protein metabolic process;protein mo…	GO:0006325;GO:0006464;GO:0006730;GO:0006996;GO:0008152;GO:0008213;GO:0009987;GO:0016043;GO:0016568;GO:0016570;GO:0019538;GO:0043170;GO:0043412;GO:0044237;GO:0044238;GO:0044281;GO:0051276;GO:0065007		+	3.57046	0.121044	n.d.	0	NaN	NaN	NaN	NaN	NaN	NaN	NaN	NaN	NaN	NaN	NaN	NaN	NaN	0	3.2923	3.50857	3.08169	3.59614	3.57046	3.47066	3.6915	3.51554	3.73089	3.5671	3.9245	3.94812	3.89802	13
AT1G05835	PHD finger protein	A8MS78	AT1G05835	NaN		NaN	NaN	NaN	NaN	NaN	NaN				+	2.77792	1.35536	n.d.	0	NaN	NaN	NaN	NaN	NaN	NaN	NaN	NaN	NaN	NaN	NaN	NaN	NaN	0	NaN	NaN	NaN	NaN	NaN	NaN	NaN	1.10271	1.56149	1.69121	3.86464	4.27221	5.58852	6
AT1G05840	Eukaryotic aspartyl protease family protein	F4IAD5	AT1G05840	53.297	+	6	6	6	9.3	13.8444	0.291897	catabolic process;macromolecule metabolic process;metabolic process;primary metabolic process;protein catabolic process;protein metabolic process;proteolysis	GO:0006508;GO:0008152;GO:0009056;GO:0019538;GO:0030163;GO:0043170;GO:0044238	C	+	4.78938	0.211274	0.952804	10	14.4249	14.3463	NaN	14.0801	NaN	14.039	13.9715	13.7172	13.5298	NaN	13.4145	13.5751	13.2657	10	5.67623	5.05523	5.00065	4.92084	4.89276	4.87676	4.78938	4.71324	4.39248	4.58989	4.22558	4.22771	3.95359	13
AT1G05850	Chitinase family protein	Q9MA41	POM1	35.579	+	5	5	5	17.1	15.1589	0.0853481	amine metabolic process;biological regulation;biosynthetic process;carbohydrate metabolic process;catabolic process;cell differentiation;cell growth;cellular metabolic process;cellular process;developmental process;growth;macromolecule metabolic process;metabolic process;nitrogen compound metabolic process;polysaccharide metabolic process;primary metabolic process;response to abiotic stimulus;res…	GO:0005975;GO:0005976;GO:0006807;GO:0006950;GO:0006970;GO:0007165;GO:0008152;GO:0009056;GO:0009058;GO:0009308;GO:0009408;GO:0009628;GO:0009719;GO:0009987;GO:0016049;GO:0030154;GO:0032502;GO:0040007;GO:0042221;GO:0043170;GO:0044237;GO:0044238;GO:0050896;GO:0065007	D	+	8.51338	0.394103	0.922515	13	14.3691	14.7581	14.7999	15.0416	15.0929	15.2311	15.1397	15.2443	15.2605	15.2374	15.2362	15.2878	15.1589	13	5.97234	6.95632	7.68585	8.51338	8.55652	8.90748	8.94046	8.82422	9.01958	8.86651	8.46887	8.35376	7.91703	13
AT1G05860	INO80 complex subunit D-like protein	A0A1P8AVI7;Q9MA40	AT1G05860	NaN		NaN	NaN	NaN	NaN	NaN	NaN				+	2.37204	0.318304	n.d.	0	NaN	NaN	NaN	NaN	NaN	NaN	NaN	NaN	NaN	NaN	NaN	NaN	NaN	0	1.65298	2.2645	2.12513	2.03522	2.34861	2.31276	2.54865	2.88097	3.77466	2.69034	2.37204	2.70861	3.33224	13
AT1G05870	hypothetical protein (DUF1685)	Q9MA39	AT1G05870	NaN		NaN	NaN	NaN	NaN	NaN	NaN				+	3.65187	0.164896	n.d.	0	NaN	NaN	NaN	NaN	NaN	NaN	NaN	NaN	NaN	NaN	NaN	NaN	NaN	0	2.25302	3.22276	3.09666	3.58383	3.6737	3.54998	3.75349	3.65187	4.52605	3.57562	3.85526	3.81677	4.29199	13
AT1G05880	RING/U-box superfamily protein	A0A1P8AVA0;Q84RQ9	ARI12	NaN		NaN	NaN	NaN	NaN	NaN	NaN	cellular metabolic process;cellular process;macromolecule metabolic process;macromolecule modification;metabolic process;primary metabolic process;protein metabolic process;protein modification by small protein conjugation or removal;protein modification process	GO:0006464;GO:0008152;GO:0009987;GO:0019538;GO:0043170;GO:0043412;GO:0044237;GO:0044238;GO:0070647		+	2.19597	1.36262	n.d.	0	NaN	NaN	NaN	NaN	NaN	NaN	NaN	NaN	NaN	NaN	NaN	NaN	NaN	0	3.55859	NaN	0.833347	NaN	NaN	NaN	NaN	NaN	NaN	NaN	NaN	NaN	NaN	2
AT1G05890	RING/U-box superfamily protein	F4IAE4;Q8L829	ARI5	62.459	+	8	6	6	14.7	14.2156	0.137935	cellular metabolic process;cellular process;macromolecule metabolic process;macromolecule modification;metabolic process;primary metabolic process;protein metabolic process;protein modification by small protein conjugation or removal;protein modification process	GO:0006464;GO:0008152;GO:0009987;GO:0019538;GO:0043170;GO:0043412;GO:0044237;GO:0044238;GO:0070647	C	+	5.1374	0.146177	0.584233	13	14.3404	14.2156	14.3588	14.0456	14.2939	14.2549	14.2692	14.2975	14.0777	14.0712	13.9919	14.0636	13.9704	13	6.40385	5.62051	5.40065	5.20224	5.25502	5.13916	5.1374	5.04224	4.87132	4.96249	5.02531	4.99122	4.92267	13
AT1G05900	endonuclease III 2	B9DFZ0	NTH2	42.414	+	2	2	2	5.2	10.6864	0.106138	catabolic process;cellular metabolic process;cellular nitrogen compound metabolic process;cellular process;DNA metabolic process;DNA repair;macromolecule metabolic process;metabolic process;nitrogen compound metabolic process;nucleobase-containing compound metabolic process;primary metabolic process;response to DNA damage stimulus;response to stimulus;response to stress	GO:0006139;GO:0006259;GO:0006281;GO:0006807;GO:0006950;GO:0006974;GO:0008152;GO:0009056;GO:0009987;GO:0034641;GO:0043170;GO:0044237;GO:0044238;GO:0050896	E	+	4.03912	0.0768614	0.470057	13	10.4403	10.8994	10.7694	10.5427	10.6145	10.5588	10.7926	10.6643	10.6864	10.7851	10.8442	10.7002	10.5222	13	4.03912	4.62485	4.06337	4.01543	4.09127	3.89575	4.1009	3.90283	4.24917	3.84747	4.05683	3.96226	3.94091	13
AT1G05910	cell division cycle protein 48-related / CDC48-like protein	F4IAE9	AT1G05910	133.78	+	17	17	17	15.8	14.7634	0.0959721	biological regulation;metabolic process;regulation of gene expression, epigenetic	GO:0008152;GO:0040029;GO:0065007	C	+	3.16807	0.10429	0.646011	13	15.0678	14.994	15.1903	14.888	14.6937	14.6832	14.6136	14.7139	14.7144	14.7157	14.7634	15.0817	14.8594	13	3.71001	3.21988	3.23934	3.15863	2.97587	2.92002	3.16807	2.87091	2.94263	3.16041	3.27236	3.29179	3.267	13
AT1G05940	cationic amino acid transporter 9	A0A1P8AU02;A0A1P8AU13;A0A1P8AU30;Q9C5D6	CAT9	52.591	+	4	4	4	8.2	13.7919	0.585681	amine transport;amino acid transport;cellular process;establishment of localization;organic acid transport;transmembrane transport;transport	GO:0006810;GO:0006865;GO:0009987;GO:0015837;GO:0015849;GO:0051234;GO:0055085	C	+	4.26617	0.25646	0.942258	13	14.9309	14.9067	14.9266	14.5106	14.3776	14.2187	13.7919	13.7217	13.7007	13.6792	13.21	13.1457	12.856	13	4.95397	4.68322	4.6377	4.54736	4.54166	4.46455	4.26617	4.16944	4.15255	4.06405	4.00971	3.98497	4.06013	13
AT1G05950	hypothetical protein	A0A1P8ANL7;A0A1P8ANN2;A0A1P8ANN5;F4IAF4	AT1G05950	NaN		NaN	NaN	NaN	NaN	NaN	NaN				+	1.36176	0.186925	n.d.	0	NaN	NaN	NaN	NaN	NaN	NaN	NaN	NaN	NaN	NaN	NaN	NaN	NaN	0	0.859717	2.03467	1.44108	1.34307	1.56425	0.499011	0.817554	0.881976	1.30366	1.36176	1.52117	1.54869	1.42503	13
AT1G05960	ARM repeat superfamily protein	F4IAF5;F4IAF6	AT1G05960	108.94	+	14	14	14	11.9	15.3345	0.0833416			D	+	4.06569	0.0726674	-0.205008	13	15.1097	15.3503	15.2876	15.487	15.4561	15.4061	15.4953	15.3345	15.3526	15.3121	15.2481	15.2163	15.2511	13	4.07479	4.10687	3.87003	4.03055	3.89744	3.9655	4.06569	3.99302	4.56489	4.18291	4.03618	4.07665	4.66533	13
AT1G05970	RNA-binding (RRM/RBD/RNP motifs) family protein	Q8L7G5;Q9LNE8	AT1G05970	NaN		NaN	NaN	NaN	NaN	NaN	NaN				+	3.10454	0.194664	n.d.	0	NaN	NaN	NaN	NaN	NaN	NaN	NaN	NaN	NaN	NaN	NaN	NaN	NaN	0	1.96255	2.97887	2.90987	2.87794	2.98167	3.10454	3.38048	3.73587	2.97363	3.25322	3.2749	3.49322	3.44317	13
AT1G06000	UDP-Glycosyltransferase superfamily protein	Q9LNE6	AT1G06000	48.122	+	14	14	14	31	17.681	0.593351	alcohol metabolic process;biosynthetic process;carbohydrate metabolic process;cellular aromatic compound metabolic process;cellular ketone metabolic process;cellular metabolic process;cellular process;heterocycle metabolic process;metabolic process;organic acid metabolic process;pigment metabolic process;primary metabolic process;secondary metabolic process;small molecule metabolic process	GO:0005975;GO:0006066;GO:0006082;GO:0006725;GO:0008152;GO:0009058;GO:0009987;GO:0019748;GO:0042180;GO:0042440;GO:0044237;GO:0044238;GO:0044281;GO:0046483	B	+	2.57983	0.444392	0.273137	13	16.636	16.5762	16.7257	16.9211	17.0313	17.2018	17.681	17.8998	17.9659	18.1914	18.1922	18.2772	18.2744	13	3.36881	2.13544	3.75346	2.4529	2.41918	2.57983	1.88424	2.43062	2.55239	2.61212	3.65742	3.40267	4.57683	13
AT1G06010	basic leucine zipper/W2 domain protein	Q84R19	AT1G06010	NaN		NaN	NaN	NaN	NaN	NaN	NaN				+	3.96835	0.202719	n.d.	0	NaN	NaN	NaN	NaN	NaN	NaN	NaN	NaN	NaN	NaN	NaN	NaN	NaN	0	2.82463	3.81102	3.77522	3.84996	3.81401	3.96835	3.99591	4.22124	4.27501	3.76563	4.36158	4.56577	4.55258	13
AT1G06020	pfkB-like carbohydrate kinase family protein	Q9LNE4	AT1G06020	NaN		NaN	NaN	NaN	NaN	NaN	NaN	alcohol metabolic process;biosynthetic process;carbohydrate metabolic process;cellular metabolic process;cellular process;heterocycle metabolic process;macromolecule metabolic process;metabolic process;polysaccharide metabolic process;primary metabolic process;small molecule metabolic process	GO:0005975;GO:0005976;GO:0006066;GO:0008152;GO:0009058;GO:0009987;GO:0043170;GO:0044237;GO:0044238;GO:0044281;GO:0046483		+	0.0317084	0	n.d.	0	NaN	NaN	NaN	NaN	NaN	NaN	NaN	NaN	NaN	NaN	NaN	NaN	NaN	0	NaN	NaN	NaN	NaN	NaN	NaN	NaN	0.0317084	NaN	NaN	NaN	NaN	NaN	1
AT1G06040	B-box zinc finger family protein	F4IBY7;Q96288	STO	NaN		NaN	NaN	NaN	NaN	NaN	NaN	biosynthetic process;cellular metabolic process;cellular nitrogen compound metabolic process;cellular process;macromolecule metabolic process;metabolic process;nitrogen compound metabolic process;nucleobase-containing compound metabolic process;primary metabolic process;response to abiotic stimulus;response to stimulus;RNA metabolic process	GO:0006139;GO:0006807;GO:0008152;GO:0009058;GO:0009628;GO:0009987;GO:0016070;GO:0034641;GO:0043170;GO:0044237;GO:0044238;GO:0050896		+	7.44677	0.126386	n.d.	0	NaN	NaN	NaN	NaN	NaN	NaN	NaN	NaN	NaN	NaN	NaN	NaN	NaN	0	6.78839	7.32038	7.05713	7.46446	7.43096	7.61075	7.94155	7.70766	7.7867	7.42942	7.55644	7.44677	7.35924	13
AT1G06050	ENHANCED DISEASE RESISTANCE-like protein (DUF1336)	F4IBY8	AT1G06050	34.85	+	3	3	3	6.7	13.4297	0.061892			D	+	3.45685	0.216831	-0.659326	10	13.3126	13.2711	NaN	13.3734	NaN	13.384	13.4526	13.4839	13.6055	NaN	13.4972	13.5674	13.4068	10	4.69101	3.70872	3.78953	3.58262	3.24001	3.54002	3.48725	3.45685	3.05626	3.10857	3.24641	3.24221	3.00869	13
AT1G06060	LisH and RanBPM domains containing protein	A0A1P8AV86;Q9LNE1	AT1G06060	24.575	+	3	3	3	12.8	13.062	0.201586			A	+	4.99815	0.0903726	-0.0309652	13	13.5259	13.0875	12.9285	13.062	13.3099	13.0358	13.3549	12.9901	12.948	12.7191	13.2636	12.8216	13.4052	13	4.96558	5.13405	4.90778	5.06987	5.08145	5.22386	5.12291	5.16191	4.98683	4.82823	4.99815	4.9103	4.607	13
AT1G06070	Basic-leucine zipper (bZIP) transcription factor family protein	Q9LNE0	AT1G06070	47.13	+	8	8	8	22.7	14.1447	0.139			B	+	3.26667	0.141389	0.636483	13	14.1447	14.0849	14.0738	13.828	14.0252	14.0758	14.144	14.2837	14.3922	14.3936	14.4422	14.5249	14.6066	13	3.73477	3.12528	3.26667	3.06041	3.02374	3.01163	3.23373	3.32729	3.78034	3.36248	3.25825	3.28835	3.98069	13
AT1G06080	delta 9 desaturase 1	A0A1P8AU64;O65797	ADS1	NaN		NaN	NaN	NaN	NaN	NaN	NaN	biosynthetic process;cellular ketone metabolic process;cellular lipid metabolic process;cellular metabolic process;cellular process;lipid metabolic process;metabolic process;organic acid metabolic process;primary metabolic process;small molecule metabolic process	GO:0006082;GO:0006629;GO:0008152;GO:0009058;GO:0009987;GO:0042180;GO:0044237;GO:0044238;GO:0044255;GO:0044281		+	3.32946	0.808827	n.d.	0	NaN	NaN	NaN	NaN	NaN	NaN	NaN	NaN	NaN	NaN	NaN	NaN	NaN	0	NaN	NaN	NaN	0.422133	1.925	3.04707	3.48233	3.66541	5.69341	4.41343	2.79577	3.1766	6.10265	10
AT1G06100	Fatty acid desaturase family protein	Q9LND8	AT1G06100	NaN		NaN	NaN	NaN	NaN	NaN	NaN	biosynthetic process;cellular ketone metabolic process;cellular lipid metabolic process;cellular metabolic process;cellular process;lipid metabolic process;metabolic process;organic acid metabolic process;primary metabolic process;small molecule metabolic process	GO:0006082;GO:0006629;GO:0008152;GO:0009058;GO:0009987;GO:0042180;GO:0044237;GO:0044238;GO:0044255;GO:0044281		+	0.835825	0	n.d.	0	NaN	NaN	NaN	NaN	NaN	NaN	NaN	NaN	NaN	NaN	NaN	NaN	NaN	0	NaN	NaN	NaN	NaN	NaN	NaN	NaN	NaN	NaN	NaN	NaN	NaN	0.835825	1
AT1G06110	SKP1/ASK-interacting protein 16	A0A1P8ANB4;A0A1P8AND2;Q9LND7	SKIP16	42.323	+	7	7	7	18.4	11.6314	0.188738	cellular metabolic process;cellular process;macromolecule metabolic process;macromolecule modification;metabolic process;primary metabolic process;protein metabolic process;protein modification by small protein conjugation or removal;protein modification process	GO:0006464;GO:0008152;GO:0009987;GO:0019538;GO:0043170;GO:0043412;GO:0044237;GO:0044238;GO:0070647	E	+	4.52491	0.212264	0.120009	13	11.2917	11.9241	11.8162	11.0057	11.6314	11.5225	11.4817	11.1573	11.4422	11.6732	11.6415	11.8516	11.8202	13	4.73717	4.89982	4.76274	4.58511	4.75619	4.52491	4.55732	4.20062	4.38096	4.03399	4.26877	4.35065	4.37685	13
AT1G06130	glyoxalase 2-4	Q8LDW8	GLX2-4	36.496	+	14	14	13	30.3	16.2649	0.250626	amine metabolic process;biosynthetic process;cellular amino acid metabolic process;cellular ketone metabolic process;cellular metabolic process;cellular nitrogen compound metabolic process;cellular process;metabolic process;nitrogen compound metabolic process;organic acid metabolic process;peptide metabolic process;primary metabolic process;small molecule metabolic process;sulfur compound metabol…	GO:0006082;GO:0006518;GO:0006520;GO:0006790;GO:0006807;GO:0008152;GO:0009058;GO:0009308;GO:0009987;GO:0034641;GO:0042180;GO:0044237;GO:0044238;GO:0044281	C	+	5.13347	0.190999	0.544956	13	16.5051	16.6354	16.8476	16.5155	16.6116	16.3776	16.2545	16.2649	16.0823	16.1148	15.9853	15.9099	15.9144	13	6.54491	5.3388	5.46632	5.14942	5.14798	5.04308	5.13347	5.05026	4.85066	5.29246	4.94247	4.79081	4.78583	13
AT1G06135	transmembrane protein	Q8LCX3	AT1G06135	NaN		NaN	NaN	NaN	NaN	NaN	NaN				+	2.18512	1.10259	n.d.	0	NaN	NaN	NaN	NaN	NaN	NaN	NaN	NaN	NaN	NaN	NaN	NaN	NaN	0	3.28771	NaN	NaN	NaN	NaN	NaN	NaN	NaN	NaN	1.08252	NaN	NaN	NaN	2
AT1G06137	transmembrane protein	F4IBZ9	AT1G06137	NaN		NaN	NaN	NaN	NaN	NaN	NaN				+	1.73083	1.38781	n.d.	0	NaN	NaN	NaN	NaN	NaN	NaN	NaN	NaN	NaN	NaN	NaN	NaN	NaN	0	3.11864	NaN	NaN	NaN	NaN	NaN	NaN	NaN	NaN	0.343024	NaN	NaN	NaN	2
AT1G06140	Pentatricopeptide repeat (PPR) superfamily protein	Q9LND4	MEF3	NaN		NaN	NaN	NaN	NaN	NaN	NaN	cellular metabolic process;cellular nitrogen compound metabolic process;cellular process;macromolecule metabolic process;macromolecule modification;metabolic process;mRNA metabolic process;nitrogen compound metabolic process;nucleobase-containing compound metabolic process;primary metabolic process;RNA metabolic process;RNA modification	GO:0006139;GO:0006807;GO:0008152;GO:0009451;GO:0009987;GO:0016070;GO:0016071;GO:0034641;GO:0043170;GO:0043412;GO:0044237;GO:0044238		+	0.359641	0.162633	n.d.	0	NaN	NaN	NaN	NaN	NaN	NaN	NaN	NaN	NaN	NaN	NaN	NaN	NaN	0	2.70562	0.651508	0.510185	0.197009	0.213873	0.235571	NaN	0.224686	NaN	0.665516	0.0836142	0.359641	0.867875	11
AT1G06143	basic helix loop helix DNA-binding superfamily protein	Q56X05	AT1G06143	NaN		NaN	NaN	NaN	NaN	NaN	NaN				+	0.972226	0.37736	n.d.	0	NaN	NaN	NaN	NaN	NaN	NaN	NaN	NaN	NaN	NaN	NaN	NaN	NaN	0	1.0527	0.561521	0.972226	0.584926	0.428456	0.594866	0.893079	0.576796	1.32535	1.15678	1.26305	1.5528	1.73812	13
AT1G06150	basic helix loop helix (bHLH) DNA-binding superfamily protein	P0C7P8	EMB1444	NaN		NaN	NaN	NaN	NaN	NaN	NaN	anatomical structure development;biological regulation;biosynthetic process;cellular metabolic process;cellular nitrogen compound metabolic process;cellular process;developmental process;macromolecule metabolic process;metabolic process;nitrogen compound metabolic process;nucleobase-containing compound metabolic process;primary metabolic process;RNA metabolic process	GO:0006139;GO:0006807;GO:0008152;GO:0009058;GO:0009987;GO:0016070;GO:0032502;GO:0034641;GO:0043170;GO:0044237;GO:0044238;GO:0048856;GO:0065007		+	4.00544	0.178011	n.d.	0	NaN	NaN	NaN	NaN	NaN	NaN	NaN	NaN	NaN	NaN	NaN	NaN	NaN	0	3.57896	3.99617	3.73875	4.21861	4.00544	3.89373	4.1642	3.70619	4.18346	3.68601	4.18312	4.0841	4.40484	13
AT1G06160	octadecanoid-responsive AP2/ERF 59	Q9LND1	ORA59	NaN		NaN	NaN	NaN	NaN	NaN	NaN	biological regulation;biosynthetic process;cellular metabolic process;cellular nitrogen compound metabolic process;cellular process;immune system process;macromolecule metabolic process;metabolic process;multi-organism process;nitrogen compound metabolic process;nucleobase-containing compound metabolic process;primary metabolic process;response to biotic stimulus;response to chemical stimulus;res…	GO:0002376;GO:0006139;GO:0006807;GO:0006950;GO:0007165;GO:0008152;GO:0009058;GO:0009607;GO:0009719;GO:0009987;GO:0016070;GO:0034641;GO:0042221;GO:0043170;GO:0044237;GO:0044238;GO:0050896;GO:0051704;GO:0065007		+	4.0786	0.608249	n.d.	0	NaN	NaN	NaN	NaN	NaN	NaN	NaN	NaN	NaN	NaN	NaN	NaN	NaN	0	3.79165	5.15458	4.13395	5.65672	4.1967	3.48516	4.68685	4.32274	4.0786	3.06602	3.05195	2.34017	0.751361	13
AT1G06180	myb domain protein 13	Q9LNC9	MYB13	NaN		NaN	NaN	NaN	NaN	NaN	NaN	biological regulation;response to abiotic stimulus;response to chemical stimulus;response to endogenous stimulus;response to osmotic stress;response to stimulus;response to stress	GO:0006950;GO:0006970;GO:0009628;GO:0009719;GO:0042221;GO:0050896;GO:0065007		+	1.9619	0.854579	n.d.	0	NaN	NaN	NaN	NaN	NaN	NaN	NaN	NaN	NaN	NaN	NaN	NaN	NaN	0	3.95855	2.8924	3.25389	1.64135	1.9619	0.776126	0.918597	1.74723	1.10733	1.37317	2.53185	2.34616	3.59381	13
AT1G06190	Rho termination factor	A0A1P8AM09;A0A1P8AM12;Q94K75	RHON1	NaN		NaN	NaN	NaN	NaN	NaN	NaN	biosynthetic process;cellular metabolic process;cellular nitrogen compound metabolic process;cellular process;macromolecule metabolic process;metabolic process;mRNA metabolic process;mRNA processing;nitrogen compound metabolic process;nucleobase-containing compound metabolic process;primary metabolic process;response to chemical stimulus;response to endogenous stimulus;response to stimulus;RNA me…	GO:0006139;GO:0006353;GO:0006396;GO:0006397;GO:0006807;GO:0008152;GO:0009058;GO:0009719;GO:0009987;GO:0016070;GO:0016071;GO:0034641;GO:0042221;GO:0043170;GO:0044237;GO:0044238;GO:0050896		+	5.69772	0.594292	n.d.	0	NaN	NaN	NaN	NaN	NaN	NaN	NaN	NaN	NaN	NaN	NaN	NaN	NaN	0	4.31501	5.06273	4.98948	5.34193	5.36573	5.53093	5.69772	6.16501	6.29201	6.04495	6.6221	6.7405	7.24579	13
AT1G06200	Peptidase S24/S26A/S26B/S26C family protein	A0A1P8AQV9;Q8W476	AT1G06200	23.249	+	2	2	2	15	13.0084	0.0750322			B	+	5.86801	0.0922022	-0.390066	13	12.9441	12.93	13.0084	12.9334	12.8693	12.9823	13.0731	12.9437	13.0343	13.0896	13.3282	13.2849	13.5781	13	5.70389	5.90931	5.98102	5.96021	5.89016	5.9717	5.83316	5.86801	5.84821	5.70789	5.58011	5.57929	5.9091	13
AT1G06210	ENTH/VHS/GAT family protein	Q9LNC6	AT1G06210	42.797	+	6	6	6	16.7	13.8968	0.199661	establishment of localization;protein transport;transport	GO:0006810;GO:0015031;GO:0051234	B	+	4.50361	0.145916	0.0529299	13	13.9381	14.1077	13.682	13.6749	13.6971	13.8968	13.9626	13.8939	13.5966	13.7757	13.9158	14.1218	14.1997	13	4.9124	4.41584	4.85144	4.58181	4.5516	4.50361	4.56042	4.24037	4.22704	4.30591	4.37371	4.35769	4.67831	13
AT1G06220	Ribosomal protein S5/Elongation factor G/III/V family protein	Q9LNC5	MEE5	110.44	+	32	32	8	34.1	17.8751	0.120707	biological regulation;developmental process;embryo development	GO:0009790;GO:0032502;GO:0065007	B	+	4.3671	0.123384	0.90579	13	17.5452	17.7543	17.8583	17.7942	17.8416	17.8017	17.8751	17.9649	18.0022	18.1038	18.0902	18.219	18.2131	13	4.20449	4.24372	4.32962	4.31047	4.32825	4.16343	4.42538	4.3671	4.45667	4.76682	4.86274	4.84191	4.97055	13
AT1G06230	global transcription factor group E4	Q9LNC4	GTE4	84.094	+	22	22	22	30.8	15.9623	0.0547304	anatomical structure development;biological regulation;biosynthetic process;cellular metabolic process;cellular nitrogen compound metabolic process;cellular process;developmental process;genetic transfer;macromolecule metabolic process;metabolic process;multi-organism process;nitrogen compound metabolic process;nucleobase-containing compound metabolic process;primary metabolic process;regulation …	GO:0006139;GO:0006807;GO:0007346;GO:0008152;GO:0009058;GO:0009292;GO:0009987;GO:0016070;GO:0032502;GO:0034641;GO:0043170;GO:0044237;GO:0044238;GO:0048856;GO:0051704;GO:0051726;GO:0065007	B	+	4.59848	0.0878077	-0.249468	13	15.8709	15.9492	15.9943	15.9778	15.9075	15.9106	15.867	15.9411	15.9623	16.0993	16.1269	16.1563	16.2355	13	5.40504	4.83113	4.70753	4.55821	4.58493	4.59473	4.57641	4.63237	4.31345	4.59848	4.70683	4.73043	4.51067	13
AT1G06240	diiron containing four-helix bundle family ferritin protein%2C putative (Protein of unknown function DUF455)	Q8H109	AT1G06240	NaN		NaN	NaN	NaN	NaN	NaN	NaN				+	3.19753	0.114778	n.d.	0	NaN	NaN	NaN	NaN	NaN	NaN	NaN	NaN	NaN	NaN	NaN	NaN	NaN	0	1.58231	3.38927	2.96791	2.98047	3.19753	3.08275	3.15249	3.20066	3.40846	3.10488	3.28485	3.29236	3.45043	13
AT1G06270	Pentatricopeptide repeat (PPR) superfamily protein	Q9LNC0	AT1G06270	NaN		NaN	NaN	NaN	NaN	NaN	NaN				+	0.809199	0.140943	n.d.	0	NaN	NaN	NaN	NaN	NaN	NaN	NaN	NaN	NaN	NaN	NaN	NaN	NaN	0	0.71876	0.950142	0.650868	0.809199	0.735096	0.597906	0.752947	0.794506	1.65568	0.890352	1.40789	1.33371	2.30875	13
AT1G06290	acyl-CoA oxidase 3	P0CZ23	ACX3	NaN		NaN	NaN	NaN	NaN	NaN	NaN	catabolic process;cellular ketone metabolic process;cellular lipid metabolic process;cellular metabolic process;cellular process;lipid metabolic process;metabolic process;organic acid metabolic process;primary metabolic process;small molecule metabolic process	GO:0006082;GO:0006629;GO:0008152;GO:0009056;GO:0009987;GO:0042180;GO:0044237;GO:0044238;GO:0044255;GO:0044281		+	5.26657	0.0748224	n.d.	0	NaN	NaN	NaN	NaN	NaN	NaN	NaN	NaN	NaN	NaN	NaN	NaN	NaN	0	5.93619	4.79553	5.29904	5.14368	5.23176	5.34139	5.33115	5.16722	5.06366	5.36293	5.26657	5.27783	5.23294	13
AT1G06350	Fatty acid desaturase family protein	Q9LMI4	ADS4	NaN		NaN	NaN	NaN	NaN	NaN	NaN	biosynthetic process;cellular ketone metabolic process;cellular lipid metabolic process;cellular metabolic process;cellular process;lipid metabolic process;metabolic process;organic acid metabolic process;primary metabolic process;small molecule metabolic process	GO:0006082;GO:0006629;GO:0008152;GO:0009058;GO:0009987;GO:0042180;GO:0044237;GO:0044238;GO:0044255;GO:0044281		+	1.18706	0.160357	n.d.	0	NaN	NaN	NaN	NaN	NaN	NaN	NaN	NaN	NaN	NaN	NaN	NaN	NaN	0	NaN	NaN	NaN	NaN	NaN	NaN	NaN	NaN	NaN	0.405689	1.22115	1.15298	1.47369	4
AT1G06360	Fatty acid desaturase family protein	A0A1P8AN77;Q9LMI3	AT1G06360	NaN		NaN	NaN	NaN	NaN	NaN	NaN	biosynthetic process;cellular ketone metabolic process;cellular lipid metabolic process;cellular metabolic process;cellular process;lipid metabolic process;metabolic process;organic acid metabolic process;primary metabolic process;small molecule metabolic process	GO:0006082;GO:0006629;GO:0008152;GO:0009058;GO:0009987;GO:0042180;GO:0044237;GO:0044238;GO:0044255;GO:0044281		+	4.76766	0.676334	n.d.	0	NaN	NaN	NaN	NaN	NaN	NaN	NaN	NaN	NaN	NaN	NaN	NaN	NaN	0	NaN	NaN	NaN	NaN	NaN	NaN	NaN	1.71419	3.92184	4.28088	5.46184	5.42615	5.25444	6
AT1G06380	Ribosomal protein L1p/L10e family	Q9LMI1	AT1G06380	NaN		NaN	NaN	NaN	NaN	NaN	NaN				+	2.93235	0.317828	n.d.	0	NaN	NaN	NaN	NaN	NaN	NaN	NaN	NaN	NaN	NaN	NaN	NaN	NaN	0	2.00873	2.8073	2.71639	2.86543	2.72829	2.52473	2.93235	3.28794	3.34161	3.02315	3.25018	3.29993	3.39127	13
AT1G06390	GSK3/SHAGGY-like protein kinase 1	Q39012	GSK1	46.024	+	6	2	0	13.5	11.4194	0.12946	biological regulation;cellular metabolic process;cellular process;macromolecule metabolic process;macromolecule modification;metabolic process;phosphorus metabolic process;primary metabolic process;protein metabolic process;protein modification process;protein phosphorylation;response to abiotic stimulus;response to chemical stimulus;response to endogenous stimulus;response to osmotic stress;resp…	GO:0006464;GO:0006468;GO:0006793;GO:0006950;GO:0006970;GO:0007165;GO:0008152;GO:0009628;GO:0009719;GO:0009987;GO:0019538;GO:0042221;GO:0043170;GO:0043412;GO:0044237;GO:0044238;GO:0050896;GO:0065007	B	+	5.50068	0.104583	0.136957	13	11.4194	11.206	10.818	11.29	11.4227	11.1835	11.383	11.2582	11.5785	11.5615	11.4806	11.4978	11.4974	13	5.0803	5.29226	5.29702	5.38434	5.42968	5.59316	5.60526	5.68805	5.50068	5.58651	5.5645	5.55711	5.12958	13
AT1G06400	Ras-related small GTP-binding family protein	P28185	ARA-2	23.927	+	11	8	8	38.4	16.0882	0.140369	biological regulation;cellular process;establishment of localization;metabolic process;protein transport;response to chemical stimulus;response to endogenous stimulus;response to stimulus;signal transduction;transport	GO:0006810;GO:0007165;GO:0008152;GO:0009719;GO:0009987;GO:0015031;GO:0042221;GO:0050896;GO:0051234;GO:0065007	C	+	5.62282	0.227998	0.665376	13	16.5022	16.0769	16.2643	16.4151	16.4288	16.2725	16.2286	16.0063	16.0882	16.014	16.075	15.8647	16.0562	13	6.65525	6.0706	6.16001	5.66198	5.83764	5.75819	5.49013	5.62282	5.39482	5.52122	5.24545	5.25837	5.059	13
AT1G06410	trehalose-phosphatase/synthase 7	Q9LMI0	TPS7	96.687	+	39	39	35	44.4	18.1169	0.079052	biosynthetic process;carbohydrate metabolic process;cellular metabolic process;cellular process;metabolic process;oligosaccharide metabolic process;primary metabolic process	GO:0005975;GO:0008152;GO:0009058;GO:0009311;GO:0009987;GO:0044237;GO:0044238	C	+	5.79192	0.152145	-0.0234378	13	18.0378	18.2329	18.2651	18.2354	18.2993	18.1847	18.1169	18.1814	18.0864	18.1101	17.9597	18.0379	17.897	13	6.42296	5.60684	5.62788	5.7111	5.7289	5.94406	5.96982	5.88892	5.89846	6.17193	5.7867	5.79192	5.32992	13
AT1G06420	DNA ligase-like protein	F4IDM0;Q9LMH9	AT1G06420	NaN		NaN	NaN	NaN	NaN	NaN	NaN				+	0.266877	0.174252	n.d.	0	NaN	NaN	NaN	NaN	NaN	NaN	NaN	NaN	NaN	NaN	NaN	NaN	NaN	0	NaN	NaN	NaN	NaN	NaN	NaN	NaN	NaN	NaN	NaN	0.919569	0.266877	0.0926255	3
AT1G06430	FTSH protease 8	Q8W585	FTSH8	NaN		NaN	NaN	NaN	NaN	NaN	NaN	catabolic process;cellular metabolic process;cellular process;developmental process;macromolecule metabolic process;metabolic process;multicellular organismal development;multicellular organismal process;primary metabolic process;protein catabolic process;protein metabolic process	GO:0007275;GO:0008152;GO:0009056;GO:0009987;GO:0019538;GO:0030163;GO:0032501;GO:0032502;GO:0043170;GO:0044237;GO:0044238		+	5.69617	0.279767	n.d.	0	NaN	NaN	NaN	NaN	NaN	NaN	NaN	NaN	NaN	NaN	NaN	NaN	NaN	0	6.35068	6.32211	6.19255	5.69617	5.81024	5.96274	5.97594	5.55772	5.22859	5.43928	5.44669	5.39972	5.12465	13
AT1G06440	Ubiquitin carboxyl-terminal hydrolase family protein	Q9SHI9	AT1G06440	NaN		NaN	NaN	NaN	NaN	NaN	NaN				+	0.416427	0.287507	n.d.	0	NaN	NaN	NaN	NaN	NaN	NaN	NaN	NaN	NaN	NaN	NaN	NaN	NaN	0	0.111535	0.416427	0.248469	0.271162	0.591705	0.128921	NaN	NaN	0.391139	0.721529	0.821055	0.881689	1.05825	11
AT1G06450	Polynucleotidyl transferase%2C ribonuclease H-like superfamily protein	Q9SHJ0	AT1G06450	NaN		NaN	NaN	NaN	NaN	NaN	NaN	biological regulation;biosynthetic process;catabolic process;cellular metabolic process;cellular nitrogen compound metabolic process;cellular process;macromolecule metabolic process;metabolic process;mRNA metabolic process;nitrogen compound metabolic process;nucleobase-containing compound metabolic process;primary metabolic process;RNA catabolic process;RNA metabolic process	GO:0006139;GO:0006401;GO:0006807;GO:0008152;GO:0009056;GO:0009058;GO:0009987;GO:0016070;GO:0016071;GO:0034641;GO:0043170;GO:0044237;GO:0044238;GO:0065007		+	0.748624	0.200609	n.d.	0	NaN	NaN	NaN	NaN	NaN	NaN	NaN	NaN	NaN	NaN	NaN	NaN	NaN	0	0.537839	0.548014	0.687228	0.710546	0.748624	0.749655	0.881621	0.341489	1.47414	0.625737	1.46403	1.33476	1.42064	13
AT1G06460	alpha-crystallin domain 32.1	Q208N7	ACD32.1	31.222	+	12	12	12	47.4	17.2418	0.116234			C	+	7.2387	0.450376	0.724327	13	16.9494	17.2098	17.3756	17.3792	17.2598	17.2997	17.1679	17.358	17.2572	17.2418	16.9449	16.999	16.8759	13	6.78508	7.2387	6.6803	7.45713	7.47727	7.60105	6.92411	7.69082	7.68908	7.57872	6.35616	6.53359	6.68349	13
AT1G06470	Nucleotide/sugar transporter family protein	Q8H184	AT1G06470	46.452	+	2	2	2	4.6	11.9971	0.138746	carbohydrate transport;cellular process;establishment of localization;transmembrane transport;transport	GO:0006810;GO:0008643;GO:0009987;GO:0051234;GO:0055085	B	+	4.1773	0.206228	0.518574	13	11.9409	12.0838	11.8005	11.7456	11.8484	11.9358	11.9971	12.2137	11.9619	12.2683	12.1358	12.3805	12.092	13	3.97016	3.66595	3.55873	4.01876	3.94183	4.1773	3.97107	4.32545	4.51966	4.21604	4.31087	4.37023	4.42921	13
AT1G06475	transmembrane protein	Q6DSU2	AT1G06475	NaN		NaN	NaN	NaN	NaN	NaN	NaN				+	0.552253	0.381608	n.d.	0	NaN	NaN	NaN	NaN	NaN	NaN	NaN	NaN	NaN	NaN	NaN	NaN	NaN	0	3.22357	0.343095	0.482256	0.427506	0.51268	1.66222	0.552253	0.170645	1.86187	0.202214	1.81016	1.77429	1.83785	13
AT1G06490	glucan synthase-like 7	E9KSP0;Q9SHJ3	CalS7	224.97	+	6	4	4	3.2	12.1006	0.102959	biological regulation;biosynthetic process;carbohydrate metabolic process;cell wall organization;cell wall organization or biogenesis;cellular metabolic process;cellular process;macromolecule metabolic process;metabolic process;polysaccharide metabolic process;primary metabolic process	GO:0005975;GO:0005976;GO:0008152;GO:0009058;GO:0009987;GO:0043170;GO:0044237;GO:0044238;GO:0065007;GO:0071554;GO:0071555	C	+	1.46875	0.0350063	n.d.	5	12.1075	12.1341	12.2068	11.9216	12.1006	12.2112	12.2023	12.0894	12.3831	12.0393	11.9977	11.7708	11.7877	13	NaN	NaN	NaN	NaN	NaN	NaN	0.340523	NaN	NaN	0.345011	1.49121	1.46875	1.50376	5
AT1G06500	hypothetical protein	Q8VY54	AT1G06500	14.687	+	2	2	2	26.5	13.3523	0.288049			C	+	4.70292	0.117125	-0.893688	10	14.7229	NaN	13.6937	NaN	13.0899	13.047	12.8543	13.2856	NaN	13.419	13.2792	13.6993	13.6231	10	3.92238	4.82005	4.55017	4.80068	4.77032	4.8484	4.70292	4.82441	4.62959	4.47738	4.72687	4.69278	4.45345	13
AT1G06510	forkhead-associated domain protein	Q84K72	AT1G06510	30.807	+	5	5	5	19.9	13.7723	0.162415			A	+	4.80917	0.118016	-0.0110484	13	14.0528	13.729	13.5862	13.6394	13.7107	13.8505	13.9347	13.7723	13.8011	13.5593	14.0159	13.5272	14.037	13	4.37074	4.7654	4.80917	4.76766	4.79867	4.79012	4.92875	4.97344	5.05302	4.72883	4.92719	5.02399	5.18738	13
AT1G06515	transmembrane protein%2C putative (DUF3317)	A8MSB8	AT1G06515	NaN		NaN	NaN	NaN	NaN	NaN	NaN				+	4.99816	0.291332	n.d.	0	NaN	NaN	NaN	NaN	NaN	NaN	NaN	NaN	NaN	NaN	NaN	NaN	NaN	0	4.77692	4.7075	4.70461	4.85776	4.87081	4.81558	4.99816	5.50571	5.93014	5.36362	5.28949	5.40865	5.49896	13
AT1G06520	glycerol-3-phosphate acyltransferase 1	Q9SHJ5	GPAT1	NaN		NaN	NaN	NaN	NaN	NaN	NaN	biosynthetic process;cell differentiation;cellular lipid metabolic process;cellular metabolic process;cellular process;developmental process;glycerol ether metabolic process;lipid metabolic process;metabolic process;primary metabolic process;response to abiotic stimulus;response to stimulus;small molecule metabolic process	GO:0006629;GO:0006662;GO:0008152;GO:0009058;GO:0009628;GO:0009987;GO:0030154;GO:0032502;GO:0044237;GO:0044238;GO:0044255;GO:0044281;GO:0050896		+	0.830203	0.436943	n.d.	0	NaN	NaN	NaN	NaN	NaN	NaN	NaN	NaN	NaN	NaN	NaN	NaN	NaN	0	3.88321	0.619324	1.26715	0.830203	0.170443	NaN	NaN	NaN	NaN	NaN	NaN	NaN	NaN	5
AT1G06530	Tropomyosin-like protein	Q9SHJ6	PMD2	36.119	+	30	30	30	64.1	18.1714	0.0462723	cellular component organization;cellular process;mitochondrion organization;organelle organization	GO:0006996;GO:0007005;GO:0009987;GO:0016043	D	+	5.45495	0.139175	-0.381431	13	18.0373	18.1141	18.1333	18.2448	18.187	18.2033	18.2953	18.1714	18.2017	18.1182	18.2176	18.1674	18.0927	13	5.76539	5.66488	5.68786	5.47925	5.39898	5.30889	5.46011	5.64817	5.31577	5.13594	5.34706	5.37105	5.45495	13
AT1G06550	ATP-dependent caseinolytic (Clp) protease/crotonase family protein	Q9SHJ8	AT1G06550	43.257	+	21	21	21	54	17.4538	0.300934	response to abiotic stimulus;response to stimulus	GO:0009628;GO:0050896	B	+	4.02011	0.215468	0.780091	13	16.7764	16.7436	16.6446	17.1179	17.0025	17.1708	17.4538	17.5845	17.6391	17.767	17.7255	17.7547	17.6956	13	3.39647	3.82378	3.6778	4.04494	3.82629	3.80464	4.02011	4.04136	4.52963	4.00594	4.98526	5.02104	5.07147	13
AT1G06560	NOL1/NOP2/sun family protein	Q84MA1	AT1G06560	65.512	+	11	11	11	21.9	14.3678	0.0882578			B	+	2.72303	0.215056	0.748844	13	14.1644	14.2873	14.1521	14.3718	14.285	14.3599	14.4847	14.3289	14.3678	14.6298	14.4993	14.456	14.6756	13	2.09768	2.58243	2.53264	2.68909	2.58833	2.40572	2.72303	2.86414	2.98071	2.93809	3.33439	3.49156	3.45274	13
AT1G06570	4-hydroxyphenylpyruvate dioxygenase	F4IDP2;P93836	PDS1	48.815	+	10	10	10	24.7	16.1301	0.214521	amine metabolic process;catabolic process;cellular amino acid metabolic process;cellular aromatic compound metabolic process;cellular ketone metabolic process;cellular metabolic process;cellular nitrogen compound metabolic process;cellular process;metabolic process;nitrogen compound metabolic process;organic acid metabolic process;primary metabolic process;small molecule metabolic process	GO:0006082;GO:0006520;GO:0006725;GO:0006807;GO:0008152;GO:0009056;GO:0009308;GO:0009987;GO:0034641;GO:0042180;GO:0044237;GO:0044238;GO:0044281	C	+	4.83332	0.293341	0.797053	13	16.8733	16.488	16.7924	16.3729	16.3899	16.3447	16.1301	16.1109	16.0297	15.9757	15.9657	15.9779	15.9008	13	6.37253	5.57446	5.3025	4.81032	4.83332	5.01531	5.12666	4.88639	3.75867	4.12096	4.80171	4.70307	4.42172	13
AT1G06580	Pentatricopeptide repeat (PPR) superfamily protein	A0A1P8AN74;Q9SHK2	AT1G06580	NaN		NaN	NaN	NaN	NaN	NaN	NaN				+	0.955004	0.168543	n.d.	0	NaN	NaN	NaN	NaN	NaN	NaN	NaN	NaN	NaN	NaN	NaN	NaN	NaN	0	0.684876	1.19305	0.823748	0.853816	0.986092	0.955004	0.867091	1.19494	1.2355	0.786461	1.13225	1.22465	0.823032	13
AT1G06590	anaphase-promoting complex subunit	Q8H1U4	AT1G06590	101.04	+	4	4	4	4.6	12.4751	0.194652	cell division;cellular component organization;cellular metabolic process;cellular process;macromolecule metabolic process;macromolecule modification;metabolic process;mitosis;nuclear division;organelle fission;organelle organization;primary metabolic process;protein metabolic process;protein modification by small protein conjugation or removal;protein modification process	GO:0000280;GO:0006464;GO:0006996;GO:0007067;GO:0008152;GO:0009987;GO:0016043;GO:0019538;GO:0043170;GO:0043412;GO:0044237;GO:0044238;GO:0048285;GO:0051301;GO:0070647	B	+	1.82842	0.129127	0.463873	10	11.9207	12.2862	NaN	12.3906	NaN	12.2747	12.4085	12.5878	12.5416	NaN	12.8244	12.9765	13.0394	10	1.92449	1.82842	1.55088	1.91298	1.84334	1.79732	1.69701	1.68702	1.63933	1.7711	2.07296	1.95755	2.17097	13
AT1G06620	2-oxoglutarate (2OG) and Fe(II)-dependent oxygenase superfamily protein	A0A1P8AM08;Q84MB3	AT1G06620	NaN		NaN	NaN	NaN	NaN	NaN	NaN				+	3.66337	0.792427	n.d.	0	NaN	NaN	NaN	NaN	NaN	NaN	NaN	NaN	NaN	NaN	NaN	NaN	NaN	0	7.33617	4.2035	6.28841	4.13787	4.45579	4.04865	2.66718	2.44847	0.358854	3.66337	2.98119	1.89507	3.37235	13
AT1G06630	F-box/RNI-like superfamily protein	A0A1P8ARQ2;A0A1P8ARR9;A0A1P8ARS0;F4IDP6;P0C2G0	AT1G06630	NaN		NaN	NaN	NaN	NaN	NaN	NaN				+	4.05591	0.0556164	n.d.	0	NaN	NaN	NaN	NaN	NaN	NaN	NaN	NaN	NaN	NaN	NaN	NaN	NaN	0	3.98311	4.05944	3.81327	4.07578	4.19274	4.11075	3.97997	4.05644	3.786	3.89224	4.05591	4.0003	4.09723	13
AT1G06640	2-oxoglutarate (2OG) and Fe(II)-dependent oxygenase superfamily protein	F4IDQ0;Q9C5K7	AT1G06640	41.745	+	10	3	3	21.7	12.9441	0.199104			B	+	6.38972	0.503929	0.332042	10	12.4094	12.6561	NaN	12.705	NaN	12.9292	13.0234	12.959	12.7836	NaN	13.0074	13.1818	13.2711	10	5.47842	5.86559	6.89622	6.95771	6.75359	7.0224	6.38972	6.42199	6.24043	5.88579	6.01954	5.78171	6.68615	13
AT1G06645	2-oxoglutarate (2OG) and Fe(II)-dependent oxygenase superfamily protein	F4IDQ2	AT1G06645	NaN		NaN	NaN	NaN	NaN	NaN	NaN				+	3.53832	0.241544	n.d.	0	NaN	NaN	NaN	NaN	NaN	NaN	NaN	NaN	NaN	NaN	NaN	NaN	NaN	0	3.74864	4.91087	4.05225	3.51975	3.89887	3.29678	3.41584	3.67484	4.06308	3.3047	3.11245	3.23756	3.53832	13
AT1G06650	2-oxoglutarate (2OG) and Fe(II)-dependent oxygenase superfamily protein	Q8H1S4	AT1G06650	42.02	+	20	20	12	46.3	17.202	0.356493			C	+	6.32648	0.444975	0.965176	13	18.0666	17.8621	17.6644	17.4739	17.5585	17.3315	17.202	17.112	16.9095	17.0313	16.7366	16.6019	16.5631	13	7.21351	6.77145	6.82157	6.38349	6.46337	6.34927	6.13513	6.32648	5.82371	6.08652	5.83329	5.8568	5.6063	13
AT1G06660	aspartyl/glutamyl-tRNA(Asn/Gln) amidotransferase subunit	F4IDQ5	JASON	NaN		NaN	NaN	NaN	NaN	NaN	NaN	biological regulation;cell cycle;cellular process;developmental process;meiotic cell cycle	GO:0007049;GO:0009987;GO:0032502;GO:0051321;GO:0065007		+	0.439457	0.0620369	n.d.	0	NaN	NaN	NaN	NaN	NaN	NaN	NaN	NaN	NaN	NaN	NaN	NaN	NaN	0	NaN	NaN	NaN	NaN	NaN	NaN	NaN	NaN	NaN	NaN	0.439457	0.37742	1.61881	3
AT1G06670	nuclear DEIH-boxhelicase	A0A1P8ASP8;F4IDQ6	NIH	171.55	+	15	15	13	12.1	14.0434	0.238888	cellular metabolic process;cellular nitrogen compound metabolic process;cellular process;DNA geometric change;DNA metabolic process;macromolecule metabolic process;metabolic process;nitrogen compound metabolic process;nucleobase-containing compound metabolic process;primary metabolic process;RNA metabolic process;RNA processing	GO:0006139;GO:0006259;GO:0006396;GO:0006807;GO:0008152;GO:0009987;GO:0016070;GO:0032392;GO:0034641;GO:0043170;GO:0044237;GO:0044238	B	+	3.48876	0.180444	0.600749	13	13.9115	13.8045	13.6376	13.9319	13.7665	13.8732	14.116	14.0434	14.107	14.404	14.3014	14.6417	14.751	13	3.69082	3.61966	3.48876	3.40897	3.39744	2.97514	3.30831	3.11897	3.44764	3.50418	3.8311	3.92519	3.95402	13
AT1G06680	photosystem II subunit P-1	Q42029	PSBP-1	NaN		NaN	NaN	NaN	NaN	NaN	NaN	cellular metabolic process;cellular process;generation of precursor metabolites and energy;metabolic process;multi-organism process;response to biotic stimulus;response to stimulus;response to stress	GO:0006091;GO:0006950;GO:0008152;GO:0009607;GO:0009987;GO:0044237;GO:0050896;GO:0051704		+	11.8122	0.462702	n.d.	0	NaN	NaN	NaN	NaN	NaN	NaN	NaN	NaN	NaN	NaN	NaN	NaN	NaN	0	9.05964	10.6563	10.3792	11.3495	11.2185	11.9535	12.2391	12.3328	12.3989	11.8822	11.9322	11.8122	11.8035	13
AT1G06690	NAD(P)-linked oxidoreductase superfamily protein	Q94A68	AT1G06690	41.497	+	14	14	14	33.7	17.9441	0.0873604			C	+	4.80281	0.0894084	0.297619	13	17.6325	18.0315	18.0418	18.098	17.9825	17.9672	17.9441	17.9927	17.9143	17.9234	17.7221	17.6048	17.5865	13	3.78366	4.97409	4.5786	4.79998	4.80281	4.74799	4.89333	4.86358	4.60189	4.64055	4.89222	4.84889	4.8526	13
AT1G06700	Protein kinase superfamily protein	Q8H1G6	AT1G06700	NaN		NaN	NaN	NaN	NaN	NaN	NaN	biological regulation;cellular metabolic process;cellular process;macromolecule metabolic process;macromolecule modification;metabolic process;phosphorus metabolic process;primary metabolic process;protein metabolic process;protein modification process;protein phosphorylation;response to chemical stimulus;response to endogenous stimulus;response to stimulus;signal transduction	GO:0006464;GO:0006468;GO:0006793;GO:0007165;GO:0008152;GO:0009719;GO:0009987;GO:0019538;GO:0042221;GO:0043170;GO:0043412;GO:0044237;GO:0044238;GO:0050896;GO:0065007		+	5.48316	0.0781016	n.d.	0	NaN	NaN	NaN	NaN	NaN	NaN	NaN	NaN	NaN	NaN	NaN	NaN	NaN	0	5.51414	5.7185	5.45934	5.62493	5.69969	5.53478	5.48316	5.38977	5.58273	5.4115	5.40505	5.33519	5.4362	13
AT1G06710	Tetratricopeptide repeat (TPR)-like superfamily protein	A0A1P8AQ62;Q9M9X9	AT1G06710	NaN		NaN	NaN	NaN	NaN	NaN	NaN				+	1.18342	0.310715	n.d.	0	NaN	NaN	NaN	NaN	NaN	NaN	NaN	NaN	NaN	NaN	NaN	NaN	NaN	0	0.7391	1.26332	0.872708	1.18342	1.03516	0.719195	1.04361	0.818216	1.52526	1.1958	1.50502	1.41087	2.33824	13
AT1G06720	P-loop containing nucleoside triphosphate hydrolases superfamily protein	A0A1P8AVE9;A0A1P8AVJ3;F4IDR3	AT1G06720	134.43	+	19	19	19	19.1	14.5626	0.209405	cellular process;ribosome biogenesis	GO:0009987;GO:0042254	B	+	3.36341	0.164901	0.874098	13	14.3931	14.6031	14.3532	14.3627	14.1549	14.3408	14.4502	14.5626	14.5714	15.0007	15.0121	15.3049	15.519	13	2.84874	3.47428	3.21963	3.52832	3.36341	2.78336	3.24954	3.24812	3.29282	3.81027	3.94712	4.13253	4.28242	13
AT1G06730	pfkB-like carbohydrate kinase family protein	Q9ASV2	AT1G06730	52.762	+	2	2	2	4.5	12.1072	0.190821			B	+	2.93932	0.310865	0.835825	13	11.9164	12.0702	11.7894	11.883	12.1072	12.086	12.0166	12.287	12.3549	12.2778	12.5281	12.6054	12.6613	13	2.38085	2.53435	2.60746	2.75623	2.59345	2.9294	3.07227	3.07034	3.08025	2.93932	3.46855	3.25018	3.36728	13
AT1G06740	MuDR family transposase	Q9M9Y2	MUG3	NaN		NaN	NaN	NaN	NaN	NaN	NaN				+	1.1588	0.12161	n.d.	0	NaN	NaN	NaN	NaN	NaN	NaN	NaN	NaN	NaN	NaN	NaN	NaN	NaN	0	0.796811	1.1328	1.32539	1.18592	1.23492	1.1588	1.21073	0.686833	1.03217	1.03719	1.45363	1.06428	1.53252	13
AT1G06760	winged-helix DNA-binding transcription factor family protein	P26568	AT1G06760	28.946	+	8	5	5	18.6	13.723	0.402096	cellular component assembly;cellular component organization;cellular macromolecular complex assembly;cellular process;chromatin organization;chromosome organization;macromolecular complex assembly;organelle organization	GO:0006325;GO:0006996;GO:0009987;GO:0016043;GO:0022607;GO:0034622;GO:0051276;GO:0065003	B	+	6.58299	0.102786	0.187682	10	13.8782	NaN	13.281	NaN	13.2013	13.1567	13.6831	13.541	NaN	13.7629	14.0852	14.4984	14.4041	10	6.79501	6.40466	6.75438	6.5028	6.4802	6.37083	6.57596	6.72416	6.67431	6.17792	6.59563	6.58299	6.66318	13
AT1G06770	DREB2A-interacting protein 1	A0A1P8ARB2;Q9M9Y4	DRIP1	NaN		NaN	NaN	NaN	NaN	NaN	NaN	cellular metabolic process;cellular process;macromolecule metabolic process;macromolecule modification;metabolic process;primary metabolic process;protein metabolic process;protein modification by small protein conjugation or removal;protein modification process;response to abiotic stimulus;response to chemical stimulus;response to stimulus;response to stress	GO:0006464;GO:0006950;GO:0008152;GO:0009628;GO:0009987;GO:0019538;GO:0042221;GO:0043170;GO:0043412;GO:0044237;GO:0044238;GO:0050896;GO:0070647		+	2.80396	0.140824	n.d.	0	NaN	NaN	NaN	NaN	NaN	NaN	NaN	NaN	NaN	NaN	NaN	NaN	NaN	0	3.04721	2.95586	2.80396	2.81066	2.67885	2.66314	2.75744	2.74828	2.47243	2.55869	2.88506	3.09027	2.95464	13
AT1G06780	galacturonosyltransferase 6	F4IDS0;Q9M9Y5	GAUT6	67.536	+	3	3	3	7	12.5763	0.889788	biosynthetic process;carbohydrate metabolic process;cell wall organization;cell wall organization or biogenesis;cellular metabolic process;cellular process;macromolecule metabolic process;metabolic process;polysaccharide metabolic process;primary metabolic process	GO:0005975;GO:0005976;GO:0008152;GO:0009058;GO:0009987;GO:0043170;GO:0044237;GO:0044238;GO:0071554;GO:0071555	C	+	3.0383	0.133897	0.497576	13	13.4661	14.8381	14.116	13.0739	13.8095	13.5053	12.5606	12.5763	12.0025	11.7018	10.3011	11.8563	11.0577	13	4.40722	3.29697	3.35216	3.07189	3.07071	3.17491	2.93586	2.9137	2.95173	3.0383	2.82738	2.89556	2.9044	13
AT1G06790	RNA polymerase Rpb7 N-terminal domain-containing protein	F4HNT3;Q9M9Y6	AT1G06790	21.284	+	5	5	5	30.2	12.3134	0.0693388	biosynthetic process;cellular metabolic process;cellular nitrogen compound metabolic process;cellular process;macromolecule metabolic process;metabolic process;nitrogen compound metabolic process;nucleobase-containing compound metabolic process;primary metabolic process;RNA metabolic process;transcription initiation, DNA-dependent	GO:0006139;GO:0006352;GO:0006807;GO:0008152;GO:0009058;GO:0009987;GO:0016070;GO:0034641;GO:0043170;GO:0044237;GO:0044238	B	+	3.51333	0.279623	0.783464	13	12.0086	12.2758	12.1931	12.2424	12.1431	12.0995	12.3134	12.3817	12.317	12.3828	12.3706	12.3405	12.4456	13	3.11358	3.51333	3.23371	3.2588	3.12894	2.8371	3.11374	3.52994	3.9521	3.53134	3.66948	3.70131	4.0341	13
AT1G06800	alpha/beta-Hydrolases superfamily protein	F4HNT5;Q941F1	PLA-I{gamma}1	58.444	+	3	3	3	7.2	12.6381	0.0793943	catabolic process;lipid metabolic process;metabolic process;primary metabolic process	GO:0006629;GO:0008152;GO:0009056;GO:0044238	D	+	1.91403	0.415881	0.372015	10	12.5331	12.8793	NaN	12.6543	NaN	12.7319	12.9906	12.6216	12.5731	NaN	12.2448	12.6853	12.6219	10	2.79039	2.45001	2.50809	2.0032	1.91403	1.91274	2.32991	2.1547	1.86287	1.83416	1.27859	1.23778	0.669029	13
AT1G06820	carotenoid isomerase	A0A1P8ATA5;A0A1P8ATC2;A0A1P8ATE5;Q9M9Y8	CRTISO	65.428	+	14	14	14	26.2	17.0019	0.0770435	biosynthetic process;cellular component organization;cellular lipid metabolic process;cellular metabolic process;cellular process;lipid metabolic process;metabolic process;organelle organization;pigment metabolic process;plastid organization;primary metabolic process	GO:0006629;GO:0006996;GO:0008152;GO:0009058;GO:0009657;GO:0009987;GO:0016043;GO:0042440;GO:0044237;GO:0044238;GO:0044255	D	+	4.5736	0.0748973	0.681833	13	16.3894	16.9249	16.9199	16.9476	17.0567	17.107	17.0526	17.1449	17.0973	17.0816	16.9716	17.0019	16.9671	13	3.87834	4.55997	4.26567	4.60948	4.56569	4.48576	4.6485	4.50894	4.61477	4.5736	4.89288	4.85292	4.84938	13
AT1G06830	Glutaredoxin family protein	Q9M9Y9	AT1G06830	NaN		NaN	NaN	NaN	NaN	NaN	NaN	biological regulation;cellular homeostasis;cellular process;homeostatic process	GO:0009987;GO:0019725;GO:0042592;GO:0065007		+	5.09412	0.46615	n.d.	0	NaN	NaN	NaN	NaN	NaN	NaN	NaN	NaN	NaN	NaN	NaN	NaN	NaN	0	4.22293	2.52684	4.06542	5.09412	4.76778	5.48351	6.36841	5.56027	5.71617	5.33756	5.16168	4.9115	2.28685	13
AT1G06840	Leucine-rich repeat protein kinase family protein	C0LGD7	AT1G06840	105.62	+	11	9	9	11.8	14.6093	0.318396			C	+	3.44077	0.335356	0.717365	13	14.8639	15.0939	15.0725	14.9536	14.9221	14.863	14.6093	14.4748	14.3343	14.2909	13.9432	13.8356	13.754	13	4.65965	3.82528	3.44077	3.8894	3.59164	3.48992	3.70697	3.3301	3.03982	3.41053	3.10541	3.0888	2.76744	13
AT1G06850	basic leucine-zipper 52	F4HNU1;Q8VWG0	bZIP52	37.054	+	2	1	1	7.1	11.469	0.415271			B	+	2.4708	0.303619	0.728531	13	10.414	11.3421	10.8567	11.0046	11.0333	11.6691	11.469	11.7753	11.3689	11.976	11.8843	12.0228	11.6706	13	1.06119	1.65681	1.74147	2.21404	2.24834	2.44036	2.47503	2.94901	3.33278	2.78207	2.67214	2.4708	2.77442	13
AT1G06870	Peptidase S24/S26A/S26B/S26C family protein	Q9M9Z2	Plsp2A	NaN		NaN	NaN	NaN	NaN	NaN	NaN				+	3.44093	0.109861	n.d.	0	NaN	NaN	NaN	NaN	NaN	NaN	NaN	NaN	NaN	NaN	NaN	NaN	NaN	0	4.27763	3.22289	3.47154	3.09213	3.02395	3.19884	3.14197	3.33107	3.50789	3.51943	3.44093	3.48528	3.46856	13
AT1G06890	nodulin MtN21 /EamA-like transporter family protein	A0A1P8ANY9;F4HNU3;Q8RXL8	AT1G06890	39.038	+	5	5	5	17.6	15.5493	0.114702			D	+	5.26068	0.150455	-0.335412	13	15.3051	15.2458	15.3707	15.4888	15.4313	15.5493	15.6595	15.6284	15.6927	15.7584	15.5618	15.5606	15.4346	13	5.79583	5.3096	5.52206	5.26068	5.32302	5.24522	5.08869	5.17051	5.41113	5.36624	4.94145	4.98698	4.91934	13
AT1G06900	Insulinase (Peptidase family M16) family protein	F4HNU6	AT1G06900	117.17	+	28	28	28	27.2	16.9072	0.0747662			D	+	4.09961	0.148705	0.85635	13	16.4829	16.674	16.7199	16.8718	16.8038	16.8735	16.9625	16.9886	17.0136	16.9731	16.9072	16.9819	16.9613	13	3.36658	3.95091	3.71102	4.02942	4.09961	4.03837	4.16575	4.03396	4.14128	4.28882	4.35408	4.40068	4.41063	13
AT1G06910	TRF-like 7	Q6R0E4	TRFL7	NaN		NaN	NaN	NaN	NaN	NaN	NaN	biological regulation;cellular component organization;cellular metabolic process;cellular nitrogen compound metabolic process;cellular process;chromosome organization;DNA metabolic process;homeostatic process;macromolecule metabolic process;metabolic process;nitrogen compound metabolic process;nucleobase-containing compound metabolic process;organelle organization;primary metabolic process;respon…	GO:0006139;GO:0006259;GO:0006807;GO:0006996;GO:0008152;GO:0009719;GO:0009987;GO:0016043;GO:0032200;GO:0034641;GO:0042221;GO:0042592;GO:0043170;GO:0044237;GO:0044238;GO:0050896;GO:0051276;GO:0065007		+	2.01703	0.214273	n.d.	0	NaN	NaN	NaN	NaN	NaN	NaN	NaN	NaN	NaN	NaN	NaN	NaN	NaN	0	1.42894	1.94523	1.55365	1.80276	1.94068	1.48627	2.05603	2.19835	2.01703	2.10168	2.23923	2.47741	2.40146	13
AT1G06950	translocon at the inner envelope membrane of chloroplasts 110	Q8LPR9	TIC110	112.12	+	61	61	61	50.6	20.1462	0.270281	cellular component organization;cellular process;establishment of localization;organelle organization;plastid organization;protein targeting;protein transport;transmembrane transport;transport	GO:0006605;GO:0006810;GO:0006996;GO:0009657;GO:0009987;GO:0015031;GO:0016043;GO:0051234;GO:0055085	B	+	5.67267	0.355727	0.888998	13	19.2886	19.5981	19.5708	19.8746	19.827	19.93	20.1462	20.2391	20.3284	20.3408	20.4165	20.3859	20.5042	13	4.70322	5.31694	5.24003	5.47071	5.44916	5.29498	5.67267	5.73697	5.84424	6.00386	6.47888	6.60738	7.12059	13
AT1G06960	RNA-binding (RRM/RBD/RNP motifs) family protein	A0A1P8AQK9;A0A1P8AQM1;A0A1P8AQQ1;A0A2H1ZEA7;Q8H1S6	AT1G06960	15.366	+	1	1	1	6	13.3747	0.101874	cellular metabolic process;cellular nitrogen compound metabolic process;cellular process;macromolecule metabolic process;metabolic process;mRNA metabolic process;mRNA processing;nitrogen compound metabolic process;nucleobase-containing compound metabolic process;primary metabolic process;RNA metabolic process;RNA processing;RNA splicing	GO:0006139;GO:0006396;GO:0006397;GO:0006807;GO:0008152;GO:0008380;GO:0009987;GO:0016070;GO:0016071;GO:0034641;GO:0043170;GO:0044237;GO:0044238	B	+	3.90252	0.283053	0.276952	13	13.8882	13.5939	13.3747	13.3207	13.3632	13.3017	13.5912	13.3314	13.2728	13.2837	14.0798	14.1117	14.4198	13	2.72654	3.71078	3.51411	3.82946	3.61946	3.90252	3.97304	4.12085	4.31194	3.80005	4.29403	4.28758	4.56027	13
AT1G06980	6%2C7-dimethyl-8-ribityllumazine synthase	Q9LMJ2	AT1G06980	NaN		NaN	NaN	NaN	NaN	NaN	NaN				+	2.04585	0	n.d.	0	NaN	NaN	NaN	NaN	NaN	NaN	NaN	NaN	NaN	NaN	NaN	NaN	NaN	0	NaN	NaN	NaN	NaN	NaN	NaN	NaN	NaN	2.04585	NaN	NaN	NaN	NaN	1
AT1G07000	exocyst subunit exo70 family protein B2	Q9LMJ4	EXO70B2	67.714	+	2	2	2	4.2	11.8917	0.137729	cellular process;establishment of localization;exocytosis;secretion;transport;vesicle-mediated transport	GO:0006810;GO:0006887;GO:0009987;GO:0016192;GO:0046903;GO:0051234	C	+	5.47185	0.385833	0.715497	13	12.7854	11.9556	12.2139	12.3461	11.931	11.7996	12.1438	11.8917	11.8441	11.7539	11.7955	11.4146	11.6605	13	7.84335	5.22356	5.66814	5.47185	5.08601	5.70087	5.56755	5.51056	4.38287	6.12577	4.86496	4.86512	3.23141	13
AT1G07010	Calcineurin-like metallo-phosphoesterase superfamily protein	F4HNW0;F4HNW2;Q8L774	SLP1	43.292	+	7	7	7	22.9	13.8427	0.198359			D	+	5.1503	0.2887	0.21816	13	13.5634	13.8976	13.617	14.0327	14.0816	14.0411	14.0821	13.9148	13.8427	13.8143	13.7006	13.5447	13.5479	13	5.1503	6.52765	5.94806	5.55711	5.66329	5.18427	5.439	4.57213	4.87688	4.27565	4.90528	4.90596	5.01496	13
AT1G07020	hypothetical protein	Q8LCS6	AT1G07020	16.51	+	2	2	2	20.4	11.2929	0.0994167			D	+	4.19011	0.252931	-0.319362	13	11.1758	11.2631	11.5163	11.4815	11.2929	11.5357	11.24	11.1277	11.5361	11.2523	11.2896	11.3923	11.3013	13	4.44525	3.32598	3.93718	3.77241	3.71237	4.19011	4.06202	4.77381	4.16176	4.37614	4.2572	4.24485	4.52031	13
AT1G07030	Mitochondrial substrate carrier family protein	Q8L6Z2	AT1G07030	35.703	+	3	3	2	11.3	12.1996	0.0873947	cellular process;establishment of localization;transmembrane transport;transport	GO:0006810;GO:0009987;GO:0051234;GO:0055085	C	+	3.36643	0.176052	-0.363768	13	12.1382	12.1858	12.3607	12.1424	12.3595	12.1996	11.979	12.2283	12.0426	12.287	12.256	12.4236	12.0112	13	3.97034	3.36643	3.56033	3.31351	3.13522	3.06458	3.31584	3.28131	3.66911	3.25816	3.48434	3.54248	4.12347	13
AT1G07040	plant/protein	Q9LMJ7	AT1G07040	40.637	+	17	17	17	46.6	16.206	0.363284			C	+	4.66811	0.27354	0.74762	13	16.685	17.0076	17.115	16.6906	16.7719	16.5525	16.206	16.1862	16.1531	16.0829	15.9103	15.8428	15.7887	13	5.29653	4.76439	4.75413	4.90644	4.87937	4.9524	4.39457	4.64083	4.36798	4.66811	4.29927	4.35322	4.1524	13
AT1G07050	CCT motif family protein	A0A1P8ANW9;Q8LDM8	AT1G07050	NaN		NaN	NaN	NaN	NaN	NaN	NaN				+	5.85795	0.716268	n.d.	0	NaN	NaN	NaN	NaN	NaN	NaN	NaN	NaN	NaN	NaN	NaN	NaN	NaN	0	3.94684	5.14168	4.78577	5.58611	6.07144	6.36434	4.30731	7.38553	6.60167	7.10643	5.85795	6.35932	5.25357	13
AT1G07070	Ribosomal protein L35Ae family protein	Q9LMK0	AT1G07070	NaN		NaN	NaN	NaN	NaN	NaN	NaN	biosynthetic process;cellular metabolic process;cellular process;macromolecule metabolic process;metabolic process;primary metabolic process;protein metabolic process;translation	GO:0006412;GO:0008152;GO:0009058;GO:0009987;GO:0019538;GO:0043170;GO:0044237;GO:0044238		+	4.29739	0.472373	n.d.	0	NaN	NaN	NaN	NaN	NaN	NaN	NaN	NaN	NaN	NaN	NaN	NaN	NaN	0	2.74228	3.84306	3.82502	3.99583	3.95444	3.82538	4.29739	4.80363	4.96055	4.74797	5.43052	5.53264	5.54194	13
AT1G07080	Thioredoxin superfamily protein	Q93VQ6	AT1G07080	29.698	+	5	5	5	14.7	14.3451	0.191264			D	+	6.40523	0.104504	-0.411901	13	13.0797	13.8204	14.1838	14.4128	14.5626	14.6287	14.5598	14.3302	14.1538	14.265	14.3605	14.6808	14.3451	13	6.73138	6.49694	6.49115	6.40523	6.50973	6.48568	6.42894	6.30349	6.19337	6.12656	5.62449	5.58245	5.45461	13
AT1G07090	LIGHT-DEPENDENT SHORT HYPOCOTYLS-like protein (DUF640)	Q9LMK2	LSH6	21.531	+	3	2	2	24.5	11.4119	0.295803	anatomical structure morphogenesis;biological regulation;biosynthetic process;cellular metabolic process;cellular nitrogen compound metabolic process;cellular process;developmental process;macromolecule metabolic process;metabolic process;nitrogen compound metabolic process;nucleobase-containing compound metabolic process;primary metabolic process;RNA metabolic process	GO:0006139;GO:0006807;GO:0008152;GO:0009058;GO:0009653;GO:0009987;GO:0016070;GO:0032502;GO:0034641;GO:0043170;GO:0044237;GO:0044238;GO:0065007	C	+	3.38727	0.279612	0.833969	13	11.3072	11.6676	11.761	11.2988	11.8295	11.4119	11.7068	11.4249	11.7737	11.1161	11.0362	11.0199	10.8003	13	4.01976	3.94209	3.66689	3.14066	3.38727	3.32888	3.53452	3.42375	3.53609	2.36919	1.95939	1.24761	0.687247	13
AT1G07110	fructose-2%2C6-bisphosphatase	Q9MB58	F2KP	NaN		NaN	NaN	NaN	NaN	NaN	NaN	alcohol metabolic process;biological regulation;carbohydrate metabolic process;cellular metabolic process;cellular process;metabolic process;primary metabolic process;small molecule metabolic process	GO:0005975;GO:0006066;GO:0008152;GO:0009987;GO:0044237;GO:0044238;GO:0044281;GO:0065007		+	5.91667	0.0502553	n.d.	0	NaN	NaN	NaN	NaN	NaN	NaN	NaN	NaN	NaN	NaN	NaN	NaN	NaN	0	5.58033	6.3285	5.95756	5.93996	6.177	5.91667	5.89869	5.93233	5.77665	5.92414	5.86505	5.86642	5.81392	13
AT1G07130	Nucleic acid-binding%2C OB-fold-like protein	Q9LMK5	STN1	NaN		NaN	NaN	NaN	NaN	NaN	NaN	biological regulation;cellular component organization;cellular metabolic process;cellular nitrogen compound metabolic process;cellular process;chromosome organization;DNA metabolic process;homeostatic process;macromolecule metabolic process;metabolic process;nitrogen compound metabolic process;nucleobase-containing compound metabolic process;organelle organization;primary metabolic process;telome…	GO:0006139;GO:0006259;GO:0006807;GO:0006996;GO:0008152;GO:0009987;GO:0016043;GO:0032200;GO:0034641;GO:0042592;GO:0043170;GO:0044237;GO:0044238;GO:0051276;GO:0065007		+	1.429	0.503706	n.d.	0	NaN	NaN	NaN	NaN	NaN	NaN	NaN	NaN	NaN	NaN	NaN	NaN	NaN	0	3.18462	1.93271	2.03409	2.0948	1.32836	1.429	1.7506	1.32485	1.15184	0.746751	NaN	0.223911	NaN	11
AT1G07135	glycine-rich protein	Q9LMK6	AT1G07135	NaN		NaN	NaN	NaN	NaN	NaN	NaN				+	7.53451	0.387726	n.d.	0	NaN	NaN	NaN	NaN	NaN	NaN	NaN	NaN	NaN	NaN	NaN	NaN	NaN	0	9.17256	6.05251	6.26188	7.73332	7.20173	8.04002	7.53451	7.82439	7.92224	8.84767	7.18943	7.22017	3.57988	13
AT1G07140	Pleckstrin homology (PH) domain superfamily protein	Q9LMK7	SIRANBP	25.601	+	24	24	16	76.3	18.2812	0.0915318	establishment of localization;nucleobase-containing compound transport;protein transport;transport	GO:0006810;GO:0015031;GO:0015931;GO:0051234	A	+	6.89349	0.121758	0.0173062	13	18.3065	17.8435	17.896	18.3827	18.3439	18.2812	18.5504	18.2756	18.1897	18.0196	18.3495	18.0626	18.3685	13	7.25915	6.76607	7.03741	6.77196	6.80124	6.97553	6.96245	7.28622	6.94329	6.89349	6.68842	6.77173	6.66555	13
AT1G07150	mitogen-activated protein kinase kinase kinase 13	F4HNX7;Q9LMK8	MAPKKK13	NaN		NaN	NaN	NaN	NaN	NaN	NaN	biological regulation;cellular metabolic process;cellular process;macromolecule metabolic process;macromolecule modification;metabolic process;phosphorus metabolic process;primary metabolic process;protein metabolic process;protein modification process;protein phosphorylation;regulation of cell cycle;regulation of mitotic cell cycle;regulation of protein modification process;response to stimulus;…	GO:0006464;GO:0006468;GO:0006793;GO:0006950;GO:0007165;GO:0007346;GO:0008152;GO:0009987;GO:0019538;GO:0031399;GO:0043170;GO:0043412;GO:0044237;GO:0044238;GO:0050896;GO:0051726;GO:0065007		+	2.90157	0.582793	n.d.	0	NaN	NaN	NaN	NaN	NaN	NaN	NaN	NaN	NaN	NaN	NaN	NaN	NaN	0	2.90157	3.86662	3.80853	3.21783	3.45348	2.95827	3.09531	2.5957	0.292733	2.2744	2.19419	2.31878	0.251817	13
AT1G07160	Protein phosphatase 2C family protein	Q8RX37	AT1G07160	NaN		NaN	NaN	NaN	NaN	NaN	NaN	cellular metabolic process;cellular process;macromolecule metabolic process;macromolecule modification;metabolic process;phosphorus metabolic process;primary metabolic process;protein dephosphorylation;protein metabolic process;protein modification process	GO:0006464;GO:0006470;GO:0006793;GO:0008152;GO:0009987;GO:0019538;GO:0043170;GO:0043412;GO:0044237;GO:0044238		+	1.82587	0.426837	n.d.	0	NaN	NaN	NaN	NaN	NaN	NaN	NaN	NaN	NaN	NaN	NaN	NaN	NaN	0	3.37415	1.82587	1.50622	2.08349	1.96589	1.39903	0.899527	0.484073	NaN	3.14731	NaN	NaN	NaN	9
AT1G07170	PHF5-like protein	P0DI19;Q0WMV8	AT1G07170;AT2G30000	NaN		NaN	NaN	NaN	NaN	NaN	NaN				+	4.733	0.105824	n.d.	0	NaN	NaN	NaN	NaN	NaN	NaN	NaN	NaN	NaN	NaN	NaN	NaN	NaN	0	4.79415	4.98614	4.83882	4.78395	4.73082	4.73303	4.733	4.98605	4.66621	4.21877	4.30307	4.50463	4.52001	13
AT1G07180	alternative NAD(P)H dehydrogenase 1	Q8GWA1	NDA1	56.627	+	11	5	5	22.2	14.263	0.274473	cellular metabolic process;cellular process;generation of precursor metabolites and energy;metabolic process;response to abiotic stimulus;response to stimulus	GO:0006091;GO:0008152;GO:0009628;GO:0009987;GO:0044237;GO:0050896	C	+	4.23024	0.443177	0.329292	13	13.9162	14.6981	14.6389	14.5508	14.5375	14.3919	14.2797	14.263	14.1178	14.0872	13.9887	13.8972	13.9049	13	2.41077	5.16707	4.47518	4.08045	3.96947	4.23024	5.14048	4.67342	3.86829	3.62672	4.96886	4.73095	4.10146	13
AT1G07200	Double Clp-N motif-containing P-loop nucleoside triphosphate hydrolases superfamily protein	Q8RWE4;Q9LML2	AT1G07200	NaN		NaN	NaN	NaN	NaN	NaN	NaN				+	4.2875	0.307052	n.d.	0	NaN	NaN	NaN	NaN	NaN	NaN	NaN	NaN	NaN	NaN	NaN	NaN	NaN	0	3.98045	4.7374	4.64923	4.41957	4.58015	4.52156	4.62089	4.2875	3.4399	3.62861	4.07778	4.19794	3.84594	13
AT1G07210	Ribosomal protein S18	Q9LML3	AT1G07210	29.619	+	3	3	3	14.9	14.2151	0.224679	biosynthetic process;cellular metabolic process;cellular process;macromolecule metabolic process;metabolic process;primary metabolic process;protein metabolic process;translation	GO:0006412;GO:0008152;GO:0009058;GO:0009987;GO:0019538;GO:0043170;GO:0044237;GO:0044238	B	+	4.92699	0.0899968	0.616789	13	13.9341	14.0111	14.0464	14.0232	13.9904	14.2069	14.2151	14.433	14.4752	14.6426	14.8772	14.995	15.1636	13	3.74932	4.74693	4.93465	4.97454	4.92699	4.83699	4.85567	4.83989	4.99681	4.71779	5.08393	5.05104	5.64677	13
AT1G07220	O-glucosyltransferase rumi-like protein (DUF821)	Q9LML4	AT1G07220	NaN		NaN	NaN	NaN	NaN	NaN	NaN				+	3.51584	0.18155	n.d.	0	NaN	NaN	NaN	NaN	NaN	NaN	NaN	NaN	NaN	NaN	NaN	NaN	NaN	0	5.31875	3.76764	4.1483	3.51584	3.59938	3.3294	3.44874	3.50318	2.94433	3.5856	3.53558	3.33429	3.27895	13
AT1G07230	non-specific phospholipase C1	Q8L7Y9	NPC1	60.047	+	5	5	5	9.4	14.0697	0.151176			C	+	4.53532	0.218107	0.74493	13	14.1522	14.2183	14.2997	14.3182	14.2209	14.1134	13.9598	14.005	13.822	14.0697	13.8402	13.8963	13.8762	13	5.38158	4.55633	4.6519	4.62559	4.71391	4.56811	4.53532	4.19918	4.0371	4.31721	3.87792	3.80681	3.67701	13
AT1G07240	UDP-glucosyl transferase 71C5	Q9FE68	UGT71C5	52.646	+	12	12	12	30.6	14.9504	0.373914	alcohol metabolic process;biosynthetic process;carbohydrate metabolic process;cellular aromatic compound metabolic process;cellular ketone metabolic process;cellular metabolic process;cellular process;metabolic process;organic acid metabolic process;primary metabolic process;secondary metabolic process;small molecule metabolic process	GO:0005975;GO:0006066;GO:0006082;GO:0006725;GO:0008152;GO:0009058;GO:0009987;GO:0019748;GO:0042180;GO:0044237;GO:0044238;GO:0044281	C	+	4.20609	0.179746	0.787224	13	15.1977	15.4656	15.7728	15.3255	15.4416	15.1996	14.9504	14.8871	14.7392	14.7594	14.5765	14.4461	14.4102	13	4.96529	4.36621	4.36884	4.38584	4.20609	4.20442	4.28845	4.29684	3.62591	3.78978	3.51294	3.29902	2.80468	13
AT1G07250	UDP-glucosyl transferase 71C4	Q9LML6	UGT71C4	52.843	+	19	19	19	42.4	16.81	0.30711	alcohol metabolic process;biosynthetic process;carbohydrate metabolic process;cellular aromatic compound metabolic process;cellular ketone metabolic process;cellular metabolic process;cellular process;metabolic process;organic acid metabolic process;primary metabolic process;secondary metabolic process;small molecule metabolic process	GO:0005975;GO:0006066;GO:0006082;GO:0006725;GO:0008152;GO:0009058;GO:0009987;GO:0019748;GO:0042180;GO:0044237;GO:0044238;GO:0044281	C	+	3.63426	0.172213	-0.0429578	13	16.6957	17.193	17.1575	17.1171	17.1416	17.0538	16.8553	16.81	16.6445	16.61	16.3615	16.3399	16.1728	13	3.11397	3.56202	3.14619	3.59661	3.46205	4.1544	4.21088	4.45898	4.07113	3.78225	3.66127	3.63426	3.53608	13
AT1G07260	UDP-glucosyl transferase 71C3	Q9LML7	UGT71C3	52.901	+	5	5	5	11.8	12.4303	0.351663	alcohol metabolic process;biosynthetic process;carbohydrate metabolic process;cellular aromatic compound metabolic process;cellular ketone metabolic process;cellular metabolic process;cellular process;metabolic process;organic acid metabolic process;primary metabolic process;secondary metabolic process;small molecule metabolic process	GO:0005975;GO:0006066;GO:0006082;GO:0006725;GO:0008152;GO:0009058;GO:0009987;GO:0019748;GO:0042180;GO:0044237;GO:0044238;GO:0044281	C	+	1.55284	0.675969	0.530893	6	12.4907	13.9164	NaN	12.9695	NaN	12.7356	13.4335	12.3698	12.3033	NaN	12.0323	11.8358	12.2199	10	NaN	1.89137	0.208603	3.235	1.63542	0.990145	2.34208	1.47027	0.287981	NaN	NaN	NaN	NaN	8
AT1G07270	Cell division control%2C Cdc6	A0A1P8AUT2;Q8W032	AT1G07270	NaN		NaN	NaN	NaN	NaN	NaN	NaN	biosynthetic process;cell cycle;cell division;cellular metabolic process;cellular nitrogen compound metabolic process;cellular process;DNA metabolic process;DNA replication;macromolecule metabolic process;metabolic process;nitrogen compound metabolic process;nucleobase-containing compound metabolic process;primary metabolic process	GO:0006139;GO:0006259;GO:0006260;GO:0006807;GO:0007049;GO:0008152;GO:0009058;GO:0009987;GO:0034641;GO:0043170;GO:0044237;GO:0044238;GO:0051301		+	0.161	0.130703	n.d.	0	NaN	NaN	NaN	NaN	NaN	NaN	NaN	NaN	NaN	NaN	NaN	NaN	NaN	0	NaN	NaN	NaN	NaN	NaN	NaN	NaN	NaN	0.0438696	NaN	0.016724	0.27813	0.466589	4
AT1G07280	Tetratricopeptide repeat (TPR)-like superfamily protein	A0A1P8AMQ5;Q8VZC8	AT1G07280	NaN		NaN	NaN	NaN	NaN	NaN	NaN				+	6.18061	0.170118	n.d.	0	NaN	NaN	NaN	NaN	NaN	NaN	NaN	NaN	NaN	NaN	NaN	NaN	NaN	0	6.08324	6.66432	6.18061	6.11157	6.347	6.35944	6.35073	6.4084	6.33358	6.10889	4.82762	4.64457	4.26455	13
AT1G07290	golgi nucleotide sugar transporter 2	A0A2H1ZEA3	GONST2	NaN		NaN	NaN	NaN	NaN	NaN	NaN				+	0.153392	0.125975	n.d.	0	NaN	NaN	NaN	NaN	NaN	NaN	NaN	NaN	NaN	NaN	NaN	NaN	NaN	0	NaN	0.139898	NaN	0.0274163	NaN	NaN	NaN	0.153392	0.418668	NaN	NaN	NaN	0.341821	5
AT1G07300	josephin protein-like protein	A0A1P8ARC6;A0A1P8ARD0;Q6NPG3	AT1G07300	NaN		NaN	NaN	NaN	NaN	NaN	NaN				+	2.77222	0.829024	n.d.	0	NaN	NaN	NaN	NaN	NaN	NaN	NaN	NaN	NaN	NaN	NaN	NaN	NaN	0	4.92877	3.97216	3.75898	3.693	3.60125	2.75876	2.77222	2.24854	2.98222	2.15212	1.58041	1.36831	2.4176	13
AT1G07310	Calcium-dependent lipid-binding (CaLB domain) family protein	Q9LNV0	AT1G07310	39.013	+	1	1	1	4	12.9193	0.0807037			C	+	3.80456	0.1788	0.450836	13	13.4331	13	12.9193	12.6943	12.8127	12.8605	12.9342	12.8725	12.8345	12.8985	12.9717	13.1267	13.0865	13	4.93792	3.63704	3.80456	3.70497	3.77456	3.98336	4.06666	4.28358	3.94224	3.95213	3.59375	3.51505	3.50506	13
AT1G07320	ribosomal protein L4	O50061;Q2V4Q4;Q3EDH2	RPL4	30.142	+	12	12	12	35.3	18.2958	0.418495	biosynthetic process;cellular metabolic process;cellular process;macromolecule metabolic process;metabolic process;primary metabolic process;protein metabolic process;translation	GO:0006412;GO:0008152;GO:0009058;GO:0009987;GO:0019538;GO:0043170;GO:0044237;GO:0044238	B	+	7.74227	0.704099	0.950205	13	17.0725	17.6458	17.3522	17.8773	17.8533	18.1663	18.2958	18.4986	18.643	18.4728	18.7982	18.8304	18.6549	13	4.74257	6.68164	6.54456	6.95992	6.96534	7.34465	7.74227	8.32238	8.10296	7.75823	8.3981	8.44637	8.81785	13
AT1G07350	RNA-binding (RRM/RBD/RNP motifs) family protein	A0A1P8AVR1;A0A1P8AVT0;Q84TH4	SR45a	NaN		NaN	NaN	NaN	NaN	NaN	NaN	biological regulation;cellular metabolic process;cellular nitrogen compound metabolic process;cellular process;macromolecule metabolic process;metabolic process;mRNA metabolic process;mRNA processing;nitrogen compound metabolic process;nucleobase-containing compound metabolic process;primary metabolic process;response to abiotic stimulus;response to stimulus;RNA metabolic process;RNA processing;R…	GO:0006139;GO:0006396;GO:0006397;GO:0006807;GO:0008152;GO:0008380;GO:0009628;GO:0009987;GO:0016070;GO:0016071;GO:0034641;GO:0043170;GO:0044237;GO:0044238;GO:0050896;GO:0065007		+	3.75569	0.154594	n.d.	0	NaN	NaN	NaN	NaN	NaN	NaN	NaN	NaN	NaN	NaN	NaN	NaN	NaN	0	3.60109	4.31625	3.30738	3.85881	3.8924	3.63729	3.75569	3.90338	4.63806	3.71693	3.35064	3.49616	5.57267	13
AT1G07360	CCCH-type zinc fingerfamily protein with RNA-binding domain-containing protein	Q9LNV5	MAC5A	NaN		NaN	NaN	NaN	NaN	NaN	NaN	multi-organism process;response to biotic stimulus;response to stimulus;response to stress	GO:0006950;GO:0009607;GO:0050896;GO:0051704		+	4.56568	0.105033	n.d.	0	NaN	NaN	NaN	NaN	NaN	NaN	NaN	NaN	NaN	NaN	NaN	NaN	NaN	0	4.89673	4.13297	4.56568	4.33282	4.44165	4.44769	4.47081	4.57443	4.23554	4.66975	4.61119	4.63556	4.67071	13
AT1G07370	proliferating cellular nuclear antigen 1	Q9M7Q7	PCNA1	NaN		NaN	NaN	NaN	NaN	NaN	NaN	biological regulation;biosynthetic process;cellular metabolic process;cellular nitrogen compound metabolic process;cellular process;DNA metabolic process;DNA repair;macromolecule metabolic process;metabolic process;nitrogen compound metabolic process;nucleobase-containing compound metabolic process;primary metabolic process;regulation of cell cycle;regulation of DNA metabolic process;response to …	GO:0006139;GO:0006259;GO:0006281;GO:0006807;GO:0006950;GO:0006974;GO:0008152;GO:0009058;GO:0009987;GO:0034641;GO:0043170;GO:0044237;GO:0044238;GO:0050896;GO:0051052;GO:0051726;GO:0065007		+	2.91847	0.715141	n.d.	0	NaN	NaN	NaN	NaN	NaN	NaN	NaN	NaN	NaN	NaN	NaN	NaN	NaN	0	0.0278217	1.63703	2.35427	2.74413	2.35597	2.66869	2.91847	3.437	3.83464	3.63361	3.80692	4.07089	4.20192	13
AT1G07380	Neutral/alkaline non-lysosomal ceramidase	A0A1P8APY2;F4HQM3	AT1G07380	86.77	+	6	4	4	7.4	14.1155	0.235344			C	+	2.72402	0.885009	0.839774	10	15.8068	NaN	15.3627	NaN	14.7516	14.3995	13.899	14.1347	NaN	14.0963	13.9624	14.0015	13.8613	10	3.60902	3.26529	3.17962	2.97644	3.03221	2.75916	2.72402	1.52597	1.22922	1.80664	1.76522	1.80743	1.7361	13
AT1G07390	receptor like protein 1	A0A1P8AUZ5;F4HQM4;F4HQM5;Q9LNV9	RLP1	NaN		NaN	NaN	NaN	NaN	NaN	NaN	biological regulation;cellular metabolic process;cellular process;macromolecule metabolic process;macromolecule modification;metabolic process;phosphorus metabolic process;primary metabolic process;protein metabolic process;protein modification process;protein phosphorylation;response to chemical stimulus;response to endogenous stimulus;response to stimulus;signal transduction	GO:0006464;GO:0006468;GO:0006793;GO:0007165;GO:0008152;GO:0009719;GO:0009987;GO:0019538;GO:0042221;GO:0043170;GO:0043412;GO:0044237;GO:0044238;GO:0050896;GO:0065007		+	1.03642	0.549248	n.d.	0	NaN	NaN	NaN	NaN	NaN	NaN	NaN	NaN	NaN	NaN	NaN	NaN	NaN	0	1.85045	2.10747	1.85605	1.4456	1.23976	0.833074	0.774066	0.208499	NaN	0.65838	0.384782	0.400785	1.49928	12
AT1G07400	HSP20-like chaperones superfamily protein	Q9LNW0	AT1G07400	NaN		NaN	NaN	NaN	NaN	NaN	NaN	response to chemical stimulus;response to oxidative stress;response to stimulus;response to stress	GO:0006950;GO:0006979;GO:0042221;GO:0050896		+	0.431596	0.323346	n.d.	0	NaN	NaN	NaN	NaN	NaN	NaN	NaN	NaN	NaN	NaN	NaN	NaN	NaN	0	2.20648	NaN	0.596059	0.222551	0.0382987	0.267133	NaN	NaN	0.178202	1.2839	NaN	NaN	4.6628	8
AT1G07410	RAB GTPase homolog A2B	Q9LNW1	RABA2b	NaN		NaN	NaN	NaN	NaN	NaN	NaN	biological regulation;cellular process;establishment of localization;protein transport;response to stimulus;signal transduction;transport	GO:0006810;GO:0007165;GO:0009987;GO:0015031;GO:0050896;GO:0051234;GO:0065007		+	0.895694	0.124999	n.d.	0	NaN	NaN	NaN	NaN	NaN	NaN	NaN	NaN	NaN	NaN	NaN	NaN	NaN	0	0.746411	NaN	0.890328	0.555842	1.03141	0.986447	0.755622	0.539702	0.965373	0.969375	1.05764	0.781416	0.901059	12
AT1G07420	sterol 4-alpha-methyl-oxidase 2-1	Q8VWZ8	SMO2-1	NaN		NaN	NaN	NaN	NaN	NaN	NaN	alcohol metabolic process;biosynthetic process;cellular ketone metabolic process;cellular lipid metabolic process;cellular metabolic process;cellular process;lipid metabolic process;metabolic process;organic acid metabolic process;primary metabolic process;small molecule metabolic process	GO:0006066;GO:0006082;GO:0006629;GO:0008152;GO:0009058;GO:0009987;GO:0042180;GO:0044237;GO:0044238;GO:0044255;GO:0044281		+	4.30221	0.324323	n.d.	0	NaN	NaN	NaN	NaN	NaN	NaN	NaN	NaN	NaN	NaN	NaN	NaN	NaN	0	4.15754	3.78316	3.80689	3.97789	4.1379	4.50062	3.96649	4.62595	4.73577	4.68733	4.30221	4.33947	4.71125	13
AT1G07430	highly ABA-induced PP2C protein 2	Q9LNW3	HAI2	NaN		NaN	NaN	NaN	NaN	NaN	NaN	biological regulation;cellular metabolic process;cellular process;developmental process;macromolecule metabolic process;macromolecule modification;metabolic process;phosphorus metabolic process;primary metabolic process;protein dephosphorylation;protein metabolic process;protein modification process	GO:0006464;GO:0006470;GO:0006793;GO:0008152;GO:0009987;GO:0019538;GO:0032502;GO:0043170;GO:0043412;GO:0044237;GO:0044238;GO:0065007		+	1.61209	0.429319	n.d.	0	NaN	NaN	NaN	NaN	NaN	NaN	NaN	NaN	NaN	NaN	NaN	NaN	NaN	0	2.28197	0.0439898	0.991548	1.67047	1.61209	1.62326	1.18277	NaN	NaN	NaN	NaN	NaN	NaN	7
AT1G07440	NAD(P)-binding Rossmann-fold superfamily protein	F4HQN3;P0DKI3	AT1G07440	NaN		NaN	NaN	NaN	NaN	NaN	NaN				+	5.9366	0.272079	n.d.	0	NaN	NaN	NaN	NaN	NaN	NaN	NaN	NaN	NaN	NaN	NaN	NaN	NaN	0	4.29751	6.67066	6.12818	6.18946	6.35201	5.9366	5.89496	5.99484	6.07012	5.66453	5.47154	5.48198	5.30968	13
AT1G07450	NAD(P)-binding Rossmann-fold superfamily protein	Q8RX32	AT1G07450	NaN		NaN	NaN	NaN	NaN	NaN	NaN				+	1.87507	0.161967	n.d.	0	NaN	NaN	NaN	NaN	NaN	NaN	NaN	NaN	NaN	NaN	NaN	NaN	NaN	0	NaN	NaN	NaN	NaN	NaN	NaN	0.331942	NaN	NaN	NaN	1.96111	2.11295	1.78902	4
AT1G07470	Transcription factor IIA%2C alpha/beta subunit	Q93VP4	AT1G07470	NaN		NaN	NaN	NaN	NaN	NaN	NaN	biosynthetic process;cellular metabolic process;cellular nitrogen compound metabolic process;cellular process;macromolecule metabolic process;metabolic process;nitrogen compound metabolic process;nucleobase-containing compound metabolic process;primary metabolic process;RNA metabolic process;transcription from RNA polymerase II promoter;transcription initiation, DNA-dependent	GO:0006139;GO:0006352;GO:0006366;GO:0006807;GO:0008152;GO:0009058;GO:0009987;GO:0016070;GO:0034641;GO:0043170;GO:0044237;GO:0044238		+	4.48667	0.0627913	n.d.	0	NaN	NaN	NaN	NaN	NaN	NaN	NaN	NaN	NaN	NaN	NaN	NaN	NaN	0	5.25212	4.54946	4.60166	4.48667	4.55589	4.49854	4.27224	4.5085	3.86989	4.29832	4.44618	4.44771	4.44726	13
AT1G07480	Transcription factor IIA%2C alpha/beta subunit	A0A1P8APF4;O49349	AT1G07480	NaN		NaN	NaN	NaN	NaN	NaN	NaN	biosynthetic process;cellular metabolic process;cellular nitrogen compound metabolic process;cellular process;macromolecule metabolic process;metabolic process;nitrogen compound metabolic process;nucleobase-containing compound metabolic process;primary metabolic process;RNA metabolic process;transcription from RNA polymerase II promoter;transcription initiation, DNA-dependent	GO:0006139;GO:0006352;GO:0006366;GO:0006807;GO:0008152;GO:0009058;GO:0009987;GO:0016070;GO:0034641;GO:0043170;GO:0044237;GO:0044238		+	4.35512	0.106369	n.d.	0	NaN	NaN	NaN	NaN	NaN	NaN	NaN	NaN	NaN	NaN	NaN	NaN	NaN	0	4.85215	4.40218	4.32273	4.22386	4.35512	4.51593	4.40241	4.50643	3.89124	4.24875	4.31723	4.36066	4.19026	13
AT1G07485	hypothetical protein	Q67XE6	AT1G07485	NaN		NaN	NaN	NaN	NaN	NaN	NaN				+	0.441027	0.0914011	n.d.	0	NaN	NaN	NaN	NaN	NaN	NaN	NaN	NaN	NaN	NaN	NaN	NaN	NaN	0	NaN	NaN	NaN	NaN	NaN	NaN	0.349626	NaN	1.00854	0.272177	0.441027	0.456022	NaN	5
AT1G07490	ROTUNDIFOLIA like 3	Q6IM92	RTFL3	NaN		NaN	NaN	NaN	NaN	NaN	NaN	anatomical structure development;developmental process	GO:0032502;GO:0048856		+	2.08543	0.116192	n.d.	0	NaN	NaN	NaN	NaN	NaN	NaN	NaN	NaN	NaN	NaN	NaN	NaN	NaN	0	NaN	NaN	NaN	0.865274	1.732	2.03143	2.12199	2.08144	2.5584	1.96302	2.51147	2.08943	2.19541	10
AT1G07500	hypothetical protein	Q9LNX4	SMR5	NaN		NaN	NaN	NaN	NaN	NaN	NaN				+	1.47775	0.996039	n.d.	0	NaN	NaN	NaN	NaN	NaN	NaN	NaN	NaN	NaN	NaN	NaN	NaN	NaN	0	2.87556	0.88348	2.07203	NaN	0.0153283	NaN	NaN	NaN	NaN	NaN	NaN	NaN	NaN	4
AT1G07510	FTSH protease 10	Q8VZI8	ftsh10	89.554	+	20	12	12	24.7	15.0013	0.0545063			B	+	2.21761	0.0983291	-0.0223599	13	14.7497	14.7645	15.0013	15.0107	14.9541	14.9529	14.9616	14.9794	15.0578	15.0558	15.1803	15.1961	15.2107	13	2.5684	2.0758	2.15188	2.21761	1.98718	2.19972	2.33073	2.11928	2.04258	2.41717	2.29903	2.28757	2.26801	13
AT1G07520	GRAS family transcription factor	A0A1P8AT25;A0A1P8AT66;Q3EDH0	AT1G07520	NaN		NaN	NaN	NaN	NaN	NaN	NaN	biological regulation;biosynthetic process;cellular metabolic process;cellular nitrogen compound metabolic process;cellular process;macromolecule metabolic process;metabolic process;nitrogen compound metabolic process;nucleobase-containing compound metabolic process;primary metabolic process;response to chemical stimulus;response to stimulus;RNA metabolic process	GO:0006139;GO:0006807;GO:0008152;GO:0009058;GO:0009987;GO:0016070;GO:0034641;GO:0042221;GO:0043170;GO:0044237;GO:0044238;GO:0050896;GO:0065007		+	3.92599	0.133363	n.d.	0	NaN	NaN	NaN	NaN	NaN	NaN	NaN	NaN	NaN	NaN	NaN	NaN	NaN	0	4.16012	3.9373	3.87297	4.05935	4.02668	3.96073	3.92803	3.57633	2.61033	3.92599	3.30008	3.16268	2.44414	13
AT1G07530	SCARECROW-like 14	Q9XE58	SCL14	NaN		NaN	NaN	NaN	NaN	NaN	NaN	biological regulation;biosynthetic process;cellular metabolic process;cellular nitrogen compound metabolic process;cellular process;macromolecule metabolic process;metabolic process;nitrogen compound metabolic process;nucleobase-containing compound metabolic process;primary metabolic process;response to chemical stimulus;response to stimulus;RNA metabolic process	GO:0006139;GO:0006807;GO:0008152;GO:0009058;GO:0009987;GO:0016070;GO:0034641;GO:0042221;GO:0043170;GO:0044237;GO:0044238;GO:0050896;GO:0065007		+	4.28381	0.118281	n.d.	0	NaN	NaN	NaN	NaN	NaN	NaN	NaN	NaN	NaN	NaN	NaN	NaN	NaN	0	5.41703	4.95927	4.6235	4.35025	4.44313	4.25984	4.23325	4.33279	3.94698	4.28381	4.16552	4.23916	3.79338	13
AT1G07570	Protein kinase superfamily protein	A0A1P8ANC9;F4HQQ0;Q06548	APK1A	NaN		NaN	NaN	NaN	NaN	NaN	NaN				+	3.42401	0.570856	n.d.	0	NaN	NaN	NaN	NaN	NaN	NaN	NaN	NaN	NaN	NaN	NaN	NaN	NaN	0	2.41051	2.29295	2.4313	2.85315	2.91879	3.62472	3.69737	3.46555	3.29197	3.42401	4.26533	4.35231	4.85064	13
AT1G07590	Tetratricopeptide repeat (TPR)-like superfamily protein	Q940Q2	AT1G07590	NaN		NaN	NaN	NaN	NaN	NaN	NaN	response to chemical stimulus;response to stimulus	GO:0042221;GO:0050896		+	8.08316	0.939578	n.d.	0	NaN	NaN	NaN	NaN	NaN	NaN	NaN	NaN	NaN	NaN	NaN	NaN	NaN	0	10.1112	8.16778	9.02274	8.71352	8.47355	8.47238	8.08316	7.37907	6.92067	6.86002	6.04727	6.06421	5.73449	13
AT1G07600	metallothionein 1A	P43392	MT1A	NaN		NaN	NaN	NaN	NaN	NaN	NaN	response to abiotic stimulus;response to chemical stimulus;response to stimulus	GO:0009628;GO:0042221;GO:0050896		+	8.38889	0.930202	n.d.	0	NaN	NaN	NaN	NaN	NaN	NaN	NaN	NaN	NaN	NaN	NaN	NaN	NaN	0	10.4655	8.61753	9.09378	9.31909	8.48545	8.8177	8.38889	8.13699	7.073	6.90047	6.52563	6.45146	6.14729	13
AT1G07610	metallothionein 1C	Q38804	MT1C	NaN		NaN	NaN	NaN	NaN	NaN	NaN	response to chemical stimulus;response to stimulus	GO:0042221;GO:0050896		+	5.66388	1.37476	n.d.	0	NaN	NaN	NaN	NaN	NaN	NaN	NaN	NaN	NaN	NaN	NaN	NaN	NaN	0	7.31067	5.66388	6.76825	6.46821	6.2922	6.41269	5.69833	4.28912	2.75782	3.60874	1.99217	2.43609	4.13932	13
AT1G07615	GTP-binding protein Obg/CgtA	F4HSD4	AT1G07615	54.299	+	5	5	5	12.4	12.1163	0.115541			B	+	2.28431	0.177989	0.429912	13	11.936	12.0512	12.0754	12.1659	12.2335	12.1078	12.0007	12.1163	11.9689	12.3605	12.3562	12.5072	12.2205	13	0.570089	2.46006	2.10632	2.33813	2.08295	1.878	2.13336	2.32491	2.28431	2.02156	2.38267	2.47986	3.12138	13
AT1G07620	GTP-binding protein Obg/CgtA	A0A1P8AVB8;F4HSD5	ATOBGM	NaN		NaN	NaN	NaN	NaN	NaN	NaN				+	3.89303	1.24733	n.d.	0	NaN	NaN	NaN	NaN	NaN	NaN	NaN	NaN	NaN	NaN	NaN	NaN	NaN	0	6.85953	5.14035	5.30775	4.37705	4.03098	3.89303	4.0086	3.3913	1.58865	3.50677	2.5457	2.42373	0.523063	13
AT1G07630	pol-like 5	Q9LQN6	PLL5	74.273	+	2	2	2	3.2	11.3109	0.0647464	anatomical structure development;developmental process	GO:0032502;GO:0048856	C	+	4.18033	0.223425	0.808843	10	11.992	11.2674	NaN	11.2249	NaN	11.4221	11.2943	11.3352	11.2715	NaN	11.468	11.1377	11.3276	10	6.1405	4.53695	4.80921	4.18033	4.23362	4.23954	4.32155	4.08879	3.24775	4.15228	3.95691	3.86934	3.45358	13
AT1G07640	Dof-type zinc finger DNA-binding family protein	Q2V4Q1;Q8L9V6	OBP2	NaN		NaN	NaN	NaN	NaN	NaN	NaN	biological regulation;biosynthetic process;cellular metabolic process;cellular nitrogen compound metabolic process;cellular process;developmental process;macromolecule metabolic process;metabolic process;multi-organism process;nitrogen compound metabolic process;nucleobase-containing compound metabolic process;primary metabolic process;response to biotic stimulus;response to chemical stimulus;res…	GO:0006139;GO:0006807;GO:0006950;GO:0008152;GO:0009058;GO:0009607;GO:0009719;GO:0009987;GO:0016070;GO:0032502;GO:0034641;GO:0042221;GO:0043170;GO:0044237;GO:0044238;GO:0050896;GO:0051704;GO:0065007		+	3.31027	0.209463	n.d.	0	NaN	NaN	NaN	NaN	NaN	NaN	NaN	NaN	NaN	NaN	NaN	NaN	NaN	0	5.79157	2.54927	3.97385	3.56255	3.41011	3.1008	3.37939	2.60212	3.47791	2.76096	3.31027	3.18273	3.27267	13
AT1G07645	dessication-induced 1VOC superfamily protein	Q9LQP1	DSI-1VOC	NaN		NaN	NaN	NaN	NaN	NaN	NaN				+	0.444167	0.27489	n.d.	0	NaN	NaN	NaN	NaN	NaN	NaN	NaN	NaN	NaN	NaN	NaN	NaN	NaN	0	0.864884	1.26146	0.857068	0.169277	0.323474	0.474585	0.239602	0.883507	0.342223	0.0863339	0.317195	0.444167	0.825584	13
AT1G07650	Leucine-rich repeat transmembrane protein kinase	A0A1P8APW9;A0A1P8AQ09;C0LGE0;F4HSE1	AT1G07650	NaN		NaN	NaN	NaN	NaN	NaN	NaN				+	5.56321	0.0981665	n.d.	0	NaN	NaN	NaN	NaN	NaN	NaN	NaN	NaN	NaN	NaN	NaN	NaN	NaN	0	5.58003	5.11878	4.99493	5.46504	5.16104	5.56321	5.54864	5.97168	5.49127	6.03486	5.62103	5.65532	6.10833	13
AT1G07660	Histone superfamily protein	A8MRV1;P59259	AT1G07660;AT1G07820;AT3G45930;AT3G46320;AT3G53730;AT5G59690;AT5G59970;HIS4	NaN		NaN	NaN	NaN	NaN	NaN	NaN	cellular component assembly;cellular component organization;cellular macromolecular complex assembly;cellular process;chromatin organization;chromosome organization;macromolecular complex assembly;organelle organization;response to abiotic stimulus;response to chemical stimulus;response to stimulus;response to stress	GO:0006325;GO:0006950;GO:0006996;GO:0009628;GO:0009987;GO:0016043;GO:0022607;GO:0034622;GO:0042221;GO:0050896;GO:0051276;GO:0065003		+	4.91893	0.125471	n.d.	0	NaN	NaN	NaN	NaN	NaN	NaN	NaN	NaN	NaN	NaN	NaN	NaN	NaN	0	4.98201	4.68594	4.73359	4.63921	4.68252	4.81209	4.91893	5.39852	4.79346	4.9397	4.92333	5.09679	4.9326	13
AT1G07670	endomembrane-type CA-ATPase 4	Q9XES1	ECA4	116.18	+	40	40	12	35.2	18.3167	0.0924606	cellular process;establishment of localization;ion transport;transmembrane transport;transport	GO:0006810;GO:0006811;GO:0009987;GO:0051234;GO:0055085	B	+	4.20645	0.113436	0.291919	13	18.5747	18.2514	18.3914	18.1602	18.2105	18.2646	18.2463	18.3167	18.2946	18.4352	18.4092	18.5498	18.5135	13	5.55929	4.2984	4.65311	4.26417	4.31988	4.20645	4.24484	3.72427	3.87509	4.13642	3.95536	3.90129	4.11122	13
AT1G07700	Thioredoxin superfamily protein	Q9C5C5	AT1G07700	23.011	+	7	7	7	35.8	16.3431	0.235668	biological regulation;cellular homeostasis;cellular process;glycerol ether metabolic process;homeostatic process;metabolic process;small molecule metabolic process	GO:0006662;GO:0008152;GO:0009987;GO:0019725;GO:0042592;GO:0044281;GO:0065007	C	+	6.28447	0.240325	0.812228	13	16.2308	16.3431	16.5787	16.5974	16.6729	16.6108	16.5455	16.3542	16.176	16.1871	16.0189	15.982	15.8139	13	6.28447	6.64039	6.48318	6.52479	6.45905	6.5192	6.60059	6.09664	6.10527	5.8887	5.97729	5.93663	6.01917	13
AT1G07705	NOT2 / NOT3 / NOT5 family	A8MR45;Q0WP31	AT1G07705	65.816	+	8	8	8	17.9	12.8435	0.133984	biological regulation	GO:0065007	B	+	3.6637	0.148139	0.584954	13	12.7583	12.8435	12.7095	12.8056	12.9227	12.5117	12.8344	12.8263	13.017	13.0591	13.0724	13.2412	13.1843	13	3.89777	3.40302	3.59103	3.6637	3.64241	3.52364	3.68704	3.40504	3.62831	3.81184	3.86381	3.8289	3.92885	13
AT1G07720	3-ketoacyl-CoA synthase 3	A0A1P8AST0;Q9LQP8	KCS3	54.335	+	9	9	8	23.4	14.417	0.243358	biosynthetic process;cellular ketone metabolic process;cellular lipid metabolic process;cellular metabolic process;cellular process;lipid metabolic process;metabolic process;organic acid metabolic process;primary metabolic process;response to abiotic stimulus;response to stimulus;response to stress;small molecule metabolic process	GO:0006082;GO:0006629;GO:0006950;GO:0008152;GO:0009058;GO:0009628;GO:0009987;GO:0042180;GO:0044237;GO:0044238;GO:0044255;GO:0044281;GO:0050896	D	+	4.18661	0.571453	0.869318	13	13.5748	13.8543	13.8848	14.205	14.0398	14.417	14.5181	14.6301	14.7066	14.6604	14.4443	14.4475	14.1659	13	2.91845	3.2964	3.05031	4.18661	4.19588	4.75807	5.01494	4.07659	5.237	4.80727	4.20945	4.17573	4.17792	13
AT1G07740	Tetratricopeptide repeat (TPR)-like superfamily protein	Q9LQQ1	AT1G07740	NaN		NaN	NaN	NaN	NaN	NaN	NaN				+	0.642286	0.0584209	n.d.	0	NaN	NaN	NaN	NaN	NaN	NaN	NaN	NaN	NaN	NaN	NaN	NaN	NaN	0	0.59074	0.642286	0.680492	0.877128	0.68818	0.61939	0.463614	0.700707	0.436873	0.429748	0.418519	0.656218	1.07659	13
AT1G07745	DNA repair RAD51-like protein	A0A1P8AT83;A3QS64;A8MSF8;Q9LQQ2	RAD51D	NaN		NaN	NaN	NaN	NaN	NaN	NaN	cellular metabolic process;cellular nitrogen compound metabolic process;cellular process;DNA metabolic process;DNA recombination;DNA repair;macromolecule metabolic process;metabolic process;nitrogen compound metabolic process;nucleobase-containing compound metabolic process;primary metabolic process;response to DNA damage stimulus;response to stimulus;response to stress	GO:0006139;GO:0006259;GO:0006281;GO:0006310;GO:0006807;GO:0006950;GO:0006974;GO:0008152;GO:0009987;GO:0034641;GO:0043170;GO:0044237;GO:0044238;GO:0050896		+	2.88556	0.105271	n.d.	0	NaN	NaN	NaN	NaN	NaN	NaN	NaN	NaN	NaN	NaN	NaN	NaN	NaN	0	2.74735	3.18831	2.83476	2.99568	2.87735	2.63742	2.78029	2.9588	2.88556	2.71353	2.97247	3.10658	2.9462	13
AT1G07750	RmlC-like cupins superfamily protein	Q9LQQ3	AT1G07750	38.31	+	16	16	12	42.7	17.2787	0.630133			C	+	3.79374	0.60462	0.893539	13	18.3208	18.5697	18.288	17.86	17.9088	17.7663	17.2787	17.0208	16.796	16.7645	16.29	16.1784	15.9097	13	5.17729	4.11251	5.34485	4.51989	4.3539	4.38659	3.79374	3.17391	3.49813	3.4163	3.18912	2.9692	1.66336	13
AT1G07770	ribosomal protein S15A	P42798	AT5G59850;RPS15A	NaN		NaN	NaN	NaN	NaN	NaN	NaN	biosynthetic process;cellular metabolic process;cellular process;macromolecule metabolic process;metabolic process;primary metabolic process;protein metabolic process;translation	GO:0006412;GO:0008152;GO:0009058;GO:0009987;GO:0019538;GO:0043170;GO:0044237;GO:0044238		+	8.10397	0.230888	n.d.	0	NaN	NaN	NaN	NaN	NaN	NaN	NaN	NaN	NaN	NaN	NaN	NaN	NaN	0	6.74172	8.09852	8.14811	7.88915	7.99181	7.87309	7.96497	8.34615	8.51583	8.10397	8.72137	8.84485	9.17062	13
AT1G07780	phosphoribosylanthranilate isomerase 1	A0A1P8ATT5;A0A1P8ATU6;B3H4J9;Q42440	PAI1	22.047	+	7	1	0	36.9	13.2338	0.100471	amine metabolic process;biosynthetic process;cellular amino acid metabolic process;cellular aromatic compound metabolic process;cellular ketone metabolic process;cellular metabolic process;cellular nitrogen compound metabolic process;cellular process;heterocycle metabolic process;metabolic process;nitrogen compound metabolic process;organic acid metabolic process;primary metabolic process;small m…	GO:0006082;GO:0006520;GO:0006725;GO:0006807;GO:0008152;GO:0009058;GO:0009308;GO:0009987;GO:0034641;GO:0042180;GO:0044237;GO:0044238;GO:0044281;GO:0046483	D	+	3.5779	0.358052	0.63117	13	12.6556	13.0881	13.3096	13.2101	13.1107	13.2023	13.2484	13.3712	13.4109	13.4521	13.2969	13.2338	13.1333	13	1.62596	3.60221	3.21984	3.54488	3.22121	3.03042	3.14574	3.59646	3.5779	3.73977	4.12323	4.34145	4.54629	13
AT1G07790	Histone superfamily protein	Q9LQQ4	HTB1	16.402	+	11	5	3	58.8	14.9639	0.233573	cellular component assembly;cellular component organization;cellular macromolecular complex assembly;cellular process;chromatin organization;chromosome organization;macromolecular complex assembly;organelle organization	GO:0006325;GO:0006996;GO:0009987;GO:0016043;GO:0022607;GO:0034622;GO:0051276;GO:0065003	B	+	4.53725	0.307703	0.890954	13	14.8685	14.9639	14.7555	14.4826	14.541	14.7304	14.9915	14.95	15.1743	15.2396	15.7069	16.2105	16.0926	13	4.1981	4.28278	4.50616	4.32371	4.28225	4.44083	4.53725	5.16075	5.18623	4.84495	5.54724	5.57388	5.8524	13
AT1G07810	ER-type Ca2+-ATPase 1	P92939	ECA1	116.36	+	39	11	11	38	15.5982	0.0761557	cellular process;establishment of localization;ion transport;response to chemical stimulus;response to stimulus;transmembrane transport;transport	GO:0006810;GO:0006811;GO:0009987;GO:0042221;GO:0050896;GO:0051234;GO:0055085	C	+	3.78114	0.200258	0.713093	13	15.7728	15.6816	15.6744	15.5706	15.5201	15.5982	15.4797	15.5245	15.346	15.6188	15.4738	15.6551	15.6144	13	5.2799	4.1823	4.19313	3.91393	3.98311	3.98139	3.78114	3.66567	3.37796	3.72557	3.68825	3.56126	3.65605	13
AT1G07820	Histone superfamily protein	P59259	AT1G07660;AT1G07820;AT3G45930;AT3G46320;AT3G53730;AT5G59690;AT5G59970;HIS4	NaN		NaN	NaN	NaN	NaN	NaN	NaN	cellular component assembly;cellular component organization;cellular macromolecular complex assembly;cellular process;chromatin organization;chromosome organization;macromolecular complex assembly;organelle organization;response to abiotic stimulus;response to chemical stimulus;response to stimulus;response to stress	GO:0006325;GO:0006950;GO:0006996;GO:0009628;GO:0009987;GO:0016043;GO:0022607;GO:0034622;GO:0042221;GO:0050896;GO:0051276;GO:0065003		+	5.92572	0.207093	n.d.	0	NaN	NaN	NaN	NaN	NaN	NaN	NaN	NaN	NaN	NaN	NaN	NaN	NaN	0	4.93289	5.63379	5.72547	5.73178	5.7322	5.85482	6.0134	6.51882	6.13281	5.92572	6.35975	6.44045	6.46616	13
AT1G07830	ribosomal protein L29 family protein	Q94JQ7	AT1G07830	16.886	+	5	5	5	29.2	14.8321	0.167072	biosynthetic process;cellular component organization;cellular metabolic process;cellular process;macromolecule metabolic process;metabolic process;mitochondrial translation;mitochondrion organization;organelle organization;primary metabolic process;protein metabolic process;translation	GO:0006412;GO:0006996;GO:0007005;GO:0008152;GO:0009058;GO:0009987;GO:0016043;GO:0019538;GO:0032543;GO:0043170;GO:0044237;GO:0044238	B	+	3.59897	0.179248	0.608743	13	14.8321	14.7282	14.6347	14.6503	14.5991	14.7659	14.7602	14.8402	14.9991	14.9964	15.3221	15.4368	15.4645	13	2.60534	3.59897	3.49253	3.65623	3.50936	3.37275	3.48941	3.87919	3.77821	3.44351	3.91759	3.9194	4.51015	13
AT1G07840	Sas10/Utp3/C1D family	Q93ZQ9;Q9LQQ6	AT1G07840	31.995	+	3	3	3	12.2	11.5392	0.227985	cellular metabolic process;cellular nitrogen compound metabolic process;cellular process;macromolecule metabolic process;metabolic process;nitrogen compound metabolic process;nucleobase-containing compound metabolic process;primary metabolic process;RNA metabolic process;RNA processing;rRNA processing	GO:0006139;GO:0006364;GO:0006396;GO:0006807;GO:0008152;GO:0009987;GO:0016070;GO:0034641;GO:0043170;GO:0044237;GO:0044238	C	+	4.09178	0.152341	0.182192	13	12.442	12.4544	11.5392	11.796	11.4524	11.5234	11.7033	11.1039	11.1975	11.4012	11.7672	11.4611	12.157	13	3.84756	4.28312	4.04314	4.10354	4.00506	3.71305	3.93944	4.09178	4.12183	4.0605	4.35987	4.37991	4.55139	13
AT1G07870	Protein kinase superfamily protein	F4HSH9;Q9LQQ8	AT1G07870	NaN		NaN	NaN	NaN	NaN	NaN	NaN				+	2.95262	0.292259	n.d.	0	NaN	NaN	NaN	NaN	NaN	NaN	NaN	NaN	NaN	NaN	NaN	NaN	NaN	0	4.18808	3.26156	3.20434	3.0122	3.14504	2.89283	2.73953	2.63062	2.05132	3.40414	2.95262	2.66036	2.48586	13
AT1G07880	Protein kinase superfamily protein	Q9LQQ9	ATMPK13	NaN		NaN	NaN	NaN	NaN	NaN	NaN	anatomical structure formation involved in morphogenesis;biological regulation;cellular process;developmental process;response to stimulus;signal transduction	GO:0007165;GO:0009987;GO:0032502;GO:0048646;GO:0050896;GO:0065007		+	1.773	0.450215	n.d.	0	NaN	NaN	NaN	NaN	NaN	NaN	NaN	NaN	NaN	NaN	NaN	NaN	NaN	0	NaN	0.361912	0.761075	1.8231	1.38739	1.72291	1.86661	1.53119	1.8292	1.1929	2.28782	2.32122	2.30946	12
AT1G07885	hypothetical protein	F4HSI4	AT1G07885	NaN		NaN	NaN	NaN	NaN	NaN	NaN				+	0.4089	0.186558	n.d.	0	NaN	NaN	NaN	NaN	NaN	NaN	NaN	NaN	NaN	NaN	NaN	NaN	NaN	0	NaN	0.761075	NaN	0.0404666	0.42984	NaN	NaN	NaN	NaN	NaN	NaN	NaN	0.38796	4
AT1G07890	ascorbate peroxidase 1	F4HU93;Q05431	APX1	27.561	+	21	21	20	76	19.8835	0.179571	catabolic process;cellular metabolic process;cellular process;developmental process;embryo development;metabolic process;response to abiotic stimulus;response to chemical stimulus;response to endogenous stimulus;response to heat;response to osmotic stress;response to oxidative stress;response to stimulus;response to stress	GO:0006950;GO:0006970;GO:0006979;GO:0008152;GO:0009056;GO:0009408;GO:0009628;GO:0009719;GO:0009790;GO:0009987;GO:0032502;GO:0042221;GO:0044237;GO:0050896	C	+	8.62004	0.22001	0.0930868	13	19.704	19.8835	20.0516	20.1221	20.1322	20.1382	19.9594	19.9816	19.8362	19.8445	19.5492	19.6067	19.4513	13	9.71652	8.33189	8.89093	8.53085	8.88738	8.91577	8.18886	8.62004	8.69431	8.69254	8.58306	8.45516	8.40003	13
AT1G07900	LOB domain-containing protein 1	Q9LQR0	LBD1	NaN		NaN	NaN	NaN	NaN	NaN	NaN				+	1.00931	0.709409	n.d.	0	NaN	NaN	NaN	NaN	NaN	NaN	NaN	NaN	NaN	NaN	NaN	NaN	NaN	0	5.2891	3.10107	2.5815	0.164558	0.389442	NaN	0.187126	0.299898	NaN	1.00931	1.47942	1.14811	0.534761	11
AT1G07901	hypothetical protein	B3H516	AT1G07901	NaN		NaN	NaN	NaN	NaN	NaN	NaN				+	0.369854	0.209731	n.d.	0	NaN	NaN	NaN	NaN	NaN	NaN	NaN	NaN	NaN	NaN	NaN	NaN	NaN	0	0.736369	NaN	1.45576	0.243719	NaN	NaN	0.076526	NaN	NaN	NaN	0.424713	0.314995	NaN	6
AT1G07902	hypothetical protein	A0A1P8APT0	AT1G07902	NaN		NaN	NaN	NaN	NaN	NaN	NaN				+	2.85034	0.318846	n.d.	0	NaN	NaN	NaN	NaN	NaN	NaN	NaN	NaN	NaN	NaN	NaN	NaN	NaN	0	3.33008	3.67459	3.16919	3.33351	3.2404	2.76216	3.13453	2.85034	2.80725	2.38862	2.82471	2.75137	2.05294	13
AT1G07910	RNAligase	A0A2H1ZEA2;Q0WL81	RNL	123.2	+	18	18	18	19.1	14.7863	0.0750628	cellular metabolic process;cellular nitrogen compound metabolic process;cellular process;macromolecule metabolic process;metabolic process;nitrogen compound metabolic process;nucleobase-containing compound metabolic process;primary metabolic process;RNA metabolic process;RNA processing;RNA splicing;tRNA metabolic process;tRNA processing	GO:0006139;GO:0006396;GO:0006399;GO:0006807;GO:0008033;GO:0008152;GO:0008380;GO:0009987;GO:0016070;GO:0034641;GO:0043170;GO:0044237;GO:0044238	D	+	2.94297	0.159961	0.458758	13	14.507	14.9109	14.7113	14.7877	14.6615	14.7945	14.8227	14.8219	14.6011	14.8562	14.682	14.7863	14.6848	13	2.43054	3.12681	2.27805	3.01312	2.91236	2.78301	3.11498	2.93972	3.19765	3.17116	2.99648	2.94297	2.93741	13
AT1G07920	GTP binding Elongation factor Tu family protein	P0DH99;Q0WL56;Q8GTY0;Q8W4H7	AT1G07920;AT1G07930;AT1G07940;AT5G60390	NaN		NaN	NaN	NaN	NaN	NaN	NaN	response to chemical stimulus;response to stimulus	GO:0042221;GO:0050896		+	7.93713	0.0809269	n.d.	0	NaN	NaN	NaN	NaN	NaN	NaN	NaN	NaN	NaN	NaN	NaN	NaN	NaN	0	8.2654	8.04429	8.24699	7.90617	7.86175	7.64428	7.84586	7.93713	7.9742	7.85621	7.96912	7.91947	8.02063	13
AT1G07930	GTP binding Elongation factor Tu family protein	F4HUA0;P0DH99;Q0WL56;Q8GTY0;Q8W4H7	AT1G07920;AT1G07930;AT1G07940;AT5G60390	NaN		NaN	NaN	NaN	NaN	NaN	NaN	response to chemical stimulus;response to stimulus	GO:0042221;GO:0050896		+	7.45613	0.0478621	n.d.	0	NaN	NaN	NaN	NaN	NaN	NaN	NaN	NaN	NaN	NaN	NaN	NaN	NaN	0	7.35458	7.50399	7.76674	7.62015	7.49028	7.23339	7.40899	7.45613	7.4376	7.33868	7.49761	7.43217	7.71903	13
AT1G07940	GTP binding Elongation factor Tu family protein	P0DH99;Q0WL56;Q8GTY0;Q8W4H7	AT1G07920;AT1G07930;AT1G07940;AT5G60390	NaN		NaN	NaN	NaN	NaN	NaN	NaN	response to chemical stimulus;response to stimulus	GO:0042221;GO:0050896		+	7.79448	0.05407	n.d.	0	NaN	NaN	NaN	NaN	NaN	NaN	NaN	NaN	NaN	NaN	NaN	NaN	NaN	0	7.99841	7.74041	8.07767	7.81642	7.77444	7.59165	7.68528	7.79448	7.7759	7.80006	7.87227	7.79239	7.91347	13
AT1G07950	Surfeit locus protein 5 subunit 22 of Mediator complex	A0A1P8ATZ6;Q8LCH5	MED22B	NaN		NaN	NaN	NaN	NaN	NaN	NaN				+	4.44266	0.1329	n.d.	0	NaN	NaN	NaN	NaN	NaN	NaN	NaN	NaN	NaN	NaN	NaN	NaN	NaN	0	4.62645	4.59759	4.57556	4.51224	4.42841	4.43387	4.23125	4.44266	4.44452	3.98732	4.29055	4.27966	4.57362	13
AT1G07960	PDI-like 5-1	Q8GYD1	PDIL5-1	16.565	+	3	3	3	25.3	14.5352	0.162608	biological regulation;cellular homeostasis;cellular metabolic process;cellular process;homeostatic process;macromolecule metabolic process;metabolic process;primary metabolic process;protein folding;protein metabolic process;response to stimulus;response to stress	GO:0006457;GO:0006950;GO:0008152;GO:0009987;GO:0019538;GO:0019725;GO:0042592;GO:0043170;GO:0044237;GO:0044238;GO:0050896;GO:0065007	B	+	5.06731	0.155713	-0.481683	13	13.8933	14.0144	14.2693	14.3726	14.4635	14.5139	14.5352	14.5678	14.584	14.7871	14.6331	14.7589	14.7589	13	5.48597	5.30966	5.30911	5.04875	4.98449	4.95606	4.9125	5.06731	5.31744	4.77891	5.00187	5.22302	5.41204	13
AT1G07970	cytochrome B561%2C amino-terminal protein	Q9LN10	AT1G07970	75.717	+	6	6	6	7.8	13.6648	0.0994081			B	+	2.18249	0.0447772	0.63493	13	13.7171	13.7642	13.5929	13.445	13.611	13.5883	13.536	13.6224	13.6648	13.7758	13.7972	13.9524	13.9902	13	1.72258	2.16961	2.21568	2.17976	2.18249	2.05683	2.19168	2.16245	2.25095	2.13771	2.56109	2.65258	2.77828	13
AT1G07980	nuclear factor Y%2C subunit C10	A0A1P8AN83;Q9LN09	NF-YC10	19.16	+	3	3	3	18.1	13.5112	0.197413	biological regulation	GO:0065007	B	+	3.64557	0.172976	-0.339582	13	12.9105	13.4152	13.3138	13.2448	13.3363	13.2501	13.5336	13.5112	13.59	13.9469	13.6216	13.7813	13.7337	13	3.78221	3.82108	3.81854	3.77413	3.64557	3.28672	3.4325	3.39782	3.81232	3.18541	3.499	3.60035	3.88678	13
AT1G07990	SIT4 phosphatase-associated family protein	A0A1P8ATA9;Q8L7T5	AT1G07990	89.588	+	24	23	22	31.7	16.636	0.157694			C	+	4.47351	0.168774	0.668504	13	16.6785	17.0161	17.0104	16.7948	16.8488	16.7644	16.636	16.632	16.6098	16.6218	16.4316	16.4783	16.4051	13	5.21416	4.79239	4.59361	4.58726	4.64229	4.47959	4.47351	4.34998	4.19686	4.44661	4.08893	4.15906	3.92403	13
AT1G08000	GATA transcription factor 10	Q8VZP4	GATA10	NaN		NaN	NaN	NaN	NaN	NaN	NaN	biosynthetic process;cellular metabolic process;cellular nitrogen compound metabolic process;cellular process;macromolecule metabolic process;metabolic process;nitrogen compound metabolic process;nucleobase-containing compound metabolic process;primary metabolic process;RNA metabolic process	GO:0006139;GO:0006807;GO:0008152;GO:0009058;GO:0009987;GO:0016070;GO:0034641;GO:0043170;GO:0044237;GO:0044238		+	2.18809	0.306948	n.d.	0	NaN	NaN	NaN	NaN	NaN	NaN	NaN	NaN	NaN	NaN	NaN	NaN	NaN	0	1.62783	1.6397	1.81193	1.86266	1.97465	2.18809	2.13683	2.49504	2.28744	2.3446	2.4445	2.70298	2.73557	13
AT1G08010	GATA transcription factor 11	Q6DBP8	GATA11	NaN		NaN	NaN	NaN	NaN	NaN	NaN	biosynthetic process;cellular metabolic process;cellular nitrogen compound metabolic process;cellular process;macromolecule metabolic process;metabolic process;nitrogen compound metabolic process;nucleobase-containing compound metabolic process;primary metabolic process;RNA metabolic process	GO:0006139;GO:0006807;GO:0008152;GO:0009058;GO:0009987;GO:0016070;GO:0034641;GO:0043170;GO:0044237;GO:0044238		+	2.90202	0.444971	n.d.	0	NaN	NaN	NaN	NaN	NaN	NaN	NaN	NaN	NaN	NaN	NaN	NaN	NaN	0	2.45705	2.14925	2.22056	2.39289	2.38189	2.62859	2.99529	2.96653	3.44682	2.90202	3.2053	3.16469	3.62792	13
AT1G08030	tyrosylprotein sulfotransferase	Q3EDG5	TPST	56.988	+	4	4	4	8.4	11.7144	0.10145			B	+	3.54446	0.114083	-0.289155	13	11.5223	11.732	11.178	11.6129	11.7144	11.6795	11.6643	11.9685	11.8228	11.6868	11.8507	11.7461	12.0779	13	3.95067	3.79081	3.50865	3.70305	3.69822	3.65854	3.63335	3.36152	3.53739	3.33155	3.47495	3.54313	3.54446	13
AT1G08040	trimethylguanosine synthase (DUF707)	A0A1P8AV11;Q93ZR2	AT1G08040	NaN		NaN	NaN	NaN	NaN	NaN	NaN	metabolic process	GO:0008152		+	4.25156	0.091763	n.d.	0	NaN	NaN	NaN	NaN	NaN	NaN	NaN	NaN	NaN	NaN	NaN	NaN	NaN	0	3.77598	4.16208	4.04442	4.39787	4.38105	4.44239	4.19295	4.32253	4.25156	4.22168	4.21426	4.34332	4.35782	13
AT1G08050	Zinc finger (C3HC4-type RING finger) family protein	Q9LN03	AT1G08050	70.117	+	18	18	18	37.9	15.0122	0.056777			C	+	1.89026	0.378298	0.82459	13	15.9594	15.0221	15.5739	15.0122	14.9929	14.977	14.8678	15.0134	15.0689	15.0582	14.9314	14.842	14.6875	13	5.93641	1.99272	3.34503	1.20207	1.69305	1.62141	1.52994	1.79095	0.851662	2.26856	2.36746	1.89026	2.38949	13
AT1G08060	ATP-dependent helicase family protein	A0A1P8ASM1;Q9M658	MOM	NaN		NaN	NaN	NaN	NaN	NaN	NaN	biological regulation;biosynthetic process;cellular component organization;cellular metabolic process;cellular nitrogen compound metabolic process;cellular process;chromosome organization;gene silencing;macromolecule metabolic process;metabolic process;nitrogen compound metabolic process;nucleobase-containing compound metabolic process;organelle organization;primary metabolic process;regulation o…	GO:0006139;GO:0006807;GO:0006996;GO:0008152;GO:0009058;GO:0009987;GO:0016043;GO:0016070;GO:0016458;GO:0034641;GO:0040029;GO:0043170;GO:0044237;GO:0044238;GO:0051276;GO:0065007		+	2.50658	0.0654888	n.d.	0	NaN	NaN	NaN	NaN	NaN	NaN	NaN	NaN	NaN	NaN	NaN	NaN	NaN	0	2.73877	2.50607	2.30356	2.53475	2.57529	2.50658	2.56505	2.20353	2.29633	2.53153	2.44109	2.37967	2.50756	13
AT1G08070	Tetratricopeptide repeat (TPR)-like superfamily protein	A0A1P8ARF0;Q9LN01	OTP82	NaN		NaN	NaN	NaN	NaN	NaN	NaN	cellular metabolic process;cellular nitrogen compound metabolic process;cellular process;macromolecule metabolic process;metabolic process;nitrogen compound metabolic process;nucleobase-containing compound metabolic process;primary metabolic process;RNA metabolic process;RNA processing	GO:0006139;GO:0006396;GO:0006807;GO:0008152;GO:0009987;GO:0016070;GO:0034641;GO:0043170;GO:0044237;GO:0044238		+	0.303128	0.0904484	n.d.	0	NaN	NaN	NaN	NaN	NaN	NaN	NaN	NaN	NaN	NaN	NaN	NaN	NaN	0	0.204042	0.356775	0.185252	0.381869	0.38359	NaN	NaN	0.303128	0.233623	0.522012	0.16063	0.21268	0.545201	11
AT1G08090	nitrate transporter 2:1	O82811	NRT2:1	NaN		NaN	NaN	NaN	NaN	NaN	NaN	anatomical structure development;developmental process;establishment of localization;ion transport;metabolic process;nitrogen compound metabolic process;nitrogen cycle metabolic process;post-embryonic development;response to chemical stimulus;response to stimulus;transport	GO:0006807;GO:0006810;GO:0006811;GO:0008152;GO:0009791;GO:0032502;GO:0042221;GO:0048856;GO:0050896;GO:0051234;GO:0071941		+	1.59021	0.244219	n.d.	0	NaN	NaN	NaN	NaN	NaN	NaN	NaN	NaN	NaN	NaN	NaN	NaN	NaN	0	1.59021	0.83463	1.26865	NaN	NaN	NaN	0.293189	NaN	NaN	NaN	1.72714	1.83443	1.59974	7
AT1G08110	lactoylglutathione lyase family protein / glyoxalase I family protein	B9DH52;Q8H0V3	AT1G08110	20.848	+	11	11	11	54.1	16.7744	0.241882	response to chemical stimulus;response to stimulus	GO:0042221;GO:0050896	C	+	6.91272	0.124933	0.633232	13	16.829	17.0901	17.1256	16.9866	17.0689	16.9073	16.7744	16.6705	16.5326	16.5892	16.3902	16.4459	16.3385	13	6.60977	7.26874	6.91272	6.96564	6.97238	7.03766	6.97073	6.90411	6.92795	6.66677	6.702	6.70573	6.77744	13
AT1G08125	S-adenosyl-L-methionine-dependent methyltransferases superfamily protein	A0A1P8AME4;F4HUD4;F4HUD5;F4HUD6	AT1G08125	35.173	+	8	7	7	19.7	12.8275	0.128632			E	+	4.24398	0.0700936	0.292116	13	12.9313	13.2039	12.8275	12.5414	12.8239	12.9081	12.6989	12.9317	12.4734	12.865	12.4851	13.038	12.6643	13	4.26149	4.32928	4.00699	3.96765	3.95716	4.24398	4.17388	4.42078	4.30023	4.27925	4.1901	4.22721	4.32137	13
AT1G08130	DNA ligase 1	Q42572	LIG1	NaN		NaN	NaN	NaN	NaN	NaN	NaN	biosynthetic process;cell cycle;cell division;cellular metabolic process;cellular nitrogen compound metabolic process;cellular process;DNA ligation;DNA metabolic process;DNA recombination;DNA repair;DNA replication;macromolecule metabolic process;metabolic process;nitrogen compound metabolic process;nucleobase-containing compound metabolic process;primary metabolic process;response to DNA damage …	GO:0006139;GO:0006259;GO:0006260;GO:0006266;GO:0006281;GO:0006310;GO:0006807;GO:0006950;GO:0006974;GO:0007049;GO:0008152;GO:0009058;GO:0009987;GO:0034641;GO:0043170;GO:0044237;GO:0044238;GO:0050896;GO:0051301		+	3.06686	0.493081	n.d.	0	NaN	NaN	NaN	NaN	NaN	NaN	NaN	NaN	NaN	NaN	NaN	NaN	NaN	0	2.58828	2.53435	2.46731	2.91632	2.86866	2.57378	3.06686	3.11213	3.25988	3.58549	4.05659	4.10919	4.26415	13
AT1G08160	Late embryogenesis abundant (LEA) hydroxyproline-rich glycoprotein family	Q8VZ13	AT1G08160	25.158	+	4	4	4	15.4	15.0161	0.244863			C	+	2.12338	0.814494	-0.64588	12	15.0818	15.5237	15.2917	14.9489	15.0161	15.261	15.0779	15.0675	14.8595	14.7488	14.5151	14.4923	14.246	13	0.119627	NaN	1.13054	1.91278	1.6794	2.33398	2.90568	1.23784	1.27722	2.47979	3.68216	3.54065	2.90621	12
AT1G08165	hypothetical protein	F4HUE2	AT1G08165	NaN		NaN	NaN	NaN	NaN	NaN	NaN				+	1.79246	0.735921	n.d.	0	NaN	NaN	NaN	NaN	NaN	NaN	NaN	NaN	NaN	NaN	NaN	NaN	NaN	0	3.72356	NaN	NaN	NaN	NaN	1.27551	0.401513	1.79246	1.02549	0.902058	2.52838	2.16405	2.14727	9
AT1G08180	cyclin-dependent kinase inhibitor	Q9SGE2	AT1G08180	NaN		NaN	NaN	NaN	NaN	NaN	NaN	cell cycle;cellular process	GO:0007049;GO:0009987		+	2.28743	0.240757	n.d.	0	NaN	NaN	NaN	NaN	NaN	NaN	NaN	NaN	NaN	NaN	NaN	NaN	NaN	0	2.64739	2.93601	2.18448	2.51321	2.28743	1.79692	2.04667	1.9695	2.44038	1.49382	2.31937	2.08178	2.70328	13
AT1G08190	vacuolar protein sorting 41	P93043	VPS41	110.28	+	28	28	28	28.5	16.3421	0.269083	biological regulation;cellular component organization;cellular membrane organization;cellular process;establishment of localization;membrane fusion;membrane organization;multicellular organismal process;organelle organization;protein targeting;protein transport;regulation of organelle organization;regulation of transport;response to abiotic stimulus;response to external stimulus;response to stimu…	GO:0006605;GO:0006810;GO:0006996;GO:0007033;GO:0007034;GO:0009605;GO:0009606;GO:0009628;GO:0009987;GO:0015031;GO:0016043;GO:0016044;GO:0016192;GO:0032501;GO:0033043;GO:0050896;GO:0051049;GO:0051234;GO:0061024;GO:0061025;GO:0065007	C	+	4.92928	0.226257	0.429952	13	16.5859	16.6417	16.6234	16.6261	16.6112	16.531	16.3421	16.2855	16.1126	16.1236	15.8482	15.9502	15.7497	13	4.58471	4.92928	4.73073	5.0079	5.00827	5.15871	5.15554	5.02577	5.25222	4.89294	4.60874	4.54698	4.46761	13
AT1G08200	UDP-D-apiose/UDP-D-xylose synthase 2	Q9SGE0	AXS2	43.79	+	23	5	5	53.7	16.9023	0.0826225	cell wall organization;cell wall organization or biogenesis	GO:0071554;GO:0071555	D	+	6.97016	0.105682	0.746795	13	15.8771	16.2779	16.2554	16.7017	16.6043	16.7501	16.9759	16.985	16.9258	16.9474	16.9667	16.9023	16.9819	13	5.89853	6.21903	7.07584	6.56597	6.70422	6.92256	6.66273	6.99193	6.97016	7.0269	7.07992	7.00762	7.00714	13
AT1G08210	Eukaryotic aspartyl protease family protein	A0A1P8AM85;A0A1P8AM88;A0A1P8AM93;Q9FPD6	AT1G08210	NaN		NaN	NaN	NaN	NaN	NaN	NaN	catabolic process;macromolecule metabolic process;metabolic process;primary metabolic process;protein catabolic process;protein metabolic process;proteolysis	GO:0006508;GO:0008152;GO:0009056;GO:0019538;GO:0030163;GO:0043170;GO:0044238		+	3.54272	0.10278	n.d.	0	NaN	NaN	NaN	NaN	NaN	NaN	NaN	NaN	NaN	NaN	NaN	NaN	NaN	0	3.43807	3.70848	3.57656	3.56138	3.59217	3.43994	3.54958	3.40495	3.3519	3.31821	3.46155	3.54272	3.70679	13
AT1G08220	ATPase complex subunit	Q0WRX7;Q5XEN3	AT1G08220	22.671	+	2	2	2	12.4	12.6752	0.0649109			C	+	2.24645	0.181861	-0.209609	13	12.4554	12.7401	12.8663	12.6752	12.6762	12.7386	12.5743	12.7148	12.6721	12.7005	12.4784	12.4046	12.56	13	1.63437	2.3218	2.41645	2.3894	2.06459	2.09343	2.03212	1.80828	2.24645	2.10784	2.70659	2.69126	3.17328	13
AT1G08230	Transmembrane amino acid transporter family protein	A0A1P8ANX9;A0A1P8ANY8;F4HW02	AT1G08230	NaN		NaN	NaN	NaN	NaN	NaN	NaN	amine transport;amino acid transport;cellular process;establishment of localization;organic acid transport;transmembrane transport;transport	GO:0006810;GO:0006865;GO:0009987;GO:0015837;GO:0015849;GO:0051234;GO:0055085		+	2.6869	0.587012	n.d.	0	NaN	NaN	NaN	NaN	NaN	NaN	NaN	NaN	NaN	NaN	NaN	NaN	NaN	0	5.04667	4.76492	4.15795	3.66849	3.76761	2.91958	2.58936	2.09988	2.6869	2.18008	2.46664	2.48073	1.83493	13
AT1G08250	arogenate dehydratase 6	Q9SGD6	ADT6	44.801	+	9	8	3	28.8	15.0011	0.155402	amine metabolic process;biosynthetic process;cellular amino acid metabolic process;cellular aromatic compound metabolic process;cellular ketone metabolic process;cellular metabolic process;cellular nitrogen compound metabolic process;cellular process;metabolic process;nitrogen compound metabolic process;organic acid metabolic process;primary metabolic process;small molecule metabolic process	GO:0006082;GO:0006520;GO:0006725;GO:0006807;GO:0008152;GO:0009058;GO:0009308;GO:0009987;GO:0034641;GO:0042180;GO:0044237;GO:0044238;GO:0044281	D	+	1.30869	0.34289	-0.718388	12	14.8001	14.7287	14.6046	14.8457	14.8537	14.8772	15.158	15.1111	15.0011	15.1591	15.0918	15.1783	15.0622	13	2.81721	2.02023	2.22846	1.24767	1.33408	1.16082	1.31421	0.887224	1.79822	NaN	1.04438	0.691313	1.30318	12
AT1G08260	DNA polymerase epsilon catalytic subunit	A0A1P8AV03;F4HW04	TIL1	NaN		NaN	NaN	NaN	NaN	NaN	NaN	biosynthetic process;cellular metabolic process;cellular nitrogen compound metabolic process;cellular process;DNA metabolic process;DNA repair;DNA replication;macromolecule metabolic process;metabolic process;nitrogen compound metabolic process;nucleobase-containing compound metabolic process;primary metabolic process;response to DNA damage stimulus;response to stimulus;response to stress	GO:0006139;GO:0006259;GO:0006260;GO:0006281;GO:0006807;GO:0006950;GO:0006974;GO:0008152;GO:0009058;GO:0009987;GO:0034641;GO:0043170;GO:0044237;GO:0044238;GO:0050896		+	1.19074	0.188718	n.d.	0	NaN	NaN	NaN	NaN	NaN	NaN	NaN	NaN	NaN	NaN	NaN	NaN	NaN	0	0.999138	0.634235	1.05353	1.21232	1.14565	1.04711	1.19074	1.00202	1.24713	1.72177	1.98177	2.08741	2.04795	13
AT1G08270	vacuolar protein sorting-associated protein	F4HW05;Q9SGD4	AT1G08270	NaN		NaN	NaN	NaN	NaN	NaN	NaN	cellular component organization;cellular process;organelle organization;vacuole organization	GO:0006996;GO:0007033;GO:0009987;GO:0016043		+	0.481258	0.229579	n.d.	0	NaN	NaN	NaN	NaN	NaN	NaN	NaN	NaN	NaN	NaN	NaN	NaN	NaN	0	0.251679	NaN	NaN	0.135734	0.574749	1.10064	0.167678	0.266439	NaN	NaN	0.97761	0.481258	0.521681	9
AT1G08280	Glycosyltransferase family 29 (sialyltransferase) family protein	Q9SGD2	AT1G08280	NaN		NaN	NaN	NaN	NaN	NaN	NaN	carbohydrate metabolic process;cellular metabolic process;cellular process;macromolecule metabolic process;macromolecule modification;metabolic process;primary metabolic process;protein glycosylation;protein metabolic process;protein modification process	GO:0005975;GO:0006464;GO:0006486;GO:0008152;GO:0009987;GO:0019538;GO:0043170;GO:0043412;GO:0044237;GO:0044238		+	1.20502	0.662093	n.d.	0	NaN	NaN	NaN	NaN	NaN	NaN	NaN	NaN	NaN	NaN	NaN	NaN	NaN	0	NaN	0.347015	0.325212	1.16896	0.978682	0.633831	1.3767	0.767749	2.82887	1.24108	1.96622	1.95802	2.29619	12
AT1G08290	WIP domain protein 3	Q9SGD1	WIP3	NaN		NaN	NaN	NaN	NaN	NaN	NaN	biological regulation;biosynthetic process;cellular metabolic process;cellular nitrogen compound metabolic process;cellular process;macromolecule metabolic process;metabolic process;nitrogen compound metabolic process;nucleobase-containing compound metabolic process;primary metabolic process;RNA metabolic process	GO:0006139;GO:0006807;GO:0008152;GO:0009058;GO:0009987;GO:0016070;GO:0034641;GO:0043170;GO:0044237;GO:0044238;GO:0065007		+	0.255439	0.109519	n.d.	0	NaN	NaN	NaN	NaN	NaN	NaN	NaN	NaN	NaN	NaN	NaN	NaN	NaN	0	2.32008	NaN	0.255439	0.14592	NaN	NaN	NaN	NaN	NaN	NaN	NaN	NaN	NaN	3
AT1G08300	no vein-like protein	A0A1P8ARF3;A0A1P8ARG1;F4HW09	NVL	NaN		NaN	NaN	NaN	NaN	NaN	NaN				+	1.11843	0.379191	n.d.	0	NaN	NaN	NaN	NaN	NaN	NaN	NaN	NaN	NaN	NaN	NaN	NaN	NaN	0	NaN	0.92388	0.294371	1.0409	1.0256	0.600731	1.19596	1.47568	2.2158	1.03569	1.51957	1.78351	2.75464	12
AT1G08310	alpha/beta-Hydrolases superfamily protein	A0A1P8AWS9;A8MRK8;B3H6Y0	AT1G08310	NaN		NaN	NaN	NaN	NaN	NaN	NaN				+	3.65062	0.958764	n.d.	0	NaN	NaN	NaN	NaN	NaN	NaN	NaN	NaN	NaN	NaN	NaN	NaN	NaN	0	7.35948	3.65062	2.69185	NaN	NaN	NaN	NaN	NaN	NaN	NaN	NaN	NaN	NaN	3
AT1G08315	ARM repeat superfamily protein	Q0WNZ8	AT1G08315	NaN		NaN	NaN	NaN	NaN	NaN	NaN	cellular metabolic process;cellular process;macromolecule metabolic process;macromolecule modification;metabolic process;primary metabolic process;protein metabolic process;protein modification by small protein conjugation or removal;protein modification process	GO:0006464;GO:0008152;GO:0009987;GO:0019538;GO:0043170;GO:0043412;GO:0044237;GO:0044238;GO:0070647		+	2.85238	0.355056	n.d.	0	NaN	NaN	NaN	NaN	NaN	NaN	NaN	NaN	NaN	NaN	NaN	NaN	NaN	0	4.36077	3.20744	3.10377	2.76717	2.74704	2.85238	3.0562	3.31902	2.38841	3.06245	1.74906	1.4604	1.1771	13
AT1G08320	bZIP transcription factor family protein	Q93XM6	TGA9	NaN		NaN	NaN	NaN	NaN	NaN	NaN	biosynthetic process;cellular metabolic process;cellular nitrogen compound metabolic process;cellular process;macromolecule metabolic process;metabolic process;nitrogen compound metabolic process;nucleobase-containing compound metabolic process;primary metabolic process;RNA metabolic process	GO:0006139;GO:0006807;GO:0008152;GO:0009058;GO:0009987;GO:0016070;GO:0034641;GO:0043170;GO:0044237;GO:0044238		+	1.55457	1.43215	n.d.	0	NaN	NaN	NaN	NaN	NaN	NaN	NaN	NaN	NaN	NaN	NaN	NaN	NaN	0	2.98672	NaN	0.122411	NaN	NaN	NaN	NaN	NaN	NaN	NaN	NaN	NaN	NaN	2
AT1G08340	Rho GTPase activating protein with PAK-box/P21-Rho-binding domain-containing protein	Q6NKT5	AT1G08340	NaN		NaN	NaN	NaN	NaN	NaN	NaN	biological regulation;cellular process;response to stimulus;signal transduction	GO:0007165;GO:0009987;GO:0050896;GO:0065007		+	0.537508	0.249236	n.d.	0	NaN	NaN	NaN	NaN	NaN	NaN	NaN	NaN	NaN	NaN	NaN	NaN	NaN	0	NaN	NaN	NaN	NaN	NaN	NaN	NaN	NaN	NaN	NaN	0.537508	1.18948	0.288272	3
AT1G08350	Endomembrane protein 70 protein family	A0A1P8AW75;F4HW17	AT1G08350	61.715	+	3	3	3	7.6	10.3955	0.176721	multi-organism process;response to biotic stimulus;response to stimulus	GO:0009607;GO:0050896;GO:0051704	C	+	2.49106	0.103108	-0.601251	10	10.723	10.7218	NaN	10.2237	NaN	10.2139	10.5135	10.3755	10.4155	NaN	10.1166	10.5258	9.92193	10	2.29941	2.21489	2.52643	2.33644	2.49106	2.38796	2.45748	2.17696	2.71637	2.53633	2.54025	2.55388	2.98153	13
AT1G08360	Ribosomal protein L1p/L10e family	Q8VZB9	AT1G08360	24.469	+	10	10	2	45.8	18.1776	0.193932	biosynthetic process;cellular metabolic process;cellular process;macromolecule metabolic process;metabolic process;primary metabolic process;protein metabolic process;translation	GO:0006412;GO:0008152;GO:0009058;GO:0009987;GO:0019538;GO:0043170;GO:0044237;GO:0044238	B	+	7.84662	0.173917	0.54237	13	18.4997	18.4443	17.8903	17.9837	18.0372	18.1136	18.368	18.1776	18.0839	18.1601	18.6912	18.597	19.2652	13	7.08841	7.84662	8.02054	7.79742	7.74286	7.46038	7.67427	7.86481	8.05992	7.82377	8.34381	8.42994	8.7352	13
AT1G08370	decapping 1	Q9SJF3	DCP1	40.61	+	8	8	8	24.3	15.0619	0.0990095	biological regulation;catabolic process;cellular metabolic process;cellular nitrogen compound metabolic process;cellular process;macromolecule metabolic process;metabolic process;mRNA metabolic process;mRNA processing;nitrogen compound metabolic process;nucleobase-containing compound metabolic process;primary metabolic process;RNA catabolic process;RNA metabolic process;RNA processing	GO:0006139;GO:0006396;GO:0006397;GO:0006401;GO:0006807;GO:0008152;GO:0009056;GO:0009987;GO:0016070;GO:0016071;GO:0034641;GO:0043170;GO:0044237;GO:0044238;GO:0065007	B	+	3.90775	0.0797551	-0.111225	13	14.9629	15.1412	14.9939	14.9296	14.8858	14.9222	15.0114	15.0619	15.0886	15.1049	15.2526	15.2419	15.237	13	4.52369	3.86947	4.0367	3.79196	3.90775	3.90723	3.7864	3.9287	3.828	4.00326	3.91391	3.84607	4.06803	13
AT1G08380	photosystem I subunit O	Q949Q5	PSAO	NaN		NaN	NaN	NaN	NaN	NaN	NaN	cellular metabolic process;cellular process;generation of precursor metabolites and energy;metabolic process	GO:0006091;GO:0008152;GO:0009987;GO:0044237		+	11.5974	0.573282	n.d.	0	NaN	NaN	NaN	NaN	NaN	NaN	NaN	NaN	NaN	NaN	NaN	NaN	NaN	0	8.48707	10.0559	9.72274	11.1806	10.9332	11.9156	12.1707	12.3762	12.3301	11.8602	11.7729	11.5974	11.5381	13
AT1G08390	recQ-mediated instability-like protein	A0A1P8AN39;Q8RX36	AT1G08390	NaN		NaN	NaN	NaN	NaN	NaN	NaN				+	3.00189	0.420376	n.d.	0	NaN	NaN	NaN	NaN	NaN	NaN	NaN	NaN	NaN	NaN	NaN	NaN	NaN	0	0.496946	2.58441	1.98453	2.54883	2.59011	3.19766	3.24016	3.42226	3.87651	2.57991	3.17057	3.00189	3.4787	13
AT1G08400	RINT-1 / TIP-1 family	Q8GXP1	AT1G08400	NaN		NaN	NaN	NaN	NaN	NaN	NaN	cellular process;establishment of localization;Golgi vesicle transport;protein transport;transport;vesicle-mediated transport	GO:0006810;GO:0009987;GO:0015031;GO:0016192;GO:0048193;GO:0051234		+	1.75547	0.145081	n.d.	0	NaN	NaN	NaN	NaN	NaN	NaN	NaN	NaN	NaN	NaN	NaN	NaN	NaN	0	2.04393	1.88567	1.97112	1.90055	1.88651	1.58231	1.75547	1.60418	1.4294	1.15366	1.6139	1.76608	1.73748	13
AT1G08410	P-loop containing nucleoside triphosphate hydrolases superfamily protein	Q9SJF1	AT1G08410	66.742	+	13	8	8	23.9	13.5892	0.132878	anatomical structure development;cellular metabolic process;cellular nitrogen compound metabolic process;cellular process;developmental process;embryo development;macromolecule metabolic process;metabolic process;nitrogen compound metabolic process;nucleobase-containing compound metabolic process;primary metabolic process;ribosome biogenesis;RNA metabolic process;RNA processing;rRNA processing	GO:0006139;GO:0006364;GO:0006396;GO:0006807;GO:0008152;GO:0009790;GO:0009987;GO:0016070;GO:0032502;GO:0034641;GO:0042254;GO:0043170;GO:0044237;GO:0044238;GO:0048856	B	+	3.15259	0.173833	0.847709	13	13.3971	13.6923	13.5022	13.4563	13.49	13.5598	13.5757	13.5892	13.7475	13.9012	14.054	14.1135	14.2048	13	3.11855	3.15259	3.32642	3.24989	2.91042	2.81518	3.11012	3.11867	3.14919	3.4119	3.6024	3.68775	3.87383	13
AT1G08420	BRI1 suppressor 1 (BSU1)-like 2	F4HW26;Q9SJF0	BSL2	108.08	+	31	6	6	37.1	14.1214	0.104758	biological regulation;cellular process;response to chemical stimulus;response to endogenous stimulus;response to stimulus;signal transduction	GO:0007165;GO:0009719;GO:0009987;GO:0042221;GO:0050896;GO:0065007	C	+	4.14737	0.138235	0.621428	13	14.0584	14.1214	14.3106	14.1598	14.2488	14.1801	14.141	14.1631	14.0166	13.9774	13.8637	13.84	13.7947	13	4.71381	4.28561	4.15931	4.14737	4.19402	4.17562	4.20336	3.89411	4.00936	3.9283	3.76382	3.71118	3.61524	13
AT1G08450	calreticulin 3	F4HW29;F4HW30;O04153	CRT3	49.843	+	30	30	30	62.5	18.8851	0.132406	biological regulation;cell death;cellular aromatic compound metabolic process;cellular metabolic process;cellular process;death;immune system process;macromolecule metabolic process;metabolic process;multi-organism process;pigment metabolic process;primary metabolic process;protein folding;protein metabolic process;response to biotic stimulus;response to stimulus;response to stress;secondary meta…	GO:0002376;GO:0006457;GO:0006725;GO:0006950;GO:0007165;GO:0008152;GO:0008219;GO:0009607;GO:0009987;GO:0016265;GO:0019538;GO:0019748;GO:0042440;GO:0043170;GO:0044237;GO:0044238;GO:0050896;GO:0051704;GO:0065007	C	+	7.34633	0.14643	0.685189	13	19.5851	19.0175	19.3585	18.9902	19.2095	18.9543	18.876	18.8675	18.8716	18.8851	18.5284	18.3004	18.0595	13	9.21629	7.49276	8.10667	7.26952	7.29867	7.37989	7.34379	7.5345	7.08016	7.81916	7.27505	7.34633	7.06209	13
AT1G08460	histone deacetylase 8	A0A1P8AMF5;Q94EJ2	HDA08	NaN		NaN	NaN	NaN	NaN	NaN	NaN	biological regulation;biosynthetic process;cellular metabolic process;cellular nitrogen compound metabolic process;cellular process;macromolecule metabolic process;metabolic process;nitrogen compound metabolic process;nucleobase-containing compound metabolic process;primary metabolic process;RNA metabolic process	GO:0006139;GO:0006807;GO:0008152;GO:0009058;GO:0009987;GO:0016070;GO:0034641;GO:0043170;GO:0044237;GO:0044238;GO:0065007		+	4.36554	0.348243	n.d.	0	NaN	NaN	NaN	NaN	NaN	NaN	NaN	NaN	NaN	NaN	NaN	NaN	NaN	0	4.64793	4.7798	4.63934	4.47869	4.49988	4.44629	4.36554	3.99695	4.0173	3.70152	3.29668	3.16154	3.0803	13
AT1G08465	Plant-specific transcription factor YABBY family protein	Q9XFB0	YAB2	NaN		NaN	NaN	NaN	NaN	NaN	NaN	biological regulation;cellular process;developmental process;multicellular organismal development;multicellular organismal process	GO:0007275;GO:0009987;GO:0032501;GO:0032502;GO:0065007		+	3.24077	0.223431	n.d.	0	NaN	NaN	NaN	NaN	NaN	NaN	NaN	NaN	NaN	NaN	NaN	NaN	NaN	0	3.35536	2.89407	3.17605	3.23497	3.21775	3.19311	3.5014	2.99071	3.24077	3.4642	3.83408	3.88859	3.70655	13
AT1G08470	strictosidine synthase-like 3	Q8VWF6	SSL3	44.036	+	13	13	12	35.9	16.4323	0.100273	biosynthetic process;metabolic process	GO:0008152;GO:0009058	D	+	3.69446	0.141827	0.771469	13	15.8707	16.34	16.2903	16.3138	16.332	16.4573	16.4323	16.5864	16.4089	16.4884	16.4523	16.5689	16.5883	13	2.87636	3.01518	3.40596	3.55264	3.5477	3.8451	3.69446	3.76323	3.77662	3.80051	3.77401	3.73463	3.51928	13
AT1G08480	succinate dehydrogenase subunit	Q941A6	SDH6	15.812	+	3	3	3	31.7	16.6848	0.227253	catabolic process;cellular metabolic process;cellular process;cofactor metabolic process;metabolic process	GO:0008152;GO:0009056;GO:0009987;GO:0044237;GO:0051186	C	+	5.96068	0.0888782	0.672426	13	17.0794	17.1023	17.255	16.9121	17.0416	16.8155	16.6362	16.641	16.5808	16.6848	16.4528	16.4748	16.4392	13	6.41861	5.915	6.18217	6.01598	6.01143	5.98766	5.79886	5.8718	5.98924	5.67733	5.76421	5.72336	5.96068	13
AT1G08490	chloroplastic NIFS-like cysteine desulfurase	Q93WX6	CPNIFS	50.485	+	12	12	12	25.3	16.8435	0.0559692	amine metabolic process;biosynthetic process;cellular amino acid metabolic process;cellular ketone metabolic process;cellular metabolic process;cellular nitrogen compound metabolic process;cellular process;cofactor metabolic process;macromolecule metabolic process;macromolecule modification;metabolic process;nitrogen compound metabolic process;organic acid metabolic process;primary metabolic proc…	GO:0006082;GO:0006464;GO:0006520;GO:0006790;GO:0006807;GO:0008152;GO:0009058;GO:0009308;GO:0009987;GO:0019538;GO:0034641;GO:0042180;GO:0042221;GO:0043170;GO:0043412;GO:0044237;GO:0044238;GO:0044281;GO:0050896;GO:0051186	B	+	4.87338	0.139321	0.476601	13	16.7049	16.7308	16.832	16.8178	16.7423	16.7985	16.8435	16.9606	16.9142	16.9411	16.854	16.8994	16.8491	13	5.00073	4.71764	4.75948	4.55068	4.64592	4.77548	4.87338	5.11035	5.0127	4.87049	5.04912	5.00032	5.17171	13
AT1G08500	early nodulin-like protein 18	O82083	ENODL18	24.904	+	1	1	1	6.1	10.8003	0.285272			D	+	0.688641	0.540633	0.0292142	9	11.1632	11.7338	NaN	10.8368	NaN	11.2399	10.7317	11.008	10.6209	NaN	10.3441	10.0942	10.7638	10	0.688641	NaN	NaN	0.0417007	0.457155	1.2619	0.629925	1.36382	0.148008	1.61634	1.28849	0.958592	0.478141	11
AT1G08510	fatty acyl-ACP thioesterases B	Q9SJE2	FATB	45.687	+	7	7	7	18.4	13.4091	0.111776	biosynthetic process;cellular ketone metabolic process;cellular lipid metabolic process;cellular metabolic process;cellular process;lipid metabolic process;metabolic process;organic acid metabolic process;primary metabolic process;small molecule metabolic process	GO:0006082;GO:0006629;GO:0008152;GO:0009058;GO:0009987;GO:0042180;GO:0044237;GO:0044238;GO:0044255;GO:0044281	B	+	6.06418	0.377608	0.196947	13	13.5435	12.9508	13.3492	13.3265	13.0406	13.2482	13.2974	13.4965	13.7063	13.4132	13.4091	13.7822	13.4186	13	6.09509	5.34588	5.88674	6.00151	6.06418	6.44179	6.48133	6.22681	6.58467	6.49409	5.74359	5.67266	5.17858	13
AT1G08520	ALBINA 1	Q9SJE1	ALB1	83.283	+	40	40	40	45.9	19.4804	0.239468	biosynthetic process;cellular metabolic process;cellular nitrogen compound metabolic process;cellular process;cofactor metabolic process;heterocycle metabolic process;metabolic process;nitrogen compound metabolic process;photosynthesis;pigment metabolic process	GO:0006807;GO:0008152;GO:0009058;GO:0009987;GO:0015979;GO:0034641;GO:0042440;GO:0044237;GO:0046483;GO:0051186	B	+	6.98528	0.313558	0.965985	13	18.4568	18.711	18.5315	19.0221	18.9616	19.1651	19.4804	19.6348	19.6805	19.6642	19.7198	19.5938	19.6942	13	5.16349	6.04586	5.75489	6.4168	6.43238	6.83112	6.98528	7.24089	7.15915	7.06591	7.28885	7.29884	7.51576	13
AT1G08530	chitinase-like protein	A0A1P8ARK6;A0A1P8ARM9;Q0WNC2	AT1G08530	27.015	+	6	6	6	28	13.8682	0.212028			B	+	4.09341	0.0735621	0.833601	13	13.4718	13.3654	13.5128	13.7508	13.6527	13.8116	14.0141	14.0795	14.0995	13.8682	14.1603	13.9789	14.0802	13	3.29111	3.69853	3.78745	4.09341	4.06293	4.11889	4.0556	4.15773	4.33178	4.16697	4.28497	4.07762	4.2997	13
AT1G08540	RNApolymerase sigma subunit 2	O22056	SIG2	64.053	+	3	3	3	6.6	10.5809	0.434351	biosynthetic process;cellular component organization;cellular metabolic process;cellular nitrogen compound metabolic process;cellular process;macromolecule metabolic process;metabolic process;nitrogen compound metabolic process;nucleobase-containing compound metabolic process;organelle organization;plastid organization;primary metabolic process;response to abiotic stimulus;response to stimulus;RN…	GO:0006139;GO:0006352;GO:0006399;GO:0006807;GO:0006996;GO:0008152;GO:0009058;GO:0009628;GO:0009657;GO:0009987;GO:0016043;GO:0016070;GO:0034641;GO:0043170;GO:0044237;GO:0044238;GO:0050896	B	+	5.91645	0.445251	0.597837	13	10.2494	10.8222	10.1208	10.5809	10.1342	10.0111	10.5907	10.1466	10.6326	10.5481	11.0732	11.3445	11.7975	13	4.38066	5.45994	5.18116	5.5314	5.67377	5.73815	5.91645	6.15121	6.3617	6.08613	6.40444	6.41382	6.57424	13
AT1G08550	non-photochemical quenching 1	Q39249	NPQ1	52.017	+	23	23	23	51.5	18.5334	0.289461	cellular ketone metabolic process;cellular lipid metabolic process;cellular metabolic process;cellular process;cofactor metabolic process;heterocycle metabolic process;lipid metabolic process;metabolic process;nitrogen compound metabolic process;organic acid metabolic process;primary metabolic process;response to abiotic stimulus;response to heat;response to stimulus;response to stress;small mole…	GO:0006082;GO:0006629;GO:0006807;GO:0006950;GO:0008152;GO:0009408;GO:0009628;GO:0009987;GO:0042180;GO:0044237;GO:0044238;GO:0044255;GO:0044281;GO:0046483;GO:0050896;GO:0051186	C	+	6.13159	0.289223	-0.320059	13	18.5334	18.9135	18.9759	18.8788	18.8138	18.707	18.5488	18.4349	18.283	18.244	17.902	17.8937	17.7097	13	4.44807	5.81357	5.28164	5.92881	5.95697	6.42082	6.13159	6.80136	6.56246	6.50686	6.15937	6.20241	6.07162	13
AT1G08560	syntaxin of plants 111	Q42374	SYP111	NaN		NaN	NaN	NaN	NaN	NaN	NaN	cell cycle;cell division;cellular component organization;cellular membrane organization;cellular process;establishment of localization;exocytosis;membrane docking;membrane fusion;membrane organization;organelle fusion;organelle organization;protein transport;secretion;transport;vesicle organization;vesicle-mediated transport	GO:0006810;GO:0006887;GO:0006996;GO:0007049;GO:0009987;GO:0015031;GO:0016043;GO:0016044;GO:0016050;GO:0016192;GO:0022406;GO:0046903;GO:0048284;GO:0051234;GO:0051301;GO:0061024;GO:0061025		+	3.04187	0.37306	n.d.	0	NaN	NaN	NaN	NaN	NaN	NaN	NaN	NaN	NaN	NaN	NaN	NaN	NaN	0	NaN	NaN	1.08986	2.87118	2.32759	3.04187	3.13485	2.74548	2.66881	3.06191	4.32016	4.52132	5.50876	11
AT1G08570	atypical CYS HIS rich thioredoxin 4	A8MQQ7;O64654	ACHT4	19.372	+	2	2	2	18.6	10.5117	0.19636	biological regulation;cellular homeostasis;cellular metabolic process;cellular process;glycerol ether metabolic process;homeostatic process;macromolecule metabolic process;metabolic process;primary metabolic process;protein folding;protein metabolic process;response to chemical stimulus;response to oxidative stress;response to stimulus;response to stress;small molecule metabolic process;sulfur co…	GO:0006457;GO:0006662;GO:0006790;GO:0006950;GO:0006979;GO:0008152;GO:0009987;GO:0019538;GO:0019725;GO:0042221;GO:0042592;GO:0043170;GO:0044237;GO:0044238;GO:0044281;GO:0050896;GO:0065007	C	+	6.20587	0.38562	0.541792	13	10.3578	10.7963	10.9395	10.7851	10.5117	10.708	10.6946	10.49	10.3387	10.2595	10.333	10.286	10.7548	13	6.39486	7.30123	6.68734	6.39674	6.608	6.20587	6.05766	6.52537	5.53426	6.08877	5.71969	5.73807	5.82025	13
AT1G08580	hypothetical protein	Q9FRS7	AT1G08580	NaN		NaN	NaN	NaN	NaN	NaN	NaN				+	5.10643	0.321496	n.d.	0	NaN	NaN	NaN	NaN	NaN	NaN	NaN	NaN	NaN	NaN	NaN	NaN	NaN	0	4.78494	5.03137	5.10643	4.94076	4.70485	4.35308	4.72526	5.27845	5.19509	5.13362	5.64754	5.71473	5.85016	13
AT1G08600	P-loop containing nucleoside triphosphate hydrolases superfamily protein	F4HW51	ATRX	165.91	+	7	7	7	5.1	14.2834	0.0295758	biological regulation;biosynthetic process;cellular component organization;cellular metabolic process;cellular nitrogen compound metabolic process;cellular process;chromatin modification;chromatin organization;chromosome organization;DNA metabolic process;DNA repair;macromolecule metabolic process;metabolic process;nitrogen compound metabolic process;nucleobase-containing compound metabolic proce…	GO:0006139;GO:0006259;GO:0006281;GO:0006325;GO:0006807;GO:0006950;GO:0006974;GO:0006996;GO:0008152;GO:0009058;GO:0009987;GO:0016043;GO:0016070;GO:0016568;GO:0034641;GO:0043170;GO:0044237;GO:0044238;GO:0050896;GO:0051276;GO:0065007	D	+	3.02937	0.115601	-0.102425	10	14.2619	NaN	14.3971	NaN	14.2659	14.2928	14.3084	14.2739	NaN	14.3632	14.3175	14.1758	14.1756	10	3.84345	3.49383	3.02302	3.24792	3.28849	3.02937	3.14497	2.58633	2.67418	2.95833	2.99406	2.96393	3.07998	13
AT1G08610	Pentatricopeptide repeat (PPR) superfamily protein	Q9FRS4	AT1G08610	NaN		NaN	NaN	NaN	NaN	NaN	NaN				+	2.28308	0.612992	n.d.	0	NaN	NaN	NaN	NaN	NaN	NaN	NaN	NaN	NaN	NaN	NaN	NaN	NaN	0	0.369617	1.95472	1.47178	2.19163	2.09574	1.67009	2.28308	2.84358	2.82587	3.11028	3.15523	3.34854	3.31518	13
AT1G08620	Transcription factor jumonji (jmj) family protein / zinc finger (C5HC2 type) family protein	A0A1P8AMS3;C0SUT9	PKDM7D	NaN		NaN	NaN	NaN	NaN	NaN	NaN	biological regulation;biosynthetic process;cellular component organization;cellular metabolic process;cellular nitrogen compound metabolic process;cellular process;chromatin modification;chromatin organization;chromosome organization;macromolecule metabolic process;metabolic process;nitrogen compound metabolic process;nucleobase-containing compound metabolic process;organelle organization;primary…	GO:0006139;GO:0006325;GO:0006807;GO:0006996;GO:0008152;GO:0009058;GO:0009987;GO:0016043;GO:0016070;GO:0016568;GO:0034641;GO:0043170;GO:0044237;GO:0044238;GO:0051276;GO:0065007		+	3.32206	0.172416	n.d.	0	NaN	NaN	NaN	NaN	NaN	NaN	NaN	NaN	NaN	NaN	NaN	NaN	NaN	0	4.33832	3.67846	3.34414	3.37806	3.36363	3.14964	3.32037	3.13068	2.99858	3.32206	3.14184	3.09091	3.36772	13
AT1G08630	threonine aldolase 1	A0A1P8ASQ3;Q8RXU4	THA1	NaN		NaN	NaN	NaN	NaN	NaN	NaN	amine metabolic process;biosynthetic process;catabolic process;cellular amino acid metabolic process;cellular ketone metabolic process;cellular metabolic process;cellular nitrogen compound metabolic process;cellular process;metabolic process;nitrogen compound metabolic process;organic acid metabolic process;primary metabolic process;small molecule metabolic process	GO:0006082;GO:0006520;GO:0006807;GO:0008152;GO:0009056;GO:0009058;GO:0009308;GO:0009987;GO:0034641;GO:0042180;GO:0044237;GO:0044238;GO:0044281		+	0.643847	0.259915	n.d.	0	NaN	NaN	NaN	NaN	NaN	NaN	NaN	NaN	NaN	NaN	NaN	NaN	NaN	0	1.25512	NaN	0.643847	0.189981	NaN	NaN	NaN	NaN	NaN	NaN	0.903762	NaN	0.455985	5
AT1G08640	Chloroplast J-like domain 1	Q93WG3	CJD1	32.902	+	6	6	6	20.7	15.9647	0.174163	cellular ketone metabolic process;cellular lipid metabolic process;cellular metabolic process;cellular process;lipid metabolic process;metabolic process;organic acid metabolic process;primary metabolic process;small molecule metabolic process	GO:0006082;GO:0006629;GO:0008152;GO:0009987;GO:0042180;GO:0044237;GO:0044238;GO:0044255;GO:0044281	D	+	6.05597	0.111675	0.610884	13	15.7031	15.7906	15.5441	16.1616	15.8837	16.0402	16.2856	16.0986	15.9647	15.8824	16.1199	15.774	16.2816	13	5.28345	5.9863	5.78414	6.16765	6.00989	5.95619	6.12242	6.05597	6.3189	5.97208	6.33078	6.40009	6.8258	13
AT1G08650	phosphoenolpyruvate carboxylase kinase 1	F4HXN6;Q9SPK4	PPCK1	NaN		NaN	NaN	NaN	NaN	NaN	NaN	biological regulation;cellular metabolic process;cellular process;macromolecule metabolic process;macromolecule modification;metabolic process;peptidyl-amino acid modification;phosphorus metabolic process;primary metabolic process;protein metabolic process;protein modification process;protein phosphorylation;response to abiotic stimulus;response to chemical stimulus;response to endogenous stimulu…	GO:0006464;GO:0006468;GO:0006793;GO:0007165;GO:0008152;GO:0009628;GO:0009719;GO:0009987;GO:0018193;GO:0019538;GO:0042221;GO:0043170;GO:0043412;GO:0044237;GO:0044238;GO:0050896;GO:0065007		+	5.80588	0.244724	n.d.	0	NaN	NaN	NaN	NaN	NaN	NaN	NaN	NaN	NaN	NaN	NaN	NaN	NaN	0	7.83531	5.79849	5.67496	5.81323	5.93007	6.06365	6.42758	5.80588	5.66463	4.90098	4.77022	4.99238	6.05061	13
AT1G08660	MALE GAMETOPHYTE DEFECTIVE 2	A0A1P8AM36;F4HXN8;Q8VZJ0	MGP2	54.216	+	14	14	14	30	15.2412	0.0714741	anatomical structure morphogenesis;carbohydrate metabolic process;cell growth;cell morphogenesis;cellular component morphogenesis;cellular component organization;cellular metabolic process;cellular process;developmental process;growth;macromolecule metabolic process;macromolecule modification;metabolic process;multicellular organismal process;primary metabolic process;protein glycosylation;protei…	GO:0000902;GO:0005975;GO:0006464;GO:0006486;GO:0008152;GO:0009653;GO:0009987;GO:0016043;GO:0016049;GO:0019538;GO:0032501;GO:0032502;GO:0032989;GO:0040007;GO:0043170;GO:0043412;GO:0044237;GO:0044238	D	+	4.76499	0.0919051	0.869526	13	14.6214	15.1399	15.0508	15.1801	15.2412	15.3232	15.2847	15.3661	15.2517	15.3735	15.1699	15.2642	15.1697	13	3.46481	4.44438	3.99691	4.752	4.67308	4.83133	4.85593	5.11744	5.29079	4.69317	4.76499	4.82904	4.87886	13
AT1G08680	ARF GAP-like zinc finger-containing protein ZIGA4	A0A1P8ANR5;F4HXP0;Q8RXE7	ZIGA4	64.506	+	13	13	13	27.1	15.0804	0.0729551			B	+	3.95247	0.106958	-0.280334	13	14.7035	14.9863	14.9937	15.1077	15.0547	15.0297	15.0006	15.0804	15.1128	15.1519	15.1672	15.1533	15.2574	13	4.19946	3.94856	3.82832	3.84551	4.07337	4.04455	3.97261	3.80199	3.87354	3.90059	4.06386	3.95247	4.12704	13
AT1G08700	Presenilin-1	O64668	PS1	49.308	+	1	1	1	3.1	11.2915	0.134526	biological regulation;cellular process;macromolecule metabolic process;metabolic process;primary metabolic process;protein metabolic process;proteolysis;response to stimulus;signal transduction	GO:0006508;GO:0007165;GO:0008152;GO:0009987;GO:0019538;GO:0043170;GO:0044238;GO:0050896;GO:0065007	C	+	3.75033	0.123788	0.731707	10	12.0178	NaN	11.4288	NaN	11.0479	11.3094	11.2734	11.9289	NaN	10.778	11.1597	11.3355	11.2735	10	4.46971	3.74194	3.97977	3.43407	3.57017	3.46769	3.80735	3.75033	3.76068	3.52924	3.62654	3.77477	3.76012	13
AT1G08710	F-box family protein	Q9CAZ0	AT1G08710	NaN		NaN	NaN	NaN	NaN	NaN	NaN	cellular metabolic process;cellular process;macromolecule metabolic process;macromolecule modification;metabolic process;primary metabolic process;protein metabolic process;protein modification by small protein conjugation or removal;protein modification process	GO:0006464;GO:0008152;GO:0009987;GO:0019538;GO:0043170;GO:0043412;GO:0044237;GO:0044238;GO:0070647		+	3.41829	0.173719	n.d.	0	NaN	NaN	NaN	NaN	NaN	NaN	NaN	NaN	NaN	NaN	NaN	NaN	NaN	0	3.94985	3.88999	3.72224	3.41829	3.48274	3.42691	3.13947	3.57131	3.39579	3.11247	3.21427	3.24457	3.37022	13
AT1G08720	Protein kinase superfamily protein	A0A1P8AUW3;Q9FPR3	EDR1	100.55	+	12	11	10	12.8	14.4599	0.170261	biological regulation;cell death;cellular metabolic process;cellular process;death;macromolecule metabolic process;macromolecule modification;metabolic process;multi-organism process;phosphorus metabolic process;primary metabolic process;protein metabolic process;protein modification process;protein phosphorylation;regulation of protein modification process;response to abiotic stimulus;response t…	GO:0006464;GO:0006468;GO:0006793;GO:0006950;GO:0007165;GO:0008152;GO:0008219;GO:0009607;GO:0009628;GO:0009719;GO:0009987;GO:0016265;GO:0019538;GO:0031399;GO:0042221;GO:0043170;GO:0043412;GO:0044237;GO:0044238;GO:0050896;GO:0051704;GO:0065007	C	+	4.00121	0.0973091	0.785343	13	14.7224	14.791	14.6639	14.4686	14.6395	14.5914	14.4599	14.4562	14.2871	14.3855	14.3338	14.2897	14.2179	13	4.72796	4.06296	3.95381	4.07177	4.12563	4.09852	3.97361	4.00121	3.36897	4.0635	3.61408	3.69789	3.0594	13
AT1G08750	Peptidase C13 family	Q8GYI6	AT1G08750	44.542	+	6	6	6	16.2	14.5502	0.0465345	cellular metabolic process;cellular process;macromolecule metabolic process;macromolecule modification;metabolic process;primary metabolic process;protein metabolic process;protein modification process	GO:0006464;GO:0008152;GO:0009987;GO:0019538;GO:0043170;GO:0043412;GO:0044237;GO:0044238	D	+	3.64943	0.0472507	-0.0380903	13	14.333	14.5226	14.7249	14.5446	14.5502	14.6415	14.4567	14.5772	14.5687	14.5663	14.5036	14.6177	14.3902	13	3.60218	3.6358	3.59985	3.68945	3.70602	3.66678	3.61606	3.4598	3.78314	3.60746	3.64943	3.747	3.73927	13
AT1G08760	GPI-anchored adhesin-like protein%2C putative (DUF936)	Q9FRR2	AT1G08760	80.748	+	5	5	5	8.4	11.6251	0.124523			D	+	2.86678	0.0714149	-0.402105	13	11.2698	11.0973	11.5006	11.6251	11.4945	11.6278	11.8668	11.8115	11.6574	11.6563	11.303	11.6	11.6988	13	3.49899	2.93532	2.86678	2.79537	2.92091	2.93025	2.78562	2.5953	2.91272	2.90357	2.53814	2.35718	2.26785	13
AT1G08770	prenylated RAB acceptor 1.E	Q9FRR1	PRA1.E	22.415	+	3	3	3	16.7	12.7908	0.228374	cellular process;establishment of localization;transport;vesicle-mediated transport	GO:0006810;GO:0009987;GO:0016192;GO:0051234	C	+	3.62364	0.387722	0.646525	13	12.8347	13.0192	12.7891	13.0927	13.1509	13.0789	13.2024	12.7908	12.73	12.6844	12.5621	12.417	12.6846	13	4.33687	3.80248	4.119	3.42417	3.67849	4.01136	3.83274	3.62364	3.42977	2.9508	2.84921	2.74194	3.01587	13
AT1G08780	ABI3-interacting protein 3	Q9M4B5	AIP3	14.88	+	3	3	3	24.8	12.8184	0.0867739	cellular metabolic process;cellular process;macromolecule metabolic process;metabolic process;primary metabolic process;protein folding;protein metabolic process	GO:0006457;GO:0008152;GO:0009987;GO:0019538;GO:0043170;GO:0044237;GO:0044238	B	+	4.74668	0.173624	0.494588	13	12.3383	12.6032	12.774	12.7878	13.0864	12.7316	12.8184	12.7646	12.8288	12.8809	13.1408	13.0311	13.1284	13	4.74668	4.68821	4.82856	4.58485	4.69693	4.46558	4.44327	4.97784	4.92031	4.68818	5.09568	5.08043	5.21511	13
AT1G08800	myosin-binding protein (Protein of unknown function%2C DUF593)	F4HXQ7	AT1G08800	125.43	+	10	10	10	9.9	13.9313	0.52581			C	+	3.73863	0.788507	0.97904	13	14.7064	14.6477	14.6059	14.4572	14.4255	14.2663	13.9313	13.7527	13.6384	13.5713	13.2891	13.1765	13.245	13	5.55075	4.96235	4.79109	4.43256	4.44094	3.93947	3.73863	2.95855	2.97686	2.95013	2.07272	1.76498	1.31733	13
AT1G08810	myb domain protein 60	Q3E6Y6;Q8GYP5	MYB60	NaN		NaN	NaN	NaN	NaN	NaN	NaN	biological regulation;cellular process;response to abiotic stimulus;response to chemical stimulus;response to endogenous stimulus;response to stimulus;response to stress;stomatal movement	GO:0006950;GO:0009628;GO:0009719;GO:0009987;GO:0010118;GO:0042221;GO:0050896;GO:0065007		+	3.83556	0.457033	n.d.	0	NaN	NaN	NaN	NaN	NaN	NaN	NaN	NaN	NaN	NaN	NaN	NaN	NaN	0	2.43573	3.12178	2.74349	3.52216	3.37853	3.83556	3.79809	4.06766	4.21729	4.18644	5.10718	5.15485	4.6337	13
AT1G08820	vamp/synaptobrevin-associated protein 27-2	B9DHD7	VAP27-2	43.269	+	14	14	14	40.9	15.9819	0.149518	establishment of localization;transport;viral reproduction	GO:0006810;GO:0016032;GO:0051234	C	+	4.84532	0.287675	0.83821	13	16.0443	16.1314	16.0257	16.0047	15.9877	15.9819	16.019	15.7406	15.7217	15.7758	15.7978	15.6774	15.7674	13	5.72091	5.27773	5.46879	5.13299	5.14041	5.04081	4.84532	4.72564	4.28349	4.77388	4.58691	4.56411	4.30481	13
AT1G08830	copper/zinc superoxide dismutase 1	P24704	CSD1	15.098	+	5	5	4	31.6	16.1549	0.239775	biological regulation;cellular metabolic process;cellular process;gene silencing;metabolic process;multi-organism process;regulation of gene expression, epigenetic;response to abiotic stimulus;response to biotic stimulus;response to chemical stimulus;response to osmotic stress;response to oxidative stress;response to stimulus;response to stress	GO:0006950;GO:0006970;GO:0006979;GO:0008152;GO:0009607;GO:0009628;GO:0009987;GO:0016458;GO:0040029;GO:0042221;GO:0044237;GO:0050896;GO:0051704;GO:0065007	B	+	7.69742	0.194749	0.265488	13	15.8701	15.7716	15.5221	15.8277	15.7773	16.108	16.1549	16.2739	16.3152	16.3947	16.3404	16.4326	16.3478	13	8.55635	6.79142	7.24928	7.18103	7.69742	7.81682	7.10333	7.70801	7.28864	7.613	7.89217	7.79908	7.73316	13
AT1G08840	DNA replication helicase	A0A1P8ASU0;A0A1P8ASV1;A0A1P8ASY1;F4HXR5;F4HXR6	emb2411	NaN		NaN	NaN	NaN	NaN	NaN	NaN	cellular metabolic process;cellular nitrogen compound metabolic process;cellular process;DNA metabolic process;macromolecule metabolic process;metabolic process;nitrogen compound metabolic process;nucleobase-containing compound metabolic process;primary metabolic process	GO:0006139;GO:0006259;GO:0006807;GO:0008152;GO:0009987;GO:0034641;GO:0043170;GO:0044237;GO:0044238		+	1.26673	0.240764	n.d.	0	NaN	NaN	NaN	NaN	NaN	NaN	NaN	NaN	NaN	NaN	NaN	NaN	NaN	0	NaN	0.969048	0.108283	1.22659	0.989913	1.06202	1.29533	1.23813	1.4202	1.42818	1.73429	1.6312	1.67325	12
AT1G08845	Ribosomal L18p/L5e family protein	F4HXR7;Q8GW22	AT1G08845	NaN		NaN	NaN	NaN	NaN	NaN	NaN	biosynthetic process;cellular metabolic process;cellular process;macromolecule metabolic process;metabolic process;primary metabolic process;protein metabolic process;translation	GO:0006412;GO:0008152;GO:0009058;GO:0009987;GO:0019538;GO:0043170;GO:0044237;GO:0044238		+	2.9339	0.120044	n.d.	0	NaN	NaN	NaN	NaN	NaN	NaN	NaN	NaN	NaN	NaN	NaN	NaN	NaN	0	1.88773	2.81386	2.6643	2.9339	2.86624	2.90397	2.94075	3.15317	3.08384	2.85579	3.24968	2.9773	3.48217	13
AT1G08860	Calcium-dependent phospholipid-binding Copine family protein	Q5XQC7	BON3	NaN		NaN	NaN	NaN	NaN	NaN	NaN	biological regulation;response to stimulus;response to stress	GO:0006950;GO:0050896;GO:0065007		+	2.02171	0	n.d.	0	NaN	NaN	NaN	NaN	NaN	NaN	NaN	NaN	NaN	NaN	NaN	NaN	NaN	0	2.02171	NaN	NaN	NaN	NaN	NaN	NaN	NaN	NaN	NaN	NaN	NaN	NaN	1
AT1G08880	Histone superfamily protein	O04848	H2AXA	NaN		NaN	NaN	NaN	NaN	NaN	NaN				+	5.60107	0.0902624	n.d.	0	NaN	NaN	NaN	NaN	NaN	NaN	NaN	NaN	NaN	NaN	NaN	NaN	NaN	0	5.08846	5.29241	5.55674	5.63075	5.51081	5.67866	5.81684	6.17664	5.5336	5.60107	5.8419	5.83779	5.57696	13
AT1G08890	Major facilitator superfamily protein	Q9SCW7	AT1G08890	50.965	+	3	3	3	7.3	11.9565	0.53754	carbohydrate transport;cellular process;establishment of localization;hydrogen transport;ion transport;transmembrane transport;transport	GO:0006810;GO:0006811;GO:0006818;GO:0008643;GO:0009987;GO:0051234;GO:0055085	C	+	3.91286	0.465098	0.828967	13	11.9565	12.494	12.318	12.6387	12.6238	12.6813	12.2413	11.8139	11.7595	11.5454	11.3562	11.0346	10.8963	13	3.12722	4.28114	3.62591	4.50899	4.39756	4.37795	3.91286	4.29034	3.87764	4.18805	2.03091	2.1017	0.807096	13
AT1G08900	Major facilitator superfamily protein	A0A1P8APM7;A8MR77;C0Z2D9;Q4F7G0	AT1G08900	46.559	+	3	3	3	6.2	14.9864	0.193998	carbohydrate transport;cellular process;establishment of localization;hydrogen transport;ion transport;transmembrane transport;transport	GO:0006810;GO:0006811;GO:0006818;GO:0008643;GO:0009987;GO:0051234;GO:0055085	C	+	5.42278	0.167082	0.72662	13	15.253	15.4545	15.3705	15.1466	15.1145	15.1804	14.9864	14.9001	14.8241	14.811	14.5609	14.3864	14.2674	13	5.37373	5.61492	5.42278	5.58987	5.54496	5.67014	5.62771	5.63065	5.29005	5.21481	5.28693	5.28904	4.57715	13
AT1G08910	zinc ion binding protein	A0A0A7EPL0	PIAL1	NaN		NaN	NaN	NaN	NaN	NaN	NaN				+	3.117	0.115341	n.d.	0	NaN	NaN	NaN	NaN	NaN	NaN	NaN	NaN	NaN	NaN	NaN	NaN	NaN	0	3.1174	3.18607	2.67892	2.91513	3.06791	3.00166	3.08313	2.91954	3.13916	3.117	3.45097	3.35978	3.38103	13
AT1G08920	ERD (early response to dehydration) six-like 1	A8MR75;Q94KE0	ESL1	NaN		NaN	NaN	NaN	NaN	NaN	NaN	carbohydrate transport;establishment of localization;response to abiotic stimulus;response to chemical stimulus;response to endogenous stimulus;response to osmotic stress;response to stimulus;response to stress;transport	GO:0006810;GO:0006950;GO:0006970;GO:0008643;GO:0009628;GO:0009719;GO:0042221;GO:0050896;GO:0051234		+	4.15203	0.304699	n.d.	0	NaN	NaN	NaN	NaN	NaN	NaN	NaN	NaN	NaN	NaN	NaN	NaN	NaN	0	7.27059	4.01087	5.19279	4.15203	4.45367	4.66815	3.66303	3.73164	2.57516	3.97586	4.16627	4.22726	3.84733	13
AT1G08930	Major facilitator superfamily protein	O04036	ERD6	54.354	+	6	6	6	11.1	16.2325	0.0773163	carbohydrate transport;cellular process;establishment of localization;hydrogen transport;ion transport;response to abiotic stimulus;response to chemical stimulus;response to endogenous stimulus;response to osmotic stress;response to stimulus;response to stress;transmembrane transport;transport	GO:0006810;GO:0006811;GO:0006818;GO:0006950;GO:0006970;GO:0008643;GO:0009628;GO:0009719;GO:0009987;GO:0042221;GO:0050896;GO:0051234;GO:0055085	C	+	8.23534	0.299669	0.486738	13	15.6162	16.2975	16.1551	16.2325	16.278	16.2929	16.45	16.3028	16.1323	16.236	15.6796	15.5319	15.1344	13	9.92025	7.93567	8.38264	8.27664	8.1298	8.66065	8.47617	8.23534	6.78657	8.35866	7.72235	7.55129	5.18047	13
AT1G08940	Phosphoglycerate mutase family protein	O04035	AT1G08940	32.678	+	2	2	2	8.9	13.2885	0.176545	cellular metabolic process;cellular process;metabolic process;phosphorus metabolic process	GO:0006793;GO:0008152;GO:0009987;GO:0044237	C	+	3.49805	0.36049	0.873184	10	13.8375	NaN	13.6732	NaN	13.5225	13.29	13.3366	13.2861	NaN	13.2871	13.1155	13.0733	13.1084	10	6.0884	3.95968	4.60982	3.75528	3.5539	3.75783	3.34679	3.49805	2.17418	3.23391	3.13756	2.47598	0.989937	13
AT1G08960	cation exchanger 11	O04034	CAX11	NaN		NaN	NaN	NaN	NaN	NaN	NaN	cellular process;establishment of localization;ion transport;transmembrane transport;transport	GO:0006810;GO:0006811;GO:0009987;GO:0051234;GO:0055085		+	2.24952	0.190139	n.d.	0	NaN	NaN	NaN	NaN	NaN	NaN	NaN	NaN	NaN	NaN	NaN	NaN	NaN	0	1.78741	1.97249	1.83762	2.2228	2.24952	2.05938	2.39164	2.09862	2.74426	2.42243	2.40343	2.58865	2.56961	13
AT1G08970	nuclear factor Y%2C subunit C9	Q8L4B2	NF-YC9	NaN		NaN	NaN	NaN	NaN	NaN	NaN	biosynthetic process;cellular metabolic process;cellular nitrogen compound metabolic process;cellular process;macromolecule metabolic process;metabolic process;nitrogen compound metabolic process;nucleobase-containing compound metabolic process;primary metabolic process;RNA metabolic process	GO:0006139;GO:0006807;GO:0008152;GO:0009058;GO:0009987;GO:0016070;GO:0034641;GO:0043170;GO:0044237;GO:0044238		+	4.86781	0.120077	n.d.	0	NaN	NaN	NaN	NaN	NaN	NaN	NaN	NaN	NaN	NaN	NaN	NaN	NaN	0	5.36078	4.81059	4.98789	4.83259	4.85536	5.00791	4.91942	4.98975	4.59177	4.66096	4.88885	4.86781	4.71715	13
AT1G08980	amidase 1	Q9FR37	AMI1	45.056	+	12	12	12	27.8	16.6332	0.115667	biological regulation;biosynthetic process;cellular aromatic compound metabolic process;cellular ketone metabolic process;cellular metabolic process;cellular nitrogen compound metabolic process;cellular process;heterocycle metabolic process;hormone metabolic process;metabolic process;nitrogen compound metabolic process;organic acid metabolic process;small molecule metabolic process	GO:0006082;GO:0006725;GO:0006807;GO:0008152;GO:0009058;GO:0009987;GO:0034641;GO:0042180;GO:0042445;GO:0044237;GO:0044281;GO:0046483;GO:0065007	D	+	6.21384	0.179784	0.223967	13	16.3117	16.8771	16.8286	16.7489	16.9075	16.7356	16.6479	16.6332	16.5483	16.5897	16.4227	16.5452	16.4713	13	4.34475	5.70989	5.40171	6.07334	6.21384	6.5942	6.2357	6.81535	6.11413	6.61821	6.30661	6.39362	6.17658	13
AT1G09000	NPK1-related protein kinase 1	A0A1P8AWJ5;O22040	NP1	NaN		NaN	NaN	NaN	NaN	NaN	NaN	biological regulation;cellular metabolic process;cellular process;macromolecule metabolic process;macromolecule modification;metabolic process;phosphorus metabolic process;primary metabolic process;protein metabolic process;protein modification process;protein phosphorylation;regulation of cell cycle;regulation of mitotic cell cycle;regulation of protein modification process;response to chemical …	GO:0006464;GO:0006468;GO:0006793;GO:0006950;GO:0006979;GO:0007165;GO:0007346;GO:0008152;GO:0009987;GO:0019538;GO:0031399;GO:0042221;GO:0043170;GO:0043412;GO:0044237;GO:0044238;GO:0050896;GO:0051726;GO:0065007		+	0.473542	0.126793	n.d.	0	NaN	NaN	NaN	NaN	NaN	NaN	NaN	NaN	NaN	NaN	NaN	NaN	NaN	0	NaN	0.346749	NaN	0.315208	0.319421	0.460377	0.560017	0.473542	0.570584	0.52231	0.282837	0.700383	0.677177	11
AT1G09010	glycoside hydrolase family 2 protein	Q75W54	AT1G09010	107.66	+	26	26	26	30.8	17.4797	0.244017	carbohydrate metabolic process;metabolic process;primary metabolic process	GO:0005975;GO:0008152;GO:0044238	C	+	4.88679	0.0833778	0.20423	13	17.9836	18.0346	18.0247	17.8281	17.8452	17.6623	17.4797	17.4495	17.422	17.3232	17.276	17.2357	17.1768	13	4.51492	5.07395	4.83271	5.01864	5.09832	5.10858	4.91257	4.95677	4.80341	4.88679	4.80562	4.85347	4.69917	13
AT1G09020	sucrose nonfermenting-like protein	Q944A6	SNF4	53.466	+	15	15	15	29	16.5474	0.0195599	biological regulation;carbohydrate metabolic process;cell communication;cellular metabolic process;cellular process;macromolecule metabolic process;macromolecule modification;metabolic process;phosphorus metabolic process;primary metabolic process;protein metabolic process;protein modification process;protein phosphorylation;regulation of protein modification process;response to external stimulus…	GO:0005975;GO:0006464;GO:0006468;GO:0006793;GO:0006950;GO:0007154;GO:0008152;GO:0009605;GO:0009987;GO:0009991;GO:0019538;GO:0031399;GO:0042594;GO:0043170;GO:0043412;GO:0044237;GO:0044238;GO:0050896;GO:0065007	D	+	4.21096	0.0718088	-0.458615	13	16.3986	16.4952	16.5745	16.5467	16.5618	16.5403	16.5367	16.567	16.5859	16.613	16.5521	16.519	16.5474	13	4.70275	3.95273	4.09832	4.13929	4.13915	4.21096	4.29615	4.10327	4.28024	4.36801	4.24968	4.16126	4.22913	13
AT1G09040	arginine-glutamic acid dipeptide repeat protein	F4HZC9	AT1G09040	NaN		NaN	NaN	NaN	NaN	NaN	NaN				+	1.32142	0.145669	n.d.	0	NaN	NaN	NaN	NaN	NaN	NaN	NaN	NaN	NaN	NaN	NaN	NaN	NaN	0	1.32142	1.46709	1.0671	1.03109	1.00412	0.941293	0.967077	1.37214	0.768968	1.33352	1.34243	1.43206	1.39257	13
AT1G09050	arginine-glutamic acid dipeptide repeat protein	Q8RX35	AT1G09050	NaN		NaN	NaN	NaN	NaN	NaN	NaN				+	1.33323	0.150881	n.d.	0	NaN	NaN	NaN	NaN	NaN	NaN	NaN	NaN	NaN	NaN	NaN	NaN	NaN	0	1.2773	1.45022	1.12843	1.33323	1.25456	1.21638	1.01116	1.649	1.18235	1.80959	1.46616	1.6553	1.58049	13
AT1G09060	JmjC domain protein JMJ24	B9DGQ5;F4HZD1	AT1G09060	105.59	+	14	14	14	17.8	14.2081	0.0224361			D	+	4.64288	0.146155	-0.376131	13	13.9829	14.039	14.1398	14.1566	14.2093	14.2031	14.2126	14.2568	14.2305	14.2079	14.2081	14.2757	14.2102	13	5.32235	4.61376	4.5199	4.57547	4.5464	4.70573	4.64288	4.78903	4.14851	4.96777	4.85643	4.86469	4.26986	13
AT1G09070	soybean gene regulated by cold-2	O04023	SRC2	34.189	+	10	10	10	23.1	16.1863	0.324216	establishment of localization;protein targeting;protein transport;transport;vacuolar transport	GO:0006605;GO:0006810;GO:0007034;GO:0015031;GO:0051234	C	+	7.79186	0.244175	0.585488	13	17.64	16.9769	17.1389	16.5876	16.7038	16.1863	16.0499	16.2125	16.0053	16.1772	15.9243	15.8073	15.8621	13	10.1875	7.70909	7.72769	7.98749	7.54769	7.87598	7.79457	8.34703	7.79186	8.78213	7.38177	7.46814	5.30433	13
AT1G09080	Heat shock protein 70 (Hsp 70) family protein	Q8H1B3	BIP3	74.074	+	26	21	21	34.6	16.1882	0.32597	anatomical structure morphogenesis;biological regulation;biosynthetic process;cell growth;cell morphogenesis;cellular component morphogenesis;cellular component organization;cellular metabolic process;cellular nitrogen compound metabolic process;cellular process;developmental process;growth;macromolecule metabolic process;metabolic process;nitrogen compound metabolic process;nucleobase-containing…	GO:0000902;GO:0006139;GO:0006807;GO:0008152;GO:0009058;GO:0009653;GO:0009987;GO:0016043;GO:0016049;GO:0016070;GO:0032502;GO:0032989;GO:0034641;GO:0040007;GO:0043170;GO:0044237;GO:0044238;GO:0065007	C	+	2.63408	1.02704	0.697133	13	17.0075	15.7225	16.6267	15.8532	16.3161	15.9218	15.9098	16.2033	16.5142	16.527	16.1882	16.0401	15.828	13	6.17388	2.84064	3.74084	1.47894	1.44861	0.984576	1.04076	2.63408	2.08325	3.66111	3.47089	3.51255	2.30073	13
AT1G09100	26S proteasome AAA-ATPase subunit RPT5B	O04019	RPT5B	NaN		NaN	NaN	NaN	NaN	NaN	NaN	biological regulation;catabolic process;cellular homeostasis;cellular metabolic process;cellular process;developmental process;homeostatic process;macromolecule metabolic process;metabolic process;multicellular organismal development;multicellular organismal process;primary metabolic process;protein metabolic process;proteolysis;proteolysis involved in cellular protein catabolic process;response …	GO:0006508;GO:0007165;GO:0007275;GO:0008152;GO:0009056;GO:0009987;GO:0019538;GO:0019725;GO:0032501;GO:0032502;GO:0042221;GO:0042592;GO:0043170;GO:0044237;GO:0044238;GO:0050896;GO:0051603;GO:0065007		+	4.71066	0.206439	n.d.	0	NaN	NaN	NaN	NaN	NaN	NaN	NaN	NaN	NaN	NaN	NaN	NaN	NaN	0	5.06429	4.9171	5.04597	4.86297	4.96887	4.85458	4.71066	4.46966	4.1902	4.53278	4.53851	4.53976	4.0309	13
AT1G09130	ATP-dependent caseinolytic (Clp) protease/crotonase family protein	F4HZE0;Q8L770	AT1G09130	36.307	+	11	11	11	33.3	16.8021	0.100969			D	+	7.18667	0.0681295	-0.60424	13	16.4045	16.479	16.4572	16.8148	16.7571	16.7454	16.9031	16.8594	16.9646	16.8725	16.9069	16.6561	16.8021	13	7.40526	7.2548	7.19035	7.11179	7.13303	7.21078	7.21788	7.18667	7.01279	6.92086	7.05086	7.00437	7.22478	13
AT1G09140	SERINE-ARGININE PROTEIN 30	A0A1P8AN11;Q9XFR5	SR30	28.352	+	9	9	7	30.2	14.3439	0.142252	biological regulation;cellular component assembly;cellular component organization;cellular macromolecular complex assembly;cellular process;macromolecular complex assembly;ribonucleoprotein complex assembly	GO:0009987;GO:0016043;GO:0022607;GO:0022618;GO:0034622;GO:0065003;GO:0065007	C	+	5.34031	0.138925	-0.263059	13	14.1504	14.5425	14.5432	14.3729	14.4758	14.4645	14.3439	14.2016	14.1668	14.3842	14.1404	14.2766	14.1882	13	5.72166	5.79541	5.30406	5.43569	5.34097	5.11661	5.30439	5.21841	5.64205	4.97715	5.34031	5.20139	5.94171	13
AT1G09150	pseudouridine synthase and archaeosine transglycosylase (PUA) domain-containing protein	Q8L7N2	AT1G09150	20.457	+	7	6	6	31.5	15.1825	0.0716839			B	+	4.91315	0.0813494	0.59705	13	14.7372	14.7484	14.7822	15.1591	14.9839	15.194	15.2541	15.1162	15.1929	15.1825	15.282	15.205	15.4329	13	4.78696	4.90836	4.85194	4.92064	4.83801	4.81283	4.91315	4.91534	5.00913	4.83181	5.13714	5.1415	5.08075	13
AT1G09160	Protein phosphatase 2C family protein	O80492	AT1G09160	45.78	+	12	12	11	30.1	14.8459	0.172194			B	+	4.13133	0.420365	0.927322	13	14.2328	14.5995	14.4147	14.7994	14.5932	14.7956	14.8459	14.9309	14.8906	15.0181	14.9203	15.04	15.049	13	3.09699	3.14952	3.00408	3.74209	3.69011	4.01267	4.13133	4.44349	4.54202	4.55169	4.6554	4.67614	4.54408	13
AT1G09180	secretion-associated RAS super family 1	O80489	SARA1A	NaN		NaN	NaN	NaN	NaN	NaN	NaN	cellular process;establishment of localization;protein transport;transport;vesicle-mediated transport	GO:0006810;GO:0009987;GO:0015031;GO:0016192;GO:0051234		+	1.77769	0.383355	n.d.	0	NaN	NaN	NaN	NaN	NaN	NaN	NaN	NaN	NaN	NaN	NaN	NaN	NaN	0	2.37596	1.7702	2.14781	2.05245	1.77769	2.47784	1.93076	1.71778	0.680824	0.731828	1.35998	0.752168	2.16104	13
AT1G09190	Tetratricopeptide repeat (TPR)-like superfamily protein	O80488	AT1G09190	NaN		NaN	NaN	NaN	NaN	NaN	NaN				+	1.11857	0.21034	n.d.	0	NaN	NaN	NaN	NaN	NaN	NaN	NaN	NaN	NaN	NaN	NaN	NaN	NaN	0	1.24648	1.16935	0.9773	1.11857	0.842648	0.889089	0.629243	0.681491	0.908234	1.21637	1.17623	1.44444	1.97693	13
AT1G09195	Ppx-GppA phosphatase	A0A1P8AS27;A0A1P8AS45;A0A1P8AS60;F4HZF4;F4HZF5	AT1G09195	61.542	+	4	4	4	8.1	10.8143	0.272531			C	+	2.81043	0.131046	-0.110111	10	10.721	NaN	11.7838	NaN	11.7168	11.1073	11.2037	10.6911	NaN	10.9076	10.7058	10.1269	10.5622	10	3.56531	3.18404	2.98299	2.72391	2.77401	2.7336	2.94148	2.81043	2.93799	2.57006	2.67223	2.99013	2.80593	13
AT1G09200	Histone superfamily protein	P59226	AT1G09200;AT3G27360;AT5G10390;AT5G10400;AT5G65360	NaN		NaN	NaN	NaN	NaN	NaN	NaN				+	5.5886	0.387858	n.d.	0	NaN	NaN	NaN	NaN	NaN	NaN	NaN	NaN	NaN	NaN	NaN	NaN	NaN	0	3.39503	4.73224	5.38487	5.23359	4.99739	5.29816	5.77112	6.08788	5.75395	5.5886	6.03216	6.00094	5.97645	13
AT1G09210	calreticulin 1b	Q38858	CRT1b	48.156	+	38	24	24	69.1	18.6115	0.206602	cellular metabolic process;cellular process;macromolecule metabolic process;metabolic process;primary metabolic process;protein folding;protein metabolic process;response to abiotic stimulus;response to chemical stimulus;response to osmotic stress;response to oxidative stress;response to stimulus;response to stress	GO:0006457;GO:0006950;GO:0006970;GO:0006979;GO:0008152;GO:0009628;GO:0009987;GO:0019538;GO:0042221;GO:0043170;GO:0044237;GO:0044238;GO:0050896	B	+	6.26443	0.374683	0.523804	13	18.4514	18.2435	18.4709	18.4049	18.4944	18.4826	18.6115	18.7269	18.8184	19.0232	19.0146	19.0523	18.9659	13	7.07786	5.9215	6.63911	5.9265	5.83019	5.8603	5.77491	6.24248	6.26443	6.56085	6.77949	6.87065	6.60667	13
AT1G09220	Pentatricopeptide repeat (PPR) superfamily protein	Q680Z7	AT1G09220	NaN		NaN	NaN	NaN	NaN	NaN	NaN				+	0.436653	0.223208	n.d.	0	NaN	NaN	NaN	NaN	NaN	NaN	NaN	NaN	NaN	NaN	NaN	NaN	NaN	0	0.331849	0.545639	0.755098	0.89474	0.99447	0.343109	NaN	0.176608	0.250282	0.269093	0.123486	0.530197	1.0673	12
AT1G09230	RNA-binding (RRM/RBD/RNP motifs) family protein	A0A1P8AMD5;A0A1P8AMG9;Q8RWV8	AT1G09230	43.891	+	4	4	4	13.2	11.0307	0.220925	anatomical structure development;cellular metabolic process;cellular nitrogen compound metabolic process;cellular process;developmental process;macromolecule metabolic process;metabolic process;mRNA metabolic process;mRNA processing;nitrogen compound metabolic process;nucleobase-containing compound metabolic process;post-embryonic development;primary metabolic process;RNA metabolic process;RNA pr…	GO:0006139;GO:0006396;GO:0006397;GO:0006807;GO:0008152;GO:0008380;GO:0009791;GO:0009987;GO:0016070;GO:0016071;GO:0032502;GO:0034641;GO:0043170;GO:0044237;GO:0044238;GO:0048856	E	+	3.858	0.122143	0.0519247	10	10.7864	NaN	10.8084	NaN	11.0716	10.8348	10.9897	11.252	NaN	11.252	10.8102	11.151	11.3616	10	4.10738	3.61826	3.41261	3.76064	3.94904	4.15672	3.65211	3.86305	3.82238	3.73586	3.858	3.96594	3.99023	13
AT1G09240	nicotianamine synthase 3	O80483	NAS3	35.751	+	3	2	2	12.8	10.5732	0.989686	amine metabolic process;anatomical structure morphogenesis;biosynthetic process;cell growth;cell morphogenesis;cellular component morphogenesis;cellular component organization;cellular ketone metabolic process;cellular metabolic process;cellular nitrogen compound metabolic process;cellular process;developmental process;establishment of localization;growth;heterocycle metabolic process;metabolic p…	GO:0000902;GO:0006082;GO:0006807;GO:0006810;GO:0007275;GO:0008152;GO:0009058;GO:0009308;GO:0009653;GO:0009987;GO:0016043;GO:0016049;GO:0032501;GO:0032502;GO:0032989;GO:0034641;GO:0040007;GO:0042180;GO:0044237;GO:0044281;GO:0046483;GO:0051234	C	+	3.42018	1.72699	0.898923	9	11.8736	11.0234	NaN	11.7243	NaN	11.6103	10.8513	10.2951	10.0826	NaN	8.70684	8.31808	9.63091	10	7.2267	3.58484	5.47488	4.96852	5.13144	5.1629	3.25553	2.40202	0.736809	2.64968	0.0977895	0.870224	NaN	12
AT1G09250	basic helix-loop-helix (bHLH) DNA-binding superfamily protein	O80482	AT1G09250	NaN		NaN	NaN	NaN	NaN	NaN	NaN	biosynthetic process;cellular metabolic process;cellular nitrogen compound metabolic process;cellular process;macromolecule metabolic process;metabolic process;nitrogen compound metabolic process;nucleobase-containing compound metabolic process;primary metabolic process;RNA metabolic process	GO:0006139;GO:0006807;GO:0008152;GO:0009058;GO:0009987;GO:0016070;GO:0034641;GO:0043170;GO:0044237;GO:0044238		+	3.22058	0.496874	n.d.	0	NaN	NaN	NaN	NaN	NaN	NaN	NaN	NaN	NaN	NaN	NaN	NaN	NaN	0	3.71746	2.13215	2.64113	2.5083	2.69418	3.38964	3.50444	3.20267	4.33895	3.248	3.22058	3.03497	4.54179	13
AT1G09270	importin alpha isoform 4	O80480	IMPA-4	59.445	+	16	13	10	25.7	16.255	0.0818291	establishment of localization;multi-organism process;nuclear transport;nucleocytoplasmic transport;protein targeting;protein transport;response to biotic stimulus;response to stimulus;transport	GO:0006605;GO:0006810;GO:0006913;GO:0009607;GO:0015031;GO:0050896;GO:0051169;GO:0051234;GO:0051704	A	+	4.80818	0.0772791	0.155999	13	16.3011	16.0806	15.8848	16.3369	16.1435	16.1583	16.3687	16.2631	16.2623	16.255	16.2988	16.081	16.2536	13	5.42403	4.58861	4.88546	4.58645	4.65038	4.7422	4.80818	4.68525	4.82025	4.82282	4.8151	4.74363	4.90426	13
AT1G09280	rhodanese-like domain protein	Q94AC1	AT1G09280	64.733	+	2	2	2	4	12.4193	0.0964265			D	+	3.50167	0.0503397	-0.184111	10	12.2588	NaN	12.6024	NaN	12.3663	12.2304	12.4446	12.5592	NaN	12.3941	12.3868	12.6383	12.4565	10	3.68111	3.84795	3.50167	3.46975	3.55201	3.59895	3.39209	3.52456	3.4694	3.27901	3.49724	3.59459	3.47065	13
AT1G09290	hypothetical protein	Q7XBQ8	AT1G09290	38.497	+	5	5	5	16.4	13.4977	0.167605			B	+	3.27728	0.0417833	0.597015	13	13.2828	13.2276	13.2951	13.1065	13.3506	13.4977	13.6285	13.4794	13.6238	13.6261	13.7915	13.6653	13.9079	13	2.76029	3.41488	3.07832	3.27728	3.23549	3.2481	3.27528	3.27469	3.30817	3.29457	3.35267	3.51476	3.74824	13
AT1G09300	Metallopeptidase M24 family protein	F4HZG9	AT1G09300	54.981	+	6	6	6	16.8	14.5857	0.140432			C	+	2.57702	0.282429	0.727587	13	14.8569	15.0544	15.1235	14.8245	14.9293	14.6774	14.5631	14.4816	14.5857	14.5392	14.4641	14.3825	14.4453	13	2.85865	2.93769	3.19393	2.96163	2.85945	2.57702	2.35966	2.24626	2.22872	2.37715	2.52594	2.51576	2.94078	13
AT1G09310	plant/protein (Protein of unknown function%2C DUF538)	Q9ZPZ4	AT1G09310	19.947	+	13	13	12	60.3	17.7451	0.327631			D	+	9.50055	0.561412	0.782131	13	16.1285	16.6209	16.3953	17.8972	17.6542	18.0728	18.4587	18.0964	17.8108	17.6211	17.8835	17.2089	17.7451	13	3.59455	8.95969	8.10864	9.60788	9.50055	9.92555	10.3221	10.2097	10.6442	10.041	8.98321	8.76581	8.93914	13
AT1G09320	agenet domain-containing protein	Q500V5	AT1G09320	NaN		NaN	NaN	NaN	NaN	NaN	NaN				+	2.5766	0.197056	n.d.	0	NaN	NaN	NaN	NaN	NaN	NaN	NaN	NaN	NaN	NaN	NaN	NaN	NaN	0	2.75751	2.74793	2.60241	2.26486	2.3386	2.33589	2.36206	2.77366	2.23902	2.74486	2.50252	2.79115	2.5766	13
AT1G09330	golgi apparatus membrane protein-like protein ECHIDNA protein	A0A1P8ANI1;Q8LEK2	AT1G09330	21.238	+	3	3	3	13.4	14.6743	0.177656	anatomical structure morphogenesis;cell growth;cell morphogenesis;cellular component morphogenesis;cellular component organization;cellular process;developmental process;establishment of localization;Golgi organization;growth;organelle organization;protein transport;secretion;transport;vesicle-mediated transport	GO:0000902;GO:0006810;GO:0006996;GO:0007030;GO:0009653;GO:0009987;GO:0015031;GO:0016043;GO:0016049;GO:0016192;GO:0032502;GO:0032989;GO:0040007;GO:0046903;GO:0051234	D	+	5.3569	0.117124	-0.245428	13	14.4948	14.4966	14.2763	15.0927	14.6912	14.8906	14.9682	14.6743	14.7119	14.6558	14.74	14.402	14.6042	13	5.78295	5.25429	5.53026	5.38381	5.32474	5.3569	5.16355	5.47403	5.50668	5.40854	5.32154	5.20459	5.16655	13
AT1G09340	chloroplast RNA binding protein	A0A1P8ATL2;Q9SA52	CRB	42.619	+	24	24	24	59	20.4828	0.187563	alcohol metabolic process;biological regulation;biosynthetic process;carbohydrate metabolic process;catabolic process;cell communication;cellular component organization;cellular metabolic process;cellular nitrogen compound metabolic process;cellular process;macromolecule metabolic process;metabolic process;multi-organism process;nitrogen compound metabolic process;nucleobase-containing compound m…	GO:0005975;GO:0005976;GO:0006066;GO:0006139;GO:0006364;GO:0006396;GO:0006412;GO:0006417;GO:0006807;GO:0006950;GO:0006996;GO:0007154;GO:0008152;GO:0009056;GO:0009058;GO:0009605;GO:0009607;GO:0009628;GO:0009657;GO:0009987;GO:0009991;GO:0016043;GO:0016070;GO:0019538;GO:0034641;GO:0042221;GO:0043170;GO:0044237;GO:0044238;GO:0044281;GO:0048511;GO:0050896;GO:0051704;GO:0065007	C	+	8.42025	0.223023	0.0785725	13	20.1203	20.5368	20.4391	20.7742	20.6704	20.6378	20.6704	20.6021	20.4828	20.465	20.2146	20.056	19.9978	13	6.1368	8.42527	8.17779	7.91306	8.25329	8.14797	8.59029	8.50672	8.42025	8.19723	8.86261	8.81553	8.62136	13
AT1G09350	galactinol synthase 3	A0A1P8AN71;O80518	GolS3	NaN		NaN	NaN	NaN	NaN	NaN	NaN	alcohol metabolic process;carbohydrate metabolic process;cellular metabolic process;cellular process;metabolic process;primary metabolic process;response to abiotic stimulus;response to chemical stimulus;response to oxidative stress;response to stimulus;response to stress;small molecule metabolic process	GO:0005975;GO:0006066;GO:0006950;GO:0006979;GO:0008152;GO:0009628;GO:0009987;GO:0042221;GO:0044237;GO:0044238;GO:0044281;GO:0050896		+	1.32995	0.357812	n.d.	0	NaN	NaN	NaN	NaN	NaN	NaN	NaN	NaN	NaN	NaN	NaN	NaN	NaN	0	2.73116	NaN	NaN	1.43484	1.20387	2.39339	1.36516	1.91382	NaN	0.991244	0.953041	0.713042	1.29475	10
AT1G09390	GDSL-like Lipase/Acylhydrolase superfamily protein	O80522	AT1G09390	40.476	+	7	7	7	19.2	13.6481	0.257894	catabolic process;lipid metabolic process;metabolic process;primary metabolic process	GO:0006629;GO:0008152;GO:0009056;GO:0044238	C	+	3.59735	0.56525	0.259052	13	13.2408	13.8824	14.0074	13.8137	14.002	13.8455	13.4945	13.665	13.6481	13.3902	13.3604	13.3746	13.1315	13	1.64149	2.5796	2.83273	4.1626	3.9632	4.29635	4.51417	3.59735	3.27782	3.84485	3.66615	3.55112	2.85936	13
AT1G09400	FMN-linked oxidoreductases superfamily protein	A0A1P8AT55;Q8GYA3	AT1G09400	NaN		NaN	NaN	NaN	NaN	NaN	NaN				+	1.59545	0	n.d.	0	NaN	NaN	NaN	NaN	NaN	NaN	NaN	NaN	NaN	NaN	NaN	NaN	NaN	0	1.59545	NaN	NaN	NaN	NaN	NaN	NaN	NaN	NaN	NaN	NaN	NaN	NaN	1
AT1G09410	pentatricopeptide (PPR) repeat-containing protein	Q56XI1	AT1G09410	NaN		NaN	NaN	NaN	NaN	NaN	NaN				+	0.116539	0	n.d.	0	NaN	NaN	NaN	NaN	NaN	NaN	NaN	NaN	NaN	NaN	NaN	NaN	NaN	0	NaN	NaN	NaN	NaN	NaN	NaN	NaN	NaN	NaN	NaN	NaN	NaN	0.116539	1
AT1G09415	NIM1-interacting 3	Q9FNZ4	NIMIN-3	NaN		NaN	NaN	NaN	NaN	NaN	NaN				+	6.07392	0.0744195	n.d.	0	NaN	NaN	NaN	NaN	NaN	NaN	NaN	NaN	NaN	NaN	NaN	NaN	NaN	0	4.71773	6.48606	6.10135	6.12795	6.01789	6.15164	6.27694	6.76216	6.07235	6.07392	5.9995	6.06404	5.77403	13
AT1G09420	glucose-6-phosphate dehydrogenase 4	F4I0Y8;Q93ZW0	G6PD4	NaN		NaN	NaN	NaN	NaN	NaN	NaN	alcohol metabolic process;carbohydrate metabolic process;catabolic process;cellular metabolic process;cellular nitrogen compound metabolic process;cellular process;cofactor metabolic process;heterocycle metabolic process;metabolic process;nitrogen compound metabolic process;nucleobase-containing compound metabolic process;nucleobase-containing small molecule metabolic process;nucleotide metabolic…	GO:0005975;GO:0006066;GO:0006139;GO:0006807;GO:0008152;GO:0009056;GO:0009117;GO:0009987;GO:0034641;GO:0044237;GO:0044238;GO:0044281;GO:0046483;GO:0051186;GO:0055086		+	1.47947	0.587968	n.d.	0	NaN	NaN	NaN	NaN	NaN	NaN	NaN	NaN	NaN	NaN	NaN	NaN	NaN	0	3.43209	1.91237	1.74578	1.4725	1.39586	0.824264	0.891501	0.539494	1.44548	1.47947	2.41532	2.23937	3.0877	13
AT1G09430	ATP-citrate lyase A-3	O80526	ACLA-3	46.945	+	14	9	9	34.2	16.9127	0.100323	biosynthetic process;cellular metabolic process;cellular process;cofactor metabolic process;lipid metabolic process;metabolic process;primary metabolic process	GO:0006629;GO:0008152;GO:0009058;GO:0009987;GO:0044237;GO:0044238;GO:0051186	C	+	6.17625	0.102071	0.418728	13	16.8123	17.0403	17.2044	17.0114	17.0732	16.9561	16.9127	16.9303	16.8543	16.8448	16.6418	16.549	16.3231	13	6.74583	6.14429	6.31119	6.14844	6.17625	6.3214	6.23057	6.27445	6.07418	6.24488	5.97606	6.04814	5.94464	13
AT1G09440	Protein kinase superfamily protein	F4I0Z0	AT1G09440	52.588	+	4	1	1	10.3	10.6635	0.202973	biological regulation;cellular metabolic process;cellular process;macromolecule metabolic process;macromolecule modification;metabolic process;phosphorus metabolic process;primary metabolic process;protein metabolic process;protein modification process;protein phosphorylation;response to chemical stimulus;response to endogenous stimulus;response to stimulus;signal transduction	GO:0006464;GO:0006468;GO:0006793;GO:0007165;GO:0008152;GO:0009719;GO:0009987;GO:0019538;GO:0042221;GO:0043170;GO:0043412;GO:0044237;GO:0044238;GO:0050896;GO:0065007	D	+	3.23312	0.166484	0.0371346	9	10.6143	10.7048	NaN	10.9175	NaN	10.8976	10.967	11.0722	10.6218	NaN	10.3253	10.4917	10.6222	10	NaN	2.836	2.29954	3.10978	3.24717	3.3419	3.53969	3.21907	3.78068	3.14462	3.35453	3.44275	2.13556	12
AT1G09450	Protein kinase superfamily protein	O80528	Haspin	NaN		NaN	NaN	NaN	NaN	NaN	NaN	biological regulation;cellular component organization;cellular metabolic process;cellular process;chromatin modification;chromatin organization;chromosome organization;histone modification;macromolecule metabolic process;macromolecule modification;metabolic process;mitosis;nuclear division;organelle fission;organelle organization;peptidyl-amino acid modification;phosphorus metabolic process;prima…	GO:0000280;GO:0006325;GO:0006464;GO:0006468;GO:0006793;GO:0006996;GO:0007067;GO:0007165;GO:0008152;GO:0009987;GO:0016043;GO:0016568;GO:0016570;GO:0018193;GO:0019538;GO:0043170;GO:0043412;GO:0044237;GO:0044238;GO:0048285;GO:0050896;GO:0051276;GO:0065007		+	0.956036	0.215632	n.d.	0	NaN	NaN	NaN	NaN	NaN	NaN	NaN	NaN	NaN	NaN	NaN	NaN	NaN	0	NaN	NaN	NaN	NaN	NaN	NaN	NaN	NaN	NaN	NaN	0.956036	0.740404	1.63639	3
AT1G09460	Carbohydrate-binding X8 domain superfamily protein	F4I0Z2	AT1G09460	NaN		NaN	NaN	NaN	NaN	NaN	NaN				+	0.371123	0.308631	n.d.	0	NaN	NaN	NaN	NaN	NaN	NaN	NaN	NaN	NaN	NaN	NaN	NaN	NaN	0	2.59934	NaN	0.0624918	0.701722	0.162238	NaN	0.165639	0.338455	0.371123	0.99618	2.0768	1.89418	0.104153	11
AT1G09470	myosin heavy chain%2C cardiac protein	F4I0Z3;Q4PT37	AT1G09470	NaN		NaN	NaN	NaN	NaN	NaN	NaN				+	0.459559	0.338695	n.d.	0	NaN	NaN	NaN	NaN	NaN	NaN	NaN	NaN	NaN	NaN	NaN	NaN	NaN	0	NaN	0.5485	NaN	0.0276652	0.120864	NaN	0.150891	NaN	0.459559	0.248947	2.65136	2.55117	3.77394	9
AT1G09480	NAD(P)-binding Rossmann-fold superfamily protein	F4I0Z5;O80531	AT1G09480	NaN		NaN	NaN	NaN	NaN	NaN	NaN	metabolic process	GO:0008152		+	2.8158	1.60838	n.d.	0	NaN	NaN	NaN	NaN	NaN	NaN	NaN	NaN	NaN	NaN	NaN	NaN	NaN	0	5.13623	4.38698	4.05365	2.8914	2.8158	1.20742	0.107515	0.375431	NaN	NaN	0.19166	NaN	NaN	9
AT1G09490	NAD(P)-binding Rossmann-fold superfamily protein	B3H5K4;O80532	AT1G09490	35.622	+	10	10	6	30.1	16.7533	0.114679	metabolic process	GO:0008152	C	+	4.91907	0.206734	0.860668	13	16.5076	16.8408	16.7533	16.9066	16.9073	16.857	16.868	16.8112	16.7326	16.6892	16.5618	16.4245	16.3969	13	4.71975	4.95795	4.58598	4.91907	5.06715	5.16762	5.12581	5.12701	4.9774	4.85589	4.64375	4.48774	4.27577	13
AT1G09500	NAD(P)-binding Rossmann-fold superfamily protein	B9DG15;F4I101;O80533	AT1G09500	32.214	+	5	4	4	15.1	11.7209	0.108435	metabolic process	GO:0008152	C	+	1.66872	0.957075	n.d.	4	13.2593	NaN	11.6935	NaN	12.3544	11.8524	11.5865	11.8062	NaN	11.7192	11.7225	11.6819	11.4635	10	6.31976	0.711649	1.66872	NaN	NaN	1.70948	NaN	NaN	NaN	NaN	0.131322	NaN	NaN	5
AT1G09520	hypothetical protein	O80535	AT1G09520	28.024	+	8	8	8	35	13.8288	0.213801			B	+	3.4446	0.114748	-0.104845	13	13.5906	13.8584	13.615	13.5594	13.5665	13.7095	13.808	13.8654	13.8288	14.1909	13.9793	14.2107	14.202	13	3.72413	3.50436	3.67239	3.30249	3.42241	3.35451	3.32985	4.0327	3.42507	3.15457	3.47083	3.4446	3.65608	13
AT1G09530	phytochrome interacting factor 3	O80536	PIF3	NaN		NaN	NaN	NaN	NaN	NaN	NaN	biological regulation;biosynthetic process;cellular metabolic process;cellular nitrogen compound metabolic process;cellular process;detection of stimulus;macromolecule metabolic process;metabolic process;nitrogen compound metabolic process;nucleobase-containing compound metabolic process;primary metabolic process;response to abiotic stimulus;response to chemical stimulus;response to endogenous st…	GO:0006139;GO:0006807;GO:0007165;GO:0008152;GO:0009058;GO:0009605;GO:0009628;GO:0009719;GO:0009987;GO:0016070;GO:0034641;GO:0042221;GO:0043170;GO:0044237;GO:0044238;GO:0050896;GO:0051606;GO:0065007		+	3.73982	0.247746	n.d.	0	NaN	NaN	NaN	NaN	NaN	NaN	NaN	NaN	NaN	NaN	NaN	NaN	NaN	0	5.52629	3.96455	3.98757	3.60868	3.911	3.73982	3.70537	3.74926	3.11604	3.45751	3.11099	3.16958	4.43992	13
AT1G09560	germin-like protein 5	P94014	GLP5	22.868	+	5	3	3	22.4	16.7804	0.383497	biological regulation;cellular process;establishment of localization;response to abiotic stimulus;response to stimulus;response to stress;transport	GO:0006810;GO:0006950;GO:0009628;GO:0009987;GO:0050896;GO:0051234;GO:0065007	C	+	5.74883	0.224833	0.845608	13	18.1292	17.2011	17.704	17.1176	17.0851	16.8844	16.5906	16.6645	16.7804	16.3969	16.328	16.0717	15.7385	13	9.32966	6.55574	7.67566	5.74883	5.78686	5.58241	5.71802	5.78308	5.46132	6.24846	5.71851	5.524	4.81922	13
AT1G09570	phytochrome A	A0A1P8AVD9;P14712	PHYA	NaN		NaN	NaN	NaN	NaN	NaN	NaN	biological regulation;biosynthetic process;cellular metabolic process;cellular nitrogen compound metabolic process;cellular process;detection of stimulus;developmental process;macromolecule metabolic process;macromolecule modification;metabolic process;multicellular organismal process;nitrogen compound metabolic process;nucleobase-containing compound metabolic process;peptidyl-amino acid modifica…	GO:0006139;GO:0006417;GO:0006464;GO:0006468;GO:0006793;GO:0006807;GO:0007165;GO:0008152;GO:0009058;GO:0009605;GO:0009606;GO:0009628;GO:0009791;GO:0009987;GO:0016070;GO:0018193;GO:0019538;GO:0032501;GO:0032502;GO:0034641;GO:0042221;GO:0043170;GO:0043412;GO:0044237;GO:0044238;GO:0050896;GO:0051606;GO:0065007		+	5.20009	0.221491	n.d.	0	NaN	NaN	NaN	NaN	NaN	NaN	NaN	NaN	NaN	NaN	NaN	NaN	NaN	0	5.21293	5.12552	5.01583	5.42158	5.46011	5.81309	5.74545	5.63011	4.96461	5.20009	5.05801	5.0173	4.87937	13
AT1G09575	calcium uniporter-like protein (DUF607)	F4I111	AT1G09575	NaN		NaN	NaN	NaN	NaN	NaN	NaN				+	3.95467	0.866077	n.d.	0	NaN	NaN	NaN	NaN	NaN	NaN	NaN	NaN	NaN	NaN	NaN	NaN	NaN	0	2.37258	2.50429	2.64444	3.95467	3.64579	4.23889	4.44966	5.06818	2.74049	4.82075	4.02414	4.04052	2.85602	13
AT1G09580	emp24/gp25L/p24 family/GOLD family protein	Q6IDL4	AT1G09580	NaN		NaN	NaN	NaN	NaN	NaN	NaN	cellular process;establishment of localization;protein transport;transport;vesicle-mediated transport	GO:0006810;GO:0009987;GO:0015031;GO:0016192;GO:0051234		+	3.12405	0.158577	n.d.	0	NaN	NaN	NaN	NaN	NaN	NaN	NaN	NaN	NaN	NaN	NaN	NaN	NaN	0	1.586	2.25605	2.40571	3.02668	3.14088	3.2532	3.00084	3.56121	3.5427	3.12405	3.28263	3.09602	3.44035	13
AT1G09590	Translation protein SH3-like family protein	Q43291	AT1G09590;AT1G09690	NaN		NaN	NaN	NaN	NaN	NaN	NaN	biosynthetic process;cellular metabolic process;cellular process;macromolecule metabolic process;metabolic process;primary metabolic process;protein metabolic process;translation	GO:0006412;GO:0008152;GO:0009058;GO:0009987;GO:0019538;GO:0043170;GO:0044237;GO:0044238		+	6.77689	0.431455	n.d.	0	NaN	NaN	NaN	NaN	NaN	NaN	NaN	NaN	NaN	NaN	NaN	NaN	NaN	0	6.23732	6.75735	6.91437	6.68412	6.49843	6.34544	6.70942	7.24122	7.24328	6.77689	7.40478	7.45906	7.90768	13
AT1G09610	glucuronoxylan 4-O-methyltransferase-like protein (DUF579)	Q6NMK1	GXM3	NaN		NaN	NaN	NaN	NaN	NaN	NaN	carbohydrate metabolic process;macromolecule metabolic process;metabolic process;polysaccharide metabolic process;primary metabolic process	GO:0005975;GO:0005976;GO:0008152;GO:0043170;GO:0044238		+	0.78941	0.0242134	n.d.	0	NaN	NaN	NaN	NaN	NaN	NaN	NaN	NaN	NaN	NaN	NaN	NaN	NaN	0	NaN	NaN	NaN	NaN	NaN	NaN	NaN	NaN	NaN	NaN	0.813624	0.78941	0.24096	3
AT1G09620	ATP binding/leucine-tRNA ligases/aminoacyl-tRNA ligase	F4I116	AT1G09620	123.45	+	42	42	42	38	19.1468	0.133013	amine metabolic process;cellular amino acid metabolic process;cellular ketone metabolic process;cellular metabolic process;cellular nitrogen compound metabolic process;cellular process;macromolecule metabolic process;metabolic process;nitrogen compound metabolic process;nucleobase-containing compound metabolic process;organic acid metabolic process;primary metabolic process;RNA metabolic process;…	GO:0006082;GO:0006139;GO:0006399;GO:0006418;GO:0006520;GO:0006807;GO:0008152;GO:0009308;GO:0009987;GO:0016070;GO:0034641;GO:0042180;GO:0043170;GO:0044237;GO:0044238;GO:0044281	B	+	5.31887	0.0944791	0.7484	13	18.6179	18.9783	19.0138	19.0727	19.0575	19.0837	19.1468	19.2357	19.2204	19.3623	19.3199	19.3792	19.3562	13	5.12083	5.40407	5.2402	5.31275	5.31887	5.20929	5.40669	5.30423	5.22439	5.53708	5.68266	5.77699	5.84369	13
AT1G09630	RAB GTPase 11C	O04486	RAB11c	24.108	+	10	6	6	47.5	15.5173	0.0641975	biological regulation;cellular process;cytokinesis;establishment of localization;metabolic process;protein transport;response to stimulus;signal transduction;transport	GO:0000910;GO:0006810;GO:0007165;GO:0008152;GO:0009987;GO:0015031;GO:0050896;GO:0051234;GO:0065007	A	+	4.32347	0.275532	0.127671	13	15.5173	15.1031	15.0981	15.5664	15.4531	15.4759	15.6906	15.4312	15.5705	15.551	15.6892	15.4632	15.8613	13	5.48271	3.75256	4.4222	4.04794	3.97776	4.25298	4.3184	4.48841	4.32347	4.57844	4.726	4.77089	3.98108	13
AT1G09640	Translation elongation factor EF1B%2C gamma chain	C0Z2L8;O04487	AT1G09640	46.66	+	17	10	10	41.3	17.3752	0.0380688			D	+	6.9724	0.0803833	-0.305048	13	17.147	17.3752	17.2529	17.4763	17.3371	17.351	17.4612	17.3688	17.3993	17.3758	17.3956	17.2593	17.4926	13	7.16242	7.01877	7.19139	6.89552	6.89201	6.6555	6.69316	6.93325	6.88181	6.9724	6.97395	7.02938	7.28601	13
[truncated: 19,071 more rows]

## Sheet: GOBP enrichment
table_S1: Developmental series rosette leaf
[truncated: 67 more rows]

## Sheet: p-Rosette leaf
table_S1: Developmental series rosette leaf
[truncated: 1,839 more rows]
