# Supplementary material for: Proteomic and transcriptomic profiling of aerial organ development in Arabidopsis
Source: Sci Data. 2020 Oct 9;7:334. doi: 10.1038/s41597-020-00678-w (PMC7547660; doi:10.1038/s41597-020-00678-w)
Supplement: Supplementary file 2 — Supplemental Table S2 [file 41597_2020_678_MOESM2_ESM.xlsx]

## Sheet: legend
The table is:
Flower	The log2-transformed abundance of unambigous identified gene loci measured in samples of the flower developmental series set on protein (FP) and transcript level (TR) (modified from the "proteinGroups.txt" output of MaxQuant and the RNAseq gene abundance)
GOBP enrichment	Fisher's exact test GOBP enrichment of the flower developmental series (protein level). Filtered for enrichment > 1.5.
p-Flower	The log2-transformed abundance of identified phosphorylation sites (p-Sites) in samples of the flower developmental series (modified from the "Phospho(STY)Sites.txt" output of MaxQuant)
Header descriptions
Flower
AGI code	Araport11 gene locus identifier
Description	Description of gene function
UniProt ID	UniProt identifier
Gene symbol	Names of genes
Mol. weight [kDa] (FP)	Protein molecular weight in kDa
TMT (FP)	Gene locus identified in developmental series dataset on protein level (+)
Peptides (FP)	Number of peptides identified for this protein
Razor + unique peptides (FP)	Number of razor + unique peptides identified for this protein
Unique peptides (FP)	Number of unique peptides identified for this protein
Sequence coverage [%] (FP)	Combined sequence coverage for this protein
Median TMT (FP)	Median tandem mass tag (TMT) reporter intensity across developmental series (+)
Median absolute deviation TMT (FP)	Median absolute deviation (MAD) for TMT reporter intensities across developmental series
GOBP slim name	Gene ontology Biological Process name
GOBP slim	Gene ontology Biological Process identifier
Cluster	Cluster name (Hierarchical clustering, average linkage)
Transcript (TR)	Gene locus identified in developmental series dataset on transcript level
Median TPM (TR)	Median transcript per kilobase million (TPM) intensity across across developmental series
Median absolute deviation TPM (TR)	Median absolute deviation (MAD) for TPM intensities across developmental series
Pearson correlation (FP,TR)	Pearson correlation coefficient of protein and transcript abundance for selected gene loci (5 pairwise valid values). n.d. value not determined
Pairwise valid values	Total number of pairwise valid values for the correlation analysis
TMT_	log2-transformed TMT reporter intensities for each developmental series sample
Valid values (FP)	Total number of valid protein quantification values across all samples of a developmental series
TPM_	log2-transformed TPM intensities for each each developmental series sample
Valid values (TR)	Total number of valid transcript quantification values across all samples of a developmental series
GOBP enrichment
Selection column	Categorical column used for Fisher's exact test
Selection value	Name of selection variable (Cluster)
Category value GOBP slim	Name of category variable (GOBP slim identifier)
Category value GOBP slim name	Name of category variable (GOBP slim name)
Total size	Total number of genes used for analysis
Selection size	Number of genes in selection (Cluster)
Category size	Number of genes in category (GOBP slim)
Intersection size	Number of genes in intersection
Enrichment factor	Enrichment factor
P value	P-value
Benj. Hoch. FDR	Benjamini Hochberg FDR (0.01 threshold)
p-Flower
AGI code	Araport11 gene locus identifier
Description	Description of gene function
UniProt ID	UniProt identifier
Gene symbol	Names of genes
Mol. weight [kDa] (FP)	Protein molecular weight in kDa
Number of genes	Number of gene loci this p-Site is associated with
Proteins	Araport11 protein identifiers this p-Site is associated with
Positions within proteins	For each protein identifier in the 'Proteins' column you find here the position of modification in the respective protein amino acid sequence. The index of the first amino acid in the sequence is 1
Protein	Identifier of the protein this p-Site is associated with
Position	The position of the modification in the protein amino acid sequence
Amino acid	Modified amiono acid
Diagnostic peak	Detection of modification specific diagnostic peak in the MS/MS spectrum
Sequence window	The up/down stream 15 amino acids around the p-Site
Phospho (STY) Probabilities	The localization probability of the modification for each position in the peptide sequence
class I	P-Sites with a localization probablilty larger than 0.75
Localization prob	The probability of the corrected localization of a p-Site (+)
PEP	The posterior error probability (PEP) of the best identified modified peptide containing this p-Site
Score	The Andromeda score of the best identified modified peptide containing this p-Site
Delta score	The Andromeda delta score of the best identified modified peptide containing this p-Site.
pTMT_	log2-transformed p-Site intensities for each flower series sample

## Sheet: Flower
table_S2: Developmental series flower
AGI code	Description	UniProt ID	Gene symbol	Mol. weight [kDa] (FP)	TMT (FP)	Peptides (FP)	Razor + unique peptides (FP)	Unique peptides (FP)	Sequence coverage [%] (FP)	Median TMT (FP)	Median absolute deviation TMT (FP)	GOBP slim name	GOBP slim	Cluster	Transcript (TR)	Median TPM (TR)	Median absolute deviation TPM (TR)	Pearson correlation (FP,TR)	Pairwise valid values	TMT_FL9	TMT_FL10	TMT_FL11	TMT_FL12	TMT_FL13	TMT_FL15	Valid values (FP)	TPM_FL9	TPM_FL10	TPM_FL11	TPM_FL12	TPM_FL13	TPM_FL15	Valid values (TR)
AT1G01010	NAC domain containing protein 1	Q0WV96	NAC001	NaN		NaN	NaN	NaN	NaN	NaN	NaN	biosynthetic process;cellular metabolic process;cellular nitrogen compound metabolic process;cellular process;macromolecule metabolic process;metabolic process;nitrogen compound metabolic process;nucleobase-containing compound metabolic process;primary metabolic process;RNA metabolic process	GO:0006139;GO:0006807;GO:0008152;GO:0009058;GO:0009987;GO:0016070;GO:0034641;GO:0043170;GO:0044237;GO:0044238		+	2.51959	0.537053	n.d.	0	NaN	NaN	NaN	NaN	NaN	NaN	0	1.96465	1.94668	2.05928	3.48994	3.03875	2.97989	6
AT1G01020	ARV1 family protein	A0A1P8ARY9;A0A1P8AS22;F4HQG4;Q0WRA1;Q5MK24	ARV1	NaN		NaN	NaN	NaN	NaN	NaN	NaN	alcohol metabolic process;biological regulation;cellular component organization;cellular lipid metabolic process;cellular membrane organization;cellular metabolic process;cellular process;establishment of localization;lipid metabolic process;lipid transport;membrane organization;metabolic process;plasma membrane organization;primary metabolic process;small molecule metabolic process;transport	GO:0006066;GO:0006629;GO:0006810;GO:0006869;GO:0007009;GO:0008152;GO:0009987;GO:0016043;GO:0016044;GO:0044237;GO:0044238;GO:0044255;GO:0044281;GO:0051234;GO:0061024;GO:0065007		+	4.08091	0.469065	n.d.	0	NaN	NaN	NaN	NaN	NaN	NaN	0	4.80685	4.5008	4.42084	3.74099	3.56267	3.53895	6
AT1G01030	AP2/B3-like transcriptional factor family protein	A0A1P8AT85;Q9MAN1	NGA3	NaN		NaN	NaN	NaN	NaN	NaN	NaN	anatomical structure development;biological regulation;biosynthetic process;cellular metabolic process;cellular nitrogen compound metabolic process;cellular process;developmental process;flower development;macromolecule metabolic process;metabolic process;nitrogen compound metabolic process;nucleobase-containing compound metabolic process;post-embryonic development;primary metabolic process;RNA m…	GO:0006139;GO:0006807;GO:0008152;GO:0009058;GO:0009791;GO:0009908;GO:0009987;GO:0016070;GO:0032502;GO:0034641;GO:0043170;GO:0044237;GO:0044238;GO:0048856;GO:0065007		+	2.35259	0.129924	n.d.	0	NaN	NaN	NaN	NaN	NaN	NaN	0	2.43266	2.27252	2.45036	2.51467	1.76788	1.42808	6
AT1G01040	dicer-like 1	F4HQG6;Q9SP32	DCL1	213.57	+	2	2	2	1.2	9.68919	0.274615	biological regulation;catabolic process;cellular metabolic process;cellular nitrogen compound metabolic process;cellular process;gene silencing;macromolecule metabolic process;metabolic process;nitrogen compound metabolic process;nucleobase-containing compound metabolic process;primary metabolic process;RNA catabolic process;RNA metabolic process;RNA processing	GO:0006139;GO:0006396;GO:0006401;GO:0006807;GO:0008152;GO:0009056;GO:0009987;GO:0016070;GO:0016458;GO:0034641;GO:0043170;GO:0044237;GO:0044238;GO:0065007	A	+	4.13598	0.253736	0.416875	5	10.3973	9.35915	9.47	10.032	9.72187	9.65652	6	5.13899	4.54709	4.28679	3.91438	3.98516	3.8501	6
AT1G01050	pyrophosphorylase 1	Q93V56	PPa1	24.484	+	5	3	1	27.8	12.1607	0.361477	cellular metabolic process;cellular process;localization;metabolic process;phosphorus metabolic process	GO:0006793;GO:0008152;GO:0009987;GO:0044237;GO:0051179	C	+	6.05895	0.173545	0.421932	5	11.679	11.8657	12.0994	12.2221	12.849	12.5886	6	5.64471	5.7499	6.09699	6.64366	6.0344	6.08351	6
AT1G01060	Homeodomain-like superfamily protein	F4HQG9;F4HQH3;Q6R0H1	LHY	NaN		NaN	NaN	NaN	NaN	NaN	NaN	biological regulation;biosynthetic process;cellular metabolic process;cellular nitrogen compound metabolic process;cellular process;macromolecule metabolic process;metabolic process;nitrogen compound metabolic process;nucleobase-containing compound metabolic process;primary metabolic process;response to abiotic stimulus;response to chemical stimulus;response to endogenous stimulus;response to osm…	GO:0006139;GO:0006807;GO:0006950;GO:0006970;GO:0008152;GO:0009058;GO:0009628;GO:0009719;GO:0009987;GO:0016070;GO:0034641;GO:0042221;GO:0043170;GO:0044237;GO:0044238;GO:0048511;GO:0050896;GO:0065007		+	5.63183	0.2356	n.d.	0	NaN	NaN	NaN	NaN	NaN	NaN	0	5.26145	5.20891	5.54887	5.71479	5.99728	5.73758	6
AT1G01070	nodulin MtN21 /EamA-like transporter family protein	Q5XEZ0	UMAMIT28	NaN		NaN	NaN	NaN	NaN	NaN	NaN				+	1.77248	1.38204	n.d.	0	NaN	NaN	NaN	NaN	NaN	NaN	0	0.277523	0.503363	0.637031	2.90794	3.40048	3.49196	6
AT1G01080	RNA-binding (RRM/RBD/RNP motifs) family protein	A0A1P8APK3;F4HQH8;Q8W592	AT1G01080	32.575	+	9	9	9	30.7	16.1507	0.129606			B	+	4.00048	0.117971	0.359756	5	15.7754	16.1568	16.2636	16.4236	16.0044	16.1446	6	3.87217	4.09391	4.10811	3.90706	3.7527	4.20758	6
AT1G01090	pyruvate dehydrogenase E1 alpha	O24457	PDH-E1 ALPHA	47.173	+	17	17	17	38.3	18.0033	0.148211	alcohol metabolic process;carbohydrate metabolic process;catabolic process;cellular metabolic process;cellular process;generation of precursor metabolites and energy;metabolic process;primary metabolic process;small molecule metabolic process	GO:0005975;GO:0006066;GO:0006091;GO:0008152;GO:0009056;GO:0009987;GO:0044237;GO:0044238;GO:0044281	B	+	6.01222	0.156745	0.815745	5	17.7928	17.9418	18.0649	18.2459	18.0893	17.7342	6	5.49568	5.92253	6.03108	6.59287	6.23603	5.99336	6
AT1G01100	60S acidic ribosomal protein family	A8MQK8;Q8LCW9	AT1G01100	11.162	+	1	1	1	34.8	13.9043	0.511779	biosynthetic process;cellular metabolic process;cellular process;macromolecule metabolic process;metabolic process;translational elongation	GO:0006414;GO:0008152;GO:0009058;GO:0009987;GO:0043170;GO:0044237	A	+	8.75063	0.137454	0.924501	5	15.1382	14.3762	14.3027	13.3526	13.2376	13.5059	6	9.37881	8.8024	8.86707	8.38583	8.59216	8.69886	6
AT1G01110	IQ-domain 18	B3H705;Q9MAM4	IQD18	41.206	+	8	8	6	28	14.4513	0.0488138			A	+	2.91774	0.258885	0.818068	5	14.7735	14.5241	14.4673	14.4264	14.4354	14.2495	6	3.33908	3.01196	3.32834	2.80679	2.82352	2.51092	6
AT1G01120	3-ketoacyl-CoA synthase 1	Q9MAM3	KCS1	59.276	+	5	3	3	8.3	14.6498	0.047451	biosynthetic process;cellular ketone metabolic process;cellular lipid metabolic process;cellular metabolic process;cellular process;lipid metabolic process;metabolic process;organic acid metabolic process;primary metabolic process;response to abiotic stimulus;response to stimulus;response to stress;small molecule metabolic process	GO:0006082;GO:0006629;GO:0006950;GO:0008152;GO:0009058;GO:0009628;GO:0009987;GO:0042180;GO:0044237;GO:0044238;GO:0044255;GO:0044281;GO:0050896	B	+	5.55618	0.435738	-0.536178	5	14.3737	14.6836	14.6913	14.8314	14.5964	14.616	6	5.83034	5.28201	5.11859	5.12228	6.10295	6.48912	6
AT1G01130	CBL-interacting Serine/Threonine-kinase	F4HQI8	AT1G01130	NaN		NaN	NaN	NaN	NaN	NaN	NaN				+	3.69054	0.396003	n.d.	0	NaN	NaN	NaN	NaN	NaN	NaN	0	4.35364	3.81945	3.73779	2.2442	3.6433	1.72595	6
AT1G01140	CBL-interacting protein kinase 9	Q9MAM1	CIPK9	50.504	+	5	5	5	14.1	14.7393	0.0617981	biological regulation;cell communication;cellular process;homeostatic process;regulation of transport;response to abiotic stimulus;response to chemical stimulus;response to external stimulus;response to extracellular stimulus;response to osmotic stress;response to starvation;response to stimulus;response to stress;signal transduction	GO:0006950;GO:0006970;GO:0007154;GO:0007165;GO:0009605;GO:0009628;GO:0009987;GO:0009991;GO:0042221;GO:0042592;GO:0042594;GO:0050896;GO:0051049;GO:0065007	A	+	6.729	0.416221	0.638702	5	14.7554	14.7232	14.7971	14.8051	14.6267	14.5987	6	7.50454	7.15646	7.06453	6.32401	6.39348	5.40763	6
AT1G01160	GRF1-interacting factor 2	F4HQJ3;Q9MAL9	GIF2	NaN		NaN	NaN	NaN	NaN	NaN	NaN	anatomical structure development;biological regulation;biosynthetic process;cell proliferation;cellular metabolic process;cellular nitrogen compound metabolic process;cellular process;developmental process;macromolecule metabolic process;metabolic process;nitrogen compound metabolic process;nucleobase-containing compound metabolic process;primary metabolic process;RNA metabolic process	GO:0006139;GO:0006807;GO:0008152;GO:0008283;GO:0009058;GO:0009987;GO:0016070;GO:0032502;GO:0034641;GO:0043170;GO:0044237;GO:0044238;GO:0048856;GO:0065007		+	5.57219	0.0986385	n.d.	0	NaN	NaN	NaN	NaN	NaN	NaN	0	6.1447	5.68361	5.6334	5.27219	5.48633	5.51097	6
AT1G01170	ozone-responsive stress-like protein (DUF1138)	Q2HIQ2	AT1G01170	9.0623	+	3	3	3	42.2	15.0222	0.0803256			A	+	6.60619	0.239036	0.511116	5	15.0644	14.8741	15.116	15.0891	14.8496	14.98	6	6.98526	6.75919	6.82062	6.45319	6.10442	6.34254	6
AT1G01180	S-adenosyl-L-methionine-dependent methyltransferases superfamily protein	F4HS78	AT1G01180	NaN		NaN	NaN	NaN	NaN	NaN	NaN				+	2.18868	0.276187	n.d.	0	NaN	NaN	NaN	NaN	NaN	NaN	0	1.9125	2.46487	NaN	NaN	NaN	NaN	2
AT1G01210	DNA-directed RNA polymerase%2C subunit M%2C archaeal	Q9LNK0	AT1G01210	NaN		NaN	NaN	NaN	NaN	NaN	NaN	biosynthetic process;cellular metabolic process;cellular nitrogen compound metabolic process;cellular process;macromolecule metabolic process;metabolic process;nitrogen compound metabolic process;nucleobase-containing compound metabolic process;primary metabolic process;RNA metabolic process;transcription termination, DNA-dependent	GO:0006139;GO:0006353;GO:0006807;GO:0008152;GO:0009058;GO:0009987;GO:0016070;GO:0034641;GO:0043170;GO:0044237;GO:0044238		+	4.81361	0.253205	n.d.	0	NaN	NaN	NaN	NaN	NaN	NaN	0	5.05231	5.00697	5.08131	4.4109	4.49561	4.62024	6
AT1G01220	L-fucokinase/GDP-L-fucose pyrophosphorylase	A0A1P8APH1;A0A1P8APH6;A0A1P8API3;Q9LNJ9	FKGP	116.35	+	11	11	11	11.8	15.0578	0.0789118	alcohol metabolic process;biosynthetic process;carbohydrate metabolic process;cellular metabolic compound salvage;cellular metabolic process;cellular nitrogen compound metabolic process;cellular process;metabolic process;nitrogen compound metabolic process;nucleobase-containing compound metabolic process;nucleobase-containing small molecule metabolic process;nucleotide metabolic process;nucleotid…	GO:0005975;GO:0006066;GO:0006139;GO:0006807;GO:0008152;GO:0009058;GO:0009117;GO:0009225;GO:0009987;GO:0034641;GO:0043094;GO:0044237;GO:0044238;GO:0044281;GO:0055086	B	+	3.01386	0.144316	-0.155334	5	14.8954	15.0316	15.0839	15.3919	15.1428	14.985	6	3.10421	3.05619	3.21213	2.97153	2.75218	2.78495	6
AT1G01225	NC domain-containing protein-like protein	Q29PY0	AT1G01225	NaN		NaN	NaN	NaN	NaN	NaN	NaN				+	2.67134	0.350513	n.d.	0	NaN	NaN	NaN	NaN	NaN	NaN	0	2.9203	2.86519	3.12341	2.47749	2.02005	2.1604	6
AT1G01230	ORMDL family protein	Q9C5I0	AT1G01230	NaN		NaN	NaN	NaN	NaN	NaN	NaN				+	4.97841	0.0532522	n.d.	0	NaN	NaN	NaN	NaN	NaN	NaN	0	4.84319	4.99785	4.91057	5.09881	4.95897	5.01708	6
AT1G01240	transmembrane protein	Q9LNJ7	AT1G01240	NaN		NaN	NaN	NaN	NaN	NaN	NaN				+	4.73705	0.279017	n.d.	0	NaN	NaN	NaN	NaN	NaN	NaN	0	4.64429	4.58358	4.33248	4.82981	5.24328	5.42104	6
AT1G01250	Integrase-type DNA-binding superfamily protein	Q1ECI2	AT1G01250	NaN		NaN	NaN	NaN	NaN	NaN	NaN	biological regulation;biosynthetic process;cellular metabolic process;cellular nitrogen compound metabolic process;cellular process;macromolecule metabolic process;metabolic process;nitrogen compound metabolic process;nucleobase-containing compound metabolic process;primary metabolic process;response to chemical stimulus;response to endogenous stimulus;response to stimulus;RNA metabolic process;s…	GO:0006139;GO:0006807;GO:0007165;GO:0008152;GO:0009058;GO:0009719;GO:0009987;GO:0016070;GO:0034641;GO:0042221;GO:0043170;GO:0044237;GO:0044238;GO:0050896;GO:0065007		+	2.91444	0.574324	n.d.	0	NaN	NaN	NaN	NaN	NaN	NaN	0	1.59235	2.47762	2.3816	3.35126	3.53025	4.52886	6
AT1G01260	basic helix-loop-helix (bHLH) DNA-binding superfamily protein	Q9LNJ5	AT1G01260	NaN		NaN	NaN	NaN	NaN	NaN	NaN	biological regulation;biosynthetic process;cellular metabolic process;cellular nitrogen compound metabolic process;cellular process;macromolecule metabolic process;metabolic process;nitrogen compound metabolic process;nucleobase-containing compound metabolic process;primary metabolic process;RNA metabolic process	GO:0006139;GO:0006807;GO:0008152;GO:0009058;GO:0009987;GO:0016070;GO:0034641;GO:0043170;GO:0044237;GO:0044238;GO:0065007		+	4.3667	0.239067	n.d.	0	NaN	NaN	NaN	NaN	NaN	NaN	0	4.59483	4.61671	4.52156	4.21185	3.98966	3.90196	6
AT1G01280	cytochrome P450%2C family 703%2C subfamily A%2C polypeptide 2	Q9LNJ4	CYP703A2	57.854	+	15	15	15	30.8	15.1863	0.0747089	anatomical structure formation involved in morphogenesis;biosynthetic process;cellular aromatic compound metabolic process;cellular component assembly;cellular component organization;cellular ketone metabolic process;cellular lipid metabolic process;cellular metabolic process;cellular process;developmental process;external encapsulating structure organization;lipid metabolic process;metabolic pro…	GO:0006082;GO:0006629;GO:0006725;GO:0008152;GO:0009058;GO:0009987;GO:0016043;GO:0022607;GO:0032502;GO:0042180;GO:0044237;GO:0044238;GO:0044255;GO:0044281;GO:0045229;GO:0048646	A	+	3.47566	0.587016	n.d.	3	15.1366	17.7833	16.9512	15.0866	15.2307	15.1419	6	3.47566	6.75816	2.88864	NaN	NaN	NaN	3
AT1G01290	cofactor of nitrate reductase and xanthine dehydrogenase 3	Q39056	CNX3	29.512	+	3	3	3	12.6	11.6806	0.110339	biosynthetic process;cellular aromatic compound metabolic process;cellular metabolic process;cellular nitrogen compound metabolic process;cellular process;cofactor metabolic process;heterocycle metabolic process;metabolic process;nitrogen compound metabolic process;prosthetic group metabolic process	GO:0006725;GO:0006807;GO:0008152;GO:0009058;GO:0009987;GO:0034641;GO:0044237;GO:0046483;GO:0051186;GO:0051189	B	+	3.94055	0.196757	0.349375	5	11.6173	11.838	11.9021	11.7236	11.5177	11.6376	6	4.36883	4.04579	4.1385	3.74499	3.68891	3.8353	6
AT1G01300	Eukaryotic aspartyl protease family protein	Q9LNJ3	AT1G01300	52.175	+	18	18	17	40.6	18.5959	0.0931654	catabolic process;macromolecule metabolic process;metabolic process;primary metabolic process;protein catabolic process;protein metabolic process;proteolysis;response to abiotic stimulus;response to stimulus	GO:0006508;GO:0008152;GO:0009056;GO:0009628;GO:0019538;GO:0030163;GO:0043170;GO:0044238;GO:0050896	A	+	5.72293	0.243856	0.301901	5	18.7054	18.6328	18.559	18.7138	18.5191	18.4685	6	5.94751	5.98607	5.83753	5.42236	5.28318	5.60834	6
AT1G01305	hypothetical protein	Q1G401	AT1G01305	NaN		NaN	NaN	NaN	NaN	NaN	NaN				+	4.56043	0.535454	n.d.	0	NaN	NaN	NaN	NaN	NaN	NaN	0	NaN	NaN	NaN	0.317616	4.56043	5.09588	3
AT1G01310	CAP (Cysteine-rich secretory proteins%2C Antigen 5%2C and Pathogenesis-related 1 protein) superfamily protein	Q6ID87	AT1G01310	NaN		NaN	NaN	NaN	NaN	NaN	NaN				+	4.38372	3.6215	n.d.	0	NaN	NaN	NaN	NaN	NaN	NaN	0	0.26503	0.499005	2.76333	6.00411	8.46295	7.742	6
AT1G01320	Tetratricopeptide repeat (TPR)-like superfamily protein	A0A1P8AR50;F4HS98;F4HS99	AT1G01320	197.5	+	39	34	34	24.7	18.1254	0.10723			B	+	5.20365	0.0575907	0.434024	5	17.9021	18.0993	18.3506	18.2038	17.9894	18.1515	6	4.78935	5.20946	5.19785	5.12088	5.23606	5.60752	6
AT1G01335	auxin-responsive endogenous peptide protein	P0DKH9	AT1G01335	NaN		NaN	NaN	NaN	NaN	NaN	NaN	anatomical structure development;biological regulation;cellular process;developmental process;response to chemical stimulus;response to endogenous stimulus;response to stimulus;signal transduction	GO:0007165;GO:0009719;GO:0009987;GO:0032502;GO:0042221;GO:0048856;GO:0050896;GO:0065007		+	0.976191	0	n.d.	0	NaN	NaN	NaN	NaN	NaN	NaN	0	NaN	NaN	NaN	0.976191	NaN	NaN	1
AT1G01340	cyclic nucleotide gated channel 10	Q9LNJ0	CNGC10	NaN		NaN	NaN	NaN	NaN	NaN	NaN				+	1.50494	0.308367	n.d.	0	NaN	NaN	NaN	NaN	NaN	NaN	0	1.82506	2.38995	0.842154	1.24266	1.76721	1.20833	6
AT1G01350	Zinc finger (CCCH-type/C3HC4-type RING finger) family protein	Q8GX84	AT1G01350	38.71	+	7	7	2	20.7	16.4701	0.0913897			A	+	4.78487	0.157954	0.97111	5	16.5604	16.546	16.5625	16.3941	16.1833	16.1796	6	4.99828	4.88737	4.87102	4.69873	4.52399	4.53054	6
AT1G01355	Putative endonuclease or glycosyl hydrolase	A0A1P8AVR8;A0A1P8AVW5;F4HSA3	AT1G01355	NaN		NaN	NaN	NaN	NaN	NaN	NaN	biological regulation	GO:0065007		+	1.77572	0.503132	n.d.	0	NaN	NaN	NaN	NaN	NaN	NaN	0	0.563861	2.19014	2.36758	1.36131	NaN	NaN	4
AT1G01360	regulatory component of ABA receptor 1	Q84MC7	RCAR1	20.901	+	2	2	2	16	11.2886	0.0456066	biological regulation;cellular process;response to chemical stimulus;response to endogenous stimulus;response to stimulus;signal transduction	GO:0007165;GO:0009719;GO:0009987;GO:0042221;GO:0050896;GO:0065007	B	+	5.23887	0.108712	0.271329	5	11.2429	11.2894	11.3536	11.4122	11.2431	11.2878	6	5.39455	5.19906	5.13655	5.50015	5.27868	5.12377	6
AT1G01370	Histone superfamily protein	Q8RVQ9	HTR12	19.709	+	5	5	5	32.6	15.7739	0.268212	cell division;cellular process;meiosis	GO:0007126;GO:0009987;GO:0051301	A	+	3.56699	0.363817	0.951529	5	16.2472	16.1046	15.9819	15.4836	15.5659	15.5278	6	3.87583	3.9566	3.90501	2.96941	3.25815	3.15783	6
AT1G01380	Homeodomain-like superfamily protein	A0A1P8AQ06;A0A1P8AQ13;Q9LNI5	ETC1	NaN		NaN	NaN	NaN	NaN	NaN	NaN	anatomical structure development;biosynthetic process;cell development;cellular metabolic process;cellular nitrogen compound metabolic process;cellular process;developmental process;macromolecule metabolic process;metabolic process;nitrogen compound metabolic process;nucleobase-containing compound metabolic process;primary metabolic process;RNA metabolic process	GO:0006139;GO:0006807;GO:0008152;GO:0009058;GO:0009987;GO:0016070;GO:0032502;GO:0034641;GO:0043170;GO:0044237;GO:0044238;GO:0048468;GO:0048856		+	0.441321	0.00781667	n.d.	0	NaN	NaN	NaN	NaN	NaN	NaN	0	NaN	NaN	NaN	0.433504	0.449138	NaN	2
AT1G01400	hypothetical protein	Q9LNI3	AT1G01400	22.3	+	4	4	4	29.4	11.8577	0.139223			A	+	3.80188	0.648487	n.d.	2	11.6895	12.7164	11.968	11.6777	11.7924	11.9229	6	3.15339	4.45036	NaN	NaN	NaN	NaN	2
AT1G01410	pumilio 22	Q9LNI2	PUM22	NaN		NaN	NaN	NaN	NaN	NaN	NaN	biological regulation;regulation of translation	GO:0006417;GO:0065007		+	0.152109	0	n.d.	0	NaN	NaN	NaN	NaN	NaN	NaN	0	NaN	0.152109	NaN	NaN	NaN	NaN	1
AT1G01430	TRICHOME BIREFRINGENCE-LIKE 25	Q84JH9	TBL25	52.501	+	2	2	2	4.2	12.3214	0.199463			C	+	3.12155	0.325559	0.57546	5	12.1577	12.2778	12.0862	12.5778	12.3651	12.5656	6	2.89925	2.69273	2.94912	3.29397	4.13959	3.8141	6
AT1G01440	hypothetical protein (DUF3133)	Q6NQ63	AT1G01440	74.07	+	6	6	6	9.8	12.5736	0.150296			A	+	2.94824	0.147256	0.0120658	5	12.7588	12.4722	12.6751	12.7614	12.163	12.4582	6	3.12959	3.22664	3.00725	2.61818	2.83508	2.88923	6
AT1G01460	Phosphatidylinositol-4-phosphate 5-kinase%2C core	Q9LMN1	PIPK11	NaN		NaN	NaN	NaN	NaN	NaN	NaN				+	3.98015	2.73669	n.d.	0	NaN	NaN	NaN	NaN	NaN	NaN	0	NaN	0.132879	0.89158	3.98015	6.71684	6.03389	5
AT1G01470	Late embryogenesis abundant protein	O03983	LEA14	16.543	+	3	3	3	11.9	14.6261	0.204004	multi-organism process;response to abiotic stimulus;response to biotic stimulus;response to chemical stimulus;response to stimulus;response to stress	GO:0006950;GO:0009607;GO:0009628;GO:0042221;GO:0050896;GO:0051704	C	+	5.69796	0.448733	0.891425	5	14.3421	14.3196	14.5267	14.8403	14.8198	14.7255	6	5.25321	5.2697	5.04891	6.2743	6.15067	6.12621	6
AT1G01480	1-amino-cyclopropane-1-carboxylate synthase 2	Q06402	ACS2	NaN		NaN	NaN	NaN	NaN	NaN	NaN	amine metabolic process;biosynthetic process;cellular alkene metabolic process;cellular amino acid metabolic process;cellular ketone metabolic process;cellular metabolic process;cellular nitrogen compound metabolic process;cellular process;developmental maturation;developmental process;metabolic process;nitrogen compound metabolic process;organic acid metabolic process;primary metabolic process;r…	GO:0006082;GO:0006520;GO:0006807;GO:0008152;GO:0009058;GO:0009308;GO:0009835;GO:0009987;GO:0021700;GO:0032502;GO:0034641;GO:0042180;GO:0043449;GO:0044237;GO:0044238;GO:0044281		+	1.29134	0.590379	n.d.	0	NaN	NaN	NaN	NaN	NaN	NaN	0	1.13926	1.13888	0.102121	1.44342	2.31963	4.44624	6
AT1G01490	Heavy metal transport/detoxification superfamily protein	A0A1P8AS50;A0A1P8AS52;O03982	AT1G01490	19.781	+	2	2	2	16.4	11.8982	0.131459	establishment of localization;ion transport;transport	GO:0006810;GO:0006811;GO:0051234	A	+	5.289	0.172724	0.605646	5	11.8547	12.0304	12.2731	11.0728	11.7675	11.9416	6	5.4471	5.37458	5.20341	4.92133	5.10165	5.61469	6
AT1G01500	Erythronate-4-phosphate dehydrogenase family protein	Q8GUH2	AT1G01500	NaN		NaN	NaN	NaN	NaN	NaN	NaN				+	3.66478	0.571806	n.d.	0	NaN	NaN	NaN	NaN	NaN	NaN	0	3.02344	3.15712	3.08775	4.17243	5.0249	4.23136	6
AT1G01510	NAD(P)-binding Rossmann-fold superfamily protein	O23702	AN	70.149	+	10	10	10	15.7	16.0521	0.0709429	anatomical structure morphogenesis;biological regulation;cell communication;cell growth;cell morphogenesis;cell-cell signaling;cellular component morphogenesis;cellular component organization;cellular process;cytoskeleton organization;developmental process;growth;metabolic process;organelle organization;signaling	GO:0000902;GO:0006996;GO:0007010;GO:0007154;GO:0007267;GO:0008152;GO:0009653;GO:0009987;GO:0016043;GO:0016049;GO:0023052;GO:0032502;GO:0032989;GO:0040007;GO:0065007	A	+	4.1349	0.122968	0.931769	5	16.2148	16.0784	16.064	16.0401	15.9365	15.8502	6	4.47039	4.15203	4.26769	4.11776	4.02175	3.98906	6
AT1G01520	Homeodomain-like superfamily protein	A0A1P8AM82;A0A1P8AMB7;A0A1P8AMC4;Q6R0H0	ASG4	NaN		NaN	NaN	NaN	NaN	NaN	NaN	biosynthetic process;cellular metabolic process;cellular nitrogen compound metabolic process;cellular process;macromolecule metabolic process;metabolic process;nitrogen compound metabolic process;nucleobase-containing compound metabolic process;primary metabolic process;response to abiotic stimulus;response to osmotic stress;response to stimulus;response to stress;RNA metabolic process	GO:0006139;GO:0006807;GO:0006950;GO:0006970;GO:0008152;GO:0009058;GO:0009628;GO:0009987;GO:0016070;GO:0034641;GO:0043170;GO:0044237;GO:0044238;GO:0050896		+	1.87639	0.210499	n.d.	0	NaN	NaN	NaN	NaN	NaN	NaN	0	1.79917	1.12036	1.19412	2.12307	1.9536	2.0507	6
AT1G01540	Protein kinase superfamily protein	F4HSC9;Q3EDL4	AT1G01540	52.324	+	11	11	6	25.2	16.4175	0.0140171	biological regulation;cellular metabolic process;cellular process;macromolecule metabolic process;macromolecule modification;metabolic process;phosphorus metabolic process;primary metabolic process;protein metabolic process;protein modification process;protein phosphorylation;response to chemical stimulus;response to endogenous stimulus;response to stimulus;signal transduction	GO:0006464;GO:0006468;GO:0006793;GO:0007165;GO:0008152;GO:0009719;GO:0009987;GO:0019538;GO:0042221;GO:0043170;GO:0043412;GO:0044237;GO:0044238;GO:0050896;GO:0065007	A	+	5.24266	0.162619	0.762607	5	16.4182	16.4167	16.4193	16.4437	16.2766	16.185	6	5.50257	5.34567	5.36519	5.03995	5.13965	4.68926	6
AT1G01550	BPS1-like protein (DUF793)	Q9LMM6	BPS1	NaN		NaN	NaN	NaN	NaN	NaN	NaN	anatomical structure development;developmental process;embryo development	GO:0009790;GO:0032502;GO:0048856		+	7.0976	0.124277	n.d.	0	NaN	NaN	NaN	NaN	NaN	NaN	0	7.24998	7.02199	6.82777	6.80896	7.17322	7.19378	6
AT1G01560	MAP kinase 11	A0A1P8ASZ4;Q9LMM5	MPK11	NaN		NaN	NaN	NaN	NaN	NaN	NaN	response to chemical stimulus;response to endogenous stimulus;response to stimulus	GO:0009719;GO:0042221;GO:0050896		+	3.33884	0.661143	n.d.	0	NaN	NaN	NaN	NaN	NaN	NaN	0	4.31733	4.0268	3.73665	2.70452	1.90135	2.94102	6
AT1G01570	transferring glycosyl group transferase (DUF604)	F4HU33;Q9LMM4	AT1G01570	NaN		NaN	NaN	NaN	NaN	NaN	NaN				+	2.77087	0.266528	n.d.	0	NaN	NaN	NaN	NaN	NaN	NaN	0	2.42706	2.74983	3.01803	3.05677	2.79191	2.1165	6
AT1G01580	ferric reduction oxidase 2	A0A1P8AVL6;P92949	FRO2	NaN		NaN	NaN	NaN	NaN	NaN	NaN	biological regulation;establishment of localization;homeostatic process;ion transport;multi-organism process;response to biotic stimulus;response to stimulus;transport	GO:0006810;GO:0006811;GO:0009607;GO:0042592;GO:0050896;GO:0051234;GO:0051704;GO:0065007		+	0.476768	0.422628	n.d.	0	NaN	NaN	NaN	NaN	NaN	NaN	0	NaN	NaN	NaN	1.63291	0.476768	0.0541401	3
AT1G01590	ferric reduction oxidase 1	Q9LMM2	FRO1	NaN		NaN	NaN	NaN	NaN	NaN	NaN	establishment of localization;ion transport;transport	GO:0006810;GO:0006811;GO:0051234		+	0.655796	0.483313	n.d.	0	NaN	NaN	NaN	NaN	NaN	NaN	0	NaN	0.172483	1.59004	1.95374	0.655796	0.241654	5
AT1G01600	cytochrome P450%2C family 86%2C subfamily A%2C polypeptide 4	Q9LMM1	CYP86A4	NaN		NaN	NaN	NaN	NaN	NaN	NaN	cellular ketone metabolic process;cellular lipid metabolic process;cellular metabolic process;cellular process;lipid metabolic process;metabolic process;organic acid metabolic process;primary metabolic process;small molecule metabolic process	GO:0006082;GO:0006629;GO:0008152;GO:0009987;GO:0042180;GO:0044237;GO:0044238;GO:0044255;GO:0044281		+	3.42113	0.695636	n.d.	0	NaN	NaN	NaN	NaN	NaN	NaN	0	3.23513	3.60713	4.0787	5.40721	2.68743	0.832041	6
AT1G01610	glycerol-3-phosphate acyltransferase 4	Q9LMM0	GPAT4	56.261	+	22	22	8	40.6	17.9252	0.0696726	biosynthetic process;cellular ketone metabolic process;cellular lipid metabolic process;cellular metabolic process;cellular process;lipid metabolic process;metabolic process;organic acid metabolic process;phosphorus metabolic process;primary metabolic process;small molecule metabolic process	GO:0006082;GO:0006629;GO:0006793;GO:0008152;GO:0009058;GO:0009987;GO:0042180;GO:0044237;GO:0044238;GO:0044255;GO:0044281	B	+	4.90662	0.437956	0.434054	5	17.7889	17.9155	17.9349	18.0507	17.939	17.4814	6	5.09028	5.40969	4.72296	5.27946	4.21062	4.38474	6
AT1G01620	plasma membrane intrinsic protein 1C	A8MSF6;Q08733	PIP1C	30.632	+	7	7	5	26.6	18.5146	0.03304	biological regulation;carbohydrate transport;cellular homeostasis;cellular process;establishment of localization;fluid transport;homeostatic process;ion transport;polyol transport;response to abiotic stimulus;response to chemical stimulus;response to stimulus;response to stress;transmembrane transport;transport	GO:0006810;GO:0006811;GO:0006950;GO:0008643;GO:0009628;GO:0009987;GO:0015791;GO:0019725;GO:0042044;GO:0042221;GO:0042592;GO:0050896;GO:0051234;GO:0055085;GO:0065007	C	+	7.57203	0.195227	0.426861	5	18.4524	18.5108	18.5921	18.5124	18.6309	18.5168	6	7.20738	7.24524	7.63809	7.89642	7.57881	7.56524	6
AT1G01630	Sec14p-like phosphatidylinositol transfer family protein	Q9LQ96	AT1G01630	29.216	+	8	8	8	33.3	14.6642	0.275376			C	+	4.56287	0.312777	0.78904	5	14.7251	14.6033	14.3949	14.3828	15.1809	15.0824	6	4.28562	4.21456	4.42488	4.70085	5.6814	5.21291	6
AT1G01640	BTB/POZ domain-containing protein	A0A2H1ZE92;Q9LQ95	AT1G01640	NaN		NaN	NaN	NaN	NaN	NaN	NaN	cellular metabolic process;cellular process;macromolecule metabolic process;macromolecule modification;metabolic process;primary metabolic process;protein metabolic process;protein modification by small protein conjugation or removal;protein modification process	GO:0006464;GO:0008152;GO:0009987;GO:0019538;GO:0043170;GO:0043412;GO:0044237;GO:0044238;GO:0070647		+	1.93211	0.562519	n.d.	0	NaN	NaN	NaN	NaN	NaN	NaN	0	1.6699	2.93768	4.00365	2.19209	1.67212	1.06928	6
AT1G01650	SIGNAL PEPTIDE PEPTIDASE-LIKE 4	F4HU44;Q0WMJ8	SPPL4	NaN		NaN	NaN	NaN	NaN	NaN	NaN				+	5.68843	0.128421	n.d.	0	NaN	NaN	NaN	NaN	NaN	NaN	0	5.99128	5.72764	5.49692	5.64922	5.47703	5.75376	6
AT1G01660	RING/U-box superfamily protein	A0A1P8AQW1;P0C6E7	AT1G01660	NaN		NaN	NaN	NaN	NaN	NaN	NaN				+	0.864309	0.310189	n.d.	0	NaN	NaN	NaN	NaN	NaN	NaN	0	1.5468	0.907082	1.08776	0.405757	0.821536	0.467386	6
AT1G01670	RING/U-box superfamily protein	A0A1P8ASI2;Q8GXQ7	AT1G01670	NaN		NaN	NaN	NaN	NaN	NaN	NaN				+	2.16876	0.252699	n.d.	0	NaN	NaN	NaN	NaN	NaN	NaN	0	2.61449	2.31278	2.16778	1.80738	2.16974	1.55451	6
AT1G01680	plant U-box 54	Q9LQ92	PUB54	NaN		NaN	NaN	NaN	NaN	NaN	NaN	response to stimulus;response to stress	GO:0006950;GO:0050896		+	1.48455	0	n.d.	0	NaN	NaN	NaN	NaN	NaN	NaN	0	NaN	NaN	NaN	NaN	NaN	1.48455	1
AT1G01690	putative recombination initiation defects 3	A0A1P8AUL3;A0A1P8AUM4;F4HU48	PRD3	NaN		NaN	NaN	NaN	NaN	NaN	NaN	cellular component assembly;cellular component organization;cellular metabolic process;cellular nitrogen compound metabolic process;cellular process;developmental process;metabolic process;multicellular organismal development;multicellular organismal process;nitrogen compound metabolic process;nucleobase-containing compound metabolic process;primary metabolic process	GO:0006139;GO:0006807;GO:0007275;GO:0008152;GO:0009987;GO:0016043;GO:0022607;GO:0032501;GO:0032502;GO:0034641;GO:0044237;GO:0044238		+	3.11713	0.148347	n.d.	0	NaN	NaN	NaN	NaN	NaN	NaN	0	3.53559	3.01732	3.31401	2.89761	3.13419	3.10008	6
AT1G01695	Phosphatidylinositol N-acetyglucosaminlytransferase subunit P-like protein	B3H5G8	TRM33	NaN		NaN	NaN	NaN	NaN	NaN	NaN				+	0.674719	0	n.d.	0	NaN	NaN	NaN	NaN	NaN	NaN	0	0.674719	NaN	NaN	NaN	NaN	NaN	1
AT1G01700	RHO guanyl-nucleotide exchange factor 2	A0A1P8ASA3;A0A1P8ASC5;A0A1P8ASE8;Q9LQ89	ROPGEF2	NaN		NaN	NaN	NaN	NaN	NaN	NaN	biological regulation	GO:0065007		+	0.589641	0.141727	n.d.	0	NaN	NaN	NaN	NaN	NaN	NaN	0	NaN	NaN	0.16373	NaN	0.589641	0.731368	3
AT1G01710	acyl-CoA thioesterase II	F4HU51	AT1G01710	48.155	+	9	9	8	22.5	16.2936	0.0328846	cellular metabolic process;cellular process;cofactor metabolic process;metabolic process	GO:0008152;GO:0009987;GO:0044237;GO:0051186	B	+	4.92566	0.0557325	-0.554954	5	15.9351	16.2545	16.2693	16.4609	16.318	16.3202	6	4.98239	4.98041	4.88397	4.83696	4.76209	4.96736	6
AT1G01715	hypothetical protein	A0A1P8AM80	AT1G01715	NaN		NaN	NaN	NaN	NaN	NaN	NaN				+	3.55823	0.263594	n.d.	0	NaN	NaN	NaN	NaN	NaN	NaN	0	4.06788	3.60934	3.95099	3.34226	3.50712	3.24701	6
AT1G01720	NAC (No Apical Meristem) domain transcriptional regulator superfamily protein	Q39013	ATAF1	NaN		NaN	NaN	NaN	NaN	NaN	NaN	biological regulation;biosynthetic process;cellular metabolic process;cellular nitrogen compound metabolic process;cellular process;macromolecule metabolic process;metabolic process;nitrogen compound metabolic process;nucleobase-containing compound metabolic process;primary metabolic process;response to stimulus;response to stress;RNA metabolic process	GO:0006139;GO:0006807;GO:0006950;GO:0008152;GO:0009058;GO:0009987;GO:0016070;GO:0034641;GO:0043170;GO:0044237;GO:0044238;GO:0050896;GO:0065007		+	6.01984	0.19575	n.d.	0	NaN	NaN	NaN	NaN	NaN	NaN	0	6.93063	6.04822	5.65828	5.99147	5.87801	6.26951	6
AT1G01725	adenylosuccinate synthetase	Q9LQ84	AT1G01725	6.8809	+	2	2	2	27.4	12.5836	0.0710483			A	+	5.10488	0.095732	0.892441	5	12.8751	12.6351	12.493	12.6221	12.545	12.3366	6	5.51102	5.36348	5.04062	5.07344	5.13631	4.97767	6
AT1G01730	hypothetical protein	Q9LQ83	AT1G01730	24.306	+	3	3	3	14.3	14.8397	0.210181			A	+	4.61478	0.150924	0.921566	5	15.7282	15.2161	14.9232	14.7561	14.6075	14.6514	6	5.22915	4.80462	4.60459	4.34697	4.50277	4.62496	6
AT1G01740	kinase with tetratricopeptide repeat domain-containing protein	A0A1P8AT60;A0A1P8AT62;F4HU55	BSK4	NaN		NaN	NaN	NaN	NaN	NaN	NaN	biological regulation;cellular metabolic process;cellular process;macromolecule metabolic process;macromolecule modification;metabolic process;phosphorus metabolic process;primary metabolic process;protein metabolic process;protein modification process;protein phosphorylation;response to chemical stimulus;response to endogenous stimulus;response to stimulus;signal transduction	GO:0006464;GO:0006468;GO:0006793;GO:0007165;GO:0008152;GO:0009719;GO:0009987;GO:0019538;GO:0042221;GO:0043170;GO:0043412;GO:0044237;GO:0044238;GO:0050896;GO:0065007		+	2.23783	0.0631948	n.d.	0	NaN	NaN	NaN	NaN	NaN	NaN	0	2.28386	2.23462	2.31819	1.5401	2.05634	2.24104	6
AT1G01750	actin depolymerizing factor 11	A0A1P8AMT9;Q9LQ81	ADF11	NaN		NaN	NaN	NaN	NaN	NaN	NaN	cellular component disassembly;cellular component organization;cellular process;cytoskeleton organization;organelle organization;protein depolymerization	GO:0006996;GO:0007010;GO:0009987;GO:0016043;GO:0022411;GO:0051261		+	1.9746	0.838148	n.d.	0	NaN	NaN	NaN	NaN	NaN	NaN	0	NaN	NaN	NaN	1.13645	2.86961	1.9746	3
AT1G01760	denosine deaminases acting on tRNA	A0A1P8ASQ9;A0A1P8ASW1;F4HU58	AT1G01760	NaN		NaN	NaN	NaN	NaN	NaN	NaN	cellular metabolic process;cellular nitrogen compound metabolic process;cellular process;macromolecule metabolic process;metabolic process;nitrogen compound metabolic process;nucleobase-containing compound metabolic process;primary metabolic process;RNA metabolic process;RNA processing	GO:0006139;GO:0006396;GO:0006807;GO:0008152;GO:0009987;GO:0016070;GO:0034641;GO:0043170;GO:0044237;GO:0044238		+	1.76783	0.0955731	n.d.	0	NaN	NaN	NaN	NaN	NaN	NaN	0	1.98495	1.73803	1.79478	1.60648	1.74088	2.09079	6
AT1G01770	propionyl-CoA carboxylase	Q8GZ85	AT1G01770	NaN		NaN	NaN	NaN	NaN	NaN	NaN				+	3.81029	0.112966	n.d.	0	NaN	NaN	NaN	NaN	NaN	NaN	0	3.65299	3.74165	3.86124	3.75934	4.15462	4.81306	6
AT1G01780	GATA type zinc finger transcription factor family protein	Q1ECF5	PLIM2b	22.989	+	5	3	3	25.4	12.5967	0.364278	cellular component assembly;cellular component organization;cellular process;cytoskeleton organization;organelle organization	GO:0006996;GO:0007010;GO:0009987;GO:0016043;GO:0022607	C	+	5.38283	1.25661	0.897958	5	12.0412	12.5265	12.2007	12.6669	13.1235	12.9292	6	4.12481	4.06162	4.54379	6.22187	7.44854	6.63803	6
AT1G01790	K+ efflux antiporter 1	Q9ZTZ7	KEA1	128.03	+	14	12	12	12.6	15.6076	0.0463686	establishment of localization;ion transport;transport	GO:0006810;GO:0006811;GO:0051234	B	+	4.0162	0.0788928	0.822886	5	15.4183	15.5723	15.6651	15.8713	15.6325	15.5827	6	3.77374	3.96874	4.04206	4.15837	3.99034	4.12653	6
AT1G01800	NAD(P)-binding Rossmann-fold superfamily protein	A8MQD9;Q94K30	AT1G01800	31.66	+	10	10	9	35.6	16.7224	0.0812979			B	+	5.54934	0.116536	0.101179	5	16.4927	16.6526	16.83	16.8152	16.7742	16.6705	6	5.60049	5.49819	5.65027	5.68148	5.26251	5.09601	6
AT1G01810	hypothetical protein	Q9LQ74	AT1G01810	NaN		NaN	NaN	NaN	NaN	NaN	NaN				+	1.95943	0.782199	n.d.	0	NaN	NaN	NaN	NaN	NaN	NaN	0	2.64388	3.20845	2.8313	1.07892	1.27497	1.2669	6
AT1G01820	peroxin 11c	Q9LQ73	PEX11C	25.912	+	2	2	2	12.3	14.3824	0.0831938	cellular component organization;cellular process;organelle fission;organelle organization;peroxisome organization	GO:0006996;GO:0007031;GO:0009987;GO:0016043;GO:0048285	B	+	5.41618	0.0947559	-0.851528	5	14.0412	14.3822	14.4978	14.5577	14.3314	14.3826	6	5.71028	5.50053	5.37704	5.3032	5.31102	5.45532	6
AT1G01830	ARM repeat superfamily protein	Q93YW3	AT1G01830	NaN		NaN	NaN	NaN	NaN	NaN	NaN				+	4.04573	0.12759	n.d.	0	NaN	NaN	NaN	NaN	NaN	NaN	0	4.00381	3.70426	3.85984	4.11502	4.08764	4.42615	6
AT1G01840	AP2-like ethylene-responsive transcription factor SNZ	Q9LQ71	AT1G01840	16.942	+	2	2	2	19.7	11.5192	0.163333			A	+	1.18415	0.11588	-0.296788	5	11.8214	11.4757	11.5627	11.7858	11.3465	11.3653	6	1.2893	0.861639	1.31075	0.520986	1.13973	1.22857	6
AT1G01860	Ribosomal RNA adenine dimethylase family protein	A0A1P8ATD7;A0A1P8ATD9;A0A1P8ATE0;A0A1P8ATE1;O65090	PFC1	27.095	+	2	2	2	7.3	13.2584	0.183356	cellular metabolic process;cellular nitrogen compound metabolic process;cellular process;macromolecule metabolic process;macromolecule modification;metabolic process;mRNA metabolic process;nitrogen compound metabolic process;nucleobase-containing compound metabolic process;one-carbon metabolic process;primary metabolic process;response to abiotic stimulus;response to stimulus;response to stress;R…	GO:0006139;GO:0006730;GO:0006807;GO:0006950;GO:0008152;GO:0009451;GO:0009628;GO:0009987;GO:0016070;GO:0016071;GO:0034641;GO:0043170;GO:0043412;GO:0044237;GO:0044238;GO:0044281;GO:0050896	B	+	2.89265	0.237884	-0.472329	5	13.0011	13.1633	13.3996	13.4839	13.3535	12.9844	6	3.3632	3.10025	3.07783	2.56935	2.62448	2.70747	6
AT1G01880	5'-3' exonuclease family protein	A0A1P8APG4;F4HU71;Q9LPD2	AT1G01880	NaN		NaN	NaN	NaN	NaN	NaN	NaN	cellular metabolic process;cellular nitrogen compound metabolic process;cellular process;DNA metabolic process;DNA repair;macromolecule metabolic process;metabolic process;nitrogen compound metabolic process;nucleobase-containing compound metabolic process;primary metabolic process;response to DNA damage stimulus;response to stimulus;response to stress	GO:0006139;GO:0006259;GO:0006281;GO:0006807;GO:0006950;GO:0006974;GO:0008152;GO:0009987;GO:0034641;GO:0043170;GO:0044237;GO:0044238;GO:0050896		+	2.73833	0.170657	n.d.	0	NaN	NaN	NaN	NaN	NaN	NaN	0	2.58121	2.3181	2.60366	2.92253	3.49342	2.87299	6
AT1G01900	subtilase family protein	Q84WS0	SBTI1.1	83.246	+	6	6	6	7.5	15.1111	0.22294	macromolecule metabolic process;metabolic process;primary metabolic process;protein metabolic process;proteolysis	GO:0006508;GO:0008152;GO:0019538;GO:0043170;GO:0044238	C	+	1.74978	0.210744	-0.0599948	5	14.8227	14.9365	15.0172	15.2051	15.3824	15.4141	6	1.7921	1.70746	1.18994	2.12407	1.2518	1.79698	6
AT1G01910	P-loop containing nucleoside triphosphate hydrolases superfamily protein	B3H5S5;F4HU77;Q949M9	AT1G01910	39.67	+	10	10	10	31.4	16.0769	0.109144	cellular localization;cellular process;establishment of localization;localization;transport	GO:0006810;GO:0009987;GO:0051179;GO:0051234;GO:0051641	A	+	5.11925	0.100113	-0.104956	5	16.1907	15.9488	16.0346	16.1879	16.1191	15.9696	6	4.9889	5.14233	5.18913	5.29162	4.9254	5.09617	6
AT1G01920	SET domain-containing protein	A0A1P8ATS4;A0A1P8ATT8;A0A1P8ATV6;F4HU79;Q501D3	AT1G01920	57.27	+	7	7	7	15.9	14.3775	0.0952463			A	+	4.1485	0.175653	0.655886	5	14.4699	14.4229	14.3321	14.4757	14.1853	14.1896	6	4.43641	4.16067	4.40093	4.13634	4.04962	3.76002	6
AT1G01930	zinc finger protein-like protein	Q9LPC8	AT1G01930	65.259	+	4	4	4	7.9	13.3495	0.244287			B	+	3.51461	0.0990984	-0.0452927	5	13.1497	13.6609	13.6383	13.0308	13.3676	13.3314	6	3.70572	3.659	3.47495	3.55427	3.4608	3.1651	6
AT1G01940	Cyclophilin-like peptidyl-prolyl cis-trans isomerase family protein	Q9LPC7	AT1G01940	17.503	+	7	7	7	46.2	15.7674	0.12784	cellular metabolic process;cellular process;macromolecule metabolic process;macromolecule modification;metabolic process;peptidyl-amino acid modification;primary metabolic process;protein folding;protein metabolic process;protein modification process	GO:0006457;GO:0006464;GO:0008152;GO:0009987;GO:0018193;GO:0019538;GO:0043170;GO:0043412;GO:0044237;GO:0044238	A	+	3.94515	0.294095	0.91525	5	16.067	15.8869	15.8354	15.6312	15.571	15.6993	6	4.42566	4.49885	4.13884	3.63136	3.67075	3.75146	6
AT1G01950	armadillo repeat kinesin 2	A0A1P8AMI8;F4HU83;F4HU85;Q9LPC6	ARK2	98.421	+	13	10	10	16.1	14.6629	0.0870247	anatomical structure development;cellular component movement;cellular process;developmental process	GO:0006928;GO:0009987;GO:0032502;GO:0048856	A	+	3.69743	0.180504	0.645288	5	14.8235	14.6502	14.6757	14.747	14.573	14.4414	6	3.91113	3.64392	4.01057	3.55013	3.75093	3.28496	6
AT1G01960	SEC7-like guanine nucleotide exchange family protein	Q9LPC5	EDA10	194.94	+	43	43	36	24.7	18.7786	0.0582333	biological regulation;cellular process;developmental process;establishment of localization;protein transport;transport;vesicle-mediated transport	GO:0006810;GO:0009987;GO:0015031;GO:0016192;GO:0032502;GO:0051234;GO:0065007	A	+	4.16821	0.0537281	0.684382	5	18.9197	18.8401	18.7914	18.7236	18.7659	18.6483	6	4.36116	4.10708	4.21453	4.20953	4.12688	4.08737	6
AT1G01970	Tetratricopeptide repeat (TPR)-like superfamily protein	Q9LPC4	AT1G01970	NaN		NaN	NaN	NaN	NaN	NaN	NaN				+	3.23068	0.122105	n.d.	0	NaN	NaN	NaN	NaN	NaN	NaN	0	3.32872	3.45643	3.33468	3.13264	2.66565	3.09047	6
AT1G01980	FAD-binding Berberine family protein	Q9LPC3	AT1G01980	60.102	+	5	1	1	6.7	9.93839	1.75444			C	+	5.41854	3.26079	n.d.	3	8.63496	8.18395	NaN	9.93839	12.3317	11.833	5	0.0277469	NaN	2.15775	5.41854	8.71486	7.86942	5
AT1G01990	hypothetical protein	Q9LPC2	AT1G01990	NaN		NaN	NaN	NaN	NaN	NaN	NaN				+	3.66065	0.168005	n.d.	0	NaN	NaN	NaN	NaN	NaN	NaN	0	4.0738	3.89673	3.76019	3.25435	3.5611	3.56072	6
AT1G02000	UDP-D-glucuronate 4-epimerase 2	Q9LPC1	GAE2	NaN		NaN	NaN	NaN	NaN	NaN	NaN	carbohydrate metabolic process;metabolic process;primary metabolic process	GO:0005975;GO:0008152;GO:0044238		+	4.21405	1.3892	n.d.	0	NaN	NaN	NaN	NaN	NaN	NaN	0	2.66774	3.41064	2.98196	5.01746	7.05569	6.33979	6
AT1G02010	secretory 1A	A0A1P8AMM1;A0A1P8AMM4;A0A1P8AMM7;F4HVU5;Q9C5P7	SEC1A	76.107	+	13	13	13	18	14.7387	0.959438	cellular process;establishment of localization;membrane docking;protein transport;transport	GO:0006810;GO:0009987;GO:0015031;GO:0022406;GO:0051234	C	+	3.7083	0.141444	0.781547	5	13.7869	13.7717	13.8927	15.5847	16.1312	15.7159	6	3.61793	3.5554	3.57832	5.03433	4.76732	3.79867	6
AT1G02020	nitroreductase family protein	A0A1P8ATD0;O23673;Q3E6Y8	AT1G02020	60.693	+	5	5	5	10.5	13.3218	0.0304461			B	+	2.41447	0.0501376	-0.856928	5	13.1141	13.3232	13.3205	13.3662	13.1909	13.3384	6	2.77823	2.47094	2.377	2.13353	2.45195	2.37066	6
AT1G02030	C2H2-like zinc finger protein	Q39092	AT1G02030	NaN		NaN	NaN	NaN	NaN	NaN	NaN	biological regulation;biosynthetic process;cellular metabolic process;cellular nitrogen compound metabolic process;cellular process;macromolecule metabolic process;metabolic process;nitrogen compound metabolic process;nucleobase-containing compound metabolic process;primary metabolic process;RNA metabolic process	GO:0006139;GO:0006807;GO:0008152;GO:0009058;GO:0009987;GO:0016070;GO:0034641;GO:0043170;GO:0044237;GO:0044238;GO:0065007		+	0.846582	0.0401746	n.d.	0	NaN	NaN	NaN	NaN	NaN	NaN	0	0.886757	0.806408	NaN	NaN	NaN	NaN	2
AT1G02040	C2H2-type zinc finger family protein	Q3EDL3	AT1G02040	NaN		NaN	NaN	NaN	NaN	NaN	NaN	biological regulation	GO:0065007		+	1.98843	0.818522	n.d.	0	NaN	NaN	NaN	NaN	NaN	NaN	0	NaN	0.742335	1.59748	4.91029	2.37938	NaN	4
AT1G02050	Chalcone and stilbene synthase family protein	O23674	LAP6	43.617	+	15	15	14	42.3	17.6346	1.08665	anatomical structure formation involved in morphogenesis;biosynthetic process;cellular aromatic compound metabolic process;cellular component assembly;cellular component organization;cellular ketone metabolic process;cellular metabolic process;cellular process;developmental process;external encapsulating structure organization;metabolic process;organic acid metabolic process;secondary metabolic p…	GO:0006082;GO:0006725;GO:0008152;GO:0009058;GO:0009987;GO:0016043;GO:0019748;GO:0022607;GO:0032502;GO:0042180;GO:0044237;GO:0044281;GO:0045229;GO:0048646	A	+	3.54076	1.07133	0.747447	5	17.5175	20.0095	19.5248	17.7517	16.539	16.5569	6	5.78703	8.32177	4.3251	2.60582	2.75642	2.33303	6
AT1G02060	Tetratricopeptide repeat (TPR)-like superfamily protein	O81908	AT1G02060	NaN		NaN	NaN	NaN	NaN	NaN	NaN				+	2.85143	0.275113	n.d.	0	NaN	NaN	NaN	NaN	NaN	NaN	0	3.12186	2.89879	3.13123	2.80408	2.48604	2.4536	6
AT1G02065	squamosa promoter binding protein-like 8	Q3EDL2;Q8GXL3	SPL8	36.827	+	6	6	6	24.3	12.9374	0.699069	anatomical structure development;biological regulation;biosynthetic process;cell cycle;cell differentiation;cellular metabolic process;cellular nitrogen compound metabolic process;cellular process;developmental process;macromolecule metabolic process;meiotic cell cycle;metabolic process;nitrogen compound metabolic process;nucleobase-containing compound metabolic process;primary metabolic process;…	GO:0006139;GO:0006807;GO:0007049;GO:0008152;GO:0009058;GO:0009987;GO:0016070;GO:0030154;GO:0032502;GO:0034641;GO:0043170;GO:0044237;GO:0044238;GO:0048856;GO:0051321;GO:0065007	A	+	3.93688	0.89048	0.904436	5	14.284	13.7974	13.1613	12.7136	12.2586	12.2181	6	5.59758	4.77312	4.47495	2.64122	2.99216	3.39881	6
AT1G02067	hypothetical protein	A0A1P8AU44	AT1G02067	NaN		NaN	NaN	NaN	NaN	NaN	NaN				+	1.21836	0	n.d.	0	NaN	NaN	NaN	NaN	NaN	NaN	0	1.21836	NaN	NaN	NaN	NaN	NaN	1
AT1G02070	zinc ion-binding protein	Q0IGM8	AT1G02070	NaN		NaN	NaN	NaN	NaN	NaN	NaN				+	2.6561	0.501111	n.d.	0	NaN	NaN	NaN	NaN	NaN	NaN	0	2.75289	1.95596	2.35402	2.55931	3.59018	3.87479	6
AT1G02080	transcription regulator	A0A1P8ARB7;F4HVV6;F4HVV7	AT1G02080	263.76	+	51	51	51	23.9	18.6872	0.130893			A	+	5.08735	0.0286829	0.623673	5	18.8721	18.7784	18.7399	18.6345	18.4786	18.5167	6	5.11111	5.12096	5.08736	5.02146	5.04863	5.08734	6
AT1G02090	Proteasome component (PCI) domain protein	F4HVW0;Q94JU3	FUS5	25.471	+	5	5	5	19.6	16.0677	0.433667	biological regulation;cellular component assembly;cellular component organization;cellular macromolecular complex assembly;cellular metabolic process;cellular process;detection of stimulus;developmental process;macromolecular complex assembly;macromolecule metabolic process;macromolecule modification;metabolic process;multicellular organismal development;multicellular organismal process;primary m…	GO:0006461;GO:0006464;GO:0007165;GO:0007275;GO:0008152;GO:0009605;GO:0009628;GO:0009987;GO:0016043;GO:0019538;GO:0022607;GO:0032501;GO:0032502;GO:0034622;GO:0043170;GO:0043412;GO:0044237;GO:0044238;GO:0050896;GO:0051606;GO:0065003;GO:0065007;GO:0070647	A	+	5.16721	0.172983	0.959609	5	16.7451	16.5218	16.4301	15.174	15.7053	15.6544	6	5.4309	5.45793	5.28164	4.96662	5.05278	5.02183	6
AT1G02100	Leucine carboxyl methyltransferase	F4HVW3;Q8VY08	SBI1	34.876	+	7	7	7	18	14.264	0.052659			C	+	5.17918	0.105306	-0.419255	5	14.2046	14.3233	14.2623	14.2657	14.4567	14.218	6	5.88033	5.38835	5.22017	5.13819	5.08196	5.0658	6
AT1G02110	bZIP domain class transcription factor (DUF630 and DUF632)	Q56W45	AT1G02110	79.179	+	3	3	3	5.8	12.6624	0.288413			A	+	3.11828	0.308204	0.725054	5	12.9975	12.9042	12.7844	12.5405	12.1538	12.3273	6	3.7415	3.38017	3.22393	2.5385	3.01263	2.76376	6
AT1G02120	GRAM domain family protein	A0A1P8AQ01;A0A1P8AQ22;F4HVW5	VAD1	67.701	+	8	8	8	14.2	14.7992	0.0819378	biological regulation;cell death;cellular process;death;immune system process;multi-organism process;response to biotic stimulus;response to chemical stimulus;response to endogenous stimulus;response to stimulus;response to stress;signal transduction	GO:0002376;GO:0006950;GO:0007165;GO:0008219;GO:0009607;GO:0009719;GO:0009987;GO:0016265;GO:0042221;GO:0050896;GO:0051704;GO:0065007	C	+	5.23232	0.11553	-0.690285	5	14.4557	14.8556	14.7428	14.7143	14.8782	14.9317	6	5.64988	5.35707	5.19718	5.12601	5.06996	5.26746	6
AT1G02130	RAS 5	P28188	RA-5	22.648	+	7	6	5	48.8	15.8076	0.110378	biological regulation;cellular process;establishment of localization;Golgi vesicle transport;metabolic process;protein transport;response to chemical stimulus;response to stimulus;signal transduction;transport;vesicle-mediated transport	GO:0006810;GO:0007165;GO:0008152;GO:0009987;GO:0015031;GO:0016192;GO:0042221;GO:0048193;GO:0050896;GO:0051234;GO:0065007	A	+	5.42637	0.0711234	0.219459	5	16.0501	15.8012	15.9145	15.814	15.6938	15.6076	6	5.33563	5.41824	5.62009	5.4345	5.47788	5.29105	6
AT1G02140	mago nashi family protein	O23676	MAGO	17.458	+	8	8	8	40	16.2696	0.132823	biological regulation;cellular metabolic process;cellular nitrogen compound metabolic process;cellular process;developmental process;embryo development;locomotion;macromolecule metabolic process;metabolic process;nitrogen compound metabolic process;nucleobase-containing compound metabolic process;primary metabolic process;response to chemical stimulus;response to external stimulus;response to sti…	GO:0006139;GO:0006396;GO:0006807;GO:0008152;GO:0008380;GO:0009605;GO:0009790;GO:0009987;GO:0016070;GO:0032502;GO:0034641;GO:0040011;GO:0042221;GO:0043170;GO:0044237;GO:0044238;GO:0050896;GO:0065007	A	+	6.76496	0.0685847	-0.0347982	5	16.4721	16.3327	16.3314	16.2077	15.8144	15.8713	6	6.8727	6.75766	6.77226	6.61036	6.73553	6.90557	6
AT1G02145	homolog of asparagine-linked glycosylation 12	A8MR93	ALG12	38.59	+	3	3	3	6.6	14.6074	0.148834	carbohydrate metabolic process;catabolic process;cellular metabolic process;cellular process;macromolecule metabolic process;macromolecule modification;metabolic process;primary metabolic process;protein glycosylation;protein metabolic process;protein modification process;proteolysis;proteolysis involved in cellular protein catabolic process	GO:0005975;GO:0006464;GO:0006486;GO:0006508;GO:0008152;GO:0009056;GO:0009987;GO:0019538;GO:0043170;GO:0043412;GO:0044237;GO:0044238;GO:0051603	A	+	4.27012	0.191972	0.66046	5	14.793	14.7327	14.482	14.4393	14.7369	14.4292	6	4.65726	4.27606	4.43034	4.0464	4.26418	4.03253	6
AT1G02150	Tetratricopeptide repeat (TPR)-like superfamily protein	Q8LPS6	AT1G02150	59.882	+	6	6	6	11.8	15.9077	0.271013			A	+	4.44221	0.204974	0.833545	5	16.179	16.1785	16.1785	15.5276	15.5203	15.637	6	5.02637	4.54251	4.52208	4.05423	4.13257	4.36233	6
AT1G02160	Cox19 family protein (CHCH motif)	A8MQS6;Q8VZ44	AT1G02160	8.061	+	4	4	4	62	13.8023	0.298409			A	+	5.70607	0.176571	0.713252	5	14.3493	14.0494	14.0043	12.5425	13.6003	13.4525	6	6.08236	5.86587	5.85748	5.55465	5.51273	5.34261	6
AT1G02170	metacaspase 1	Q7XJE6	MC1	39.792	+	5	5	5	20.4	14.2458	0.0425072	biological regulation;response to stimulus;response to stress	GO:0006950;GO:0050896;GO:0065007	C	+	3.97718	0.0321574	0.441952	5	14.2196	14.2805	14.1955	14.1926	14.364	14.2721	6	3.87691	4.20489	3.95659	3.93822	4.00253	3.99777	6
AT1G02180	ferredoxin-like protein	Q8GYG8	AT1G02180	24.787	+	2	2	2	8.8	12.459	0.092834			A	+	3.04361	0.0390143	-0.606956	5	12.7597	12.785	12.4298	12.4882	12.3717	12.3607	6	2.97083	3.03004	2.99902	3.07705	3.12867	3.05718	6
AT1G02190	Fatty acid hydroxylase superfamily	F4HVX7	AT1G02190	71.585	+	10	9	9	21	15.2784	0.147467	biosynthetic process;cellular ketone metabolic process;cellular lipid metabolic process;cellular metabolic process;cellular process;lipid metabolic process;metabolic process;organic acid metabolic process;primary metabolic process;small molecule metabolic process	GO:0006082;GO:0006629;GO:0008152;GO:0009058;GO:0009987;GO:0042180;GO:0044237;GO:0044238;GO:0044255;GO:0044281	C	+	5.40433	0.372185	0.68421	5	15.2874	15.0247	15.2694	15.7286	15.396	15.1011	6	4.64039	4.64279	5.33932	5.9044	5.64863	5.46933	6
AT1G02205	Fatty acid hydroxylase superfamily	A0A1P8AN63;A0A1P8AN85;F4HVY0	CER1	NaN		NaN	NaN	NaN	NaN	NaN	NaN	biosynthetic process;cellular ketone metabolic process;cellular lipid metabolic process;cellular metabolic process;cellular process;lipid metabolic process;metabolic process;organic acid metabolic process;primary metabolic process;small molecule metabolic process	GO:0006082;GO:0006629;GO:0008152;GO:0009058;GO:0009987;GO:0042180;GO:0044237;GO:0044238;GO:0044255;GO:0044281		+	7.33041	0.62665	n.d.	0	NaN	NaN	NaN	NaN	NaN	NaN	0	6.49779	6.55947	6.95955	7.70128	7.81277	8.2504	6
AT1G02220	NAC domain containing protein 3	Q5PP28	NAC003	NaN		NaN	NaN	NaN	NaN	NaN	NaN	biosynthetic process;cellular metabolic process;cellular nitrogen compound metabolic process;cellular process;macromolecule metabolic process;metabolic process;nitrogen compound metabolic process;nucleobase-containing compound metabolic process;primary metabolic process;RNA metabolic process	GO:0006139;GO:0006807;GO:0008152;GO:0009058;GO:0009987;GO:0016070;GO:0034641;GO:0043170;GO:0044237;GO:0044238		+	1.15535	0.573623	n.d.	0	NaN	NaN	NaN	NaN	NaN	NaN	0	0.466424	0.850314	0.697023	2.00883	1.46038	2.14439	6
AT1G02230	NAC domain containing protein 4	O81913	NAC004	NaN		NaN	NaN	NaN	NaN	NaN	NaN	biosynthetic process;cellular metabolic process;cellular nitrogen compound metabolic process;cellular process;macromolecule metabolic process;metabolic process;nitrogen compound metabolic process;nucleobase-containing compound metabolic process;primary metabolic process;RNA metabolic process	GO:0006139;GO:0006807;GO:0008152;GO:0009058;GO:0009987;GO:0016070;GO:0034641;GO:0043170;GO:0044237;GO:0044238		+	1.13492	0.50254	n.d.	0	NaN	NaN	NaN	NaN	NaN	NaN	0	1.88261	1.45125	0.8186	0.446165	NaN	NaN	4
AT1G02260	Divalent ion symporter	O81915	AT1G02260	NaN		NaN	NaN	NaN	NaN	NaN	NaN	cellular process;establishment of localization;transmembrane transport;transport	GO:0006810;GO:0009987;GO:0051234;GO:0055085		+	3.97979	0.253296	n.d.	0	NaN	NaN	NaN	NaN	NaN	NaN	0	4.75838	4.28674	4.11271	3.7681	3.68488	3.84686	6
AT1G02270	Calcium-binding endonuclease/exonuclease/phosphatase family	A0A1P8ATK3;O81916	AT1G02270	40.079	+	3	3	3	10	12.0516	0.0489764	response to abiotic stimulus;response to stimulus;response to stress	GO:0006950;GO:0009628;GO:0050896	B	+	4.23498	0.36868	-0.124621	5	12.024	12.0951	12.0792	12.2472	11.935	11.9971	6	5.00844	4.58124	4.37601	3.84388	4.09394	3.66468	6
AT1G02280	translocon at the outer envelope membrane of chloroplasts 33	O23680	TOC33	32.925	+	8	8	8	35.4	16.0786	0.108517	establishment of localization;metabolic process;protein targeting;protein transport;transport	GO:0006605;GO:0006810;GO:0008152;GO:0015031;GO:0051234	A	+	5.51537	0.257282	0.658068	5	16.0723	16.085	16.1712	16.2031	15.7277	15.9267	6	5.77384	5.77148	5.75242	5.2542	4.98274	5.27833	6
AT1G02290	hypothetical protein	Q6GKW8	AT1G02290	NaN		NaN	NaN	NaN	NaN	NaN	NaN				+	3.0415	0.202528	n.d.	0	NaN	NaN	NaN	NaN	NaN	NaN	0	3.42149	3.11252	3.20472	2.97048	2.79966	2.76565	6
AT1G02300	Cysteine proteinases superfamily protein	F4HVZ1	AT1G02300	NaN		NaN	NaN	NaN	NaN	NaN	NaN	biological regulation;macromolecule metabolic process;metabolic process;primary metabolic process;protein metabolic process;proteolysis;proteolysis involved in cellular protein catabolic process	GO:0006508;GO:0008152;GO:0019538;GO:0043170;GO:0044238;GO:0051603;GO:0065007		+	4.31896	0.160649	n.d.	0	NaN	NaN	NaN	NaN	NaN	NaN	0	5.20816	4.51162	4.37984	4.03954	4.25807	4.19032	6
AT1G02305	Cysteine proteinases superfamily protein	Q93VC9	AT1G02305	NaN		NaN	NaN	NaN	NaN	NaN	NaN	biological regulation;macromolecule metabolic process;metabolic process;primary metabolic process;protein metabolic process;proteolysis;proteolysis involved in cellular protein catabolic process	GO:0006508;GO:0008152;GO:0019538;GO:0043170;GO:0044238;GO:0051603;GO:0065007		+	6.21196	0.328842	n.d.	0	NaN	NaN	NaN	NaN	NaN	NaN	0	5.96535	6.02593	5.80089	6.39799	6.84523	7.43969	6
AT1G02310	Glycosyl hydrolase superfamily protein	A0A1P8AQX8;Q9FZ29	MAN1	NaN		NaN	NaN	NaN	NaN	NaN	NaN	carbohydrate metabolic process;metabolic process;primary metabolic process	GO:0005975;GO:0008152;GO:0044238		+	0.763845	0.289586	n.d.	0	NaN	NaN	NaN	NaN	NaN	NaN	0	NaN	NaN	NaN	0.474259	0.763845	2.83377	3
AT1G02330	integrator complex subunit-like protein	F4HVZ5	AT1G02330	32.349	+	10	10	10	36.2	16.2457	0.297041			A	+	5.13677	0.162656	0.935546	5	16.633	16.6184	16.4382	15.7142	16.0533	16.0243	6	5.30169	5.29716	5.25429	4.87233	4.85408	5.01925	6
AT1G02335	germin-like protein subfamily 2 member 2 precursor	Q9FZ27	GL22	23.441	+	5	5	3	23.7	16.9592	0.456809	biological regulation;cellular process;establishment of localization;transport	GO:0006810;GO:0009987;GO:0051234;GO:0065007	C	+	3.45639	0.746304	0.932989	5	16.4092	16.5956	16.6844	17.234	17.5653	17.7505	6	2.86297	2.5572	3.33052	3.58226	5.19691	4.98607	6
AT1G02340	basic helix-loop-helix (bHLH) DNA-binding superfamily protein	A0A1P8AWQ4;Q9FE22	HFR1	NaN		NaN	NaN	NaN	NaN	NaN	NaN	biological regulation;biosynthetic process;cellular metabolic process;cellular nitrogen compound metabolic process;cellular process;detection of stimulus;macromolecule metabolic process;metabolic process;nitrogen compound metabolic process;nucleobase-containing compound metabolic process;primary metabolic process;response to abiotic stimulus;response to chemical stimulus;response to endogenous st…	GO:0006139;GO:0006807;GO:0007165;GO:0008152;GO:0009058;GO:0009605;GO:0009628;GO:0009719;GO:0009987;GO:0016070;GO:0034641;GO:0042221;GO:0043170;GO:0044237;GO:0044238;GO:0050896;GO:0051606;GO:0065007		+	3.9045	0.9556	n.d.	0	NaN	NaN	NaN	NaN	NaN	NaN	0	1.91982	2.76724	3.43656	4.93189	4.37243	4.7883	6
AT1G02350	protoporphyrinogen oxidase-like protein	F4HVZ8	AT1G02350	NaN		NaN	NaN	NaN	NaN	NaN	NaN				+	3.22867	0.238716	n.d.	0	NaN	NaN	NaN	NaN	NaN	NaN	0	3.45978	3.30005	3.86095	2.98235	3.15729	2.9256	6
AT1G02360	Chitinase family protein	A0A1P8AWZ7;A0A1P8AX35;Q9FZ25	AT1G02360	NaN		NaN	NaN	NaN	NaN	NaN	NaN	amine metabolic process;carbohydrate metabolic process;catabolic process;macromolecule metabolic process;metabolic process;multi-organism process;nitrogen compound metabolic process;polysaccharide metabolic process;primary metabolic process;response to biotic stimulus;response to stimulus;response to stress	GO:0005975;GO:0005976;GO:0006807;GO:0006950;GO:0008152;GO:0009056;GO:0009308;GO:0009607;GO:0043170;GO:0044238;GO:0050896;GO:0051704		+	1.37934	0.398498	n.d.	0	NaN	NaN	NaN	NaN	NaN	NaN	0	1.77783	0.980837	NaN	NaN	NaN	NaN	2
AT1G02370	Tetratricopeptide repeat (TPR)-like superfamily protein	Q9FZ24	AT1G02370	60.353	+	5	5	5	10.4	15.5018	0.084795			A	+	2.77317	0.357602	0.684368	5	15.8346	15.6323	15.5278	15.4759	15.3405	15.4627	6	3.20937	2.89427	3.37723	2.43386	2.39729	2.65208	6
AT1G02380	transmembrane protein	Q9FZ23	AT1G02380	NaN		NaN	NaN	NaN	NaN	NaN	NaN				+	2.69929	0.652124	n.d.	0	NaN	NaN	NaN	NaN	NaN	NaN	0	1.96541	2.63578	3.45156	2.07319	2.7628	3.37743	6
AT1G02390	glycerol-3-phosphate acyltransferase 2	Q9FZ22	GPAT2	NaN		NaN	NaN	NaN	NaN	NaN	NaN	biosynthetic process;cellular lipid metabolic process;cellular metabolic process;cellular process;glycerol ether metabolic process;lipid metabolic process;metabolic process;primary metabolic process;small molecule metabolic process	GO:0006629;GO:0006662;GO:0008152;GO:0009058;GO:0009987;GO:0044237;GO:0044238;GO:0044255;GO:0044281		+	1.22195	0.290683	n.d.	0	NaN	NaN	NaN	NaN	NaN	NaN	0	1.34562	0.931271	0.441479	NaN	1.22195	4.13855	5
AT1G02400	gibberellin 2-oxidase 6	A0A1P8AWJ2;Q9FZ21	GA2OX6	NaN		NaN	NaN	NaN	NaN	NaN	NaN	biosynthetic process;catabolic process;cellular ketone metabolic process;cellular lipid metabolic process;cellular metabolic process;cellular process;lipid metabolic process;metabolic process;organic acid metabolic process;primary metabolic process;response to abiotic stimulus;response to stimulus;small molecule metabolic process	GO:0006082;GO:0006629;GO:0008152;GO:0009056;GO:0009058;GO:0009628;GO:0009987;GO:0042180;GO:0044237;GO:0044238;GO:0044255;GO:0044281;GO:0050896		+	4.47989	0.352891	n.d.	0	NaN	NaN	NaN	NaN	NaN	NaN	0	4.98695	5.14538	4.28117	4.57334	4.38644	3.96126	6
AT1G02410	cytochrome c oxidase assembly protein CtaG / Cox11 family	Q8GWR0	AT1G02410	32.604	+	1	1	1	5.6	13.847	0.0812449			C	+	4.89403	0.174916	-0.0397205	5	13.8413	13.8528	13.692	14.0125	13.871	13.7085	6	5.20908	4.9612	5.00064	4.82685	4.57335	4.6508	6
AT1G02420	Pentatricopeptide repeat (PPR) superfamily protein	Q9FZ19	AT1G02420	NaN		NaN	NaN	NaN	NaN	NaN	NaN				+	2.1641	0.178511	n.d.	0	NaN	NaN	NaN	NaN	NaN	NaN	0	2.58658	2.57254	2.2067	2.1215	1.85711	2.11406	6
AT1G02440	ADP-ribosylation factor D1A	A0A1P8AVU2;F4HXI5	ARFD1A	NaN		NaN	NaN	NaN	NaN	NaN	NaN	biological regulation;cellular process;response to stimulus;signal transduction	GO:0007165;GO:0009987;GO:0050896;GO:0065007		+	0.422236	0	n.d.	0	NaN	NaN	NaN	NaN	NaN	NaN	0	NaN	0.422236	NaN	NaN	NaN	NaN	1
AT1G02450	NIM1-interacting 1	Q9FNZ5	NIMIN1	NaN		NaN	NaN	NaN	NaN	NaN	NaN	biological regulation;multi-organism process;response to biotic stimulus;response to stimulus;response to stress	GO:0006950;GO:0009607;GO:0050896;GO:0051704;GO:0065007		+	3.47873	0.34979	n.d.	0	NaN	NaN	NaN	NaN	NaN	NaN	0	3.9516	3.48182	3.47564	2.90067	2.28201	3.70544	6
AT1G02460	Pectin lyase-like superfamily protein	Q9FWX5	AT1G02460	NaN		NaN	NaN	NaN	NaN	NaN	NaN	carbohydrate metabolic process;cell wall organization;cell wall organization or biogenesis;metabolic process;primary metabolic process	GO:0005975;GO:0008152;GO:0044238;GO:0071554;GO:0071555		+	0.558565	0.265519	n.d.	0	NaN	NaN	NaN	NaN	NaN	NaN	0	1.04007	0.514486	0.138247	1.20908	0.602645	0.447845	6
AT1G02470	Polyketide cyclase/dehydrase and lipid transport superfamily protein	A8MSF0;F4HXI8	AT1G02470	22.295	+	4	4	4	14.5	13.6173	0.743501			C	+	5.12028	1.34479	0.771746	5	12.0127	13.8092	13.4253	12.607	14.242	14.4795	6	3.80521	5.46609	3.32526	4.77447	6.49479	7.09367	6
AT1G02475	Polyketide cyclase/dehydrase and lipid transport superfamily protein	Q94K52	AT1G02475	25.037	+	3	3	3	11.9	14.7971	0.488116			C	+	4.55682	0.271019	0.896285	5	13.877	14.3014	14.7733	14.8208	15.31	15.2776	6	3.77651	4.27813	4.2972	4.82017	4.81644	5.37079	6
AT1G02490	hypothetical protein	Q3EDK6	AT1G02490	NaN		NaN	NaN	NaN	NaN	NaN	NaN				+	0.687817	0.504072	n.d.	0	NaN	NaN	NaN	NaN	NaN	NaN	0	1.20161	1.37674	1.07857	0.193467	0.297062	0.0612621	6
AT1G02500	S-adenosylmethionine synthetase 1	P23686	SAM1	43.158	+	17	5	5	55.5	17.0158	0.222255	amine metabolic process;biosynthetic process;cellular alkene metabolic process;cellular amino acid metabolic process;cellular ketone metabolic process;cellular metabolic process;cellular nitrogen compound metabolic process;cellular process;cofactor metabolic process;heterocycle metabolic process;metabolic process;nitrogen compound metabolic process;nucleobase-containing compound metabolic process…	GO:0006082;GO:0006139;GO:0006520;GO:0006730;GO:0006790;GO:0006807;GO:0006950;GO:0006970;GO:0008152;GO:0009058;GO:0009116;GO:0009308;GO:0009628;GO:0009987;GO:0034641;GO:0042180;GO:0042221;GO:0043449;GO:0044237;GO:0044238;GO:0044281;GO:0046483;GO:0050896;GO:0051186;GO:0055086	C	+	6.97175	0.242207	0.85706	5	16.7331	16.8314	16.9027	17.3708	17.2759	17.129	6	6.83938	6.67879	6.78029	7.40774	7.10411	7.34119	6
AT1G02510	Outward rectifying potassium channel protein	Q9FWX6	TPK4	NaN		NaN	NaN	NaN	NaN	NaN	NaN	biological regulation;cellular homeostasis;cellular ion homeostasis;cellular process;establishment of localization;homeostatic process;ion transport;transmembrane transport;transport	GO:0006810;GO:0006811;GO:0006873;GO:0009987;GO:0019725;GO:0042592;GO:0051234;GO:0055085;GO:0065007		+	3.38866	1.07711	n.d.	0	NaN	NaN	NaN	NaN	NaN	NaN	0	3.38866	4.68357	2.31155	NaN	NaN	NaN	3
AT1G02520	P-glycoprotein 11	Q9FWX7	ABCB11	NaN		NaN	NaN	NaN	NaN	NaN	NaN	biological regulation;cellular process;establishment of localization;hormone transport;transmembrane transport;transport	GO:0006810;GO:0009914;GO:0009987;GO:0051234;GO:0055085;GO:0065007		+	1.4883	0.427386	n.d.	0	NaN	NaN	NaN	NaN	NaN	NaN	0	0.263557	2.13264	2.91682	1.42382	1.55279	1.27787	6
AT1G02530	P-glycoprotein 12	A0A1P8ANT3;Q9FWX8	ABCB12	NaN		NaN	NaN	NaN	NaN	NaN	NaN	biological regulation;cellular process;establishment of localization;hormone transport;transmembrane transport;transport	GO:0006810;GO:0009914;GO:0009987;GO:0051234;GO:0055085;GO:0065007		+	0.633958	0.432743	n.d.	0	NaN	NaN	NaN	NaN	NaN	NaN	0	NaN	0.201215	0.633958	0.511255	2.01443	2.36009	5
AT1G02540	hypothetical protein	Q9FWX9	AT1G02540	NaN		NaN	NaN	NaN	NaN	NaN	NaN				+	0.330016	0	n.d.	0	NaN	NaN	NaN	NaN	NaN	NaN	0	NaN	0.330016	NaN	NaN	NaN	NaN	1
AT1G02550	Plant invertase/pectin methylesterase inhibitor superfamily protein	Q4PT42	AT1G02550	NaN		NaN	NaN	NaN	NaN	NaN	NaN				+	0.116228	0	n.d.	0	NaN	NaN	NaN	NaN	NaN	NaN	0	NaN	NaN	NaN	NaN	NaN	0.116228	1
AT1G02560	nuclear encoded CLP protease 5	Q9S834	CLPP5	32.356	+	7	7	7	27.2	16.9791	0.148601			A	+	6.43467	0.140503	-0.372572	5	16.9771	17.0442	17.2112	16.9811	16.7323	16.7126	6	6.37566	6.71877	6.28368	6.49368	6.30465	6.87363	6
AT1G02580	SET domain-containing protein	A0A1P8AVN9;O65312	MEA	NaN		NaN	NaN	NaN	NaN	NaN	NaN	anatomical structure morphogenesis;biological regulation;biosynthetic process;cellular metabolic process;cellular nitrogen compound metabolic process;cellular process;developmental process;macromolecule metabolic process;metabolic process;nitrogen compound metabolic process;nucleobase-containing compound metabolic process;primary metabolic process;regulation of gene expression, epigenetic;respons…	GO:0006139;GO:0006807;GO:0008152;GO:0009058;GO:0009628;GO:0009653;GO:0009987;GO:0016070;GO:0032502;GO:0034641;GO:0040029;GO:0043170;GO:0044237;GO:0044238;GO:0050896;GO:0065007		+	0.740978	0.0770545	n.d.	0	NaN	NaN	NaN	NaN	NaN	NaN	0	NaN	NaN	NaN	NaN	0.818033	0.663924	2
AT1G02610	RING/FYVE/PHD zinc finger superfamily protein	A0A1P8AS75;A0A1P8AS78;F4HXK4	AT1G02610	NaN		NaN	NaN	NaN	NaN	NaN	NaN				+	3.75032	0.447289	n.d.	0	NaN	NaN	NaN	NaN	NaN	NaN	0	4.39307	4.43581	3.93292	3.56772	3.29102	3.31504	6
AT1G02630	Nucleoside transporter family protein	Q84XI3	AT1G02630	NaN		NaN	NaN	NaN	NaN	NaN	NaN				+	0.213433	0.0886101	n.d.	0	NaN	NaN	NaN	NaN	NaN	NaN	0	0.213433	NaN	0.507637	0.124822	0.616109	0.209576	5
AT1G02640	beta-xylosidase 2	Q94KD8	BXL2	82.984	+	15	15	15	22.7	15.5263	0.496879	carbohydrate metabolic process;metabolic process;primary metabolic process	GO:0005975;GO:0008152;GO:0044238	A	+	5.14871	0.833607	0.863326	5	16.9725	17.1381	15.6349	15.4177	14.9901	15.0687	6	5.99273	5.97189	5.48573	4.81168	3.21307	3.09138	6
AT1G02660	alpha/beta-Hydrolases superfamily protein	F4HXL0	AT1G02660	NaN		NaN	NaN	NaN	NaN	NaN	NaN	lipid metabolic process;metabolic process;primary metabolic process	GO:0006629;GO:0008152;GO:0044238		+	5.16932	0.242007	n.d.	0	NaN	NaN	NaN	NaN	NaN	NaN	0	5.46922	5.08537	4.86614	5.25327	5.43754	4.95353	6
AT1G02670	P-loop containing nucleoside triphosphate hydrolases superfamily protein	A0A1P8ASB1;A0A1P8ASB2;A0A1P8ASB4;A0A1P8ASC7;A0A1P8ASE4;A0A1P8ASG8;F4HXL1	AT1G02670	NaN		NaN	NaN	NaN	NaN	NaN	NaN				+	2.42881	0.708008	n.d.	0	NaN	NaN	NaN	NaN	NaN	NaN	0	4.11613	4.63446	2.43416	2.42346	1.95957	1.48203	6
AT1G02680	TBP-associated factor 13	Q6NQH4	TAF13	NaN		NaN	NaN	NaN	NaN	NaN	NaN	anatomical structure development;biological regulation;biosynthetic process;cellular metabolic process;cellular nitrogen compound metabolic process;cellular process;developmental process;embryo development;macromolecule metabolic process;metabolic process;multicellular organismal process;nitrogen compound metabolic process;nucleobase-containing compound metabolic process;post-embryonic developmen…	GO:0006139;GO:0006366;GO:0006807;GO:0008152;GO:0009058;GO:0009790;GO:0009791;GO:0009987;GO:0016070;GO:0032501;GO:0032502;GO:0034641;GO:0043170;GO:0044237;GO:0044238;GO:0048856;GO:0065007		+	4.88522	0.175124	n.d.	0	NaN	NaN	NaN	NaN	NaN	NaN	0	5.37395	5.06118	5.03072	4.73972	4.71093	4.55085	6
AT1G02690	importin alpha isoform 6	F4HXL3;Q9FWY7	IMPA-6	59.388	+	15	11	9	24.3	16.3112	0.255447	establishment of localization;nuclear transport;nucleocytoplasmic transport;protein targeting;protein transport;transport	GO:0006605;GO:0006810;GO:0006913;GO:0015031;GO:0051169;GO:0051234	A	+	4.06394	0.379873	0.751606	5	16.7634	16.5695	16.5033	16.1192	16.041	16.0586	6	4.31244	4.62505	5.11108	3.81544	3.59688	3.77126	6
AT1G02705	hypothetical protein	A0A1P8AV59	AT1G02705	NaN		NaN	NaN	NaN	NaN	NaN	NaN				+	0.437873	0.303502	n.d.	0	NaN	NaN	NaN	NaN	NaN	NaN	0	NaN	0.0973354	0.741375	NaN	0.437873	NaN	3
AT1G02720	galacturonosyltransferase 5	Q9FWY9	GATL5	NaN		NaN	NaN	NaN	NaN	NaN	NaN	biosynthetic process;carbohydrate metabolic process;cell wall organization;cell wall organization or biogenesis;cellular cell wall organization;cellular cell wall organization or biogenesis;cellular component assembly;cellular component organization;cellular metabolic process;cellular process;external encapsulating structure organization;macromolecule metabolic process;metabolic process;mucilage …	GO:0005975;GO:0005976;GO:0007047;GO:0008152;GO:0009058;GO:0009987;GO:0010191;GO:0016043;GO:0022607;GO:0043170;GO:0044237;GO:0044238;GO:0045229;GO:0070882;GO:0071554;GO:0071555		+	3.05954	0.206982	n.d.	0	NaN	NaN	NaN	NaN	NaN	NaN	0	3.36332	3.27553	3.13026	2.98881	2.86156	2.68847	6
AT1G02730	cellulose synthase-like D5	Q9SRW9	CSLD5	132.59	+	13	11	11	10.7	14.6167	0.274556	anatomical structure development;biosynthetic process;carbohydrate metabolic process;cell wall organization;cell wall organization or biogenesis;cellular cell wall organization or biogenesis;cellular metabolic process;cellular process;developmental process;macromolecule metabolic process;metabolic process;polysaccharide metabolic process;primary metabolic process;response to abiotic stimulus;resp…	GO:0005975;GO:0005976;GO:0006950;GO:0006970;GO:0008152;GO:0009058;GO:0009628;GO:0009987;GO:0032502;GO:0042221;GO:0043170;GO:0044237;GO:0044238;GO:0048856;GO:0050896;GO:0070882;GO:0071554;GO:0071555	A	+	3.76976	0.132379	0.452704	5	15.2343	14.9748	14.7543	14.4791	14.1807	14.4256	6	3.73874	3.81258	4.05193	3.54782	3.53706	3.80079	6
AT1G02740	MRG family protein	Q4V3E2	AT1G02740	37.628	+	2	2	2	5.5	12.8037	0.0349894	biological regulation;biosynthetic process;cellular component organization;cellular metabolic process;cellular nitrogen compound metabolic process;cellular process;chromatin modification;chromatin organization;chromosome organization;histone modification;macromolecule metabolic process;macromolecule modification;metabolic process;nitrogen compound metabolic process;nucleobase-containing compound …	GO:0006139;GO:0006325;GO:0006464;GO:0006807;GO:0006996;GO:0008152;GO:0009058;GO:0009987;GO:0016043;GO:0016070;GO:0016568;GO:0016570;GO:0018193;GO:0019538;GO:0034641;GO:0043170;GO:0043412;GO:0043543;GO:0044237;GO:0044238;GO:0051276;GO:0065007	B	+	3.39133	0.149046	0.848305	5	12.8222	12.8012	13.1149	12.8063	12.466	12.7522	6	3.28741	3.67718	4.04152	3.43629	3.19716	3.34637	6
AT1G02750	Drought-responsive family protein	F4HXM2;Q8GWK1	AT1G02750	NaN		NaN	NaN	NaN	NaN	NaN	NaN				+	3.86406	0.0979716	n.d.	0	NaN	NaN	NaN	NaN	NaN	NaN	0	3.85441	4.02203	3.8737	3.74593	3.71367	3.94188	6
AT1G02770	hypothetical protein	Q9SRX1	AT1G02770	NaN		NaN	NaN	NaN	NaN	NaN	NaN				+	2.28017	0.501002	n.d.	0	NaN	NaN	NaN	NaN	NaN	NaN	0	1.73568	3.14095	2.98871	2.72887	1.82265	1.83146	6
AT1G02780	Ribosomal protein L19e family protein	Q9SRX2	emb2386	24.606	+	8	8	3	36.9	18.409	0.0775661	biosynthetic process;cellular metabolic process;cellular process;macromolecule metabolic process;metabolic process;primary metabolic process;protein metabolic process;translation	GO:0006412;GO:0008152;GO:0009058;GO:0009987;GO:0019538;GO:0043170;GO:0044237;GO:0044238	A	+	9.13156	0.112866	0.163801	5	18.5947	18.6277	18.4306	18.2846	18.3873	18.3781	6	9.21185	9.01492	9.26641	8.95661	9.05127	9.24065	6
AT1G02790	polygalacturonase 4	P49062	PGA4	44.429	+	11	11	11	32	14.8517	1.09522	carbohydrate metabolic process;cell wall organization;cell wall organization or biogenesis;metabolic process;primary metabolic process	GO:0005975;GO:0008152;GO:0044238;GO:0071554;GO:0071555	C	+	9.1298	2.1604	0.818966	5	14.0927	13.7682	13.7447	15.6107	17.426	17.1333	6	2.21196	4.85948	7.72568	10.5339	11.7263	10.8541	6
AT1G02800	cellulase 2	Q9SRX3	CEL2	55.418	+	6	5	5	13.8	13.2658	0.128668	carbohydrate metabolic process;catabolic process;cell wall organization;cell wall organization or biogenesis;developmental process;macromolecule metabolic process;metabolic process;multi-organism process;polysaccharide metabolic process;primary metabolic process;response to biotic stimulus;response to stimulus	GO:0005975;GO:0005976;GO:0008152;GO:0009056;GO:0009607;GO:0032502;GO:0043170;GO:0044238;GO:0050896;GO:0051704;GO:0071554;GO:0071555	A	+	4.44563	0.145478	0.0753766	5	13.9402	13.2691	13.3036	13.2626	13.0463	12.908	6	4.42237	4.43712	4.45414	4.79158	4.71332	4.12971	6
AT1G02810	Plant invertase/pectin methylesterase inhibitor superfamily	Q9SRX4	AT1G02810	NaN		NaN	NaN	NaN	NaN	NaN	NaN	carbohydrate metabolic process;catabolic process;cell wall organization;cell wall organization or biogenesis;cellular metabolic process;cellular process;macromolecule metabolic process;metabolic process;polysaccharide metabolic process;primary metabolic process	GO:0005975;GO:0005976;GO:0008152;GO:0009056;GO:0009987;GO:0043170;GO:0044237;GO:0044238;GO:0071554;GO:0071555		+	1.2888	0.461963	n.d.	0	NaN	NaN	NaN	NaN	NaN	NaN	0	1.00339	0.997498	1.57421	0.656179	2.46595	2.37348	6
AT1G02813	pectinesterase (Protein of unknown function%2C DUF538)	F4HXM8	AT1G02813	16.848	+	8	8	8	54.4	16.7149	0.55446			B	+	5.92924	1.64713	n.d.	3	14.881	16.8541	18.0679	17.3944	16.5757	16.2855	6	4.28211	7.70261	5.92924	NaN	NaN	NaN	3
AT1G02816	pectinesterase (Protein of unknown function%2C DUF538)	Q9SRX5	AT1G02816	18.496	+	2	2	1	12	15.5487	0.24764			C	+	4.39103	0.263448	0.900706	5	15.1831	15.1674	15.3541	15.7432	15.759	15.8336	6	3.9216	4.18241	4.34761	4.43445	4.7093	4.86903	6
AT1G02820	Late embryogenesis abundant 3 (LEA3) family protein	Q9SRX6	LEA3	NaN		NaN	NaN	NaN	NaN	NaN	NaN	response to stimulus;response to stress	GO:0006950;GO:0050896		+	2.53114	0.670835	n.d.	0	NaN	NaN	NaN	NaN	NaN	NaN	0	1.03837	3.16688	2.37862	1.82521	3.30308	2.68365	6
AT1G02830	Ribosomal L22e protein family	Q9SRX7	AT1G02830	NaN		NaN	NaN	NaN	NaN	NaN	NaN	biosynthetic process;cellular metabolic process;cellular process;macromolecule metabolic process;metabolic process;primary metabolic process;protein metabolic process;translation	GO:0006412;GO:0008152;GO:0009058;GO:0009987;GO:0019538;GO:0043170;GO:0044237;GO:0044238		+	0.295849	0.163212	n.d.	0	NaN	NaN	NaN	NaN	NaN	NaN	0	0.132637	2.37581	0.295849	NaN	NaN	NaN	3
AT1G02840	RNA-binding (RRM/RBD/RNP motifs) family protein	O22315	SR34	33.729	+	17	17	11	48.5	17.4592	0.251051	cellular metabolic process;cellular nitrogen compound metabolic process;cellular process;macromolecule metabolic process;metabolic process;mRNA metabolic process;mRNA processing;nitrogen compound metabolic process;nucleobase-containing compound metabolic process;primary metabolic process;RNA metabolic process;RNA processing;RNA splicing	GO:0006139;GO:0006396;GO:0006397;GO:0006807;GO:0008152;GO:0008380;GO:0009987;GO:0016070;GO:0016071;GO:0034641;GO:0043170;GO:0044237;GO:0044238	A	+	6.57552	0.224583	0.942114	5	17.8145	17.684	17.514	17.4045	17.111	17.1819	6	7.41553	7.04388	6.74474	6.4063	6.34751	6.35436	6
AT1G02850	beta glucosidase 11	A0A2H1ZE91;B3H5Q1	BGLU11	NaN		NaN	NaN	NaN	NaN	NaN	NaN	carbohydrate metabolic process;metabolic process;primary metabolic process	GO:0005975;GO:0008152;GO:0044238		+	4.82054	0.685254	n.d.	0	NaN	NaN	NaN	NaN	NaN	NaN	0	5.78	5.82148	5.4132	4.10028	4.22788	4.17029	6
AT1G02860	SPX (SYG1/Pho81/XPR1) domain-containing protein	A0A1P8AR01;Q9SRX9	NLA	NaN		NaN	NaN	NaN	NaN	NaN	NaN	biological regulation;biosynthetic process;cell death;cellular aromatic compound metabolic process;cellular ketone metabolic process;cellular metabolic process;cellular process;death;immune system process;metabolic process;multi-organism process;organic acid metabolic process;response to biotic stimulus;response to chemical stimulus;response to stimulus;response to stress;small molecule metabolic…	GO:0002376;GO:0006082;GO:0006725;GO:0006950;GO:0008152;GO:0008219;GO:0009058;GO:0009607;GO:0009987;GO:0016265;GO:0042180;GO:0042221;GO:0044237;GO:0044281;GO:0050896;GO:0051704;GO:0065007		+	3.92	0.119366	n.d.	0	NaN	NaN	NaN	NaN	NaN	NaN	0	3.92437	4.14721	3.93151	3.56255	3.54401	3.91562	6
AT1G02870	nucleolar-like protein	Q8RWK5	AT1G02870	22.103	+	3	3	3	18.7	12.3381	0.229329	cellular process;ribosomal large subunit biogenesis	GO:0009987;GO:0042273	A	+	4.77783	0.249817	0.855247	5	12.8687	12.4321	12.3598	11.9144	11.9735	12.3163	6	5.17884	4.94135	5.10379	4.44062	4.61431	4.60415	6
AT1G02880	thiamin pyrophosphokinase1	A0A1P8ARA0;B3H6N1;B9DGU7	TPK1	29.589	+	6	6	2	26.1	14.9189	0.0617294	biosynthetic process;cellular aromatic compound metabolic process;cellular metabolic process;cellular nitrogen compound metabolic process;cellular process;cofactor metabolic process;heterocycle metabolic process;metabolic process;nitrogen compound metabolic process;small molecule metabolic process;sulfur compound metabolic process;vitamin metabolic process	GO:0006725;GO:0006766;GO:0006790;GO:0006807;GO:0008152;GO:0009058;GO:0009987;GO:0034641;GO:0044237;GO:0044281;GO:0046483;GO:0051186	B	+	4.93271	0.170114	0.0261739	5	14.9139	14.924	15.0799	14.9806	14.7485	14.8572	6	5.5202	5.13083	4.93396	4.63157	4.7906	4.93146	6
AT1G02890	AAA-type ATPase family protein	F4HZ81;F4HZ82	AT1G02890	NaN		NaN	NaN	NaN	NaN	NaN	NaN				+	4.90499	0.145294	n.d.	0	NaN	NaN	NaN	NaN	NaN	NaN	0	4.86154	4.77802	4.74138	4.94844	5.26575	5.16072	6
AT1G02900	rapid alkalinization factor 1	Q9SRY3	RALF1	NaN		NaN	NaN	NaN	NaN	NaN	NaN	anatomical structure development;biological regulation;cell communication;cell-cell signaling;cellular process;developmental process;response to stimulus;signal transduction;signaling	GO:0007154;GO:0007165;GO:0007267;GO:0009987;GO:0023052;GO:0032502;GO:0048856;GO:0050896;GO:0065007		+	2.63203	1.12041	n.d.	0	NaN	NaN	NaN	NaN	NaN	NaN	0	4.36581	5.61425	3.25547	2.0086	1.69819	1.32505	6
AT1G02910	tetratricopeptide repeat (TPR)-containing protein	A0A1P8ANG6;Q9SRY4	LPA1	50.738	+	5	5	5	12.4	14.4991	0.0942488	cellular component assembly;cellular component organization;cellular macromolecular complex assembly;cellular process;macromolecular complex assembly;protein complex assembly	GO:0006461;GO:0009987;GO:0016043;GO:0022607;GO:0034622;GO:0065003	A	+	4.32794	0.179582	0.453712	5	14.4672	14.7697	14.7678	14.3839	14.4257	14.5309	6	4.68268	4.55657	4.397	4.1974	4.08091	4.25889	6
AT1G02920	glutathione S-transferase 7	Q9SRY5	GSTF7	NaN		NaN	NaN	NaN	NaN	NaN	NaN	catabolic process;cellular metabolic process;cellular process;immune system process;metabolic process;multi-organism process;response to abiotic stimulus;response to biotic stimulus;response to chemical stimulus;response to osmotic stress;response to stimulus;response to stress;secondary metabolic process;toxin metabolic process	GO:0002376;GO:0006950;GO:0006970;GO:0008152;GO:0009056;GO:0009404;GO:0009607;GO:0009628;GO:0009987;GO:0019748;GO:0042221;GO:0044237;GO:0050896;GO:0051704		+	2.70814	0.832395	n.d.	0	NaN	NaN	NaN	NaN	NaN	NaN	0	4.78451	3.62543	2.79282	2.62347	0.855003	1.96064	6
AT1G02930	glutathione S-transferase 6	P42760	GSTF6	NaN		NaN	NaN	NaN	NaN	NaN	NaN	catabolic process;cellular metabolic process;cellular process;metabolic process;multi-organism process;response to abiotic stimulus;response to biotic stimulus;response to chemical stimulus;response to osmotic stress;response to oxidative stress;response to stimulus;response to stress;secondary metabolic process;toxin metabolic process	GO:0006950;GO:0006970;GO:0006979;GO:0008152;GO:0009056;GO:0009404;GO:0009607;GO:0009628;GO:0009987;GO:0019748;GO:0042221;GO:0044237;GO:0050896;GO:0051704		+	5.49432	0.440576	n.d.	0	NaN	NaN	NaN	NaN	NaN	NaN	0	6.31843	6.06516	5.184	5.21734	4.09655	5.7713	6
AT1G02940	glutathione S-transferase (class phi) 5	A0A1P8ASP1;A0A1P8AST6;Q9SRY6	GSTF5	NaN		NaN	NaN	NaN	NaN	NaN	NaN	catabolic process;cellular metabolic process;cellular process;metabolic process;response to chemical stimulus;response to stimulus;secondary metabolic process;toxin metabolic process	GO:0008152;GO:0009056;GO:0009404;GO:0009987;GO:0019748;GO:0042221;GO:0044237;GO:0050896		+	0.529037	0	n.d.	0	NaN	NaN	NaN	NaN	NaN	NaN	0	NaN	NaN	NaN	NaN	NaN	0.529037	1
AT1G02950	glutathione S-transferase F4	A0A1P8AMT5;B3H520;Q84TK0	GSTF4	NaN		NaN	NaN	NaN	NaN	NaN	NaN	catabolic process;cellular metabolic process;cellular process;metabolic process;response to chemical stimulus;response to stimulus;secondary metabolic process;toxin metabolic process	GO:0008152;GO:0009056;GO:0009404;GO:0009987;GO:0019748;GO:0042221;GO:0044237;GO:0050896		+	3.42697	0.132995	n.d.	0	NaN	NaN	NaN	NaN	NaN	NaN	0	3.48041	3.32627	3.37353	3.59226	3.76485	2.98043	6
AT1G02960	kinetochore protein	A0A1P8ASC9;C0Z2W6;F4HZ93;F4HZ95;Q8GWB5	AT1G02960	NaN		NaN	NaN	NaN	NaN	NaN	NaN				+	4.26612	0.0797229	n.d.	0	NaN	NaN	NaN	NaN	NaN	NaN	0	4.51651	4.25118	4.40593	4.28105	4.23685	4.13593	6
AT1G02970	WEE1-like kinase	Q8L4H0	WEE1	NaN		NaN	NaN	NaN	NaN	NaN	NaN	biological regulation;cell division;cellular component organization;cellular process;mitosis;nuclear division;organelle fission;organelle organization;regulation of cell cycle;regulation of mitotic cell cycle	GO:0000280;GO:0006996;GO:0007067;GO:0007346;GO:0009987;GO:0016043;GO:0048285;GO:0051301;GO:0051726;GO:0065007		+	1.04814	0.400577	n.d.	0	NaN	NaN	NaN	NaN	NaN	NaN	0	1.62517	1.63139	1.33016	0.580159	0.714972	0.766126	6
AT1G02980	cullin 2	Q9SRZ0	CUL2	85.964	+	10	9	7	12.9	14.57	0.479902	cellular metabolic process;cellular process;macromolecule metabolic process;macromolecule modification;metabolic process;primary metabolic process;protein metabolic process;protein modification by small protein conjugation or removal;protein modification process	GO:0006464;GO:0008152;GO:0009987;GO:0019538;GO:0043170;GO:0043412;GO:0044237;GO:0044238;GO:0070647	A	+	3.6171	1.29045	n.d.	3	14.6564	15.5389	15.4236	14.4837	14.1479	14.0324	6	3.6171	5.10324	2.32665	NaN	NaN	NaN	3
AT1G02990	hypothetical protein	A0A1P8AM24;F4HZ99;F4HZA0;Q8RXR8	AT1G02990	118.44	+	3	3	3	3.1	12.6309	0.130839			A	+	3.29526	0.16986	-0.904327	5	12.8334	12.9974	12.7456	12.5041	12.5162	12.4961	6	3.17056	3.12243	3.12837	3.41997	3.51216	3.56924	6
AT1G03000	peroxin 6	Q8RY16	PEX6	103.04	+	8	8	8	9.2	14.1946	0.100152	catabolic process;cellular ketone metabolic process;cellular lipid metabolic process;cellular metabolic process;cellular process;establishment of localization;lipid metabolic process;metabolic process;organic acid metabolic process;primary metabolic process;protein targeting;protein transport;small molecule metabolic process;transport	GO:0006082;GO:0006605;GO:0006629;GO:0006810;GO:0008152;GO:0009056;GO:0009987;GO:0015031;GO:0042180;GO:0044237;GO:0044238;GO:0044255;GO:0044281;GO:0051234	A	+	3.30483	0.136673	0.653919	5	14.3019	14.3841	14.0974	14.2737	14.0915	14.1155	6	3.39658	3.50675	3.39633	3.21334	3.12324	3.09873	6
AT1G03010	Phototropic-responsive NPH3 family protein	A0A1P8AM10;A0A1P8AM39;Q9SA69	AT1G03010	NaN		NaN	NaN	NaN	NaN	NaN	NaN	anatomical structure morphogenesis;cell growth;cell morphogenesis;cellular component morphogenesis;cellular component organization;cellular metabolic process;cellular process;developmental process;growth;macromolecule metabolic process;macromolecule modification;metabolic process;primary metabolic process;protein metabolic process;protein modification by small protein conjugation or removal;prote…	GO:0000902;GO:0006464;GO:0008152;GO:0009653;GO:0009987;GO:0016043;GO:0016049;GO:0019538;GO:0032502;GO:0032989;GO:0040007;GO:0043170;GO:0043412;GO:0044237;GO:0044238;GO:0070647		+	0.635594	0.437221	n.d.	0	NaN	NaN	NaN	NaN	NaN	NaN	0	NaN	NaN	NaN	NaN	0.198374	1.07282	2
AT1G03030	P-loop containing nucleoside triphosphate hydrolases superfamily protein	A0A1P8AMF1;Q500U9	AT1G03030	34.057	+	4	4	4	14.6	15.8791	0.068922			A	+	4.25523	0.0264103	0.219259	5	15.8659	15.9395	16.1082	15.7162	15.8922	15.8016	6	4.384	4.25123	4.25922	4.22125	4.27407	4.185	6
AT1G03040	basic helix-loop-helix (bHLH) DNA-binding superfamily protein	A0A1P8ASS1;F4HZA7;Q93Y00	AT1G03040	NaN		NaN	NaN	NaN	NaN	NaN	NaN	biosynthetic process;cellular metabolic process;cellular nitrogen compound metabolic process;cellular process;macromolecule metabolic process;metabolic process;nitrogen compound metabolic process;nucleobase-containing compound metabolic process;primary metabolic process;RNA metabolic process	GO:0006139;GO:0006807;GO:0008152;GO:0009058;GO:0009987;GO:0016070;GO:0034641;GO:0043170;GO:0044237;GO:0044238		+	5.33509	0.124995	n.d.	0	NaN	NaN	NaN	NaN	NaN	NaN	0	5.65371	5.35195	5.26576	5.15025	5.31822	5.51575	6
AT1G03050	ENTH/ANTH/VHS superfamily protein	Q9SA65	AT1G03050	NaN		NaN	NaN	NaN	NaN	NaN	NaN	cellular component assembly;cellular component organization;cellular macromolecular complex assembly;cellular membrane organization;cellular process;endocytosis;establishment of localization;macromolecular complex assembly;membrane invagination;membrane organization;organelle organization;protein complex assembly;transport;vesicle organization;vesicle-mediated transport	GO:0006461;GO:0006810;GO:0006897;GO:0006996;GO:0009987;GO:0010324;GO:0016043;GO:0016044;GO:0016050;GO:0016192;GO:0022607;GO:0034622;GO:0051234;GO:0061024;GO:0065003		+	7.13353	0.888365	n.d.	0	NaN	NaN	NaN	NaN	NaN	NaN	0	NaN	NaN	3.55157	6.73791	8.51464	7.52915	4
AT1G03055	beta-carotene isomerase D27-like protein	F4HZB1;Q7XA78	D27	NaN		NaN	NaN	NaN	NaN	NaN	NaN	anatomical structure formation involved in morphogenesis;developmental process	GO:0032502;GO:0048646		+	0.0393832	0	n.d.	0	NaN	NaN	NaN	NaN	NaN	NaN	0	NaN	0.0393832	NaN	NaN	NaN	NaN	1
AT1G03060	BEACH-DOMAIN HOMOLOG A1	A0A1P8AT16;A0A1P8AT19;A0A1P8AT57;F4HZB2	SPI	NaN		NaN	NaN	NaN	NaN	NaN	NaN	anatomical structure morphogenesis;cell growth;cell morphogenesis;cellular component morphogenesis;cellular component organization;cellular process;developmental process;endosome transport;establishment of localization;growth;organelle organization;response to chemical stimulus;response to endogenous stimulus;response to stimulus;transport;vacuole organization;vesicle-mediated transport	GO:0000902;GO:0006810;GO:0006996;GO:0007033;GO:0009653;GO:0009719;GO:0009987;GO:0016043;GO:0016049;GO:0016192;GO:0016197;GO:0032502;GO:0032989;GO:0040007;GO:0042221;GO:0050896;GO:0051234		+	3.55385	0.0726674	n.d.	0	NaN	NaN	NaN	NaN	NaN	NaN	0	3.60226	3.43664	3.48513	3.66574	3.63046	3.50543	6
AT1G03070	Bax inhibitor-1 family protein	Q9SA63	AT1G03070	NaN		NaN	NaN	NaN	NaN	NaN	NaN				+	2.08232	0.916786	n.d.	0	NaN	NaN	NaN	NaN	NaN	NaN	0	1.11172	1.13189	1.48603	2.96546	3.33771	2.67861	6
AT1G03080	kinase interacting (KIP1-like) family protein	F4HZB5	NET1D	198.55	+	28	28	27	16.2	16.2525	0.0582581			A	+	5.87572	0.094686	-0.130931	5	16.393	16.3029	16.1864	16.0393	16.2866	16.2185	6	5.87672	5.80228	5.5439	5.99165	5.87471	6.10269	6
AT1G03090	methylcrotonyl-CoA carboxylase alpha chain	Q42523	MCCA	80.45	+	14	14	14	23.7	16.6415	0.0467749	amine metabolic process;catabolic process;cellular amino acid metabolic process;cellular ketone metabolic process;cellular metabolic process;cellular nitrogen compound metabolic process;cellular process;metabolic process;nitrogen compound metabolic process;organic acid metabolic process;primary metabolic process;small molecule metabolic process	GO:0006082;GO:0006520;GO:0006807;GO:0008152;GO:0009056;GO:0009308;GO:0009987;GO:0034641;GO:0042180;GO:0044237;GO:0044238;GO:0044281	B	+	6.06387	0.161383	-0.0324095	5	16.2576	16.6088	16.708	16.7023	16.6704	16.6127	6	5.96533	6.27955	6.17095	6.1624	5.40241	4.80962	6
AT1G03100	Pentatricopeptide repeat (PPR) superfamily protein	Q9SA60	AT1G03100	NaN		NaN	NaN	NaN	NaN	NaN	NaN				+	1.29872	0.221715	n.d.	0	NaN	NaN	NaN	NaN	NaN	NaN	0	1.6445	1.40655	1.51145	0.954238	1.06801	1.19089	6
AT1G03106	hypothetical protein	Q8L760	AT1G03106	NaN		NaN	NaN	NaN	NaN	NaN	NaN				+	0.984831	0.388971	n.d.	0	NaN	NaN	NaN	NaN	NaN	NaN	0	NaN	NaN	NaN	NaN	1.3738	0.59586	2
AT1G03110	Transducin/WD40 repeat-like superfamily protein	Q93WD7	TRM82	46.443	+	8	8	8	20.6	16.1032	0.183197	cellular metabolic process;cellular nitrogen compound metabolic process;cellular process;heterocycle metabolic process;macromolecule metabolic process;macromolecule modification;metabolic process;nitrogen compound metabolic process;nucleobase-containing compound metabolic process;nucleobase-containing small molecule metabolic process;nucleoside metabolic process;one-carbon metabolic process;prima…	GO:0006139;GO:0006396;GO:0006399;GO:0006730;GO:0006807;GO:0008033;GO:0008152;GO:0009116;GO:0009451;GO:0009987;GO:0016070;GO:0034641;GO:0043170;GO:0043412;GO:0044237;GO:0044238;GO:0044281;GO:0046483;GO:0055086	A	+	3.46017	0.148789	0.0935699	5	16.4017	16.2182	16.1546	16.0517	15.8518	15.7832	6	3.35259	3.65017	3.90866	3.20319	3.37411	3.54623	6
AT1G03120	responsive to abscisic acid 28	A0A1P8ATY1;Q9SA57	RAB28	14.247	+	2	2	2	25.9	12.0665	0.960682	biological regulation;cellular homeostasis;cellular ion homeostasis;cellular process;homeostatic process;multicellular organismal process;response to chemical stimulus;response to stimulus	GO:0006873;GO:0009987;GO:0019725;GO:0032501;GO:0042221;GO:0042592;GO:0050896;GO:0065007	C	+	1.96425	0.458128	0.381945	5	11.1022	11.2601	11.0084	13.3599	13.0235	12.873	6	1.28396	1.74307	2.18542	3.18562	2.20022	0.987576	6
AT1G03130	photosystem I subunit D-2	Q9SA56	PSAD-2	22.306	+	13	1	1	64.2	14.2978	0.257202	cellular metabolic process;cellular process;metabolic process;photosynthesis	GO:0008152;GO:0009987;GO:0015979;GO:0044237	B	+	6.11995	0.261137	0.186094	5	12.6019	14.3828	14.8033	13.8684	14.328	14.2675	6	6.1792	6.49586	6.50811	5.97359	5.6856	6.0607	6
AT1G03140	splicing factor Prp18 family protein	Q9SA55	AT1G03140	47.881	+	7	7	7	20.7	15.5673	0.225238	cellular metabolic process;cellular nitrogen compound metabolic process;cellular process;macromolecule metabolic process;metabolic process;nitrogen compound metabolic process;nucleobase-containing compound metabolic process;primary metabolic process;RNA metabolic process;RNA processing;RNA splicing	GO:0006139;GO:0006396;GO:0006807;GO:0008152;GO:0008380;GO:0009987;GO:0016070;GO:0034641;GO:0043170;GO:0044237;GO:0044238	A	+	5.27061	0.0390205	0.902394	5	15.9721	15.8694	15.7135	15.0781	15.4211	15.4189	6	5.51313	5.29432	5.29121	5.0774	5.25002	5.21627	6
AT1G03150	Acyl-CoA N-acyltransferases (NAT) superfamily protein	Q8LGI8	AT1G03150	20.395	+	2	2	2	12.6	12.7196	0.133837	cellular metabolic process;cellular process;macromolecule metabolic process;macromolecule modification;metabolic process;peptidyl-amino acid modification;primary metabolic process;protein acylation;protein metabolic process;protein modification process	GO:0006464;GO:0008152;GO:0009987;GO:0018193;GO:0019538;GO:0043170;GO:0043412;GO:0043543;GO:0044237;GO:0044238	A	+	4.64266	0.0907393	0.558767	5	12.8418	12.8215	12.8651	12.6178	12.3108	12.4959	6	4.53599	4.72696	4.82988	4.70872	4.54548	4.5766	6
AT1G03160	FZO-like protein	A0A1P8AUL2;A0A1P8AUL4;Q1KPV0	FZL	100.73	+	17	17	17	18.9	15.2782	0.154187	biosynthetic process;cellular aromatic compound metabolic process;cellular component organization;cellular membrane organization;cellular metabolic process;cellular nitrogen compound metabolic process;cellular process;developmental process;heterocycle metabolic process;membrane organization;metabolic process;nitrogen compound metabolic process;small molecule metabolic process;sulfur compound meta…	GO:0006725;GO:0006766;GO:0006790;GO:0006807;GO:0008152;GO:0009058;GO:0009987;GO:0016043;GO:0016044;GO:0032502;GO:0034641;GO:0044237;GO:0044281;GO:0046483;GO:0061024	A	+	3.98389	0.085971	0.437751	5	15.3184	15.4604	15.4637	15.0826	15.1521	15.238	6	4.1411	4.00844	3.97498	3.9928	3.59252	3.8365	6
AT1G03165	hypothetical protein	A0A1P8AUJ0	AT1G03165	NaN		NaN	NaN	NaN	NaN	NaN	NaN				+	1.5161	0.445743	n.d.	0	NaN	NaN	NaN	NaN	NaN	NaN	0	1.71841	1.07036	2.24908	1.5161	NaN	0.86604	5
AT1G03170	FANTASTIC four-like protein (DUF3049)	Q8GXU9	FAF2	NaN		NaN	NaN	NaN	NaN	NaN	NaN	biological regulation	GO:0065007		+	3.88141	1.10761	n.d.	0	NaN	NaN	NaN	NaN	NaN	NaN	0	2.40237	2.58194	3.71659	4.04624	4.79716	5.54182	6
AT1G03180	non-structural protein	A0A1P8AVN6;Q5Q0J2;Q5Q0J3	AT1G03180	NaN		NaN	NaN	NaN	NaN	NaN	NaN				+	2.57917	0.129738	n.d.	0	NaN	NaN	NaN	NaN	NaN	NaN	0	2.36667	2.62615	2.60316	2.25341	2.55517	2.85781	6
AT1G03190	RAD3-like DNA-binding helicase protein	Q8W4M7	UVH6	86.235	+	11	11	11	16.5	14.3568	0.0632739	biological regulation;biosynthetic process;cellular metabolic process;cellular nitrogen compound metabolic process;cellular process;DNA metabolic process;DNA repair;macromolecule metabolic process;metabolic process;nitrogen compound metabolic process;nucleobase-containing compound metabolic process;primary metabolic process;response to abiotic stimulus;response to DNA damage stimulus;response to …	GO:0006139;GO:0006259;GO:0006281;GO:0006807;GO:0006950;GO:0006974;GO:0008152;GO:0009058;GO:0009408;GO:0009628;GO:0009987;GO:0016070;GO:0034641;GO:0043170;GO:0044237;GO:0044238;GO:0050896;GO:0065007	A	+	2.93973	0.094043	-0.093382	5	14.3811	14.458	14.291	14.4175	14.3325	14.2881	6	3.08702	2.93638	3.02411	2.83603	2.75051	2.94307	6
AT1G03200	hypothetical protein	B6IDH7	AT1G03200	NaN		NaN	NaN	NaN	NaN	NaN	NaN				+	5.75061	0.167187	n.d.	0	NaN	NaN	NaN	NaN	NaN	NaN	0	5.79057	5.65694	5.71066	5.50991	6.07963	6.04984	6
AT1G03210	Phenazine biosynthesis PhzC/PhzF protein	A0A1P8ARL5;Q9ZVS2	AT1G03210	31.71	+	2	2	2	9.1	12.0373	0.191096	biosynthetic process;metabolic process	GO:0008152;GO:0009058	B	+	4.65347	0.260562	-0.773593	5	12.128	11.9467	12.3987	12.1927	11.8105	11.7808	6	4.8212	4.48574	4.33332	4.36341	5.04851	4.88453	6
AT1G03220	Eukaryotic aspartyl protease family protein	Q9ZVS4	AT1G03220	45.717	+	9	5	5	24.5	15.448	0.170323	catabolic process;macromolecule metabolic process;metabolic process;primary metabolic process;protein catabolic process;protein metabolic process;proteolysis;response to abiotic stimulus;response to osmotic stress;response to stimulus;response to stress	GO:0006508;GO:0006950;GO:0006970;GO:0008152;GO:0009056;GO:0009628;GO:0019538;GO:0030163;GO:0043170;GO:0044238;GO:0050896	A	+	4.01289	0.872387	0.926997	5	15.7332	15.4574	15.5035	15.1624	14.9808	15.4387	6	5.15984	4.70732	3.87152	2.96255	2.84068	4.15427	6
AT1G03230	Eukaryotic aspartyl protease family protein	Q9ZVS5	AT1G03230	46.148	+	15	15	11	40.1	18.0415	0.244074	catabolic process;macromolecule metabolic process;metabolic process;primary metabolic process;protein catabolic process;protein metabolic process;proteolysis;response to abiotic stimulus;response to osmotic stress;response to stimulus;response to stress	GO:0006508;GO:0006950;GO:0006970;GO:0008152;GO:0009056;GO:0009628;GO:0019538;GO:0030163;GO:0043170;GO:0044238;GO:0050896	A	+	2.77174	1.09025	0.979952	5	18.6105	18.3227	18.176	17.9071	17.7097	17.8345	6	4.35349	4.00803	3.25777	2.28571	1.6025	1.76048	6
AT1G03240	hypothetical protein	F4I0U4	AT1G03240	NaN		NaN	NaN	NaN	NaN	NaN	NaN				+	1.53891	0.130181	n.d.	0	NaN	NaN	NaN	NaN	NaN	NaN	0	1.60202	1.34471	1.47581	1.47275	3.81584	3.01967	6
AT1G03250	R3H domain protein	A0A1P8AQQ6;A0A1P8AQZ8;F4I0U6;Q8L3X7	AT1G03250	NaN		NaN	NaN	NaN	NaN	NaN	NaN				+	4.76135	0.097939	n.d.	0	NaN	NaN	NaN	NaN	NaN	NaN	0	4.81213	4.65562	4.6143	4.71058	4.85149	4.9466	6
AT1G03260	SNARE associated Golgi protein family	Q6NMJ6	AT1G03260	NaN		NaN	NaN	NaN	NaN	NaN	NaN				+	2.96509	0.0604532	n.d.	0	NaN	NaN	NaN	NaN	NaN	NaN	0	2.9565	2.92955	3.06508	3.0963	2.97369	2.87973	6
AT1G03270	CBS domain protein with a domain protein (DUF21)	Q9ZVS8	AT1G03270	54.661	+	2	2	2	4.6	11.9357	0.156899			A	+	2.35833	0.0692168	-0.472952	5	12.1665	12.1058	12.0709	11.792	11.8006	11.4989	6	2.30487	2.17949	2.43065	2.45083	2.29222	2.41179	6
AT1G03280	Transcription factor TFIIE%2C alpha subunit	Q93ZW3	AT1G03280	NaN		NaN	NaN	NaN	NaN	NaN	NaN	biosynthetic process;cellular metabolic process;cellular nitrogen compound metabolic process;cellular process;macromolecule metabolic process;metabolic process;nitrogen compound metabolic process;nucleobase-containing compound metabolic process;primary metabolic process;RNA metabolic process;transcription initiation, DNA-dependent	GO:0006139;GO:0006352;GO:0006807;GO:0008152;GO:0009058;GO:0009987;GO:0016070;GO:0034641;GO:0043170;GO:0044237;GO:0044238		+	5.11479	0.115347	n.d.	0	NaN	NaN	NaN	NaN	NaN	NaN	0	5.46368	5.21751	5.22957	4.99887	5.01207	4.97799	6
AT1G03290	ELKS/Rab6-interacting/CAST family protein	A0A1P8AT68;A0A1P8AT82;Q9ZVT0	AT1G03290	NaN		NaN	NaN	NaN	NaN	NaN	NaN				+	5.59679	0.126455	n.d.	0	NaN	NaN	NaN	NaN	NaN	NaN	0	5.57027	5.6233	5.96319	5.71278	5.19606	5.45987	6
AT1G03300	agenet domain protein (DOMAIN OF UNKNOWN FUNCTION 724 1)	Q9ZVT1	ATDUF1	76.29	+	2	2	2	2.8	13.9149	0.115893			C	+	2.86788	0.542379	-0.907272	5	13.5301	13.8175	13.8385	14.0492	13.9914	14.0662	6	3.54947	3.12006	3.41985	2.33509	2.6157	2.30875	6
AT1G03310	debranching enzyme 1	Q8L735	DBE1	98.883	+	2	2	2	2.4	13.0903	0.125779	biosynthetic process;carbohydrate metabolic process;cellular metabolic process;cellular process;energy reserve metabolic process;generation of precursor metabolites and energy;macromolecule metabolic process;metabolic process;polysaccharide metabolic process;primary metabolic process	GO:0005975;GO:0005976;GO:0006091;GO:0006112;GO:0008152;GO:0009058;GO:0009987;GO:0043170;GO:0044237;GO:0044238	B	+	3.10409	0.157808	0.127094	5	12.9838	13.2354	13.0336	13.4146	12.9026	13.1469	6	2.93321	2.75877	3.05118	3.24883	3.157	3.38311	6
AT1G03320	hypothetical protein	Q9ZVT3	AT1G03320	NaN		NaN	NaN	NaN	NaN	NaN	NaN				+	0.469256	0	n.d.	0	NaN	NaN	NaN	NaN	NaN	NaN	0	NaN	0.469256	NaN	NaN	NaN	NaN	1
AT1G03330	Small nuclear ribonucleoprotein family protein	Q1H595	LSM2	10.694	+	4	4	4	55.9	14.2083	0.224977	cellular metabolic process;cellular nitrogen compound metabolic process;cellular process;macromolecule metabolic process;metabolic process;mRNA metabolic process;mRNA processing;nitrogen compound metabolic process;nucleobase-containing compound metabolic process;primary metabolic process;RNA metabolic process;RNA processing;RNA splicing	GO:0006139;GO:0006396;GO:0006397;GO:0006807;GO:0008152;GO:0008380;GO:0009987;GO:0016070;GO:0016071;GO:0034641;GO:0043170;GO:0044237;GO:0044238	A	+	5.80451	0.103158	0.264318	5	14.7795	14.3142	14.3023	14.1142	13.7342	13.8643	6	5.77605	6.08887	5.91868	5.67741	5.71237	5.83297	6
AT1G03340	hypothetical protein	Q9ZVT5	AT1G03340	NaN		NaN	NaN	NaN	NaN	NaN	NaN				+	3.69781	0.357884	n.d.	0	NaN	NaN	NaN	NaN	NaN	NaN	0	0.833248	3.69781	4.0557	NaN	NaN	NaN	3
AT1G03350	BSD domain-containing protein	Q9ZVT6	AT1G03350	51.895	+	12	12	12	32.3	16.5456	0.0311346			C	+	5.0958	0.150538	0.114616	5	16.5568	16.4945	16.2303	16.5352	16.7239	16.556	6	4.73909	4.96692	5.05987	5.268	5.13172	5.39397	6
AT1G03360	ribosomal RNA processing 4	Q9ZVT7	RRP4	36.573	+	8	8	8	25.2	14.1972	0.185835			A	+	3.88155	0.466722	0.919201	5	14.3669	14.4103	14.3296	14.0648	13.8563	13.9952	6	4.39125	4.24823	4.30528	3.19961	3.29604	3.51487	6
AT1G03365	RING/U-box superfamily protein	Q9ZVT8	AT1G03365	91.536	+	5	5	5	6.6	13.8237	0.0925512	cellular metabolic process;cellular process;macromolecule metabolic process;macromolecule modification;metabolic process;primary metabolic process;protein metabolic process;protein modification by small protein conjugation or removal;protein modification process	GO:0006464;GO:0008152;GO:0009987;GO:0019538;GO:0043170;GO:0043412;GO:0044237;GO:0044238;GO:0070647	A	+	3.52809	0.0876915	0.322839	5	14.0533	14.2984	13.8254	13.7697	13.6926	13.822	6	3.59018	3.52686	3.65678	3.52931	3.39333	3.4148	6
AT1G03370	C2 calcium/lipid-binding and GRAM domain containing protein	A0A1P8AUR4;Q9ZVT9	AT1G03370	114.2	+	4	4	4	4.6	13.0538	0.117591			C	+	3.68101	0.23064	-0.374322	5	13.1195	12.9532	12.9881	12.876	13.1884	13.3457	6	4.22252	4.01189	3.78802	3.574	3.51025	3.3905	6
AT1G03380	yeast autophagy 18 G-like protein	Q8GUL1	ATG18G	104.58	+	2	2	2	2.2	10.5525	0.106029	autophagy;catabolic process;cellular metabolic process;cellular process;establishment of localization;metabolic process;protein transport;response to external stimulus;response to extracellular stimulus;response to starvation;response to stimulus;response to stress;transport;vesicle-mediated transport	GO:0006810;GO:0006914;GO:0006950;GO:0008152;GO:0009056;GO:0009605;GO:0009987;GO:0009991;GO:0015031;GO:0016192;GO:0042594;GO:0044237;GO:0050896;GO:0051234	C	+	3.39537	0.0617125	-0.0774914	5	10.5193	10.5163	10.3767	10.8467	10.8328	10.5857	6	3.52854	3.39083	3.31647	3.39992	3.35085	3.73562	6
AT1G03390	HXXXD-type acyl-transferase family protein	Q9LR83	AT1G03390	52.085	+	6	6	6	12.8	13.2232	0.45767			A	+	3.57287	0.923677	n.d.	2	13.4961	15.3766	14.5034	12.9503	12.6903	12.8408	6	2.64919	4.49655	NaN	NaN	NaN	NaN	2
AT1G03400	2-oxoglutarate (2OG) and Fe(II)-dependent oxygenase superfamily protein	A0A1P8AQW5;Q94A78	AT1G03400	39.13	+	3	3	3	8.5	12.6053	0.136787			B	+	2.86582	0.297016	0.372783	5	12.2905	12.6106	12.6767	12.8075	12.2693	12.6001	6	3.12693	3.42275	2.92942	2.80223	1.86787	2.5329	6
AT1G03410	2-oxoglutarate (2OG) and Fe(II)-dependent oxygenase superfamily protein	A0A1P8AWC4;Q43383	2A6	NaN		NaN	NaN	NaN	NaN	NaN	NaN				+	3.02787	0.174796	n.d.	0	NaN	NaN	NaN	NaN	NaN	NaN	0	3.57117	3.02849	3.06491	2.71531	3.02725	2.46382	6
AT1G03430	histidine-containing phosphotransfer factor 5	A0A1P8AWM0;Q8L9T7	AHP5	NaN		NaN	NaN	NaN	NaN	NaN	NaN	biological regulation;cellular process;response to chemical stimulus;response to endogenous stimulus;response to stimulus;signal transduction	GO:0007165;GO:0009719;GO:0009987;GO:0042221;GO:0050896;GO:0065007		+	4.33455	0.0629611	n.d.	0	NaN	NaN	NaN	NaN	NaN	NaN	0	4.59283	4.34178	4.32732	4.28328	4.4092	4.05654	6
AT1G03440	Leucine-rich repeat (LRR) family protein	F4I0W7	AT1G03440	43.594	+	3	3	3	5	11.2248	0.0754476			C	+	2.34954	0.148332	-0.531364	5	11.1317	11.2826	10.7421	11.5257	11.1718	11.2777	6	2.30898	2.3901	2.55865	2.07804	2.43709	1.54502	6
AT1G03445	Serine/threonine protein phosphatase family protein	A0A1P8AQ82;Q9LR78	BSU1	NaN		NaN	NaN	NaN	NaN	NaN	NaN	biological regulation;cellular metabolic process;cellular process;metabolic process;phosphorus metabolic process;response to chemical stimulus;response to endogenous stimulus;response to stimulus;signal transduction	GO:0006793;GO:0007165;GO:0008152;GO:0009719;GO:0009987;GO:0042221;GO:0044237;GO:0050896;GO:0065007		+	0.0761697	0.0102141	n.d.	0	NaN	NaN	NaN	NaN	NaN	NaN	0	NaN	0.0863838	NaN	NaN	0.0659556	NaN	2
AT1G03457	RNA-binding (RRM/RBD/RNP motifs) family protein	A0A1P8AVL3;F4I0X0;Q8GZ26	AT1G03457	48.57	+	7	5	5	16.4	13.9911	0.386857	anatomical structure development;biological regulation;catabolic process;cellular metabolic process;cellular nitrogen compound metabolic process;cellular process;developmental process;flower development;macromolecule metabolic process;metabolic process;mRNA metabolic process;nitrogen compound metabolic process;nucleobase-containing compound metabolic process;post-embryonic development;primary met…	GO:0006139;GO:0006401;GO:0006807;GO:0008152;GO:0009056;GO:0009628;GO:0009791;GO:0009908;GO:0009987;GO:0016070;GO:0016071;GO:0032502;GO:0034641;GO:0043170;GO:0044237;GO:0044238;GO:0048856;GO:0050896;GO:0065007	A	+	4.29694	0.269569	-0.11292	5	14.6287	14.3388	14.1878	13.7944	13.4411	13.5651	6	4.5088	4.21812	3.96967	3.0659	5.07671	4.37576	6
AT1G03470	Kinase interacting (KIP1-like) family protein	Q66GR8	NET3A	NaN		NaN	NaN	NaN	NaN	NaN	NaN				+	4.59192	0.770865	n.d.	0	NaN	NaN	NaN	NaN	NaN	NaN	0	5.3398	5.3154	5.57775	3.86844	3.74472	3.79807	6
AT1G03475	Coproporphyrinogen III oxidase	Q9LR75	LIN2	NaN		NaN	NaN	NaN	NaN	NaN	NaN	biosynthetic process;cellular aromatic compound metabolic process;cellular metabolic process;cellular nitrogen compound metabolic process;cellular process;cofactor metabolic process;heterocycle metabolic process;metabolic process;nitrogen compound metabolic process;pigment metabolic process;response to chemical stimulus;response to endogenous stimulus;response to stimulus	GO:0006725;GO:0006807;GO:0008152;GO:0009058;GO:0009719;GO:0009987;GO:0034641;GO:0042221;GO:0042440;GO:0044237;GO:0046483;GO:0050896;GO:0051186		+	5.24759	0.122688	n.d.	0	NaN	NaN	NaN	NaN	NaN	NaN	0	5.3424	5.27393	5.22125	5.0371	4.96044	5.39816	6
AT1G03490	NAC domain containing protein 6	Q9LR74	NAC006	NaN		NaN	NaN	NaN	NaN	NaN	NaN	biosynthetic process;cellular metabolic process;cellular nitrogen compound metabolic process;cellular process;macromolecule metabolic process;metabolic process;nitrogen compound metabolic process;nucleobase-containing compound metabolic process;primary metabolic process;RNA metabolic process	GO:0006139;GO:0006807;GO:0008152;GO:0009058;GO:0009987;GO:0016070;GO:0034641;GO:0043170;GO:0044237;GO:0044238		+	2.27381	0.928138	n.d.	0	NaN	NaN	NaN	NaN	NaN	NaN	0	1.34567	3.20195	NaN	NaN	NaN	NaN	2
AT1G03495	HXXXD-type acyl-transferase family protein	A0A2H1ZEA8	AT1G03495	NaN		NaN	NaN	NaN	NaN	NaN	NaN				+	2.14568	0	n.d.	0	NaN	NaN	NaN	NaN	NaN	NaN	0	NaN	NaN	NaN	NaN	NaN	2.14568	1
AT1G03510	Tetratricopeptide repeat (TPR)-like superfamily protein	Q9LR72	AT1G03510	NaN		NaN	NaN	NaN	NaN	NaN	NaN				+	1.16567	0.214105	n.d.	0	NaN	NaN	NaN	NaN	NaN	NaN	0	1.29447	1.28451	1.5525	0.698559	1.04684	0.86626	6
AT1G03520	Core-2/I-branching beta-1%2C6-N-acetylglucosaminyltransferase family protein	A8MQE8;Q9LR71	AT1G03520	NaN		NaN	NaN	NaN	NaN	NaN	NaN				+	3.88512	0.332201	n.d.	0	NaN	NaN	NaN	NaN	NaN	NaN	0	3.84666	3.5864	3.51944	3.92358	4.58814	4.28701	6
AT1G03530	nuclear assembly factor 1	Q9LR70	NAF1	88.837	+	3	3	3	4.2	12.3982	0.340778	cellular metabolic process;cellular nitrogen compound metabolic process;cellular process;macromolecule metabolic process;macromolecule modification;metabolic process;nitrogen compound metabolic process;nucleobase-containing compound metabolic process;primary metabolic process;ribosome biogenesis;RNA metabolic process;RNA modification	GO:0006139;GO:0006807;GO:0008152;GO:0009451;GO:0009987;GO:0016070;GO:0034641;GO:0042254;GO:0043170;GO:0043412;GO:0044237;GO:0044238	A	+	2.72242	0.508427	0.967845	5	12.6865	12.9125	12.4925	11.9091	12.0049	12.3039	6	3.4819	4.18061	2.86086	2.09326	2.33473	2.58398	6
AT1G03540	Pentatricopeptide repeat (PPR-like) superfamily protein	Q9LR69	AT1G03540	NaN		NaN	NaN	NaN	NaN	NaN	NaN				+	0.935762	0.104324	n.d.	0	NaN	NaN	NaN	NaN	NaN	NaN	0	1.26912	0.910638	0.803973	0.697241	1.01262	0.960886	6
AT1G03550	Secretory carrier membrane protein (SCAMP) family protein	A0A1P8AMF6;A0A1P8AMG2;A0A1P8AMG5;A0A1P8AMH4;A0A1P8AMJ6;A0A1P8AMJ9;Q9LR68	SCAMP4	NaN		NaN	NaN	NaN	NaN	NaN	NaN	establishment of localization;protein transport;transport	GO:0006810;GO:0015031;GO:0051234		+	4.72333	0.400976	n.d.	0	NaN	NaN	NaN	NaN	NaN	NaN	0	5.30056	5.19252	4.6993	4.74737	4.39057	3.88553	6
AT1G03560	Pentatricopeptide repeat (PPR-like) superfamily protein	Q9LR67	AT1G03560	NaN		NaN	NaN	NaN	NaN	NaN	NaN				+	2.35541	0.177704	n.d.	0	NaN	NaN	NaN	NaN	NaN	NaN	0	2.83819	2.4666	2.65033	2.11999	2.23542	2.24423	6
AT1G03590	Protein phosphatase 2C family protein	Q9LR65	AT1G03590	50.975	+	6	6	4	13.4	14.5229	0.0923181			B	+	5.37662	0.0675993	0.523995	5	14.4683	14.5775	14.6477	14.5827	14.3884	14.2319	6	5.33941	5.3824	5.37085	5.58896	5.47461	5.22687	6
AT1G03600	photosystem II family protein	Q9LR64	PSB27	18.834	+	5	5	5	27	16.2814	0.220841	cellular component assembly;cellular component organization;cellular macromolecular complex assembly;cellular metabolic process;cellular process;macromolecular complex assembly;macromolecule metabolic process;metabolic process;primary metabolic process;protein complex assembly;protein metabolic process	GO:0006461;GO:0008152;GO:0009987;GO:0016043;GO:0019538;GO:0022607;GO:0034622;GO:0043170;GO:0044237;GO:0044238;GO:0065003	A	+	5.45072	0.212032	0.717687	5	16.3768	17.0227	17.0315	16.0257	16.186	16.0955	6	5.50006	5.67402	5.65148	5.40138	4.85062	5.19552	6
AT1G03610	plant/protein (DUF789)	A0A1P8AV44;Q8LF98	AT1G03610	NaN		NaN	NaN	NaN	NaN	NaN	NaN				+	4.88018	0.121562	n.d.	0	NaN	NaN	NaN	NaN	NaN	NaN	0	5.07666	4.91591	4.77787	4.84445	5.2536	4.73936	6
AT1G03620	ELMO/CED-12 family protein	A0A1P8APK4;A0A1P8APM3;A2RVK8	AT1G03620	NaN		NaN	NaN	NaN	NaN	NaN	NaN	cellular component organization;cellular membrane organization;cellular process;endocytosis;establishment of localization;membrane invagination;membrane organization;transport;vesicle-mediated transport	GO:0006810;GO:0006897;GO:0009987;GO:0010324;GO:0016043;GO:0016044;GO:0016192;GO:0051234;GO:0061024		+	3.63595	0.550282	n.d.	0	NaN	NaN	NaN	NaN	NaN	NaN	0	2.54282	4.77341	3.51901	3.7529	3.93611	2.83554	6
AT1G03630	protochlorophyllide oxidoreductase C	F4I2F8;O48741	POR C	43.625	+	15	12	12	38.1	17.2562	0.172956	biosynthetic process;cellular metabolic process;cellular nitrogen compound metabolic process;cellular process;cofactor metabolic process;heterocycle metabolic process;metabolic process;nitrogen compound metabolic process;photosynthesis;pigment metabolic process	GO:0006807;GO:0008152;GO:0009058;GO:0009987;GO:0015979;GO:0034641;GO:0042440;GO:0044237;GO:0046483;GO:0051186	B	+	4.80355	0.174689	-0.0763756	5	17.1675	17.3724	17.4937	17.3449	17.0032	17.0265	6	4.34167	4.62173	4.97111	4.92106	4.68604	5.36199	6
AT1G03650	Acyl-CoA N-acyltransferases (NAT) superfamily protein	Q8GWN1	AT1G03650	NaN		NaN	NaN	NaN	NaN	NaN	NaN	cellular metabolic process;cellular process;macromolecule metabolic process;macromolecule modification;metabolic process;primary metabolic process;protein acylation;protein metabolic process;protein modification process	GO:0006464;GO:0008152;GO:0009987;GO:0019538;GO:0043170;GO:0043412;GO:0043543;GO:0044237;GO:0044238		+	2.16177	0.356383	n.d.	0	NaN	NaN	NaN	NaN	NaN	NaN	0	2.65296	2.42851	2.40732	1.71575	1.91623	1.4458	6
AT1G03660	Ankyrin-repeat containing protein	F4I2G0	AT1G03660	NaN		NaN	NaN	NaN	NaN	NaN	NaN				+	2.07523	0.114862	n.d.	0	NaN	NaN	NaN	NaN	NaN	NaN	0	2.42428	1.8749	2.11668	1.89511	2.12483	2.03378	6
AT1G03680	thioredoxin M-type 1	O48737	THM1	19.664	+	5	5	5	26.3	16.7211	0.115566	biological regulation;cellular homeostasis;cellular metabolic process;cellular process;glycerol ether metabolic process;homeostatic process;macromolecule metabolic process;metabolic process;primary metabolic process;protein folding;protein metabolic process;response to abiotic stimulus;response to chemical stimulus;response to oxidative stress;response to stimulus;response to stress;small molecul…	GO:0006457;GO:0006662;GO:0006790;GO:0006950;GO:0006979;GO:0008152;GO:0009628;GO:0009987;GO:0019538;GO:0019725;GO:0042221;GO:0042592;GO:0043170;GO:0044237;GO:0044238;GO:0044281;GO:0050896;GO:0065007	B	+	6.22529	0.0667527	0.693925	5	16.5602	16.7203	16.861	17.002	16.6298	16.7218	6	5.81844	6.21996	6.25343	6.23062	5.92328	6.33066	6
AT1G03687	DTW domain-containing protein	F4I2G3;F4I2G4	AT1G03687	NaN		NaN	NaN	NaN	NaN	NaN	NaN				+	3.09357	0.231461	n.d.	0	NaN	NaN	NaN	NaN	NaN	NaN	0	3.5914	3.21937	3.4486	2.8997	2.82452	2.96777	6
AT1G03700	Uncharacterized protein family (UPF0497)	Q9LR57	AT1G03700	NaN		NaN	NaN	NaN	NaN	NaN	NaN	metabolic process	GO:0008152		+	2.92602	0	n.d.	0	NaN	NaN	NaN	NaN	NaN	NaN	0	2.92602	NaN	NaN	NaN	NaN	NaN	1
AT1G03710	Cystatin/monellin superfamily protein	Q58G57	AT1G03710	23.434	+	3	3	3	20.3	12.5277	0.0472002			B	+	5.05306	0.055768	0.429797	5	12.5183	12.4702	12.7024	12.6202	12.4908	12.5372	6	5.04208	5.15361	5.17046	5.05002	4.95154	5.0561	6
AT1G03720	Cysteine proteinases superfamily protein	A0A1P8ASQ4;Q9LR55	AT1G03720	NaN		NaN	NaN	NaN	NaN	NaN	NaN				+	1.79516	0.597789	n.d.	0	NaN	NaN	NaN	NaN	NaN	NaN	0	2.62703	2.46232	1.86661	0.983806	1.72371	1.26675	6
AT1G03730	pyrroline-5-carboxylate reductase	Q1ECK0	AT1G03730	NaN		NaN	NaN	NaN	NaN	NaN	NaN				+	2.64416	0.379117	n.d.	0	NaN	NaN	NaN	NaN	NaN	NaN	0	3.17352	2.96337	3.0485	1.93911	2.29027	2.32494	6
AT1G03740	Protein kinase superfamily protein	F4I2H1;Q9LR53	AT1G03740	79.463	+	5	3	2	7.6	15.5142	0.127111			B	+	3.58588	0.202261	-0.389981	5	15.3625	15.5116	15.6465	15.6361	15.5168	15.3141	6	4.17385	4.07793	3.63406	3.35083	3.41642	3.53771	6
AT1G03750	switch 2	F4I2H2	SWI2	NaN		NaN	NaN	NaN	NaN	NaN	NaN	cellular metabolic process;cellular nitrogen compound metabolic process;cellular process;DNA metabolic process;DNA repair;macromolecule metabolic process;metabolic process;nitrogen compound metabolic process;nucleobase-containing compound metabolic process;primary metabolic process;response to DNA damage stimulus;response to stimulus;response to stress	GO:0006139;GO:0006259;GO:0006281;GO:0006807;GO:0006950;GO:0006974;GO:0008152;GO:0009987;GO:0034641;GO:0043170;GO:0044237;GO:0044238;GO:0050896		+	2.57557	0.0608087	n.d.	0	NaN	NaN	NaN	NaN	NaN	NaN	0	2.55272	2.47802	2.59843	2.54699	2.71795	2.66861	6
AT1G03760	Prefoldin chaperone subunit family protein	Q8GWP1	AT1G03760	44.055	+	6	6	6	17.6	14.4791	0.137708	biological regulation	GO:0065007	A	+	3.73947	0.214729	0.921696	5	14.7647	14.6642	14.5122	14.446	14.3402	14.3426	6	4.39518	3.95099	3.86635	3.49447	3.52154	3.6126	6
AT1G03770	RING 1B	A0A1P8AWT6;A0A1P8AWX4;F4I2H4;F4I2H5;Q0WX00	RING1B	NaN		NaN	NaN	NaN	NaN	NaN	NaN	biological regulation;biosynthetic process;cellular component organization;cellular metabolic process;cellular nitrogen compound metabolic process;cellular process;chromatin modification;chromatin organization;chromosome organization;developmental process;macromolecule metabolic process;macromolecule modification;metabolic process;nitrogen compound metabolic process;nucleobase-containing compound…	GO:0006139;GO:0006325;GO:0006464;GO:0006807;GO:0006996;GO:0008152;GO:0009058;GO:0009987;GO:0016043;GO:0016070;GO:0016568;GO:0019538;GO:0032502;GO:0034641;GO:0043170;GO:0043412;GO:0044237;GO:0044238;GO:0051276;GO:0065007;GO:0070647		+	3.37613	0.118456	n.d.	0	NaN	NaN	NaN	NaN	NaN	NaN	0	3.44553	3.15017	3.41934	3.20862	4.04543	3.33293	6
AT1G03780	targeting protein for XKLP2	F4I2H7	TPX2	NaN		NaN	NaN	NaN	NaN	NaN	NaN	cell division;cellular component organization;cellular process;mitosis;nuclear division;organelle fission;organelle organization	GO:0000280;GO:0006996;GO:0007067;GO:0009987;GO:0016043;GO:0048285;GO:0051301		+	3.78711	0.0979925	n.d.	0	NaN	NaN	NaN	NaN	NaN	NaN	0	3.87272	4.24616	3.97595	3.69024	3.68799	3.70149	6
AT1G03790	Zinc finger C-x8-C-x5-C-x3-H type family protein	Q9ZWA1	SOM	NaN		NaN	NaN	NaN	NaN	NaN	NaN	biological regulation;biosynthetic process;cellular metabolic process;cellular nitrogen compound metabolic process;cellular process;macromolecule metabolic process;metabolic process;nitrogen compound metabolic process;nucleobase-containing compound metabolic process;primary metabolic process;RNA metabolic process	GO:0006139;GO:0006807;GO:0008152;GO:0009058;GO:0009987;GO:0016070;GO:0034641;GO:0043170;GO:0044237;GO:0044238;GO:0065007		+	2.75132	0.00444126	n.d.	0	NaN	NaN	NaN	NaN	NaN	NaN	0	NaN	NaN	NaN	NaN	2.75576	2.74688	2
AT1G03810	Nucleic acid-binding%2C OB-fold-like protein	Q9ZWA3	AT1G03810	NaN		NaN	NaN	NaN	NaN	NaN	NaN				+	2.29097	0.593713	n.d.	0	NaN	NaN	NaN	NaN	NaN	NaN	0	NaN	1.69726	2.88468	NaN	NaN	NaN	2
AT1G03820	E6-like protein	Q9ZWA4	AT1G03820	NaN		NaN	NaN	NaN	NaN	NaN	NaN				+	1.70359	0.482167	n.d.	0	NaN	NaN	NaN	NaN	NaN	NaN	0	1.25024	1.1926	1.44217	1.965	2.78856	4.46307	6
AT1G03830	guanylate-binding family protein	F4I2I5;Q9ZWA5	AT1G03830	112.5	+	13	13	13	14.9	15.5748	0.267313			A	+	3.00036	0.341176	0.922512	5	15.971	15.7132	15.6822	15.4674	15.1125	15.1645	6	3.58332	3.32684	3.41229	2.67388	2.66634	2.65202	6
AT1G03850	Glutaredoxin family protein	A0A1P8AQF1;Q84TF4	GRXS13	NaN		NaN	NaN	NaN	NaN	NaN	NaN	biological regulation;cellular homeostasis;cellular process;homeostatic process;multi-organism process;response to biotic stimulus;response to chemical stimulus;response to endogenous stimulus;response to oxidative stress;response to stimulus;response to stress	GO:0006950;GO:0006979;GO:0009607;GO:0009719;GO:0009987;GO:0019725;GO:0042221;GO:0042592;GO:0050896;GO:0051704;GO:0065007		+	3.29193	0.310998	n.d.	0	NaN	NaN	NaN	NaN	NaN	NaN	0	3.60293	4.14034	3.26522	3.29193	0.436885	NaN	5
AT1G03860	prohibitin 2	Q9ZNT7	PHB2	24.896	+	9	9	3	45.2	16.6369	0.187833			A	+	5.34659	0.317785	0.957102	5	16.8374	16.7978	16.8122	16.476	16.2547	16.2684	6	5.84095	5.71349	5.6228	5.07037	4.98969	5.06792	6
AT1G03870	FASCICLIN-like arabinoogalactan 9	Q9ZWA8	FLA9	NaN		NaN	NaN	NaN	NaN	NaN	NaN				+	4.92793	0.377917	n.d.	0	NaN	NaN	NaN	NaN	NaN	NaN	0	3.83907	4.88868	5.54389	4.96718	5.06781	3.4628	6
AT1G03900	non-intrinsic ABC protein 4	Q681Q7	ABCI18	29.795	+	9	9	9	45.6	14.5584	0.164095	cellular component organization;cellular membrane organization;cellular process;endocytosis;establishment of localization;membrane invagination;membrane organization;transmembrane transport;transport;vesicle-mediated transport	GO:0006810;GO:0006897;GO:0009987;GO:0010324;GO:0016043;GO:0016044;GO:0016192;GO:0051234;GO:0055085;GO:0061024	C	+	5.80361	0.240732	0.985683	5	14.409	14.3797	14.4217	14.6951	14.8673	14.7419	6	5.63644	5.57346	5.5523	5.97079	6.20024	6.1279	6
AT1G03905	P-loop containing nucleoside triphosphate hydrolases superfamily protein	A0A1P8AX17;Q3EDJ0	ABCI19	32.421	+	2	1	1	7.6	12.6245	0.127641	establishment of localization;transport	GO:0006810;GO:0051234	B	+	2.82547	0.630937	-0.473759	5	12.5684	12.5456	12.8036	12.4406	12.6807	12.8008	6	3.56599	3.62337	2.93525	2.71568	2.23105	2.15801	6
AT1G03910	cactus-binding carboxy-terminal%2C cactin	F4I2J8	AT1G03910	78.285	+	17	17	17	25.1	16.1771	0.085638	cellular metabolic process;cellular nitrogen compound metabolic process;cellular process;macromolecule metabolic process;metabolic process;mRNA metabolic process;mRNA processing;nitrogen compound metabolic process;nucleobase-containing compound metabolic process;primary metabolic process;RNA metabolic process;RNA processing;RNA splicing	GO:0006139;GO:0006396;GO:0006397;GO:0006807;GO:0008152;GO:0008380;GO:0009987;GO:0016070;GO:0016071;GO:0034641;GO:0043170;GO:0044237;GO:0044238	A	+	5.138	0.126361	0.847938	5	16.5221	16.3736	16.2319	16.0875	16.0954	16.1223	6	5.32353	5.20653	5.20717	5.06948	4.95445	4.86171	6
AT1G03920	Protein kinase family protein	A0A1P8AWP3;F4I2K0	AT1G03920	NaN		NaN	NaN	NaN	NaN	NaN	NaN				+	3.69485	0.301843	n.d.	0	NaN	NaN	NaN	NaN	NaN	NaN	0	1.90157	3.25631	3.7639	3.85999	4.72445	3.62581	6
AT1G03930	dual specificity kinase 1	Q9ZWB3	ADK1	NaN		NaN	NaN	NaN	NaN	NaN	NaN	biological regulation;cellular component organization;cellular membrane organization;cellular metabolic process;cellular process;endocytosis;establishment of localization;macromolecule metabolic process;macromolecule modification;membrane invagination;membrane organization;metabolic process;peptidyl-amino acid modification;phosphorus metabolic process;primary metabolic process;protein metabolic p…	GO:0006464;GO:0006468;GO:0006793;GO:0006810;GO:0006897;GO:0007165;GO:0008152;GO:0009987;GO:0010324;GO:0016043;GO:0016044;GO:0016192;GO:0018193;GO:0019538;GO:0043170;GO:0043412;GO:0044237;GO:0044238;GO:0050896;GO:0051234;GO:0061024;GO:0065007		+	4.12737	0.243499	n.d.	0	NaN	NaN	NaN	NaN	NaN	NaN	0	3.89744	3.80469	3.91197	4.34277	4.66425	4.38444	6
AT1G03940	HXXXD-type acyl-transferase family protein	Q9ZWB4	AT1G03940	NaN		NaN	NaN	NaN	NaN	NaN	NaN				+	3.4839	0	n.d.	0	NaN	NaN	NaN	NaN	NaN	NaN	0	NaN	NaN	NaN	NaN	NaN	3.4839	1
AT1G03950	vacuolar protein sorting-associated protein 2.3	Q941D5	VPS2.3	23.026	+	3	3	3	12.4	14.7628	0.217749	establishment of localization;protein transport;transport;vacuolar transport	GO:0006810;GO:0007034;GO:0015031;GO:0051234	B	+	4.20381	0.16	0.476215	5	14.3169	14.6998	14.8618	14.4202	15.0993	14.8258	6	3.6907	4.04538	4.1683	4.36539	4.23931	4.54152	6
AT1G03960	Calcium-binding EF hand family protein	A0A1P8AMC2;A0A1P8AMC5;A0A1P8AMG0;Q84JI6	AT1G03960	38.808	+	5	2	2	14	13.1599	0.153708			A	+	3.83326	0.24246	0.804109	5	13.5145	13.432	13.1783	12.683	13.1416	13.1246	6	4.26502	3.93343	4.01067	3.52459	3.73309	3.52575	6
AT1G03970	G-box binding factor 4	P42777	GBF4	30.586	+	4	4	4	16.7	14.3606	0.164551	biosynthetic process;cellular metabolic process;cellular nitrogen compound metabolic process;cellular process;macromolecule metabolic process;metabolic process;nitrogen compound metabolic process;nucleobase-containing compound metabolic process;primary metabolic process;RNA metabolic process	GO:0006139;GO:0006807;GO:0008152;GO:0009058;GO:0009987;GO:0016070;GO:0034641;GO:0043170;GO:0044237;GO:0044238	A	+	4.83488	0.0956533	0.468309	5	14.5918	14.5461	14.425	14.217	14.1334	14.2962	6	5.07668	4.78058	5.08058	4.71026	4.88918	4.76819	6
AT1G03980	phytochelatin synthase 2	A0A1P8AVJ0;A0A1P8AVN4;A0A2H1ZEA1;Q9ZWB7	PCS2	NaN		NaN	NaN	NaN	NaN	NaN	NaN	biosynthetic process;cellular metabolic process;cellular process;metabolic process;peptide metabolic process;response to chemical stimulus;response to stimulus;secondary metabolic process	GO:0006518;GO:0008152;GO:0009058;GO:0009987;GO:0019748;GO:0042221;GO:0044237;GO:0050896		+	0.376403	0.262831	n.d.	0	NaN	NaN	NaN	NaN	NaN	NaN	0	0.639234	0.113571	NaN	NaN	NaN	NaN	2
AT1G04000	hypothetical protein	Q9ZWC0	AT1G04000	16.853	+	1	1	1	10.5	10.994	0.314845			A	+	3.53098	0.310216	0.896313	5	11.5977	11.3089	11.2126	10.4077	10.7755	10.6792	6	4.36124	3.80679	3.48002	3.12137	3.58195	3.18636	6
AT1G04010	phospholipid sterol acyl transferase 1	Q4VCM1	PSAT1	71.687	+	5	5	5	8.4	14.3685	0.249888	aging;alcohol metabolic process;catabolic process;cellular lipid metabolic process;cellular metabolic process;cellular process;developmental process;lipid metabolic process;metabolic process;primary metabolic process;small molecule metabolic process	GO:0006066;GO:0006629;GO:0007568;GO:0008152;GO:0009056;GO:0009987;GO:0032502;GO:0044237;GO:0044238;GO:0044255;GO:0044281	A	+	2.81764	0.404364	0.88181	5	14.5207	14.912	14.5358	14.2163	14.036	13.9176	6	3.8936	3.79412	3.00264	2.63264	2.52894	2.29761	6
AT1G04020	breast cancer associated RING 1	A0A2H1ZEA6;F4I442	BARD1	NaN		NaN	NaN	NaN	NaN	NaN	NaN	cellular metabolic process;cellular nitrogen compound metabolic process;cellular process;DNA metabolic process;DNA repair;macromolecule metabolic process;metabolic process;nitrogen compound metabolic process;nucleobase-containing compound metabolic process;primary metabolic process;response to DNA damage stimulus;response to stimulus;response to stress	GO:0006139;GO:0006259;GO:0006281;GO:0006807;GO:0006950;GO:0006974;GO:0008152;GO:0009987;GO:0034641;GO:0043170;GO:0044237;GO:0044238;GO:0050896		+	2.20532	0.116553	n.d.	0	NaN	NaN	NaN	NaN	NaN	NaN	0	2.11696	2.63572	2.29368	1.90321	2.11684	2.34995	6
AT1G04030	eisosome protein	F4I444	AT1G04030	NaN		NaN	NaN	NaN	NaN	NaN	NaN				+	3.9844	0.0522362	n.d.	0	NaN	NaN	NaN	NaN	NaN	NaN	0	4.0368	4.03647	3.797	3.37003	4.00608	3.96272	6
AT1G04040	HAD superfamily%2C subfamily IIIB acid phosphatase	Q9ZWC4	AT1G04040	31.096	+	4	4	4	16.2	14.2671	0.679193			C	+	3.00632	0.486151	0.781219	5	13.1691	13.2331	13.8132	14.7211	15.0518	14.8409	6	2.54597	2.2214	3.01059	4.2079	3.51827	3.00204	6
AT1G04050	histone-lysine N-methyltransferase SUVR2-like protein	A0A1P8ANQ7;Q946J2	SUVR1	70.649	+	3	3	3	4.9	13.159	0.279069			A	+	2.44366	0.312352	0.711378	5	13.5211	13.3395	13.3994	12.9785	12.8076	12.8412	6	3.39551	3.22207	2.41456	1.96948	2.47276	2.29313	6
AT1G04070	translocase of outer membrane 22-I	O64497	TOM22-I	9.9395	+	2	2	2	20.2	10.2866	0.584141	cellular process;establishment of localization;protein targeting;protein transport;transmembrane transport;transport	GO:0006605;GO:0006810;GO:0009987;GO:0015031;GO:0051234;GO:0055085	A	+	4.01758	0.373441	0.708756	5	11.2789	11.0905	10.3698	9.92222	9.44581	10.2034	6	4.32482	4.45393	4.60003	3.41396	3.71034	3.70705	6
AT1G04080	Tetratricopeptide repeat (TPR)-like superfamily protein	A0A1P8ATH2;F4I448;F4I450;Q93ZR3	PRP39	85.241	+	19	19	19	27	17.1177	0.18273	cellular metabolic process;cellular nitrogen compound metabolic process;cellular process;macromolecule metabolic process;metabolic process;mRNA metabolic process;mRNA processing;nitrogen compound metabolic process;nucleobase-containing compound metabolic process;primary metabolic process;RNA metabolic process;RNA processing	GO:0006139;GO:0006396;GO:0006397;GO:0006807;GO:0008152;GO:0009987;GO:0016070;GO:0016071;GO:0034641;GO:0043170;GO:0044237;GO:0044238	A	+	5.78777	0.165116	0.914207	5	17.335	17.2733	17.2371	16.9983	16.7951	16.9079	6	6.1582	6.01691	5.91153	5.59764	5.64767	5.66402	6
AT1G04090	vacuolar sorting-associated protein (DUF946)	Q501D1	AT1G04090	64.196	+	1	1	1	1.7	12.4366	0.410067			C	+	1.54429	0.395675	0.340758	5	11.4759	11.7097	12.3228	12.8504	12.843	12.5504	6	0.894488	1.68584	1.59933	2.74468	1.48926	0.388088	6
AT1G04100	indoleacetic acid-induced protein 10	Q38828	IAA10	NaN		NaN	NaN	NaN	NaN	NaN	NaN	biological regulation;biosynthetic process;cellular metabolic process;cellular nitrogen compound metabolic process;cellular process;macromolecule metabolic process;metabolic process;nitrogen compound metabolic process;nucleobase-containing compound metabolic process;primary metabolic process;response to chemical stimulus;response to endogenous stimulus;response to stimulus;RNA metabolic process;s…	GO:0006139;GO:0006807;GO:0007165;GO:0008152;GO:0009058;GO:0009719;GO:0009987;GO:0016070;GO:0034641;GO:0042221;GO:0043170;GO:0044237;GO:0044238;GO:0050896;GO:0065007		+	2.83158	0.422826	n.d.	0	NaN	NaN	NaN	NaN	NaN	NaN	0	2.71087	3.33062	3.17819	2.9523	1.93339	2.10538	6
AT1G04110	Subtilase family protein	O64495	SDD1	83.775	+	10	10	10	14.2	15.2233	0.109643	anatomical structure morphogenesis;biological regulation;developmental process	GO:0009653;GO:0032502;GO:0065007	B	+	0.816061	0.109652	n.d.	4	15.1717	15.3855	15.5465	15.275	15.1219	15.1055	6	0.895691	0.816061	0.706409	NaN	0.518025	1.18693	5
AT1G04120	multidrug resistance-associated protein 5	A0A1P8AT08;F4I454;Q7GB25	ABCC5	NaN		NaN	NaN	NaN	NaN	NaN	NaN	biological regulation;cellular homeostasis;cellular ion homeostasis;cellular process;homeostatic process;response to abiotic stimulus;response to osmotic stress;response to stimulus;response to stress	GO:0006873;GO:0006950;GO:0006970;GO:0009628;GO:0009987;GO:0019725;GO:0042592;GO:0050896;GO:0065007		+	5.4285	0.339068	n.d.	0	NaN	NaN	NaN	NaN	NaN	NaN	0	5.06543	5.26173	5.08415	5.76228	5.59526	5.79717	6
AT1G04130	Tetratricopeptide repeat (TPR)-like superfamily protein	F4I456;Q940R2	TPR2	40.51	+	10	10	10	32.5	15.8149	0.156705			A	+	3.63879	0.0483624	-0.13032	5	16.2655	16.0092	15.8844	15.5554	15.7453	15.6958	6	3.66335	3.64187	3.46474	3.56663	3.63572	3.99116	6
AT1G04140	Transducin family protein / WD-40 repeat family protein	F4I458;Q94C94	AT1G04140	NaN		NaN	NaN	NaN	NaN	NaN	NaN	autophagy;catabolic process;cellular metabolic process;cellular process;metabolic process	GO:0006914;GO:0008152;GO:0009056;GO:0009987;GO:0044237		+	5.18767	0.0468371	n.d.	0	NaN	NaN	NaN	NaN	NaN	NaN	0	5.14519	5.13647	5.19502	5.18032	5.29629	5.29707	6
AT1G04150	C2 calcium/lipid-binding plant phosphoribosyltransferase family protein	O64492	AT1G04150	NaN		NaN	NaN	NaN	NaN	NaN	NaN				+	0.778255	0.389136	n.d.	0	NaN	NaN	NaN	NaN	NaN	NaN	0	0.778255	1.34774	1.79278	0.602343	0.389118	NaN	5
AT1G04160	myosin XI B	A0A1P8ARX4;F4I460	XIB	NaN		NaN	NaN	NaN	NaN	NaN	NaN	cellular component movement;cellular process;metabolic process	GO:0006928;GO:0008152;GO:0009987		+	2.75222	0.237321	n.d.	0	NaN	NaN	NaN	NaN	NaN	NaN	0	2.20184	2.53982	2.59321	2.91122	3.36845	3.01446	6
AT1G04170	eukaryotic translation initiation factor 2 gamma subunit	O64490	EIF2 GAMMA	NaN		NaN	NaN	NaN	NaN	NaN	NaN				+	5.5435	0.111127	n.d.	0	NaN	NaN	NaN	NaN	NaN	NaN	0	5.48874	5.59825	5.72737	5.32778	5.39218	5.61443	6
AT1G04190	Tetratricopeptide repeat (TPR)-like superfamily protein	Q8RXN1	TPR3	37.18	+	13	13	13	39	17.4608	0.136337			A	+	4.52373	0.120777	0.568739	5	17.8794	17.6287	17.5384	17.3833	17.3561	17.2762	6	4.59096	4.62998	4.7839	4.38843	4.37332	4.4565	6
AT1G04200	dyggve-melchior-clausen syndrome protein	A0A1P8ATW4;A0A1P8ATY2;Q8RWV1	AT1G04200	82.642	+	7	7	7	10.1	14.1488	0.0872478			C	+	4.47218	0.207451	-0.409604	5	14.1702	14.0468	13.9723	14.2213	14.293	14.1275	6	4.81071	4.58715	4.65797	4.35722	4.24307	4.01037	6
AT1G04210	Leucine-rich repeat protein kinase family protein	O64486	AT1G04210	NaN		NaN	NaN	NaN	NaN	NaN	NaN				+	4.6052	0.0562899	n.d.	0	NaN	NaN	NaN	NaN	NaN	NaN	0	4.67177	4.561	4.6494	4.4521	4.69396	4.55919	6
AT1G04220	3-ketoacyl-CoA synthase 2	Q5XEP9	KCS2	59.527	+	6	5	3	12.7	14.1895	0.557626	biosynthetic process;cellular aromatic compound metabolic process;cellular ketone metabolic process;cellular lipid metabolic process;cellular metabolic process;cellular process;lipid metabolic process;metabolic process;organic acid metabolic process;primary metabolic process;response to abiotic stimulus;response to osmotic stress;response to stimulus;response to stress;secondary metabolic process…	GO:0006082;GO:0006629;GO:0006725;GO:0006950;GO:0006970;GO:0008152;GO:0009058;GO:0009628;GO:0009987;GO:0019748;GO:0042180;GO:0044237;GO:0044238;GO:0044255;GO:0044281;GO:0050896	C	+	4.31044	0.680028	0.932482	5	13.4704	13.7318	13.8748	14.5041	14.8471	14.9244	6	3.79647	3.49488	3.76594	4.82441	5.95923	6.91274	6
AT1G04230	rRNA-processing EFG1-like protein (DUF2361)	A0A1P8ANS3;Q94K10	AT1G04230	NaN		NaN	NaN	NaN	NaN	NaN	NaN				+	3.89307	0.0680676	n.d.	0	NaN	NaN	NaN	NaN	NaN	NaN	0	4.1345	3.90101	4.01707	3.54299	3.88093	3.88513	6
AT1G04240	AUX/IAA transcriptional regulator family protein	A0A1P8AT43;Q38822	SHY2	NaN		NaN	NaN	NaN	NaN	NaN	NaN	biological regulation;biosynthetic process;cellular metabolic process;cellular nitrogen compound metabolic process;cellular process;macromolecule metabolic process;metabolic process;nitrogen compound metabolic process;nucleobase-containing compound metabolic process;primary metabolic process;response to chemical stimulus;response to endogenous stimulus;response to stimulus;RNA metabolic process;s…	GO:0006139;GO:0006807;GO:0007165;GO:0008152;GO:0009058;GO:0009719;GO:0009987;GO:0016070;GO:0034641;GO:0042221;GO:0043170;GO:0044237;GO:0044238;GO:0050896;GO:0065007		+	4.63442	0.239456	n.d.	0	NaN	NaN	NaN	NaN	NaN	NaN	0	4.46937	4.46513	4.79947	3.99028	4.94404	5.09681	6
AT1G04250	AUX/IAA transcriptional regulator family protein	P93830	AXR3	NaN		NaN	NaN	NaN	NaN	NaN	NaN	biological regulation;biosynthetic process;cellular metabolic process;cellular nitrogen compound metabolic process;cellular process;macromolecule metabolic process;metabolic process;nitrogen compound metabolic process;nucleobase-containing compound metabolic process;primary metabolic process;response to chemical stimulus;response to endogenous stimulus;response to stimulus;RNA metabolic process;s…	GO:0006139;GO:0006807;GO:0007165;GO:0008152;GO:0009058;GO:0009719;GO:0009987;GO:0016070;GO:0034641;GO:0042221;GO:0043170;GO:0044237;GO:0044238;GO:0050896;GO:0065007		+	2.83459	1.55737	n.d.	0	NaN	NaN	NaN	NaN	NaN	NaN	0	1.4633	NaN	1.27722	2.83459	4.6041	5.18248	5
AT1G04260	CAMV movement protein interacting protein 7	P93829	MPI7	19.325	+	1	1	1	6	12.8283	0.173963	cellular process;establishment of localization;interspecies interaction between organisms;locomotion;multi-organism process;transport;vesicle-mediated transport	GO:0006810;GO:0009987;GO:0016192;GO:0040011;GO:0044419;GO:0051234;GO:0051704	B	+	3.5618	0.159265	0.10453	5	12.7465	12.9487	12.9101	13.1316	12.4719	12.6007	6	4.05551	4.02055	3.65228	3.36296	3.47133	3.44212	6
AT1G04270	cytosolic ribosomal protein S15	F4I472;Q08112	RPS15	NaN		NaN	NaN	NaN	NaN	NaN	NaN	biosynthetic process;cellular component assembly;cellular component organization;cellular macromolecular complex assembly;cellular metabolic process;cellular process;macromolecular complex assembly;macromolecule metabolic process;metabolic process;primary metabolic process;protein metabolic process;ribonucleoprotein complex assembly;translation	GO:0006412;GO:0008152;GO:0009058;GO:0009987;GO:0016043;GO:0019538;GO:0022607;GO:0022618;GO:0034622;GO:0043170;GO:0044237;GO:0044238;GO:0065003		+	8.45944	0.114316	n.d.	0	NaN	NaN	NaN	NaN	NaN	NaN	0	8.60229	8.37951	8.53937	8.17944	8.34047	8.5691	6
AT1G04280	P-loop containing nucleoside triphosphate hydrolases superfamily protein	Q0WUY1;Q7GB61	AT1G04280	54.511	+	6	6	6	14.2	13.8075	0.180229			A	+	3.74562	0.124182	0.359209	5	14.0695	13.906	13.8649	13.2234	13.7501	13.5071	6	3.91712	3.82249	3.80558	3.68567	2.73102	2.56708	6
AT1G04290	Thioesterase superfamily protein	A0A1P8APX5;P93828	AT1G04290	13.835	+	4	4	4	22	15.6187	0.663492			C	+	5.16596	0.224279	0.586403	5	14.7055	14.9864	15.0114	16.3134	16.4683	16.2261	6	4.1526	5.11152	5.2204	6.34523	5.29796	4.8494	6
AT1G04300	TRAF-like superfamily protein	A0A1P8AR94;A0A1P8ARC9;A8MQL1;A8MR11;F4I476	AT1G04300	NaN		NaN	NaN	NaN	NaN	NaN	NaN	biological regulation;catabolic process;cellular metabolic process;cellular process;macromolecule metabolic process;macromolecule modification;metabolic process;primary metabolic process;protein metabolic process;protein modification by small protein conjugation or removal;protein modification process;proteolysis;proteolysis involved in cellular protein catabolic process	GO:0006464;GO:0006508;GO:0008152;GO:0009056;GO:0009987;GO:0019538;GO:0043170;GO:0043412;GO:0044237;GO:0044238;GO:0051603;GO:0065007;GO:0070647		+	5.23359	0.128675	n.d.	0	NaN	NaN	NaN	NaN	NaN	NaN	0	5.31195	5.15522	5.12925	5.0552	5.66993	5.3866	6
AT1G04310	ethylene response sensor 2	P93825	ERS2	72.192	+	2	2	2	3.4	12.912	0.186621	biological regulation;cellular metabolic process;cellular process;macromolecule metabolic process;macromolecule modification;metabolic process;peptidyl-amino acid modification;phosphorus metabolic process;primary metabolic process;protein metabolic process;protein modification process;protein phosphorylation;response to chemical stimulus;response to endogenous stimulus;response to stimulus;signal…	GO:0006464;GO:0006468;GO:0006793;GO:0007165;GO:0008152;GO:0009719;GO:0009987;GO:0018193;GO:0019538;GO:0042221;GO:0043170;GO:0043412;GO:0044237;GO:0044238;GO:0050896;GO:0065007	B	+	4.22097	0.29723	0.0383512	5	12.7124	12.8986	13.1913	12.645	13.0857	12.9254	6	4.06905	4.01363	3.83384	4.37289	4.91708	5.53581	6
AT1G04330	hypothetical protein	O22691	AT1G04330	NaN		NaN	NaN	NaN	NaN	NaN	NaN				+	0.509255	0	n.d.	0	NaN	NaN	NaN	NaN	NaN	NaN	0	NaN	NaN	NaN	NaN	NaN	0.509255	1
AT1G04340	HR-like lesion-inducing protein-like protein	O22690	AT1G04340	NaN		NaN	NaN	NaN	NaN	NaN	NaN				+	4.97992	0.025419	n.d.	0	NaN	NaN	NaN	NaN	NaN	NaN	0	4.96334	4.97696	5.01891	5.16863	4.94566	4.98288	6
AT1G04350	2-oxoglutarate (2OG) and Fe(II)-dependent oxygenase superfamily protein	P93824	AT1G04350	NaN		NaN	NaN	NaN	NaN	NaN	NaN				+	3.22774	0.340844	n.d.	0	NaN	NaN	NaN	NaN	NaN	NaN	0	2.83421	3.28407	2.77078	3.17142	3.51589	4.44848	6
AT1G04360	RING/U-box superfamily protein	P93823	AT1G04360	NaN		NaN	NaN	NaN	NaN	NaN	NaN	cellular metabolic process;cellular process;macromolecule metabolic process;macromolecule modification;metabolic process;primary metabolic process;protein metabolic process;protein modification by small protein conjugation or removal;protein modification process	GO:0006464;GO:0008152;GO:0009987;GO:0019538;GO:0043170;GO:0043412;GO:0044237;GO:0044238;GO:0070647		+	1.4087	0.00256902	n.d.	0	NaN	NaN	NaN	NaN	NaN	NaN	0	1.41126	1.40613	NaN	NaN	NaN	NaN	2
AT1G04390	BTB/POZ domain-containing protein	P93820	AT1G04390	NaN		NaN	NaN	NaN	NaN	NaN	NaN	cellular metabolic process;cellular process;macromolecule metabolic process;macromolecule modification;metabolic process;primary metabolic process;protein metabolic process;protein modification by small protein conjugation or removal;protein modification process	GO:0006464;GO:0008152;GO:0009987;GO:0019538;GO:0043170;GO:0043412;GO:0044237;GO:0044238;GO:0070647		+	2.55358	0.197881	n.d.	0	NaN	NaN	NaN	NaN	NaN	NaN	0	3.15266	2.82762	2.69549	2.40219	2.41168	2.30922	6
AT1G04400	cryptochrome 2	Q96524	CRY2	69.456	+	3	3	3	7.4	12.1293	0.0381742	biological regulation;cellular component organization;cellular homeostasis;cellular ion homeostasis;cellular metabolic process;cellular nitrogen compound metabolic process;cellular process;chromatin modification;chromatin organization;chromosome organization;DNA metabolic process;DNA repair;homeostatic process;macromolecule metabolic process;macromolecule modification;metabolic process;nitrogen c…	GO:0006139;GO:0006259;GO:0006281;GO:0006325;GO:0006464;GO:0006807;GO:0006873;GO:0006950;GO:0006974;GO:0006996;GO:0007165;GO:0008152;GO:0009628;GO:0009987;GO:0010118;GO:0016043;GO:0016568;GO:0019538;GO:0019725;GO:0034641;GO:0042221;GO:0042592;GO:0043170;GO:0043412;GO:0044237;GO:0044238;GO:0048511;GO:0050896;GO:0051276;GO:0065007	C	+	6.27347	0.166296	0.331423	5	12.1138	12.1514	11.905	12.2522	12.075	12.1448	6	6.62301	6.49389	6.08602	6.15752	6.12832	6.38942	6
AT1G04410	Lactate/malate dehydrogenase family protein	P93819	c-NAD-MDH1	35.571	+	19	19	8	52.4	18.7956	0.137962	carbohydrate metabolic process;catabolic process;cellular ketone metabolic process;cellular metabolic process;cellular process;cofactor metabolic process;metabolic process;organic acid metabolic process;primary metabolic process;response to abiotic stimulus;response to chemical stimulus;response to endogenous stimulus;response to osmotic stress;response to stimulus;response to stress;small molecu…	GO:0005975;GO:0006082;GO:0006950;GO:0006970;GO:0008152;GO:0009056;GO:0009628;GO:0009719;GO:0009987;GO:0042180;GO:0042221;GO:0044237;GO:0044238;GO:0044281;GO:0050896;GO:0051186	C	+	7.52468	0.293959	0.81156	5	18.5151	18.7151	18.6534	18.9293	18.9586	18.8761	6	7.18912	7.16822	7.38624	7.66312	7.77704	8.01558	6
AT1G04420	NAD(P)-linked oxidoreductase superfamily protein	Q8VZ23	AT1G04420	46.427	+	5	5	5	14.1	14.6465	0.136843			B	+	4.40148	0.0903325	0.56578	5	14.3252	14.4852	14.7589	14.839	14.6484	14.6446	6	4.11628	4.37499	4.49509	4.42798	4.07831	4.48854	6
AT1G04430	S-adenosyl-L-methionine-dependent methyltransferases superfamily protein	Q940J9	AT1G04430	70.507	+	22	13	13	37.7	16.5247	0.188541	cellular metabolic process;cellular process;metabolic process;one-carbon metabolic process;small molecule metabolic process	GO:0006730;GO:0008152;GO:0009987;GO:0044237;GO:0044281	C	+	5.61758	0.151505	-0.389791	5	16.3277	16.3446	16.3942	16.8446	17.015	16.6552	6	5.58921	5.64595	5.71624	5.82194	5.17688	4.95312	6
AT1G04440	casein kinase like 13	Q5XF24	CKL13	53.204	+	6	4	4	15	12.51	0.182776	biological regulation;cellular component organization;cellular membrane organization;cellular metabolic process;cellular process;endocytosis;establishment of localization;macromolecule metabolic process;macromolecule modification;membrane invagination;membrane organization;metabolic process;peptidyl-amino acid modification;phosphorus metabolic process;primary metabolic process;protein metabolic p…	GO:0006464;GO:0006468;GO:0006793;GO:0006810;GO:0006897;GO:0007165;GO:0008152;GO:0009987;GO:0010324;GO:0016043;GO:0016044;GO:0016192;GO:0018193;GO:0019538;GO:0043170;GO:0043412;GO:0044237;GO:0044238;GO:0050896;GO:0051234;GO:0061024;GO:0065007	C	+	5.08734	0.0822575	0.735149	5	12.4276	12.2741	12.3684	12.5925	12.7573	12.734	6	5.06639	5.10829	5.00152	5.00864	5.31457	5.38749	6
AT1G04450	ROP-interactive CRIB motif-containing protein 3	F4I5N6	RIC3	NaN		NaN	NaN	NaN	NaN	NaN	NaN	anatomical structure morphogenesis;biological regulation;cell growth;cell morphogenesis;cellular component morphogenesis;cellular component organization;cellular homeostasis;cellular ion homeostasis;cellular process;developmental process;establishment of localization;growth;homeostatic process;regulation of organelle organization;regulation of transport	GO:0000902;GO:0006873;GO:0009653;GO:0009987;GO:0016043;GO:0016049;GO:0019725;GO:0032502;GO:0032989;GO:0033043;GO:0040007;GO:0042592;GO:0051049;GO:0051234;GO:0065007		+	3.90533	0.737472	n.d.	0	NaN	NaN	NaN	NaN	NaN	NaN	0	NaN	NaN	1.59328	4.67952	4.60608	3.20458	4
AT1G04470	hypothetical protein (DUF810)	P93812	AT1G04470	NaN		NaN	NaN	NaN	NaN	NaN	NaN				+	5.78455	1.07037	n.d.	0	NaN	NaN	NaN	NaN	NaN	NaN	0	NaN	NaN	1.87704	5.07073	7.21148	6.49837	4
AT1G04480	Ribosomal protein L14p/L23e family protein	P49690	AT1G04480;AT2G33370;emb2171	NaN		NaN	NaN	NaN	NaN	NaN	NaN	biosynthetic process;cellular metabolic process;cellular process;macromolecule metabolic process;metabolic process;primary metabolic process;protein metabolic process;translation	GO:0006412;GO:0008152;GO:0009058;GO:0009987;GO:0019538;GO:0043170;GO:0044237;GO:0044238		+	7.14876	0.140304	n.d.	0	NaN	NaN	NaN	NaN	NaN	NaN	0	7.38073	7.10601	7.35634	6.95384	7.06307	7.19151	6
AT1G04490	hypothetical protein (DUF3527)	A0A1P8ARL2;Q67XK9	AT1G04490	NaN		NaN	NaN	NaN	NaN	NaN	NaN				+	0.906283	0.21454	n.d.	0	NaN	NaN	NaN	NaN	NaN	NaN	0	NaN	NaN	NaN	0.906283	1.22486	0.691742	3
AT1G04500	CCT motif family protein	A0A1P8ATF4;A0A1P8ATH6;Q1PFY7	AT1G04500	NaN		NaN	NaN	NaN	NaN	NaN	NaN				+	1.54118	1.22774	n.d.	0	NaN	NaN	NaN	NaN	NaN	NaN	0	0.0995698	0.650355	0.527298	3.72717	3.16488	2.432	6
AT1G04510	MOS4-associated complex 3A	F4I5P3;Q94BR4	MAC3A	56.881	+	18	16	16	35.9	17.747	0.14404	cellular component assembly;cellular component organization;cellular macromolecular complex assembly;cellular metabolic process;cellular nitrogen compound metabolic process;cellular process;DNA metabolic process;DNA repair;immune system process;macromolecular complex assembly;macromolecule metabolic process;macromolecule modification;metabolic process;multi-organism process;nitrogen compound meta…	GO:0002376;GO:0006139;GO:0006259;GO:0006281;GO:0006464;GO:0006807;GO:0006950;GO:0006974;GO:0008152;GO:0009607;GO:0009987;GO:0016043;GO:0019538;GO:0022607;GO:0022618;GO:0034622;GO:0034641;GO:0042221;GO:0043170;GO:0043412;GO:0044237;GO:0044238;GO:0050896;GO:0051704;GO:0065003;GO:0070647	A	+	4.95577	0.153709	0.694478	5	17.9742	17.832	17.8038	17.6902	17.4656	17.5439	6	5.06314	5.16858	5.03967	4.6435	4.75572	4.87186	6
AT1G04520	plasmodesmata-located protein 2	Q6NM73	PDLP2	32.764	+	3	3	3	10.4	14.3442	0.242348	cellular process;establishment of localization;interspecies interaction between organisms;locomotion;multi-organism process;transport	GO:0006810;GO:0009987;GO:0040011;GO:0044419;GO:0051234;GO:0051704	A	+	3.64718	0.146224	0.490772	5	15.1447	14.7628	14.4614	14.227	14.1427	14.0611	6	3.86088	3.4583	3.70002	3.59435	3.75075	3.28005	6
AT1G04530	Tetratricopeptide repeat (TPR)-like superfamily protein	Q8VZ31	TPR4	34.553	+	14	14	14	52.9	16.4053	0.153625			B	+	5.49115	0.148619	0.657938	5	16.2695	16.5411	16.7586	16.819	16.2372	16.2661	6	5.58592	5.48479	5.69363	5.49752	4.94501	5.12469	6
AT1G04540	Calcium-dependent lipid-binding (CaLB domain) family protein	F4I5P7	AT1G04540	NaN		NaN	NaN	NaN	NaN	NaN	NaN				+	6.42632	1.31182	n.d.	0	NaN	NaN	NaN	NaN	NaN	NaN	0	NaN	NaN	2.40547	5.51488	8.13853	7.33775	4
AT1G04550	AUX/IAA transcriptional regulator family protein	F4I5P9;Q38830	IAA12	NaN		NaN	NaN	NaN	NaN	NaN	NaN	anatomical structure development;biological regulation;biosynthetic process;cellular metabolic process;cellular nitrogen compound metabolic process;cellular process;developmental process;macromolecule metabolic process;metabolic process;nitrogen compound metabolic process;nucleobase-containing compound metabolic process;primary metabolic process;response to chemical stimulus;response to endogenou…	GO:0006139;GO:0006807;GO:0007165;GO:0008152;GO:0009058;GO:0009719;GO:0009987;GO:0016070;GO:0032502;GO:0034641;GO:0042221;GO:0043170;GO:0044237;GO:0044238;GO:0048856;GO:0050896;GO:0065007		+	4.2784	0.0844519	n.d.	0	NaN	NaN	NaN	NaN	NaN	NaN	0	4.59762	4.24098	4.63481	4.24623	4.14691	4.31056	6
AT1G04555	transmembrane protein	Q1G3F4	AT1G04555	NaN		NaN	NaN	NaN	NaN	NaN	NaN				+	3.48462	0.312854	n.d.	0	NaN	NaN	NaN	NaN	NaN	NaN	0	3.22344	3.46297	3.1201	3.50627	4.07905	3.96133	6
AT1G04560	AWPM-19-like family protein	O23029	AT1G04560	NaN		NaN	NaN	NaN	NaN	NaN	NaN				+	0.211046	0	n.d.	0	NaN	NaN	NaN	NaN	NaN	NaN	0	0.211046	NaN	NaN	NaN	NaN	NaN	1
AT1G04570	Major facilitator superfamily protein	A0A1P8APB4;F4I5Q2	AT1G04570	NaN		NaN	NaN	NaN	NaN	NaN	NaN	establishment of localization;transport	GO:0006810;GO:0051234		+	1.51868	0.677299	n.d.	0	NaN	NaN	NaN	NaN	NaN	NaN	0	0.901541	0.871764	0.754914	2.26211	2.13581	2.22636	6
AT1G04580	aldehyde oxidase 4	Q7G191	AO4	147.3	+	14	14	13	12	15.1803	1.04444	biological regulation;biosynthetic process;carbohydrate metabolic process;cellular ketone metabolic process;cellular lipid metabolic process;cellular metabolic process;cellular process;hormone metabolic process;lipid metabolic process;metabolic process;organic acid metabolic process;primary metabolic process;secondary metabolic process;small molecule metabolic process;sulfur compound metabolic pr…	GO:0005975;GO:0006082;GO:0006629;GO:0006790;GO:0008152;GO:0009058;GO:0009987;GO:0019748;GO:0042180;GO:0042445;GO:0044237;GO:0044238;GO:0044255;GO:0044281;GO:0065007	C	+	2.3445	0.392508	0.300345	5	14.127	14.1447	14.1888	16.235	16.2739	16.1718	6	1.24942	2.50611	2.53528	3.70972	1.75026	2.18289	6
AT1G04590	PPR containing-like protein	F4I5Q5;Q9C5I2	AT1G04590	NaN		NaN	NaN	NaN	NaN	NaN	NaN				+	4.37555	0.0794654	n.d.	0	NaN	NaN	NaN	NaN	NaN	NaN	0	4.44064	4.38611	4.65462	4.27646	4.28171	4.36499	6
AT1G04600	myosin XI A	F4I5Q6	XIA	NaN		NaN	NaN	NaN	NaN	NaN	NaN	cellular component movement;cellular process;metabolic process	GO:0006928;GO:0008152;GO:0009987		+	1.81841	0.629224	n.d.	0	NaN	NaN	NaN	NaN	NaN	NaN	0	0.988238	1.4922	1.39014	2.89781	3.15746	2.14462	6
AT1G04610	YUCCA 3	O23024	YUC3	NaN		NaN	NaN	NaN	NaN	NaN	NaN	biological regulation;biosynthetic process;cellular metabolic process;cellular process;hormone metabolic process;metabolic process	GO:0008152;GO:0009058;GO:0009987;GO:0042445;GO:0044237;GO:0065007		+	1.23816	0.208379	n.d.	0	NaN	NaN	NaN	NaN	NaN	NaN	0	NaN	NaN	NaN	1.02978	1.23816	1.88119	3
AT1G04620	coenzyme F420 hydrogenase family / dehydrogenase%2C beta subunit family	Q8GS60	HCAR	51.661	+	11	11	11	26	15.2374	0.067296	cellular metabolic process;cellular process;cofactor metabolic process;heterocycle metabolic process;metabolic process;nitrogen compound metabolic process	GO:0006807;GO:0008152;GO:0009987;GO:0044237;GO:0046483;GO:0051186	A	+	3.75758	0.0763903	-0.0946173	5	15.1237	15.2484	15.3	14.8876	15.3094	15.2264	6	3.92002	3.73353	3.62885	3.76272	3.75244	4.11184	6
AT1G04630	GRIM-19 protein	Q8RWA7	MEE4	16.125	+	4	1	1	35.7	12.1025	0.516241	biosynthetic process;cellular metabolic compound salvage;cellular metabolic process;cellular process;developmental process;embryo development;metabolic process	GO:0008152;GO:0009058;GO:0009790;GO:0009987;GO:0032502;GO:0043094;GO:0044237	A	+	5.37812	0.134892	0.592021	5	12.9058	12.6626	12.2634	11.9415	11.6301	11.5024	6	5.40285	5.35338	5.60047	5.43746	5.16767	5.11376	6
AT1G04635	ribonuclease P family protein / Rpp14 family protein	Q6AWV1	EMB1687	NaN		NaN	NaN	NaN	NaN	NaN	NaN	cellular metabolic process;cellular nitrogen compound metabolic process;cellular process;macromolecule metabolic process;metabolic process;nitrogen compound metabolic process;nucleobase-containing compound metabolic process;primary metabolic process;RNA metabolic process;RNA processing;tRNA metabolic process;tRNA processing	GO:0006139;GO:0006396;GO:0006399;GO:0006807;GO:0008033;GO:0008152;GO:0009987;GO:0016070;GO:0034641;GO:0043170;GO:0044237;GO:0044238		+	2.52307	0.21695	n.d.	0	NaN	NaN	NaN	NaN	NaN	NaN	0	2.66951	2.41858	2.62756	1.99471	2.13798	2.81054	6
AT1G04640	lipoyltransferase 2	Q9SXP7	LIP2	26.421	+	9	9	9	43.8	14.6432	0.181911	biosynthetic process;cellular ketone metabolic process;cellular lipid metabolic process;cellular metabolic process;cellular process;cofactor metabolic process;heterocycle metabolic process;lipid metabolic process;macromolecule metabolic process;macromolecule modification;metabolic process;organic acid metabolic process;primary metabolic process;protein metabolic process;protein modification proce…	GO:0006082;GO:0006464;GO:0006629;GO:0006790;GO:0008152;GO:0009058;GO:0009987;GO:0019538;GO:0042180;GO:0043170;GO:0043412;GO:0044237;GO:0044238;GO:0044255;GO:0044281;GO:0046483;GO:0051186	C	+	3.17851	0.151477	-0.395035	5	14.3352	14.3885	14.6045	14.9364	14.7523	14.6818	6	3.22694	3.27456	3.59257	3.13007	2.64901	2.97161	6
AT1G04645	Plant self-incompatibility protein S1 family	O23020	AT1G04645	14.903	+	3	3	3	31.2	14.2524	0.42843			A	+	3.94011	0.939799	n.d.	4	15.1134	15.5561	14.463	14.0418	13.7399	13.908	6	4.87991	3.94011	NaN	0.944501	3.33209	5.01121	5
AT1G04650	holliday junction resolvase	A0A1P8AVU0;F4I5R5	AT1G04650	NaN		NaN	NaN	NaN	NaN	NaN	NaN				+	0.591857	0.306938	n.d.	0	NaN	NaN	NaN	NaN	NaN	NaN	0	1.44504	1.05656	0.607525	0.57619	0.341513	0.228326	6
AT1G04660	glycine-rich protein	O23018	AT1G04660	18.312	+	1	1	1	11.8	10.9539	0.192086			C	+	1.40636	0.652902	-0.124202	5	11.1975	10.9184	10.8133	10.9894	11.421	10.6317	6	0.433435	0.0591899	1.10772	1.705	1.8697	2.24882	6
AT1G04670	hypothetical protein	Q5Q0I9	AT1G04670	13.45	+	4	4	4	35.7	14.8339	1.73576			C	+	3.78013	1.07729	n.d.	4	13.4875	13.039	13.1572	16.6421	16.875	16.1802	6	NaN	1.77124	3.63443	6.62775	3.92583	NaN	4
AT1G04680	Pectin lyase-like superfamily protein	Q940Q1	AT1G04680	47.77	+	10	10	8	19.5	16.256	0.209818	carbohydrate metabolic process;catabolic process;cellular metabolic process;cellular process;macromolecule metabolic process;metabolic process;polysaccharide metabolic process;primary metabolic process	GO:0005975;GO:0005976;GO:0008152;GO:0009056;GO:0009987;GO:0043170;GO:0044237;GO:0044238	C	+	5.10966	0.235996	0.84372	5	16.0486	16.0436	16.0738	16.4381	17.3195	17.1774	6	4.74753	4.56907	5.05723	5.16209	5.3564	5.33491	6
AT1G04690	potassium channel beta subunit 1	O23016	KAB1	36.538	+	17	17	17	45.4	18.0382	0.0447369	establishment of localization;ion transport;transport	GO:0006810;GO:0006811;GO:0051234	A	+	6.08653	0.312029	-0.820967	5	18.1742	18.093	18.0677	17.9733	18.0035	18.0087	6	5.75105	5.71129	5.92296	6.2501	6.37511	6.56477	6
AT1G04700	PB1 domain-containing protein tyrosine kinase	A0A1P8AMW0;F4I5S1	AT1G04700	118.01	+	3	1	1	2.7	10.0707	0.881467			C	+	3.13298	1.34757	0.959663	5	9.03578	9.6153	9.34275	10.5262	11.6158	11.1999	6	0.680721	1.60321	2.22104	4.04492	5.02294	4.29836	6
AT1G04710	peroxisomal 3-ketoacyl-CoA thiolase 4	Q8LF48	PKT4	46.611	+	8	5	5	25.1	14.166	0.23181	biosynthetic process;cellular ketone metabolic process;cellular lipid metabolic process;cellular metabolic process;cellular process;lipid metabolic process;metabolic process;organic acid metabolic process;primary metabolic process;small molecule metabolic process	GO:0006082;GO:0006629;GO:0008152;GO:0009058;GO:0009987;GO:0042180;GO:0044237;GO:0044238;GO:0044255;GO:0044281	C	+	3.86814	0.150108	0.440274	5	13.7538	14.0348	13.9425	14.2972	14.4922	14.4061	6	3.59827	3.68956	3.98977	4.23429	3.77527	3.96101	6
AT1G04730	P-loop containing nucleoside triphosphate hydrolases superfamily protein	A0A1P8ASP2;F4I5S3	CTF18	107.02	+	2	2	2	3.7	12.2173	0.26444			A	+	1.77922	0.299989	0.83368	5	12.7306	12.666	12.3915	12.0431	11.8857	12.02	6	2.22863	2.65296	1.90825	1.11404	1.65019	1.62865	6
AT1G04750	vesicle-associated membrane protein 721	A0A1P8AS81;Q9ZTW3	VAMP721	NaN		NaN	NaN	NaN	NaN	NaN	NaN	cellular component assembly;cellular component organization;cellular membrane organization;cellular process;establishment of localization;exocytosis;membrane fusion;membrane organization;organelle fusion;organelle organization;protein targeting;protein transport;secretion;transport;vesicle organization;vesicle-mediated transport	GO:0006605;GO:0006810;GO:0006887;GO:0006996;GO:0009987;GO:0015031;GO:0016043;GO:0016044;GO:0016050;GO:0016192;GO:0022607;GO:0046903;GO:0048284;GO:0051234;GO:0061024;GO:0061025		+	6.37679	0.103961	n.d.	0	NaN	NaN	NaN	NaN	NaN	NaN	0	6.35583	6.2142	6.28799	6.39775	6.49591	6.58602	6
AT1G04760	vesicle-associated membrane protein 726	Q9MAS5	VAMP726	NaN		NaN	NaN	NaN	NaN	NaN	NaN	cellular component organization;cellular membrane organization;cellular process;establishment of localization;exocytosis;membrane fusion;membrane organization;organelle fusion;organelle organization;protein transport;secretion;transport;vesicle organization;vesicle-mediated transport	GO:0006810;GO:0006887;GO:0006996;GO:0009987;GO:0015031;GO:0016043;GO:0016044;GO:0016050;GO:0016192;GO:0046903;GO:0048284;GO:0051234;GO:0061024;GO:0061025		+	2.98103	0.54696	n.d.	0	NaN	NaN	NaN	NaN	NaN	NaN	0	2.46534	2.40281	3.12299	4.19356	3.84883	2.83908	6
AT1G04770	Tetratricopeptide repeat (TPR)-like superfamily protein	Q8L730	AT1G04770	NaN		NaN	NaN	NaN	NaN	NaN	NaN	cell communication;cellular component organization;cellular process;organelle organization;plastid organization;response to external stimulus;response to extracellular stimulus;response to starvation;response to stimulus;response to stress	GO:0006950;GO:0006996;GO:0007154;GO:0009605;GO:0009657;GO:0009987;GO:0009991;GO:0016043;GO:0042594;GO:0050896		+	3.66304	0.270927	n.d.	0	NaN	NaN	NaN	NaN	NaN	NaN	0	4.34429	3.79387	3.47793	2.62658	3.53221	4.01978	6
AT1G04778	hypothetical protein	A8MRV2	AT1G04778	NaN		NaN	NaN	NaN	NaN	NaN	NaN				+	1.18596	0.0824077	n.d.	0	NaN	NaN	NaN	NaN	NaN	NaN	0	NaN	NaN	NaN	NaN	1.10355	1.26836	2
AT1G04780	Ankyrin repeat family protein	Q8GXW8	AT1G04780	NaN		NaN	NaN	NaN	NaN	NaN	NaN				+	4.87296	0.097064	n.d.	0	NaN	NaN	NaN	NaN	NaN	NaN	0	4.93874	4.80718	4.72009	4.78308	4.97721	5.35996	6
AT1G04790	RING/U-box superfamily protein	Q93XZ6	AT1G04790	NaN		NaN	NaN	NaN	NaN	NaN	NaN				+	3.95028	0.0430813	n.d.	0	NaN	NaN	NaN	NaN	NaN	NaN	0	3.93149	3.96906	4.00998	4.00104	3.91488	3.71242	6
AT1G04800	glycine-rich protein	Q9MAS9	AT1G04800	18.045	+	4	4	4	25.5	15.0881	0.229352			B	+	5.51328	0.823522	0.842754	5	14.9926	15.3839	15.6468	15.1835	14.9252	14.7081	6	5.90092	6.25782	6.41578	5.12563	3.89731	2.13672	6
AT1G04810	26S proteasome regulatory complex%2C non-ATPase subcomplex%2C Rpn2/Psmd1 subunit	Q9MAT0	AT1G04810	108.86	+	19	7	7	19.4	16.0511	0.0187416	biological regulation;catabolic process;macromolecule metabolic process;metabolic process;primary metabolic process;protein catabolic process;protein metabolic process	GO:0008152;GO:0009056;GO:0019538;GO:0030163;GO:0043170;GO:0044238;GO:0065007	C	+	4.09106	0.101149	-0.0909256	5	16.0617	16.0242	16.0112	16.0551	16.0878	16.047	6	3.78889	3.88818	4.13333	4.17851	4.04879	4.20591	6
AT1G04820	tubulin alpha-4 chain	B9DGT7;Q0WV25	TUA2;TUA4	NaN		NaN	NaN	NaN	NaN	NaN	NaN	cellular component assembly;cellular component organization;cellular macromolecular complex assembly;cellular process;macromolecular complex assembly;protein complex assembly;protein polymerization	GO:0006461;GO:0009987;GO:0016043;GO:0022607;GO:0034622;GO:0051258;GO:0065003		+	7.68068	0.132045	n.d.	0	NaN	NaN	NaN	NaN	NaN	NaN	0	7.20569	7.33681	7.67947	7.75762	7.86784	7.6819	6
AT1G04830	Ypt/Rab-GAP domain of gyp1p superfamily protein	A0A1P8AWI2;F4I5T4;Q84K76	AT1G04830	46.136	+	6	6	6	18.5	14.3542	0.125407			A	+	4.12135	0.0439012	0.457655	5	14.5028	14.3156	14.1164	14.1293	14.4565	14.3928	6	4.15518	4.1586	4.0708	4.08753	4.33955	3.99927	6
AT1G04840	Tetratricopeptide repeat (TPR)-like superfamily protein	Q9MAT2	AT1G04840	NaN		NaN	NaN	NaN	NaN	NaN	NaN				+	0.581029	0.200045	n.d.	0	NaN	NaN	NaN	NaN	NaN	NaN	0	0.670327	0.662742	1.02365	0.270237	0.499316	0.205049	6
AT1G04850	ubiquitin-associated (UBA)/TS-N domain-containing protein	A0A1P8AW60;Q9MAT3	AT1G04850	46.603	+	7	7	7	16.9	16.1657	0.0607691			A	+	6.11763	0.069037	0.455314	5	16.1264	16.3266	16.2051	15.9358	16.2393	16.1177	6	6.21067	6.35384	6.09085	6.0726	6.01922	6.14442	6
AT1G04860	ubiquitin-specific protease 2	Q8W4N3	UBP2	NaN		NaN	NaN	NaN	NaN	NaN	NaN	biological regulation;catabolic process;cellular metabolic process;cellular process;macromolecule metabolic process;macromolecule modification;metabolic process;primary metabolic process;protein metabolic process;protein modification by small protein conjugation or removal;protein modification process;proteolysis;proteolysis involved in cellular protein catabolic process	GO:0006464;GO:0006508;GO:0008152;GO:0009056;GO:0009987;GO:0019538;GO:0043170;GO:0043412;GO:0044237;GO:0044238;GO:0051603;GO:0065007;GO:0070647		+	3.52162	0.0802529	n.d.	0	NaN	NaN	NaN	NaN	NaN	NaN	0	3.50845	3.60682	3.53478	3.34241	3.38326	3.59692	6
AT1G04870	protein arginine methyltransferase 10	Q9MAT5	PRMT10	43.129	+	6	6	6	17.2	12.6403	0.0429907	biological regulation;cellular component organization;cellular metabolic process;cellular process;chromatin modification;chromatin organization;chromosome organization;developmental process;histone modification;macromolecule metabolic process;macromolecule modification;metabolic process;one-carbon metabolic process;organelle organization;peptidyl-amino acid modification;primary metabolic process;…	GO:0006325;GO:0006464;GO:0006730;GO:0006996;GO:0008152;GO:0008213;GO:0009987;GO:0016043;GO:0016568;GO:0016570;GO:0018193;GO:0019538;GO:0032502;GO:0043170;GO:0043412;GO:0044237;GO:0044238;GO:0044281;GO:0051276;GO:0065007	A	+	4.03301	0.114718	0.640783	5	12.7954	12.6316	12.7281	12.6168	12.5779	12.649	6	4.22757	3.95487	4.11115	3.54773	3.93449	4.16392	6
AT1G04880	HMG (high mobility group) box protein with ARID/BRIGHT DNA-binding domain-containing protein	Q9MAT6	AT1G04880	50.004	+	4	4	4	9.4	13.3638	0.180894	biological regulation;biosynthetic process;cellular component organization;cellular metabolic process;cellular nitrogen compound metabolic process;cellular process;chromatin modification;chromatin organization;chromosome organization;macromolecule metabolic process;metabolic process;nitrogen compound metabolic process;nucleobase-containing compound metabolic process;organelle organization;primary…	GO:0006139;GO:0006325;GO:0006807;GO:0006996;GO:0008152;GO:0009058;GO:0009987;GO:0016043;GO:0016070;GO:0016568;GO:0034641;GO:0043170;GO:0044237;GO:0044238;GO:0051276;GO:0065007	A	+	4.44748	0.222708	0.768247	5	13.3143	14.3413	13.9772	13.3738	13.3537	13.0514	6	4.56235	5.98774	4.1555	4.60091	4.33261	3.30101	6
AT1G04890	zein-binding protein (Protein of unknown function%2C DUF593)	F4I759	AT1G04890	NaN		NaN	NaN	NaN	NaN	NaN	NaN				+	3.22884	0.317781	n.d.	0	NaN	NaN	NaN	NaN	NaN	NaN	0	NaN	NaN	NaN	3.54663	3.22884	1.73546	3
AT1G04895	hypothetical protein	A0A1P8AN26	AT1G04895	NaN		NaN	NaN	NaN	NaN	NaN	NaN				+	3.66905	0.102522	n.d.	0	NaN	NaN	NaN	NaN	NaN	NaN	0	NaN	NaN	NaN	3.66905	3.77157	1.95097	3
AT1G04900	NADH dehydrogenase ubiquinone complex I%2C assembly factor-like protein (DUF185)	Q94C90	AT1G04900	50.604	+	7	7	7	15.6	14.8727	0.0548577			A	+	3.2637	0.0521189	0.302087	5	14.9617	14.8235	14.892	14.8534	14.9332	14.81	6	3.34552	3.21454	3.58829	3.20862	3.24762	3.27978	6
AT1G04910	O-fucosyltransferase family protein	Q8W486	AT1G04910	59.042	+	9	9	8	16.2	14.2453	0.112935	metabolic process	GO:0008152	C	+	4.31534	0.0365124	-0.0427543	5	14.3246	14.1741	14.063	14.0425	14.3918	14.3165	6	4.45828	4.26304	4.30715	4.43239	4.32353	4.29461	6
AT1G04920	sucrose phosphate synthase 3F	Q8RY24	SPS3F	119.47	+	15	10	10	15.4	15.2565	0.558716	biosynthetic process;carbohydrate metabolic process;cellular metabolic process;cellular process;metabolic process;oligosaccharide metabolic process;primary metabolic process	GO:0005975;GO:0008152;GO:0009058;GO:0009311;GO:0009987;GO:0044237;GO:0044238	C	+	1.04113	0.562215	0.049712	5	14.7306	14.8161	14.665	16.0239	15.9863	15.697	6	0.777249	1.27906	2.67869	3.49263	0.80321	0.180589	6
AT1G04930	hydroxyproline-rich glycoprotein family protein	A0A1P8AV54;F4I764;Q9MAU1	AT1G04930	26.471	+	2	2	2	9	12.8995	0.700494	cell cycle;cellular process	GO:0007049;GO:0009987	A	+	1.87982	0.35366	0.988361	5	14.8509	15.9278	13.4999	12.2992	12.1638	12.2343	6	3.05166	3.43031	2.06791	1.5004	1.69173	1.55192	6
AT1G04940	translocon at the inner envelope membrane of chloroplasts 20	Q8GZ79	Tic20-I	NaN		NaN	NaN	NaN	NaN	NaN	NaN	cellular process;establishment of localization;protein targeting;protein transport;transmembrane transport;transport	GO:0006605;GO:0006810;GO:0009987;GO:0015031;GO:0051234;GO:0055085		+	4.36625	0.0775676	n.d.	0	NaN	NaN	NaN	NaN	NaN	NaN	0	4.33308	4.45696	4.39942	4.30183	4.1153	4.65181	6
AT1G04945	HIT-type Zinc finger family protein	A0A1P8ANR0;A8MRX6;F4I765;Q0WTZ4	AT1G04945	NaN		NaN	NaN	NaN	NaN	NaN	NaN				+	2.89478	0.309986	n.d.	0	NaN	NaN	NaN	NaN	NaN	NaN	0	3.17378	3.40078	3.11271	2.33257	2.67685	2.55381	6
AT1G04950	TATA BOX ASSOCIATED FACTOR II 59	Q9MAU3	TAFII59	61.364	+	13	13	13	25.1	14.8861	0.17763	anatomical structure morphogenesis;biological regulation;biosynthetic process;cell growth;cell morphogenesis;cellular component morphogenesis;cellular component organization;cellular metabolic process;cellular nitrogen compound metabolic process;cellular process;developmental process;growth;macromolecule metabolic process;metabolic process;nitrogen compound metabolic process;nucleobase-containing…	GO:0000902;GO:0006139;GO:0006352;GO:0006807;GO:0008152;GO:0009058;GO:0009653;GO:0009987;GO:0016043;GO:0016049;GO:0016070;GO:0032502;GO:0032989;GO:0034641;GO:0040007;GO:0043170;GO:0044237;GO:0044238;GO:0065007	A	+	4.2427	0.209813	0.980807	5	15.0974	15.03	14.915	14.8571	14.6388	14.5311	6	4.54899	4.40029	4.35337	4.13203	3.98066	3.81715	6
AT1G04960	golgin family A protein (DUF1664)	A8MRN9;Q9MAU4	AT1G04960	NaN		NaN	NaN	NaN	NaN	NaN	NaN				+	4.32672	0.0531745	n.d.	0	NaN	NaN	NaN	NaN	NaN	NaN	0	4.29355	4.3598	4.25354	4.29364	4.51015	4.85765	6
AT1G04970	lipid-binding serum glycoprotein family protein	F4I775;Q9MAU5	AT1G04970	53.493	+	1	1	1	2.5	14.604	0.167909			C	+	4.85217	0.146296	0.912026	5	14.1534	14.3714	14.5092	14.6987	14.7072	14.9925	6	4.66551	4.74639	4.69756	4.95796	4.99015	5.43923	6
AT1G04980	PDI-like 2-2	Q9MAU6	PDIL2-2	48.403	+	9	8	8	25.3	16.7115	0.174282	biological regulation;cellular homeostasis;cellular metabolic process;cellular process;homeostatic process;macromolecule metabolic process;metabolic process;primary metabolic process;protein folding;protein metabolic process;response to stimulus;response to stress	GO:0006457;GO:0006950;GO:0008152;GO:0009987;GO:0019538;GO:0019725;GO:0042592;GO:0043170;GO:0044237;GO:0044238;GO:0050896;GO:0065007	B	+	3.7415	0.183939	0.933779	5	16.1975	16.7975	16.935	16.8567	16.6256	16.5081	6	2.8083	3.7876	3.82549	4.02539	3.6954	3.07034	6
AT1G04985	triacylglycerol lipase-like protein	A0A1P8AQS7;Q84JL8	AT1G04985	NaN		NaN	NaN	NaN	NaN	NaN	NaN				+	4.96646	0.0704601	n.d.	0	NaN	NaN	NaN	NaN	NaN	NaN	0	4.88282	4.96558	5.02374	4.65475	5.43192	4.96735	6
AT1G04990	Zinc finger C-x8-C-x5-C-x3-H type family protein	A0A1P8AWC1;A0A1P8AWC2;A0A1P8AWC3;Q94AD9	AT1G04990	42.523	+	5	5	5	18.2	14.4713	0.0996413			C	+	4.59334	0.172247	0.979531	5	14.4846	14.296	14.3477	15.0237	14.547	14.4581	6	4.52909	4.3156	4.37556	5.2196	4.72006	4.65759	6
AT1G05000	Phosphotyrosine protein phosphatases superfamily protein	A0A1P8ATV0;F4I780;Q9ZVN4	PFA-DSP1	NaN		NaN	NaN	NaN	NaN	NaN	NaN				+	2.77354	0.447897	n.d.	0	NaN	NaN	NaN	NaN	NaN	NaN	0	3.23463	3.20825	2.34069	2.26723	1.51749	3.2064	6
AT1G05005	PPR containing protein	A0A1P8AMD1	AT1G05005	NaN		NaN	NaN	NaN	NaN	NaN	NaN				+	1.69431	1.41679	n.d.	0	NaN	NaN	NaN	NaN	NaN	NaN	0	3.1111	0.277517	NaN	NaN	NaN	NaN	2
AT1G05010	ethylene-forming enzyme	Q06588	EFE	36.676	+	5	4	4	18.9	14.2096	0.0872011	biosynthetic process;cellular alkene metabolic process;cellular metabolic process;cellular process;developmental maturation;developmental process;metabolic process;multi-organism process;response to biotic stimulus;response to chemical stimulus;response to stimulus;response to stress;ripening	GO:0006950;GO:0008152;GO:0009058;GO:0009607;GO:0009835;GO:0009987;GO:0021700;GO:0032502;GO:0042221;GO:0043449;GO:0044237;GO:0050896;GO:0051704	C	+	6.53694	0.458766	0.548565	5	14.0958	14.1953	14.2239	13.8681	14.2702	14.9498	6	6.82477	6.87523	6.24912	5.9577	5.60259	7.18364	6
AT1G05020	ENTH/ANTH/VHS superfamily protein	Q9ZVN6	AT1G05020	NaN		NaN	NaN	NaN	NaN	NaN	NaN	cellular component assembly;cellular component organization;cellular macromolecular complex assembly;cellular membrane organization;cellular process;endocytosis;establishment of localization;macromolecular complex assembly;membrane invagination;membrane organization;organelle organization;protein complex assembly;protein transport;transport;vesicle organization;vesicle-mediated transport	GO:0006461;GO:0006810;GO:0006897;GO:0006996;GO:0009987;GO:0010324;GO:0015031;GO:0016043;GO:0016044;GO:0016050;GO:0016192;GO:0022607;GO:0034622;GO:0051234;GO:0061024;GO:0065003		+	2.64903	0.814102	n.d.	0	NaN	NaN	NaN	NaN	NaN	NaN	0	2.53928	3.22669	0.280955	1.56979	3.69957	2.75878	6
AT1G05030	Major facilitator superfamily protein	A0A1P8ANF6;Q0WVE9	AT1G05030	NaN		NaN	NaN	NaN	NaN	NaN	NaN	carbohydrate transport;cellular process;establishment of localization;hydrogen transport;ion transport;transmembrane transport;transport	GO:0006810;GO:0006811;GO:0006818;GO:0008643;GO:0009987;GO:0051234;GO:0055085		+	2.69249	0.0675144	n.d.	0	NaN	NaN	NaN	NaN	NaN	NaN	0	3.10823	2.78848	2.65346	2.6817	2.70327	2.41938	6
AT1G05040	UBA-like domain protein	B3H6T5;Q9ZVN8	AT1G05040	NaN		NaN	NaN	NaN	NaN	NaN	NaN				+	2.4174	0.000258923	n.d.	0	NaN	NaN	NaN	NaN	NaN	NaN	0	NaN	0.72444	2.4174	2.41766	NaN	NaN	3
AT1G05055	general transcription factor II H2	Q9ZVN9	GTF2H2	46.978	+	3	3	3	10.9	12.4625	0.0603218	biological regulation;biosynthetic process;cellular metabolic process;cellular nitrogen compound metabolic process;cellular process;DNA metabolic process;DNA repair;macromolecule metabolic process;metabolic process;nitrogen compound metabolic process;nucleobase-containing compound metabolic process;primary metabolic process;response to DNA damage stimulus;response to stimulus;response to stress;R…	GO:0006139;GO:0006259;GO:0006281;GO:0006807;GO:0006950;GO:0006974;GO:0008152;GO:0009058;GO:0009987;GO:0016070;GO:0034641;GO:0043170;GO:0044237;GO:0044238;GO:0050896;GO:0065007	A	+	3.00742	0.0131528	0.256815	5	12.4289	12.5783	12.6636	12.4287	12.3757	12.4962	6	3.02433	3.00886	2.99803	2.69396	3.00599	3.04923	6
AT1G05060	coiled-coil protein	Q9ZVP0	AT1G05060	NaN		NaN	NaN	NaN	NaN	NaN	NaN				+	4.41829	0.112262	n.d.	0	NaN	NaN	NaN	NaN	NaN	NaN	0	4.74592	4.4442	4.18855	4.39237	4.34869	4.57322	6
AT1G05065	CLAVATA3/ESR-RELATED 20	Q3EDI6	CLE20	NaN		NaN	NaN	NaN	NaN	NaN	NaN	cell communication;cell-cell signaling;cellular process;developmental process;multicellular organismal development;multicellular organismal process;signaling	GO:0007154;GO:0007267;GO:0007275;GO:0009987;GO:0023052;GO:0032501;GO:0032502		+	0.965972	0.134641	n.d.	0	NaN	NaN	NaN	NaN	NaN	NaN	0	0.761592	0.861384	0.894646	1.27317	1.13067	1.0373	6
AT1G05070	transmembrane protein%2C putative (DUF1068)	Q94AB8	AT1G05070	20.264	+	5	5	4	22.8	15.0593	0.0527916			C	+	4.54691	0.0568378	0.492555	5	15.0901	15.0285	14.993	15.0034	15.109	15.1203	6	4.68926	4.53994	4.52382	4.55388	4.45632	4.80947	6
AT1G05080	F-box/RNI-like/FBD-like domains-containing protein	Q9ZVP2	AT1G05080	NaN		NaN	NaN	NaN	NaN	NaN	NaN				+	2.34834	0.135608	n.d.	0	NaN	NaN	NaN	NaN	NaN	NaN	0	NaN	2.48395	2.21273	NaN	NaN	NaN	2
AT1G05087	dentin sialophosphoprotein	A0A1P8AV47;A0A1P8AV76	AT1G05087	NaN		NaN	NaN	NaN	NaN	NaN	NaN				+	2.73141	0.167955	n.d.	0	NaN	NaN	NaN	NaN	NaN	NaN	0	2.40668	2.49204	2.64211	2.82795	2.82072	3.18302	6
AT1G05090	dentin sialophosphoprotein-like protein	F4I793	AT1G05090	NaN		NaN	NaN	NaN	NaN	NaN	NaN				+	3.78123	0.210023	n.d.	0	NaN	NaN	NaN	NaN	NaN	NaN	0	4.20208	3.94962	3.7668	3.52957	3.79565	3.34078	6
AT1G05100	mitogen-activated protein kinase kinase kinase 18	Q9ZVP5	MAPKKK18	NaN		NaN	NaN	NaN	NaN	NaN	NaN	biological regulation;cellular metabolic process;cellular process;macromolecule metabolic process;macromolecule modification;metabolic process;phosphorus metabolic process;primary metabolic process;protein metabolic process;protein modification process;protein phosphorylation;regulation of cell cycle;regulation of mitotic cell cycle;regulation of protein modification process;response to stimulus;…	GO:0006464;GO:0006468;GO:0006793;GO:0006950;GO:0007165;GO:0007346;GO:0008152;GO:0009987;GO:0019538;GO:0031399;GO:0043170;GO:0043412;GO:0044237;GO:0044238;GO:0050896;GO:0051726;GO:0065007		+	4.46676	0.489333	n.d.	0	NaN	NaN	NaN	NaN	NaN	NaN	0	4.42074	3.91197	3.77749	4.51279	4.89063	5.6272	6
AT1G05120	Helicase protein with RING/U-box domain-containing protein	A0A1P8AWF9;F4I795	AT1G05120	NaN		NaN	NaN	NaN	NaN	NaN	NaN				+	4.57439	0.0889235	n.d.	0	NaN	NaN	NaN	NaN	NaN	NaN	0	4.35261	4.51382	4.51311	4.63496	4.71028	4.69096	6
AT1G05136	hypothetical protein	B3H718	AT1G05136	NaN		NaN	NaN	NaN	NaN	NaN	NaN				+	0.608958	0	n.d.	0	NaN	NaN	NaN	NaN	NaN	NaN	0	NaN	NaN	NaN	NaN	NaN	0.608958	1
AT1G05140	Peptidase M50 family protein	O23053	AT1G05140	NaN		NaN	NaN	NaN	NaN	NaN	NaN				+	4.39594	0.0593131	n.d.	0	NaN	NaN	NaN	NaN	NaN	NaN	0	4.47044	4.48597	4.41675	4.35181	4.1684	4.37513	6
AT1G05150	Calcium-binding tetratricopeptide family protein	O23052	AT1G05150	90.168	+	23	23	16	33.8	17.4266	0.0391741			A	+	4.52888	0.18894	0.0291144	5	17.4213	17.4369	17.4947	17.432	17.3044	17.2387	6	4.15834	4.26032	4.70713	4.72851	4.54284	4.51492	6
AT1G05160	cytochrome P450%2C family 88%2C subfamily A%2C polypeptide 3	O23051	CYP88A3	NaN		NaN	NaN	NaN	NaN	NaN	NaN	biosynthetic process;cellular ketone metabolic process;cellular lipid metabolic process;cellular metabolic process;cellular process;lipid metabolic process;metabolic process;organic acid metabolic process;primary metabolic process;small molecule metabolic process	GO:0006082;GO:0006629;GO:0008152;GO:0009058;GO:0009987;GO:0042180;GO:0044237;GO:0044238;GO:0044255;GO:0044281		+	3.41531	0.148997	n.d.	0	NaN	NaN	NaN	NaN	NaN	NaN	0	3.66262	3.51096	3.47269	3.35792	3.08617	3.21297	6
AT1G05170	Galactosyltransferase family protein	A0A2H1ZEA5;A8MRC7	AT1G05170	NaN		NaN	NaN	NaN	NaN	NaN	NaN	carbohydrate metabolic process;cellular metabolic process;cellular process;macromolecule metabolic process;macromolecule modification;metabolic process;primary metabolic process;protein glycosylation;protein metabolic process;protein modification process	GO:0005975;GO:0006464;GO:0006486;GO:0008152;GO:0009987;GO:0019538;GO:0043170;GO:0043412;GO:0044237;GO:0044238		+	4.13402	0.240047	n.d.	0	NaN	NaN	NaN	NaN	NaN	NaN	0	4.00834	4.25969	3.10271	3.81339	4.36099	4.38714	6
AT1G05180	NAD(P)-binding Rossmann-fold superfamily protein	F4I7A3;F4I7A4;P42744	AXR1	60.034	+	12	12	12	23.1	17.0533	0.0836878	anatomical structure morphogenesis;biological regulation;cellular metabolic process;cellular nitrogen compound metabolic process;cellular process;developmental process;DNA metabolic process;DNA recombination;DNA repair;homeostatic process;macromolecule metabolic process;macromolecule modification;metabolic process;nitrogen compound metabolic process;nucleobase-containing compound metabolic proces…	GO:0006139;GO:0006259;GO:0006281;GO:0006310;GO:0006464;GO:0006807;GO:0006950;GO:0006974;GO:0007165;GO:0008152;GO:0009628;GO:0009653;GO:0009719;GO:0009987;GO:0019538;GO:0032502;GO:0034641;GO:0042221;GO:0042592;GO:0043170;GO:0043412;GO:0044237;GO:0044238;GO:0050896;GO:0065007;GO:0070647	A	+	4.24539	0.222342	0.858919	5	17.1264	17.1369	17.1371	16.9803	16.8716	16.8523	6	4.49706	4.41631	4.53268	3.93436	4.05237	4.07447	6
AT1G05190	Ribosomal protein L6 family	O23049	emb2394	24.705	+	13	13	13	46.6	17.8183	0.0255413	biosynthetic process;cellular metabolic process;cellular process;macromolecule metabolic process;metabolic process;primary metabolic process;protein metabolic process;response to chemical stimulus;response to endogenous stimulus;response to stimulus;translation	GO:0006412;GO:0008152;GO:0009058;GO:0009719;GO:0009987;GO:0019538;GO:0042221;GO:0043170;GO:0044237;GO:0044238;GO:0050896	B	+	6.95302	0.13462	0.607196	5	17.8032	18.0415	18.1439	17.8335	17.7974	17.7882	6	6.87339	7.10704	7.06825	6.7524	6.47504	7.03266	6
AT1G05200	glutamate receptor 3.4	A0A1P8AP10;A0A1P8AP36;Q8GXJ4	GLR3.4	NaN		NaN	NaN	NaN	NaN	NaN	NaN	biological regulation;cellular process;establishment of localization;ion transport;response to abiotic stimulus;response to chemical stimulus;response to endogenous stimulus;response to external stimulus;response to stimulus;response to stress;signal transduction;transmembrane transport;transport	GO:0006810;GO:0006811;GO:0006950;GO:0007165;GO:0009605;GO:0009628;GO:0009719;GO:0009987;GO:0042221;GO:0050896;GO:0051234;GO:0055085;GO:0065007		+	3.23975	0.131833	n.d.	0	NaN	NaN	NaN	NaN	NaN	NaN	0	3.61106	3.22658	3.06655	3.25292	3.14929	3.73665	6
AT1G05205	hexokinase-1 protein	Q8LG56	AT1G05205	10.676	+	3	3	3	39.6	14.5814	0.0959921			A	+	5.02879	0.0346906	0.126002	5	14.8771	14.6719	14.4799	13.3352	14.5984	14.5645	6	5.0579	4.98731	5.24281	5.00843	4.98852	5.04914	6
AT1G05210	Transmembrane protein 97%2C Putative	O23047	AT1G05210	NaN		NaN	NaN	NaN	NaN	NaN	NaN				+	3.01811	0.0874125	n.d.	0	NaN	NaN	NaN	NaN	NaN	NaN	0	3.08135	3.07027	3.52376	2.90653	2.88728	2.96594	6
AT1G05230	homeodomain GLABROUS 2	A0A1P8AUV2;B3H6Y4;Q94C37	HDG2	68.178	+	5	5	5	9.4	13.1544	0.0730386	anatomical structure morphogenesis;biological regulation;biosynthetic process;cell morphogenesis;cellular component morphogenesis;cellular component organization;cellular metabolic process;cellular nitrogen compound metabolic process;cellular process;developmental process;macromolecule metabolic process;metabolic process;nitrogen compound metabolic process;nucleobase-containing compound metabolic…	GO:0000902;GO:0006139;GO:0006807;GO:0008152;GO:0009058;GO:0009653;GO:0009987;GO:0016043;GO:0016070;GO:0032502;GO:0032989;GO:0034641;GO:0043170;GO:0044237;GO:0044238;GO:0065007	A	+	3.53406	0.0553062	0.717023	5	13.4204	13.2246	13.0446	13.0785	13.2192	13.0895	6	3.85711	3.48393	3.52053	3.19544	3.54759	3.59454	6
AT1G05250	Peroxidase superfamily protein	P0DI10;Q67Z07	AT1G05240;AT1G05250	NaN		NaN	NaN	NaN	NaN	NaN	NaN	catabolic process;cell wall organization;cell wall organization or biogenesis;cellular aromatic compound metabolic process;cellular cell wall organization;cellular cell wall organization or biogenesis;cellular component organization;cellular metabolic process;cellular process;external encapsulating structure organization;metabolic process;response to chemical stimulus;response to oxidative stress…	GO:0006725;GO:0006950;GO:0006979;GO:0007047;GO:0008152;GO:0009056;GO:0009987;GO:0016043;GO:0019748;GO:0042221;GO:0044237;GO:0045229;GO:0050896;GO:0070882;GO:0071554;GO:0071555		+	0.281987	0	n.d.	0	NaN	NaN	NaN	NaN	NaN	NaN	0	0.281987	NaN	NaN	NaN	NaN	NaN	1
AT1G05260	Peroxidase superfamily protein	O23044	RCI3	NaN		NaN	NaN	NaN	NaN	NaN	NaN	catabolic process;cellular metabolic process;cellular process;metabolic process;response to abiotic stimulus;response to chemical stimulus;response to osmotic stress;response to oxidative stress;response to stimulus;response to stress	GO:0006950;GO:0006970;GO:0006979;GO:0008152;GO:0009056;GO:0009628;GO:0009987;GO:0042221;GO:0044237;GO:0050896		+	1.81653	0.964508	n.d.	0	NaN	NaN	NaN	NaN	NaN	NaN	0	4.88508	3.817	1.48335	0.220689	1.60608	2.02698	6
AT1G05270	TraB family protein	Q8GXY6	AT1G05270	40.741	+	4	4	4	11.9	15.3191	0.0939417			B	+	4.64517	0.229635	0.109543	5	14.9436	15.4339	15.3533	15.3922	15.2849	15.1621	6	4.99763	5.49041	4.80972	4.48062	4.39939	4.43167	6
AT1G05280	ERV-F (C)1 provirus ancestral Env polyprotein%2C putative (DUF604)	A0A1P8AQE7;F4I8P5	AT1G05280	NaN		NaN	NaN	NaN	NaN	NaN	NaN				+	0.230313	0.222057	n.d.	0	NaN	NaN	NaN	NaN	NaN	NaN	0	NaN	NaN	NaN	NaN	0.45237	0.00825551	2
AT1G05290	CCT motif family protein	Q1PFY3	AT1G05290	NaN		NaN	NaN	NaN	NaN	NaN	NaN	biological regulation	GO:0065007		+	2.86326	0.20971	n.d.	0	NaN	NaN	NaN	NaN	NaN	NaN	0	NaN	0.308989	2.86326	3.07297	NaN	NaN	3
AT1G05291	GPI inositol-deacylase C%2C putative (DUF1218)	O23040	AT1G05291	NaN		NaN	NaN	NaN	NaN	NaN	NaN				+	1.04168	0.171249	n.d.	0	NaN	NaN	NaN	NaN	NaN	NaN	0	NaN	1.21293	0.870431	NaN	NaN	NaN	2
AT1G05300	zinc transporter 5 precursor	F4I8P9;O23039	ZIP5	NaN		NaN	NaN	NaN	NaN	NaN	NaN				+	0.907887	0.227473	n.d.	0	NaN	NaN	NaN	NaN	NaN	NaN	0	0.578824	1.10025	0.915536	0.572647	1.17047	0.900238	6
AT1G05310	Pectin lyase-like superfamily protein	O23038	AT1G05310	43.349	+	1	1	1	6.1	10.6883	0.187605	carbohydrate metabolic process;catabolic process;cell wall organization;cell wall organization or biogenesis;cellular metabolic process;cellular process;macromolecule metabolic process;metabolic process;polysaccharide metabolic process;primary metabolic process	GO:0005975;GO:0005976;GO:0008152;GO:0009056;GO:0009987;GO:0043170;GO:0044237;GO:0044238;GO:0071554;GO:0071555	C	+	0.852755	0.437189	0.029681	5	10.1023	10.6406	10.5348	10.91	10.736	10.9298	6	0.297453	1.11657	1.18015	0.588937	1.39973	0.0848971	6
AT1G05320	myosin heavy chain%2C embryonic smooth protein	A0A1P8AQX3;F4I8Q1	AT1G05320	89.45	+	25	24	24	29.7	16.6915	0.102406	cellular metabolic process;cellular nitrogen compound metabolic process;cellular process;DNA metabolic process;DNA recombination;macromolecule metabolic process;metabolic process;nitrogen compound metabolic process;nucleobase-containing compound metabolic process;primary metabolic process	GO:0006139;GO:0006259;GO:0006310;GO:0006807;GO:0008152;GO:0009987;GO:0034641;GO:0043170;GO:0044237;GO:0044238	C	+	4.05485	0.222066	0.155112	5	16.5769	16.631	16.752	16.4837	17.008	16.7817	6	3.41111	3.92574	3.79226	4.46621	4.23639	4.18395	6
AT1G05330	hypothetical protein	O23036	AT1G05330	NaN		NaN	NaN	NaN	NaN	NaN	NaN				+	2.47695	1.06944	n.d.	0	NaN	NaN	NaN	NaN	NaN	NaN	0	1.45527	3.49864	3.59415	0.415022	NaN	NaN	4
AT1G05340	cysteine-rich TM module stress tolerance protein	O23035	AT1G05340	NaN		NaN	NaN	NaN	NaN	NaN	NaN				+	5.59553	0.669244	n.d.	0	NaN	NaN	NaN	NaN	NaN	NaN	0	6.08529	6.18969	5.10578	4.23395	4.69629	6.33986	6
AT1G05350	NAD(P)-binding Rossmann-fold superfamily protein	O23034	AT1G05350	47.02	+	9	9	9	26.7	16.4698	0.0625467			C	+	4.33224	0.154329	-0.156785	5	16.4563	16.3687	16.4189	16.6714	16.544	16.4833	6	4.4905	4.29423	4.48264	4.37025	4.01634	3.97041	6
AT1G05360	vacuole membrane-like protein	C0Z3L0;F4I8Q7	KMS2	38.601	+	3	3	3	11	13.608	0.0487962	biological regulation;cellular component organization;cellular membrane organization;cellular process;endoplasmic reticulum organization;establishment of localization;exocytosis;Golgi organization;membrane organization;organelle organization;secretion;transport;vesicle-mediated transport	GO:0006810;GO:0006887;GO:0006996;GO:0007029;GO:0007030;GO:0009987;GO:0016043;GO:0016044;GO:0016192;GO:0046903;GO:0051234;GO:0061024;GO:0065007	A	+	4.76326	0.163364	0.937046	5	13.7223	13.6395	13.5801	13.636	13.5419	13.3652	6	5.16702	4.83886	4.8157	4.71083	4.51213	4.26178	6
AT1G05370	Sec14p-like phosphatidylinositol transfer family protein	F4I8Q8	AT1G05370	NaN		NaN	NaN	NaN	NaN	NaN	NaN				+	0.785062	0.115469	n.d.	0	NaN	NaN	NaN	NaN	NaN	NaN	0	0.900531	0.352331	0.785062	NaN	NaN	NaN	3
AT1G05380	Acyl-CoA N-acyltransferase with RING/FYVE/PHD-type zinc finger protein	Q9ZW00	AT1G05380	126.36	+	4	4	4	4.3	15.1655	0.0770431			B	+	4.1962	0.210119	0.118581	5	14.8397	15.1587	15.2688	15.27	15.1722	15.1147	6	4.06974	3.98397	3.9882	4.32267	4.92357	4.67572	6
AT1G05385	photosystem II 11 kDa protein-like protein	A0A1P8ASY3;Q9ZVZ9	LPA19	16.203	+	2	2	2	13.8	12.0098	0.240331	cellular component assembly;cellular component organization;cellular macromolecular complex assembly;cellular process;macromolecular complex assembly;protein complex assembly	GO:0006461;GO:0009987;GO:0016043;GO:0022607;GO:0034622;GO:0065003	B	+	3.94199	0.0846753	-0.170646	5	11.6246	12.1053	12.6844	11.4902	11.9185	12.101	6	4.2121	4.19819	3.86949	3.84515	3.8866	3.99739	6
AT1G05400	hypothetical protein	Q5XVL8	AT1G05400	NaN		NaN	NaN	NaN	NaN	NaN	NaN				+	0.725069	0.43123	n.d.	0	NaN	NaN	NaN	NaN	NaN	NaN	0	1.26256	2.00211	0.826275	0.0999104	0.400096	0.623862	6
AT1G05410	CDPK adapter%2C putative (DUF1423)	B9DGV7;Q8VZE5	AT1G05410	50.322	+	3	3	3	6.8	10.5256	0.190491			A	+	4.08355	0.435562	0.871667	5	10.7293	10.8763	10.6197	10.3483	10.0111	10.4314	6	4.28762	4.66499	4.37323	3.87947	3.48542	3.45754	6
AT1G05420	ovate family protein 12	A0A1P8AWY8;F4I8R6	OFP12	NaN		NaN	NaN	NaN	NaN	NaN	NaN	biological regulation;biosynthetic process;cellular metabolic process;cellular nitrogen compound metabolic process;cellular process;macromolecule metabolic process;metabolic process;nitrogen compound metabolic process;nucleobase-containing compound metabolic process;primary metabolic process;RNA metabolic process	GO:0006139;GO:0006807;GO:0008152;GO:0009058;GO:0009987;GO:0016070;GO:0034641;GO:0043170;GO:0044237;GO:0044238;GO:0065007		+	2.21311	0.752511	n.d.	0	NaN	NaN	NaN	NaN	NaN	NaN	0	2.88942	3.04182	2.81842	1.6078	1.02424	0.205023	6
AT1G05430	hypothetical protein	Q8LC42	AT1G05430	29.861	+	2	2	2	9.3	11.2135	0.132546			A	+	4.65313	0.066083	-0.206846	5	11.4005	11.0802	11.3453	11.1993	11.2277	10.8203	6	4.58087	4.81329	4.71304	4.66963	4.57948	4.63664	6
AT1G05440	C-8 sterol isomerase	Q9ZVZ4	AT1G05440	44.491	+	1	1	1	2.5	13.0156	0.319789	establishment of localization;lipid transport;transport	GO:0006810;GO:0006869;GO:0051234	B	+	1.97968	0.142945	0.588479	5	12.8875	13.1437	13.5185	13.1895	12.2456	12.5499	6	1.90502	2.956	2.80776	1.78933	1.88414	2.05434	6
AT1G05450	Bifunctional inhibitor/lipid-transfer protein/seed storage 2S albumin superfamily protein	Q1G2Y5;Q8LBJ6	AT1G05450	20.621	+	2	2	2	9.8	12.7322	0.694922			C	+	5.41637	0.0212827	n.d.	2	12.0189	12.2168	12.0556	13.2475	15.5041	15.9561	6	NaN	NaN	NaN	3.35677	5.43765	5.41637	3
AT1G05460	P-loop containing nucleoside triphosphate hydrolases superfamily protein	A0A1P8AMM9;Q8GYD9	SDE3	104.72	+	13	13	13	15.2	16.4379	0.0702391	biological regulation;cellular process;gene silencing;immune system process;interspecies interaction between organisms;metabolic process;multi-organism process;regulation of gene expression, epigenetic;response to biotic stimulus;response to stimulus;response to stress	GO:0002376;GO:0006950;GO:0008152;GO:0009607;GO:0009987;GO:0016458;GO:0040029;GO:0044419;GO:0050896;GO:0051704;GO:0065007	A	+	3.12167	0.0879533	0.490978	5	16.5578	16.4267	16.4491	16.4585	16.2943	16.2365	6	3.09555	3.17987	3.50369	3.14778	2.91178	3.00397	6
AT1G05470	DNAse I-like superfamily protein	Q9LR47	CVP2	NaN		NaN	NaN	NaN	NaN	NaN	NaN	anatomical structure development;biological regulation;carbohydrate metabolic process;catabolic process;cell differentiation;cellular lipid metabolic process;cellular metabolic process;cellular process;developmental process;lipid metabolic process;metabolic process;phosphorus metabolic process;primary metabolic process;response to chemical stimulus;response to endogenous stimulus;response to stim…	GO:0005975;GO:0006629;GO:0006793;GO:0007165;GO:0008152;GO:0009056;GO:0009719;GO:0009987;GO:0030154;GO:0032502;GO:0042221;GO:0044237;GO:0044238;GO:0044255;GO:0048856;GO:0050896;GO:0065007		+	2.62891	0.0622407	n.d.	0	NaN	NaN	NaN	NaN	NaN	NaN	0	2.62492	2.64303	2.6329	2.46061	2.73928	2.48416	6
AT1G05490	chromatin remodeling 31	F4I8S3	chr31	158.72	+	4	4	4	3.2	14.3118	0.0534034			C	+	3.85927	0.667792	0.687757	5	14.2321	14.2955	14.1814	14.3389	14.3281	14.4033	6	3.85462	3.14154	3.24141	3.86391	4.6698	4.59801	6
AT1G05500	Calcium-dependent lipid-binding (CaLB domain) family protein	A0A1P8APH4;Q8L706	NTMC2T2.1	NaN		NaN	NaN	NaN	NaN	NaN	NaN				+	4.69644	0.121633	n.d.	0	NaN	NaN	NaN	NaN	NaN	NaN	0	4.61601	4.66827	4.53361	4.72461	4.96016	5.08998	6
AT1G05520	Sec23/Sec24 protein transport family protein	Q8H0S3	AT1G05520	86.356	+	14	12	12	18.1	16.4114	0.100957	cellular process;establishment of localization;Golgi vesicle transport;protein transport;transport;vesicle-mediated transport	GO:0006810;GO:0009987;GO:0015031;GO:0016192;GO:0048193;GO:0051234	C	+	4.21657	0.100832	0.37332	5	16.3359	16.3405	16.285	16.6605	16.6088	16.4823	6	4.05195	4.15667	4.35532	4.44895	4.15366	4.27648	6
AT1G05540	hypothetical protein (DUF295)	A0A1P8ANS4;Q9ZVY4	AT1G05540	29.686	+	2	2	2	8.8	13.2513	0.139502			B	+	3.44326	0.236468	0.0254336	5	13.0823	13.4607	13.3241	13.3757	13.0967	13.1785	6	2.62018	3.11179	3.5329	3.35362	3.73206	3.6274	6
AT1G05550	hypothetical protein (DUF295)	F4I8S9;F4I8T0;F4I8T1	AT1G05550	NaN		NaN	NaN	NaN	NaN	NaN	NaN				+	3.1878	0.155762	n.d.	0	NaN	NaN	NaN	NaN	NaN	NaN	0	1.28562	3.09241	3.93385	3.40393	3.19443	3.18118	6
AT1G05560	UDP-glucosyltransferase 75B1	A0A1P8AP70;Q9LR44	UGT75B1	52.813	+	7	7	7	17.5	16.1718	0.141771	alcohol metabolic process;amine metabolic process;biosynthetic process;carbohydrate metabolic process;cellular amino acid metabolic process;cellular aromatic compound metabolic process;cellular component assembly;cellular component organization;cellular ketone metabolic process;cellular metabolic process;cellular nitrogen compound metabolic process;cellular process;metabolic process;nitrogen comp…	GO:0005975;GO:0006066;GO:0006082;GO:0006520;GO:0006725;GO:0006807;GO:0008152;GO:0009058;GO:0009308;GO:0009987;GO:0016043;GO:0019748;GO:0022607;GO:0034641;GO:0042180;GO:0042221;GO:0044237;GO:0044238;GO:0044281;GO:0050896	B	+	4.88901	0.182848	0.311754	5	15.537	15.8788	16.2154	16.2976	16.1283	16.3296	6	4.98928	4.78874	4.49578	5.0041	4.63841	6.51873	6
AT1G05570	callose synthase 1	F4I8T3;Q9AUE0	CALS1	221.02	+	18	3	2	9.5	12.3922	0.37157	biological regulation;biosynthetic process;carbohydrate metabolic process;cell wall organization;cell wall organization or biogenesis;cellular metabolic process;cellular process;macromolecule metabolic process;metabolic process;polysaccharide metabolic process;primary metabolic process	GO:0005975;GO:0005976;GO:0008152;GO:0009058;GO:0009987;GO:0043170;GO:0044237;GO:0044238;GO:0065007;GO:0071554;GO:0071555	B	+	4.88126	0.29398	0.860255	5	12.5369	12.2475	13.0548	12.846	12.0314	12.0098	6	4.99532	4.862	5.35516	4.90052	3.53681	3.69122	6
AT1G05575	transmembrane protein	Q8LC91	AT1G05575	NaN		NaN	NaN	NaN	NaN	NaN	NaN	cellular metabolic process;cellular process;cellular respiration;generation of precursor metabolites and energy;metabolic process	GO:0006091;GO:0008152;GO:0009987;GO:0044237;GO:0045333		+	3.56204	0.977939	n.d.	0	NaN	NaN	NaN	NaN	NaN	NaN	0	5.67003	4.88775	4.1158	3.00827	2.56287	2.60533	6
AT1G05577	UPSTREAM OF FLC protein (DUF966)	Q9SYJ8	AT1G05577	NaN		NaN	NaN	NaN	NaN	NaN	NaN				+	2.38684	1.08368	n.d.	0	NaN	NaN	NaN	NaN	NaN	NaN	0	NaN	1.67087	3.10281	3.83824	0.169667	NaN	4
AT1G05580	cation/H+ exchanger 23	Q8VYD4	CHX23	NaN		NaN	NaN	NaN	NaN	NaN	NaN	cellular process;establishment of localization;ion transport;locomotion;response to chemical stimulus;response to external stimulus;response to stimulus;transmembrane transport;transport	GO:0006810;GO:0006811;GO:0009605;GO:0009987;GO:0040011;GO:0042221;GO:0050896;GO:0051234;GO:0055085		+	6.6943	1.50674	n.d.	0	NaN	NaN	NaN	NaN	NaN	NaN	0	NaN	NaN	2.22418	5.54157	8.55505	7.84704	4
AT1G05590	beta-hexosaminidase 2	Q9SYK0	HEXO2	64.99	+	6	6	6	15.5	14.2244	0.135482	carbohydrate metabolic process;metabolic process;primary metabolic process	GO:0005975;GO:0008152;GO:0044238	A	+	3.04164	0.0388557	0.304469	5	14.6775	14.3342	14.1632	14.2855	14.0633	14.0349	6	3.07592	2.92186	3.04462	3.03865	2.83454	3.08507	6
AT1G05600	Tetratricopeptide repeat (TPR)-like superfamily protein	Q9SYK1	EMB3101	NaN		NaN	NaN	NaN	NaN	NaN	NaN				+	2.39491	0.357686	n.d.	0	NaN	NaN	NaN	NaN	NaN	NaN	0	2.79674	2.90113	2.41911	1.99684	2.37072	2.07761	6
AT1G05610	ADP-glucose pyrophosphorylase small subunit 2	A0A1P8ATP5;F4I8U2	APS2	NaN		NaN	NaN	NaN	NaN	NaN	NaN	biosynthetic process;carbohydrate metabolic process;cellular metabolic process;cellular process;energy reserve metabolic process;generation of precursor metabolites and energy;macromolecule metabolic process;metabolic process;polysaccharide metabolic process;primary metabolic process	GO:0005975;GO:0005976;GO:0006091;GO:0006112;GO:0008152;GO:0009058;GO:0009987;GO:0043170;GO:0044237;GO:0044238		+	0.841738	0.221631	n.d.	0	NaN	NaN	NaN	NaN	NaN	NaN	0	0.521163	1.18656	0.853862	0.535614	0.978877	0.829615	6
AT1G05620	uridine-ribohydrolase 2	Q8LAC4	URH2	32.528	+	10	10	10	31.1	16.2938	0.178192	aging;catabolic process;cellular metabolic process;cellular nitrogen compound metabolic process;cellular process;developmental process;heterocycle metabolic process;metabolic process;nitrogen compound metabolic process;nucleobase-containing compound catabolic process;nucleobase-containing compound metabolic process;nucleobase-containing small molecule metabolic process;nucleoside metabolic proces…	GO:0006139;GO:0006807;GO:0007568;GO:0008152;GO:0009056;GO:0009116;GO:0009987;GO:0032502;GO:0034641;GO:0034655;GO:0044237;GO:0044238;GO:0044281;GO:0046483;GO:0055086	C	+	4.14224	0.234349	-0.26562	5	16.3134	16.084	16.1018	16.4582	16.5051	16.2743	6	3.97019	4.20698	4.43889	4.58205	3.82337	4.07749	6
AT1G05630	Endonuclease/exonuclease/phosphatase family protein	A0A1P8AU01;Q9SYK4	5PTASE13	125.7	+	10	10	7	10.4	14.653	0.563716	cellular lipid metabolic process;cellular metabolic process;cellular process;lipid metabolic process;metabolic process;phosphorus metabolic process;primary metabolic process	GO:0006629;GO:0006793;GO:0008152;GO:0009987;GO:0044237;GO:0044238;GO:0044255	C	+	3.59283	0.154873	-0.271588	5	14.2804	14.0073	14.0597	15.0256	15.5737	15.1871	6	3.8803	3.50217	3.58785	3.81192	3.5978	2.94706	6
AT1G05640	Ankyrin repeat family protein	Q9SYK5	AT1G05640	NaN		NaN	NaN	NaN	NaN	NaN	NaN				+	1.64639	0.08864	n.d.	0	NaN	NaN	NaN	NaN	NaN	NaN	0	1.88926	1.55595	1.77668	1.64175	1.65103	1.55954	6
AT1G05670	Pentatricopeptide repeat (PPR-like) superfamily protein	Q0WVK7	AT1G05670	NaN		NaN	NaN	NaN	NaN	NaN	NaN				+	2.34608	0.129038	n.d.	0	NaN	NaN	NaN	NaN	NaN	NaN	0	2.86066	2.40272	2.54252	2.06989	2.28444	2.28945	6
AT1G05675	UDP-Glycosyltransferase superfamily protein	P0C7P7	AT1G05675	NaN		NaN	NaN	NaN	NaN	NaN	NaN				+	2.716	0.477322	n.d.	0	NaN	NaN	NaN	NaN	NaN	NaN	0	3.19332	2.716	2.91008	2.04515	0.549612	NaN	5
AT1G05680	Uridine diphosphate glycosyltransferase 74E2	Q9SYK9	UGT74E2	51.05	+	4	4	4	7.9	13.4138	0.71778	alcohol metabolic process;anatomical structure morphogenesis;biological regulation;biosynthetic process;carbohydrate metabolic process;cell communication;cellular aromatic compound metabolic process;cellular ketone metabolic process;cellular metabolic process;cellular process;developmental process;hormone metabolic process;metabolic process;organic acid metabolic process;primary metabolic process…	GO:0005975;GO:0006066;GO:0006082;GO:0006725;GO:0006950;GO:0006970;GO:0006979;GO:0007154;GO:0008152;GO:0009058;GO:0009605;GO:0009628;GO:0009653;GO:0009719;GO:0009987;GO:0009991;GO:0019748;GO:0032502;GO:0042180;GO:0042221;GO:0042445;GO:0044237;GO:0044238;GO:0044281;GO:0050896;GO:0065007	C	+	3.61851	0.220187	0.84276	5	11.6859	12.3415	13.0048	13.924	13.8227	14.3391	6	3.33442	3.46223	3.51523	4.59991	3.72179	4.61593	6
AT1G05690	BTB and TAZ domain protein 3	Q9SYL0	BT3	NaN		NaN	NaN	NaN	NaN	NaN	NaN	biological regulation;cellular metabolic process;cellular process;developmental process;macromolecule metabolic process;macromolecule modification;metabolic process;multicellular organismal development;multicellular organismal process;primary metabolic process;protein metabolic process;protein modification by small protein conjugation or removal;protein modification process;response to abiotic st…	GO:0006464;GO:0006950;GO:0006970;GO:0006979;GO:0007275;GO:0008152;GO:0009628;GO:0009719;GO:0009987;GO:0019538;GO:0032501;GO:0032502;GO:0042221;GO:0043170;GO:0043412;GO:0044237;GO:0044238;GO:0050896;GO:0065007;GO:0070647		+	0.681067	0.163821	n.d.	0	NaN	NaN	NaN	NaN	NaN	NaN	0	3.48459	4.45463	0.628528	0.733607	0.588691	0.445801	6
AT1G05710	basic helix-loop-helix (bHLH) DNA-binding superfamily protein	A0A1P8AVJ7;A0A1P8AVK1;Q7XJU2	AT1G05710	15.717	+	2	2	2	14.2	13.3887	0.206044			A	+	5.45924	0.363261	0.854828	5	14.2079	13.8348	13.43	13.1857	13.1796	13.3474	6	6.25848	5.65919	5.65865	4.93267	5.25983	4.76468	6
AT1G05720	selenoprotein family protein	Q8GWP6	AT1G05720	18.573	+	6	6	6	46	15.6803	0.197543			A	+	5.67657	0.0388453	-0.272392	5	15.8866	15.9005	15.8325	15.2069	15.4915	15.528	6	5.64009	5.58032	5.80112	5.71778	5.70504	5.64809	6
AT1G05730	FAM136A-like protein (DUF842)	A0A1P8AV61;Q5BQ23	AT1G05730	NaN		NaN	NaN	NaN	NaN	NaN	NaN				+	2.38108	0.620235	n.d.	0	NaN	NaN	NaN	NaN	NaN	NaN	0	3.03231	3.33895	2.80162	1.79184	1.96053	1.61321	6
AT1G05740	FAM136A-like protein (DUF842)	Q9SYL5	AT1G05740	NaN		NaN	NaN	NaN	NaN	NaN	NaN				+	0.779985	0.176712	n.d.	0	NaN	NaN	NaN	NaN	NaN	NaN	0	0.603274	0.956697	NaN	NaN	NaN	NaN	2
AT1G05750	Tetratricopeptide repeat (TPR)-like superfamily protein	Q9MA50	PDE247	NaN		NaN	NaN	NaN	NaN	NaN	NaN	cellular metabolic process;cellular nitrogen compound metabolic process;cellular process;macromolecule metabolic process;macromolecule modification;metabolic process;nitrogen compound metabolic process;nucleobase-containing compound metabolic process;primary metabolic process;RNA metabolic process;RNA modification	GO:0006139;GO:0006807;GO:0008152;GO:0009451;GO:0009987;GO:0016070;GO:0034641;GO:0043170;GO:0043412;GO:0044237;GO:0044238		+	1.546	0.144652	n.d.	0	NaN	NaN	NaN	NaN	NaN	NaN	0	1.72698	1.61379	1.65433	1.47821	1.17462	1.11042	6
AT1G05760	Mannose-binding lectin superfamily protein	A0A1P8APH7;Q9SE37	RTM1	19.199	+	1	1	1	6.9	11.6185	0.319311	immune system process;interspecies interaction between organisms;locomotion;multi-organism process;response to biotic stimulus;response to stimulus;response to stress	GO:0002376;GO:0006950;GO:0009607;GO:0040011;GO:0044419;GO:0050896;GO:0051704	C	+	3.43557	0.207218	-0.297231	5	11.1073	11.491	11.5543	11.6826	12.3335	12.1656	6	3.55989	3.69561	3.31125	3.22913	3.64356	2.95815	6
AT1G05770	Mannose-binding lectin superfamily protein	Q9MA49	AT1G05770	NaN		NaN	NaN	NaN	NaN	NaN	NaN				+	1.08838	0.232578	n.d.	0	NaN	NaN	NaN	NaN	NaN	NaN	0	1.08838	1.14933	2.05552	0.697564	0.855803	NaN	5
AT1G05780	Vacuolar ATPase assembly integral membrane protein VMA21-like domain-containing protein	Q58G56	AT1G05780	NaN		NaN	NaN	NaN	NaN	NaN	NaN	cellular component assembly;cellular component organization;cellular macromolecular complex assembly;cellular process;macromolecular complex assembly;protein complex assembly	GO:0006461;GO:0009987;GO:0016043;GO:0022607;GO:0034622;GO:0065003		+	3.29391	0.0626868	n.d.	0	NaN	NaN	NaN	NaN	NaN	NaN	0	3.30518	3.12021	3.36286	3.35034	3.18059	3.28264	6
AT1G05783	hypothetical protein	A0A1P8AQA7	AT1G05783	NaN		NaN	NaN	NaN	NaN	NaN	NaN				+	2.5709	0.660661	n.d.	0	NaN	NaN	NaN	NaN	NaN	NaN	0	2.55033	2.59147	1.64306	1.56093	3.1634	3.29972	6
AT1G05785	Got1/Sft2-like vescicle transport protein family	A0A1P8AP49;A0A1P8AP61;A0A1P8AP81;Q8GWH4	AT1G05785	14.948	+	1	1	1	6	13.2717	0.137071	cellular process;establishment of localization;transport;vesicle-mediated transport	GO:0006810;GO:0009987;GO:0016192;GO:0051234	C	+	4.01975	0.188476	-0.247077	5	12.9475	13.1878	13.1063	13.7132	13.3804	13.3556	6	4.30355	4.56108	3.69517	4.01546	3.9266	4.02404	6
AT1G05790	lipase class 3 family protein	A0A1P8AU29;A0A1P8AU43;A8MRJ1;Q0WQ61	AT1G05790	NaN		NaN	NaN	NaN	NaN	NaN	NaN	lipid metabolic process;metabolic process;primary metabolic process	GO:0006629;GO:0008152;GO:0044238		+	4.10907	0.230744	n.d.	0	NaN	NaN	NaN	NaN	NaN	NaN	0	4.01553	3.9549	3.70314	4.2026	4.64549	4.41639	6
AT1G05800	alpha/beta-Hydrolases superfamily protein	Q9MA46	DGL	NaN		NaN	NaN	NaN	NaN	NaN	NaN	biological regulation;biosynthetic process;catabolic process;cellular ketone metabolic process;cellular lipid metabolic process;cellular metabolic process;cellular process;lipid metabolic process;metabolic process;multi-organism process;organic acid metabolic process;primary metabolic process;response to biotic stimulus;response to stimulus;response to stress;small molecule metabolic process	GO:0006082;GO:0006629;GO:0006950;GO:0008152;GO:0009056;GO:0009058;GO:0009607;GO:0009987;GO:0042180;GO:0044237;GO:0044238;GO:0044255;GO:0044281;GO:0050896;GO:0051704;GO:0065007		+	0.620501	0.448493	n.d.	0	NaN	NaN	NaN	NaN	NaN	NaN	0	1.13073	1.00726	0.233744	NaN	0.0633864	NaN	4
AT1G05805	basic helix-loop-helix (bHLH) DNA-binding superfamily protein	Q8H102	AT1G05805	38.951	+	5	5	5	20.4	11.7061	0.190309	biological regulation;biosynthetic process;cellular metabolic process;cellular nitrogen compound metabolic process;cellular process;macromolecule metabolic process;metabolic process;nitrogen compound metabolic process;nucleobase-containing compound metabolic process;primary metabolic process;RNA metabolic process	GO:0006139;GO:0006807;GO:0008152;GO:0009058;GO:0009987;GO:0016070;GO:0034641;GO:0043170;GO:0044237;GO:0044238;GO:0065007	B	+	4.03837	0.0439243	0.228129	5	11.8393	11.5729	12.0975	12.0543	11.4665	11.5651	6	4.22438	4.09002	4.00218	4.05305	3.93302	4.02369	6
AT1G05810	Rab GTPase-like A5A protein	A0A1P8AVC8;P19892	RABA5E	24.21	+	4	3	3	16.1	14.1613	0.266612	biological regulation;cellular process;establishment of localization;protein transport;response to stimulus;signal transduction;transport	GO:0006810;GO:0007165;GO:0009987;GO:0015031;GO:0050896;GO:0051234;GO:0065007	C	+	2.81382	0.118256	0.923724	5	14.0136	13.8051	13.9843	14.3091	14.6367	14.5945	6	2.71818	2.49661	2.68282	2.91933	2.90945	2.94724	6
AT1G05820	SIGNAL PEPTIDE PEPTIDASE-LIKE 5	A0A1P8AWA1;A0A1P8AWF6;B3H5D5;Q9MA44	SPPL5	NaN		NaN	NaN	NaN	NaN	NaN	NaN				+	2.78342	1.02873	n.d.	0	NaN	NaN	NaN	NaN	NaN	NaN	0	1.66141	1.94485	1.84797	3.62198	5.30205	4.53807	6
AT1G05830	trithorax-like protein 2	P0CB22	ATX2	NaN		NaN	NaN	NaN	NaN	NaN	NaN	biological regulation;cellular component organization;cellular metabolic process;cellular process;chromatin modification;chromatin organization;chromosome organization;histone modification;macromolecule metabolic process;macromolecule modification;metabolic process;one-carbon metabolic process;organelle organization;primary metabolic process;protein alkylation;protein metabolic process;protein mo…	GO:0006325;GO:0006464;GO:0006730;GO:0006996;GO:0008152;GO:0008213;GO:0009987;GO:0016043;GO:0016568;GO:0016570;GO:0019538;GO:0043170;GO:0043412;GO:0044237;GO:0044238;GO:0044281;GO:0051276;GO:0065007		+	4.16547	0.123887	n.d.	0	NaN	NaN	NaN	NaN	NaN	NaN	0	4.55141	4.19852	4.24909	4.00132	4.13243	3.91475	6
AT1G05835	PHD finger protein	A8MS78	AT1G05835	14.221	+	2	2	2	19.7	13.2087	0.374315			A	+	4.79609	0.325141	0.820618	5	14.4428	13.7853	13.3	13.1174	12.8664	12.8024	6	5.83195	4.68709	4.90509	5.10644	4.45616	4.00988	6
AT1G05840	Eukaryotic aspartyl protease family protein	F4IAD5	AT1G05840	53.297	+	3	3	3	5.4	12.2364	0.106391	catabolic process;macromolecule metabolic process;metabolic process;primary metabolic process;protein catabolic process;protein metabolic process;proteolysis	GO:0006508;GO:0008152;GO:0009056;GO:0019538;GO:0030163;GO:0043170;GO:0044238	B	+	4.70999	0.0661113	-0.458562	5	11.8816	12.2551	12.3746	12.3111	12.0598	12.2178	6	4.75064	4.70042	4.498	4.80156	4.71956	4.58016	6
AT1G05850	Chitinase family protein	Q9MA41	POM1	35.579	+	1	1	1	3.7	13.4198	0.279365	amine metabolic process;biological regulation;biosynthetic process;carbohydrate metabolic process;catabolic process;cell differentiation;cell growth;cellular metabolic process;cellular process;developmental process;growth;macromolecule metabolic process;metabolic process;nitrogen compound metabolic process;polysaccharide metabolic process;primary metabolic process;response to abiotic stimulus;res…	GO:0005975;GO:0005976;GO:0006807;GO:0006950;GO:0006970;GO:0007165;GO:0008152;GO:0009056;GO:0009058;GO:0009308;GO:0009408;GO:0009628;GO:0009719;GO:0009987;GO:0016049;GO:0030154;GO:0032502;GO:0040007;GO:0042221;GO:0043170;GO:0044237;GO:0044238;GO:0050896;GO:0065007	C	+	7.39014	0.207518	0.922556	5	13.1133	13.1675	13.2727	13.9339	13.7472	13.5669	6	6.80278	7.13475	7.32574	7.73274	7.54978	7.45453	6
AT1G05860	INO80 complex subunit D-like protein	A0A1P8AVI7;Q9MA40	AT1G05860	NaN		NaN	NaN	NaN	NaN	NaN	NaN				+	3.58897	0.197625	n.d.	0	NaN	NaN	NaN	NaN	NaN	NaN	0	3.79155	3.75744	3.78165	3.4205	3.32761	2.81046	6
AT1G05870	hypothetical protein (DUF1685)	Q9MA39	AT1G05870	NaN		NaN	NaN	NaN	NaN	NaN	NaN				+	4.67439	0.116216	n.d.	0	NaN	NaN	NaN	NaN	NaN	NaN	0	4.66303	4.53488	4.76731	4.87016	4.42206	4.68574	6
AT1G05890	RING/U-box superfamily protein	F4IAE4;Q8L829	ARI5	62.459	+	7	5	5	11.2	13.8585	0.0984497	cellular metabolic process;cellular process;macromolecule metabolic process;macromolecule modification;metabolic process;primary metabolic process;protein metabolic process;protein modification by small protein conjugation or removal;protein modification process	GO:0006464;GO:0008152;GO:0009987;GO:0019538;GO:0043170;GO:0043412;GO:0044237;GO:0044238;GO:0070647	A	+	5.40406	0.123094	0.691604	5	14.1019	14.3593	13.8178	13.8981	13.7024	13.8189	6	5.99577	5.67036	5.49158	5.31654	5.29777	5.26416	6
AT1G05894	hypothetical protein	Q9MA36	AT1G05894	NaN		NaN	NaN	NaN	NaN	NaN	NaN				+	0.476354	0.0298129	n.d.	0	NaN	NaN	NaN	NaN	NaN	NaN	0	0.506167	0.446541	NaN	NaN	NaN	NaN	2
AT1G05900	endonuclease III 2	B9DFZ0	NTH2	NaN		NaN	NaN	NaN	NaN	NaN	NaN	catabolic process;cellular metabolic process;cellular nitrogen compound metabolic process;cellular process;DNA metabolic process;DNA repair;macromolecule metabolic process;metabolic process;nitrogen compound metabolic process;nucleobase-containing compound metabolic process;primary metabolic process;response to DNA damage stimulus;response to stimulus;response to stress	GO:0006139;GO:0006259;GO:0006281;GO:0006807;GO:0006950;GO:0006974;GO:0008152;GO:0009056;GO:0009987;GO:0034641;GO:0043170;GO:0044237;GO:0044238;GO:0050896		+	3.56605	0.0648689	n.d.	0	NaN	NaN	NaN	NaN	NaN	NaN	0	3.75548	3.59646	3.46672	3.44728	3.58445	3.54765	6
AT1G05910	cell division cycle protein 48-related / CDC48-like protein	F4IAE9	AT1G05910	133.78	+	18	18	18	15.2	15.9519	0.134887	biological regulation;metabolic process;regulation of gene expression, epigenetic	GO:0008152;GO:0040029;GO:0065007	A	+	3.77367	0.05159	0.331765	5	16.2705	16.09	16.0627	15.841	15.815	15.8189	6	3.80086	3.74647	4.03559	3.67932	3.7225	3.82568	6
AT1G05920	B3 domain protein (DUF313)	Q5RM09	AT1G05920	NaN		NaN	NaN	NaN	NaN	NaN	NaN	biological regulation;biosynthetic process;cellular metabolic process;cellular nitrogen compound metabolic process;cellular process;macromolecule metabolic process;metabolic process;nitrogen compound metabolic process;nucleobase-containing compound metabolic process;primary metabolic process;RNA metabolic process	GO:0006139;GO:0006807;GO:0008152;GO:0009058;GO:0009987;GO:0016070;GO:0034641;GO:0043170;GO:0044237;GO:0044238;GO:0065007		+	2.49786	0.579422	n.d.	0	NaN	NaN	NaN	NaN	NaN	NaN	0	1.91844	3.07728	NaN	NaN	NaN	NaN	2
AT1G05930	B3 domain protein (DUF313)	Q9MA32	AT1G05930	NaN		NaN	NaN	NaN	NaN	NaN	NaN	biological regulation;biosynthetic process;cellular metabolic process;cellular nitrogen compound metabolic process;cellular process;macromolecule metabolic process;metabolic process;nitrogen compound metabolic process;nucleobase-containing compound metabolic process;primary metabolic process;RNA metabolic process	GO:0006139;GO:0006807;GO:0008152;GO:0009058;GO:0009987;GO:0016070;GO:0034641;GO:0043170;GO:0044237;GO:0044238;GO:0065007		+	1.85636	0.563405	n.d.	0	NaN	NaN	NaN	NaN	NaN	NaN	0	1.29296	2.41977	NaN	NaN	NaN	NaN	2
AT1G05940	cationic amino acid transporter 9	A0A1P8AU02;A0A1P8AU13;A0A1P8AU30;Q9C5D6	CAT9	52.591	+	3	3	3	6.2	13.6307	0.0547318	amine transport;amino acid transport;cellular process;establishment of localization;organic acid transport;transmembrane transport;transport	GO:0006810;GO:0006865;GO:0009987;GO:0015837;GO:0015849;GO:0051234;GO:0055085	B	+	3.7584	0.0658092	-0.114092	5	13.4059	13.7473	13.6484	13.5965	13.613	13.706	6	3.83141	3.81701	3.49724	3.63252	3.71672	3.80009	6
AT1G05950	hypothetical protein	A0A1P8ANL7;A0A1P8ANN2;A0A1P8ANN5;F4IAF4	AT1G05950	70.125	+	6	6	6	9.7	14.2647	0.244954			A	+	3.29496	0.0356894	-0.240473	5	14.647	14.5007	14.5811	14.0144	14.0288	14.0251	6	3.23986	3.27869	3.31123	3.19064	3.43558	3.31123	6
AT1G05960	ARM repeat superfamily protein	F4IAF5;F4IAF6	AT1G05960	108.94	+	5	5	5	5.9	13.7662	0.0580897			C	+	4.76301	0.507844	0.569225	5	13.7198	13.6378	13.7557	13.9729	13.836	13.7767	6	4.30221	4.20813	4.44574	5.08029	6.09314	5.49667	6
AT1G05970	RNA-binding (RRM/RBD/RNP motifs) family protein	Q8L7G5;Q9LNE8	AT1G05970	NaN		NaN	NaN	NaN	NaN	NaN	NaN				+	3.65189	0.198051	n.d.	0	NaN	NaN	NaN	NaN	NaN	NaN	0	4.44358	3.74621	3.77284	3.55758	3.37674	3.29509	6
AT1G06000	UDP-Glycosyltransferase superfamily protein	Q9LNE6	AT1G06000	48.122	+	12	12	12	28.5	18.0579	0.103787	alcohol metabolic process;biosynthetic process;carbohydrate metabolic process;cellular aromatic compound metabolic process;cellular ketone metabolic process;cellular metabolic process;cellular process;heterocycle metabolic process;metabolic process;organic acid metabolic process;pigment metabolic process;primary metabolic process;secondary metabolic process;small molecule metabolic process	GO:0005975;GO:0006066;GO:0006082;GO:0006725;GO:0008152;GO:0009058;GO:0009987;GO:0019748;GO:0042180;GO:0042440;GO:0044237;GO:0044238;GO:0044281;GO:0046483	C	+	4.79599	0.124269	-0.183343	5	18.1446	17.9743	17.8481	18.1788	18.1414	17.8993	6	4.69937	4.69886	4.89262	5.41309	3.68548	4.9474	6
AT1G06010	basic leucine zipper/W2 domain protein	Q84R19	AT1G06010	NaN		NaN	NaN	NaN	NaN	NaN	NaN				+	4.63953	0.282293	n.d.	0	NaN	NaN	NaN	NaN	NaN	NaN	0	5.4317	4.84538	4.8237	4.45536	4.2808	4.04449	6
AT1G06020	pfkB-like carbohydrate kinase family protein	Q9LNE4	AT1G06020	NaN		NaN	NaN	NaN	NaN	NaN	NaN	alcohol metabolic process;biosynthetic process;carbohydrate metabolic process;cellular metabolic process;cellular process;heterocycle metabolic process;macromolecule metabolic process;metabolic process;polysaccharide metabolic process;primary metabolic process;small molecule metabolic process	GO:0005975;GO:0005976;GO:0006066;GO:0008152;GO:0009058;GO:0009987;GO:0043170;GO:0044237;GO:0044238;GO:0044281;GO:0046483		+	0.49071	0.0602977	n.d.	0	NaN	NaN	NaN	NaN	NaN	NaN	0	0.446253	0.535167	NaN	NaN	0.414572	1.55805	4
AT1G06030	pfkB-like carbohydrate kinase family protein	Q9LNE3	AT1G06030	NaN		NaN	NaN	NaN	NaN	NaN	NaN	alcohol metabolic process;biosynthetic process;carbohydrate metabolic process;cellular metabolic process;cellular process;heterocycle metabolic process;macromolecule metabolic process;metabolic process;polysaccharide metabolic process;primary metabolic process;small molecule metabolic process	GO:0005975;GO:0005976;GO:0006066;GO:0008152;GO:0009058;GO:0009987;GO:0043170;GO:0044237;GO:0044238;GO:0044281;GO:0046483		+	3.22313	0.623307	n.d.	0	NaN	NaN	NaN	NaN	NaN	NaN	0	2.59982	3.84644	NaN	NaN	NaN	NaN	2
AT1G06040	B-box zinc finger family protein	F4IBY7;Q96288	STO	NaN		NaN	NaN	NaN	NaN	NaN	NaN	biosynthetic process;cellular metabolic process;cellular nitrogen compound metabolic process;cellular process;macromolecule metabolic process;metabolic process;nitrogen compound metabolic process;nucleobase-containing compound metabolic process;primary metabolic process;response to abiotic stimulus;response to stimulus;RNA metabolic process	GO:0006139;GO:0006807;GO:0008152;GO:0009058;GO:0009628;GO:0009987;GO:0016070;GO:0034641;GO:0043170;GO:0044237;GO:0044238;GO:0050896		+	6.63349	0.0635219	n.d.	0	NaN	NaN	NaN	NaN	NaN	NaN	0	6.64436	6.62261	6.6163	6.74334	6.15129	6.79529	6
AT1G06050	ENHANCED DISEASE RESISTANCE-like protein (DUF1336)	F4IBY8	AT1G06050	34.85	+	3	3	3	6.7	12.7945	0.147836			C	+	3.40363	0.235778	0.227604	5	12.4575	12.6612	12.6961	12.893	12.9909	12.9569	6	3.32441	3.61006	2.92171	3.09858	3.48285	3.66876	6
AT1G06060	LisH and RanBPM domains containing protein	A0A1P8AV86;Q9LNE1	AT1G06060	24.575	+	3	3	3	12.8	13.7291	0.422549			A	+	4.67429	0.111105	0.653705	5	14.2029	14.1226	14.1616	13.2841	13.3357	13.3165	6	4.8532	4.70572	4.64285	4.71758	4.46784	4.47896	6
AT1G06070	Basic-leucine zipper (bZIP) transcription factor family protein	Q9LNE0	AT1G06070	47.13	+	6	6	6	19.4	14.1395	0.0691681			A	+	4.36211	0.103271	0.461547	5	14.3528	14.1636	14.1153	14.0585	14.0821	14.2341	6	4.51778	4.36749	4.35674	4.20549	4.41299	4.20159	6
AT1G06080	delta 9 desaturase 1	A0A1P8AU64;O65797	ADS1	NaN		NaN	NaN	NaN	NaN	NaN	NaN	biosynthetic process;cellular ketone metabolic process;cellular lipid metabolic process;cellular metabolic process;cellular process;lipid metabolic process;metabolic process;organic acid metabolic process;primary metabolic process;small molecule metabolic process	GO:0006082;GO:0006629;GO:0008152;GO:0009058;GO:0009987;GO:0042180;GO:0044237;GO:0044238;GO:0044255;GO:0044281		+	4.13138	0.482068	n.d.	0	NaN	NaN	NaN	NaN	NaN	NaN	0	2.74399	2.73102	3.76292	4.6256	4.49984	4.60129	6
AT1G06090	Fatty acid desaturase family protein	Q9LND9	AT1G06090	NaN		NaN	NaN	NaN	NaN	NaN	NaN	biosynthetic process;cellular ketone metabolic process;cellular lipid metabolic process;cellular metabolic process;cellular process;lipid metabolic process;metabolic process;organic acid metabolic process;primary metabolic process;small molecule metabolic process	GO:0006082;GO:0006629;GO:0008152;GO:0009058;GO:0009987;GO:0042180;GO:0044237;GO:0044238;GO:0044255;GO:0044281		+	2.11844	0.1313	n.d.	0	NaN	NaN	NaN	NaN	NaN	NaN	0	NaN	NaN	NaN	NaN	2.24974	1.98714	2
AT1G06100	Fatty acid desaturase family protein	Q9LND8	AT1G06100	NaN		NaN	NaN	NaN	NaN	NaN	NaN	biosynthetic process;cellular ketone metabolic process;cellular lipid metabolic process;cellular metabolic process;cellular process;lipid metabolic process;metabolic process;organic acid metabolic process;primary metabolic process;small molecule metabolic process	GO:0006082;GO:0006629;GO:0008152;GO:0009058;GO:0009987;GO:0042180;GO:0044237;GO:0044238;GO:0044255;GO:0044281		+	0.745412	0	n.d.	0	NaN	NaN	NaN	NaN	NaN	NaN	0	NaN	NaN	NaN	NaN	0.745412	NaN	1
AT1G06110	SKP1/ASK-interacting protein 16	A0A1P8ANB4;A0A1P8AND2;Q9LND7	SKIP16	42.323	+	6	6	6	18.1	14.2132	0.0607686	cellular metabolic process;cellular process;macromolecule metabolic process;macromolecule modification;metabolic process;primary metabolic process;protein metabolic process;protein modification by small protein conjugation or removal;protein modification process	GO:0006464;GO:0008152;GO:0009987;GO:0019538;GO:0043170;GO:0043412;GO:0044237;GO:0044238;GO:0070647	A	+	4.52426	0.0271277	0.205887	5	14.2377	14.2635	14.2844	14.1887	14.0044	13.9884	6	4.79108	4.49799	4.49628	4.56071	4.52501	4.52351	6
AT1G06130	glyoxalase 2-4	Q8LDW8	GLX2-4	36.496	+	6	6	5	26.7	15.6271	0.0997686	amine metabolic process;biosynthetic process;cellular amino acid metabolic process;cellular ketone metabolic process;cellular metabolic process;cellular nitrogen compound metabolic process;cellular process;metabolic process;nitrogen compound metabolic process;organic acid metabolic process;peptide metabolic process;primary metabolic process;small molecule metabolic process;sulfur compound metabol…	GO:0006082;GO:0006518;GO:0006520;GO:0006790;GO:0006807;GO:0008152;GO:0009058;GO:0009308;GO:0009987;GO:0034641;GO:0042180;GO:0044237;GO:0044238;GO:0044281	C	+	4.60919	0.333682	-0.541206	5	15.3829	15.466	15.6157	15.885	15.6655	15.6385	6	5.06735	4.67924	4.97359	4.53914	4.26718	4.28383	6
AT1G06140	Pentatricopeptide repeat (PPR) superfamily protein	Q9LND4	MEF3	NaN		NaN	NaN	NaN	NaN	NaN	NaN	cellular metabolic process;cellular nitrogen compound metabolic process;cellular process;macromolecule metabolic process;macromolecule modification;metabolic process;mRNA metabolic process;nitrogen compound metabolic process;nucleobase-containing compound metabolic process;primary metabolic process;RNA metabolic process;RNA modification	GO:0006139;GO:0006807;GO:0008152;GO:0009451;GO:0009987;GO:0016070;GO:0016071;GO:0034641;GO:0043170;GO:0043412;GO:0044237;GO:0044238		+	0.60207	0.344795	n.d.	0	NaN	NaN	NaN	NaN	NaN	NaN	0	1.03189	0.727853	1.09976	0.476287	0.256113	0.258436	6
AT1G06143	basic helix loop helix DNA-binding superfamily protein	Q56X05	AT1G06143	NaN		NaN	NaN	NaN	NaN	NaN	NaN				+	1.46704	0.301721	n.d.	0	NaN	NaN	NaN	NaN	NaN	NaN	0	2.25775	2.02541	1.73393	1.20015	1.1721	1.15853	6
AT1G06150	basic helix loop helix (bHLH) DNA-binding superfamily protein	P0C7P8	EMB1444	NaN		NaN	NaN	NaN	NaN	NaN	NaN	anatomical structure development;biological regulation;biosynthetic process;cellular metabolic process;cellular nitrogen compound metabolic process;cellular process;developmental process;macromolecule metabolic process;metabolic process;nitrogen compound metabolic process;nucleobase-containing compound metabolic process;primary metabolic process;RNA metabolic process	GO:0006139;GO:0006807;GO:0008152;GO:0009058;GO:0009987;GO:0016070;GO:0032502;GO:0034641;GO:0043170;GO:0044237;GO:0044238;GO:0048856;GO:0065007		+	4.16198	0.0657516	n.d.	0	NaN	NaN	NaN	NaN	NaN	NaN	0	4.16387	4.06001	4.16009	4.45866	4.06102	4.19252	6
AT1G06160	octadecanoid-responsive AP2/ERF 59	Q9LND1	ORA59	NaN		NaN	NaN	NaN	NaN	NaN	NaN	biological regulation;biosynthetic process;cellular metabolic process;cellular nitrogen compound metabolic process;cellular process;immune system process;macromolecule metabolic process;metabolic process;multi-organism process;nitrogen compound metabolic process;nucleobase-containing compound metabolic process;primary metabolic process;response to biotic stimulus;response to chemical stimulus;res…	GO:0002376;GO:0006139;GO:0006807;GO:0006950;GO:0007165;GO:0008152;GO:0009058;GO:0009607;GO:0009719;GO:0009987;GO:0016070;GO:0034641;GO:0042221;GO:0043170;GO:0044237;GO:0044238;GO:0050896;GO:0051704;GO:0065007		+	0.844817	0	n.d.	0	NaN	NaN	NaN	NaN	NaN	NaN	0	0.844817	NaN	NaN	NaN	NaN	NaN	1
AT1G06170	basic helix-loop-helix (bHLH) DNA-binding superfamily protein	Q9LND0	AT1G06170	NaN		NaN	NaN	NaN	NaN	NaN	NaN	biological regulation;biosynthetic process;cellular metabolic process;cellular nitrogen compound metabolic process;cellular process;macromolecule metabolic process;metabolic process;nitrogen compound metabolic process;nucleobase-containing compound metabolic process;primary metabolic process;RNA metabolic process	GO:0006139;GO:0006807;GO:0008152;GO:0009058;GO:0009987;GO:0016070;GO:0034641;GO:0043170;GO:0044237;GO:0044238;GO:0065007		+	3.62783	0.39254	n.d.	0	NaN	NaN	NaN	NaN	NaN	NaN	0	4.20123	3.83951	3.41615	2.33521	NaN	NaN	4
AT1G06180	myb domain protein 13	Q9LNC9	MYB13	NaN		NaN	NaN	NaN	NaN	NaN	NaN	biological regulation;response to abiotic stimulus;response to chemical stimulus;response to endogenous stimulus;response to osmotic stress;response to stimulus;response to stress	GO:0006950;GO:0006970;GO:0009628;GO:0009719;GO:0042221;GO:0050896;GO:0065007		+	3.54794	0.344075	n.d.	0	NaN	NaN	NaN	NaN	NaN	NaN	0	4.31582	3.7625	3.33338	2.49763	3.13839	3.82655	6
AT1G06190	Rho termination factor	A0A1P8AM09;A0A1P8AM12;Q94K75	RHON1	NaN		NaN	NaN	NaN	NaN	NaN	NaN	biosynthetic process;cellular metabolic process;cellular nitrogen compound metabolic process;cellular process;macromolecule metabolic process;metabolic process;mRNA metabolic process;mRNA processing;nitrogen compound metabolic process;nucleobase-containing compound metabolic process;primary metabolic process;response to chemical stimulus;response to endogenous stimulus;response to stimulus;RNA me…	GO:0006139;GO:0006353;GO:0006396;GO:0006397;GO:0006807;GO:0008152;GO:0009058;GO:0009719;GO:0009987;GO:0016070;GO:0016071;GO:0034641;GO:0042221;GO:0043170;GO:0044237;GO:0044238;GO:0050896		+	4.56565	0.0918632	n.d.	0	NaN	NaN	NaN	NaN	NaN	NaN	0	4.54528	4.58603	4.64269	4.16616	4.13834	4.67235	6
AT1G06200	Peptidase S24/S26A/S26B/S26C family protein	A0A1P8AQV9;Q8W476	AT1G06200	23.249	+	2	2	2	7.8	12.9262	0.0838089			A	+	5.70066	0.0440578	0.698177	5	13.3662	12.9161	13.0173	12.9362	12.8497	12.8042	6	5.88707	5.76876	5.70607	5.548	5.69525	5.68064	6
AT1G06210	ENTH/VHS/GAT family protein	Q9LNC6	AT1G06210	42.797	+	7	7	7	17.2	14.2443	0.13015	establishment of localization;protein transport;transport	GO:0006810;GO:0015031;GO:0051234	C	+	5.34163	0.481825	0.516679	5	14.2352	14.2029	14.2535	14.0254	14.6698	14.471	6	4.6999	4.86102	5.06596	5.61731	5.82467	6.00185	6
AT1G06220	Ribosomal protein S5/Elongation factor G/III/V family protein	Q9LNC5	MEE5	110.44	+	29	29	7	32.9	18.2413	0.181253	biological regulation;developmental process;embryo development	GO:0009790;GO:0032502;GO:0065007	A	+	4.782	0.0624447	0.528105	5	18.4797	18.4496	18.3231	18.1595	18.0504	18.0697	6	4.75057	4.85711	4.83178	4.57735	4.61533	4.81343	6
AT1G06230	global transcription factor group E4	Q9LNC4	GTE4	84.094	+	24	24	24	35.4	16.928	0.237318	anatomical structure development;biological regulation;biosynthetic process;cellular metabolic process;cellular nitrogen compound metabolic process;cellular process;developmental process;genetic transfer;macromolecule metabolic process;metabolic process;multi-organism process;nitrogen compound metabolic process;nucleobase-containing compound metabolic process;primary metabolic process;regulation …	GO:0006139;GO:0006807;GO:0007346;GO:0008152;GO:0009058;GO:0009292;GO:0009987;GO:0016070;GO:0032502;GO:0034641;GO:0043170;GO:0044237;GO:0044238;GO:0048856;GO:0051704;GO:0051726;GO:0065007	A	+	5.37898	0.179589	0.94699	5	17.2296	17.101	17.0335	16.8225	16.5227	16.6245	6	5.80594	5.68584	5.4982	5.25977	5.20748	5.19131	6
AT1G06240	diiron containing four-helix bundle family ferritin protein%2C putative (Protein of unknown function DUF455)	Q8H109	AT1G06240	NaN		NaN	NaN	NaN	NaN	NaN	NaN				+	2.65265	0.0671426	n.d.	0	NaN	NaN	NaN	NaN	NaN	NaN	0	2.85043	2.6019	2.778	2.61868	2.68662	2.56911	6
AT1G06250	alpha/beta-Hydrolases superfamily protein	A0A1P8AV16;Q9LNC2	AT1G06250	48.122	+	3	3	3	4.5	13.0489	0.124711	catabolic process;lipid metabolic process;metabolic process;primary metabolic process	GO:0006629;GO:0008152;GO:0009056;GO:0044238	B	+	3.84223	0.473929	n.d.	4	12.9065	12.9794	13.8079	14.2529	13.1183	12.9418	6	3.10134	3.55154	4.4994	4.13293	NaN	NaN	4
AT1G06260	Cysteine proteinases superfamily protein	Q9LNC1	AT1G06260	37.77	+	8	8	8	30.6	16.087	0.98056	macromolecule metabolic process;metabolic process;primary metabolic process;protein metabolic process;proteolysis;proteolysis involved in cellular protein catabolic process	GO:0006508;GO:0008152;GO:0019538;GO:0043170;GO:0044238;GO:0051603	C	+	7.51976	0.407349	n.d.	3	14.4832	14.3408	16.2473	17.9955	16.4444	15.9267	6	NaN	4.29528	7.92711	7.51976	NaN	NaN	3
AT1G06270	Pentatricopeptide repeat (PPR) superfamily protein	Q9LNC0	AT1G06270	NaN		NaN	NaN	NaN	NaN	NaN	NaN				+	2.57211	0.172516	n.d.	0	NaN	NaN	NaN	NaN	NaN	NaN	0	2.7857	2.688	2.96871	2.1198	2.44066	2.45621	6
AT1G06280	LOB domain-containing protein 2	Q9LNB9	LBD2	NaN		NaN	NaN	NaN	NaN	NaN	NaN				+	3.50714	0.608725	n.d.	0	NaN	NaN	NaN	NaN	NaN	NaN	0	3.50714	7.06597	2.89842	NaN	NaN	NaN	3
AT1G06290	acyl-CoA oxidase 3	P0CZ23	ACX3	NaN		NaN	NaN	NaN	NaN	NaN	NaN	catabolic process;cellular ketone metabolic process;cellular lipid metabolic process;cellular metabolic process;cellular process;lipid metabolic process;metabolic process;organic acid metabolic process;primary metabolic process;small molecule metabolic process	GO:0006082;GO:0006629;GO:0008152;GO:0009056;GO:0009987;GO:0042180;GO:0044237;GO:0044238;GO:0044255;GO:0044281		+	5.05941	0.134535	n.d.	0	NaN	NaN	NaN	NaN	NaN	NaN	0	4.7038	5.09502	5.00125	5.45633	5.0238	5.27032	6
AT1G06310	acyl-CoA oxidase 6	Q9LMI7	ACX6	NaN		NaN	NaN	NaN	NaN	NaN	NaN	catabolic process;cellular ketone metabolic process;cellular lipid metabolic process;cellular metabolic process;cellular process;lipid metabolic process;metabolic process;organic acid metabolic process;primary metabolic process;small molecule metabolic process	GO:0006082;GO:0006629;GO:0008152;GO:0009056;GO:0009987;GO:0042180;GO:0044237;GO:0044238;GO:0044255;GO:0044281		+	0.567198	0.0748575	n.d.	0	NaN	NaN	NaN	NaN	NaN	NaN	0	NaN	0.49234	0.642055	NaN	NaN	NaN	2
AT1G06320	hypothetical protein	Q3EDH7	AT1G06320	NaN		NaN	NaN	NaN	NaN	NaN	NaN				+	1.93378	0.742013	n.d.	0	NaN	NaN	NaN	NaN	NaN	NaN	0	2.89127	1.93378	1.19177	NaN	NaN	NaN	3
AT1G06350	Fatty acid desaturase family protein	Q9LMI4	ADS4	NaN		NaN	NaN	NaN	NaN	NaN	NaN	biosynthetic process;cellular ketone metabolic process;cellular lipid metabolic process;cellular metabolic process;cellular process;lipid metabolic process;metabolic process;organic acid metabolic process;primary metabolic process;small molecule metabolic process	GO:0006082;GO:0006629;GO:0008152;GO:0009058;GO:0009987;GO:0042180;GO:0044237;GO:0044238;GO:0044255;GO:0044281		+	4.80692	1.10442	n.d.	0	NaN	NaN	NaN	NaN	NaN	NaN	0	2.60506	3.11083	4.39182	5.22202	5.40885	6.41382	6
AT1G06360	Fatty acid desaturase family protein	A0A1P8AN77;Q9LMI3	AT1G06360	NaN		NaN	NaN	NaN	NaN	NaN	NaN	biosynthetic process;cellular ketone metabolic process;cellular lipid metabolic process;cellular metabolic process;cellular process;lipid metabolic process;metabolic process;organic acid metabolic process;primary metabolic process;small molecule metabolic process	GO:0006082;GO:0006629;GO:0008152;GO:0009058;GO:0009987;GO:0042180;GO:0044237;GO:0044238;GO:0044255;GO:0044281		+	4.21725	1.11663	n.d.	0	NaN	NaN	NaN	NaN	NaN	NaN	0	5.71356	4.95421	4.77292	3.66159	1.31282	0.604806	6
AT1G06380	Ribosomal protein L1p/L10e family	Q9LMI1	AT1G06380	NaN		NaN	NaN	NaN	NaN	NaN	NaN				+	3.00355	0.349096	n.d.	0	NaN	NaN	NaN	NaN	NaN	NaN	0	3.36146	3.32081	3.58582	2.66327	2.55088	2.68628	6
AT1G06390	GSK3/SHAGGY-like protein kinase 1	Q39012	GSK1	NaN		NaN	NaN	NaN	NaN	NaN	NaN	biological regulation;cellular metabolic process;cellular process;macromolecule metabolic process;macromolecule modification;metabolic process;phosphorus metabolic process;primary metabolic process;protein metabolic process;protein modification process;protein phosphorylation;response to abiotic stimulus;response to chemical stimulus;response to endogenous stimulus;response to osmotic stress;resp…	GO:0006464;GO:0006468;GO:0006793;GO:0006950;GO:0006970;GO:0007165;GO:0008152;GO:0009628;GO:0009719;GO:0009987;GO:0019538;GO:0042221;GO:0043170;GO:0043412;GO:0044237;GO:0044238;GO:0050896;GO:0065007		+	5.72513	0.14444	n.d.	0	NaN	NaN	NaN	NaN	NaN	NaN	0	6.03756	5.67172	5.77855	5.94254	5.65366	5.49806	6
AT1G06400	Ras-related small GTP-binding family protein	P28185	ARA-2	23.927	+	8	5	5	39.4	15.6742	0.0652828	biological regulation;cellular process;establishment of localization;metabolic process;protein transport;response to chemical stimulus;response to endogenous stimulus;response to stimulus;signal transduction;transport	GO:0006810;GO:0007165;GO:0008152;GO:0009719;GO:0009987;GO:0015031;GO:0042221;GO:0050896;GO:0051234;GO:0065007	A	+	6.36606	0.105327	0.591523	5	15.8953	15.7184	15.7034	15.5879	15.5006	15.645	6	6.50224	6.42151	6.3106	6.15215	6.29159	6.53482	6
AT1G06410	trehalose-phosphatase/synthase 7	Q9LMI0	TPS7	96.687	+	29	29	24	34.1	17.761	0.0349207	biosynthetic process;carbohydrate metabolic process;cellular metabolic process;cellular process;metabolic process;oligosaccharide metabolic process;primary metabolic process	GO:0005975;GO:0008152;GO:0009058;GO:0009311;GO:0009987;GO:0044237;GO:0044238	B	+	6.25432	0.230989	0.577717	5	17.7915	17.771	17.7217	17.8385	17.7511	17.5336	6	6.68815	6.47805	6.4449	6.06374	6.01607	5.75083	6
AT1G06420	DNA ligase-like protein	F4IDM0;Q9LMH9	AT1G06420	23.169	+	2	2	2	9.6	12.3805	0.191825			A	+	4.60103	0.224744	0.182983	5	12.6701	12.4745	12.4286	12.3324	11.8626	11.9625	6	4.87385	4.39902	4.8485	4.24629	4.72103	4.48104	6
AT1G06430	FTSH protease 8	Q8W585	FTSH8	NaN		NaN	NaN	NaN	NaN	NaN	NaN	catabolic process;cellular metabolic process;cellular process;developmental process;macromolecule metabolic process;metabolic process;multicellular organismal development;multicellular organismal process;primary metabolic process;protein catabolic process;protein metabolic process	GO:0007275;GO:0008152;GO:0009056;GO:0009987;GO:0019538;GO:0030163;GO:0032501;GO:0032502;GO:0043170;GO:0044237;GO:0044238		+	5.40173	0.497946	n.d.	0	NaN	NaN	NaN	NaN	NaN	NaN	0	4.8769	4.93066	4.94116	5.86229	6.1073	6.54202	6
AT1G06440	Ubiquitin carboxyl-terminal hydrolase family protein	Q9SHI9	AT1G06440	NaN		NaN	NaN	NaN	NaN	NaN	NaN				+	1.25199	0.239475	n.d.	0	NaN	NaN	NaN	NaN	NaN	NaN	0	1.71641	1.44002	1.29432	0.961073	1.20967	0.723332	6
AT1G06450	Polynucleotidyl transferase%2C ribonuclease H-like superfamily protein	Q9SHJ0	AT1G06450	NaN		NaN	NaN	NaN	NaN	NaN	NaN	biological regulation;biosynthetic process;catabolic process;cellular metabolic process;cellular nitrogen compound metabolic process;cellular process;macromolecule metabolic process;metabolic process;mRNA metabolic process;nitrogen compound metabolic process;nucleobase-containing compound metabolic process;primary metabolic process;RNA catabolic process;RNA metabolic process	GO:0006139;GO:0006401;GO:0006807;GO:0008152;GO:0009056;GO:0009058;GO:0009987;GO:0016070;GO:0016071;GO:0034641;GO:0043170;GO:0044237;GO:0044238;GO:0065007		+	3.43674	0.723415	n.d.	0	NaN	NaN	NaN	NaN	NaN	NaN	0	3.43922	4.53575	4.62211	3.43426	2.82944	2.59721	6
AT1G06460	alpha-crystallin domain 32.1	Q208N7	ACD32.1	31.222	+	4	4	4	13.7	14.268	0.0450277			C	+	4.31405	0.189437	0.219911	5	14.1327	14.3075	14.236	14.3	14.2175	14.3319	6	4.35415	4.29542	3.78974	3.97527	4.33268	4.86096	6
AT1G06470	Nucleotide/sugar transporter family protein	Q8H184	AT1G06470	46.452	+	2	2	2	6.5	13.2091	0.110967	carbohydrate transport;cellular process;establishment of localization;transmembrane transport;transport	GO:0006810;GO:0008643;GO:0009987;GO:0051234;GO:0055085	B	+	4.07509	0.172799	-0.784035	5	12.9798	13.0939	13.3158	13.2079	13.325	13.2103	6	4.32505	4.26213	4.11185	4.03832	3.90721	3.89737	6
AT1G06475	transmembrane protein	Q6DSU2	AT1G06475	NaN		NaN	NaN	NaN	NaN	NaN	NaN				+	2.47948	0.35212	n.d.	0	NaN	NaN	NaN	NaN	NaN	NaN	0	2.21107	2.74789	3.39891	2.20541	2.98762	2.04932	6
AT1G06490	glucan synthase-like 7	E9KSP0;Q9SHJ3	CalS7	NaN		NaN	NaN	NaN	NaN	NaN	NaN	biological regulation;biosynthetic process;carbohydrate metabolic process;cell wall organization;cell wall organization or biogenesis;cellular metabolic process;cellular process;macromolecule metabolic process;metabolic process;polysaccharide metabolic process;primary metabolic process	GO:0005975;GO:0005976;GO:0008152;GO:0009058;GO:0009987;GO:0043170;GO:0044237;GO:0044238;GO:0065007;GO:0071554;GO:0071555		+	1.35359	0.350925	n.d.	0	NaN	NaN	NaN	NaN	NaN	NaN	0	1.70452	1.79307	1.35359	1.07153	0.969598	NaN	5
AT1G06500	hypothetical protein	Q8VY54	AT1G06500	14.687	+	3	3	3	25	13.4911	0.206962			A	+	4.54695	0.155571	0.938742	5	13.9676	13.5815	13.6886	13.4008	13.2746	13.2536	6	5.00952	4.59651	4.67218	4.36104	4.4974	4.34901	6
AT1G06510	forkhead-associated domain protein	Q84K72	AT1G06510	30.807	+	3	3	3	10.5	14.4634	0.321352			A	+	3.21136	0.156928	0.619839	5	14.6517	14.9461	14.8006	13.8798	14.2752	14.1579	6	3.60828	3.45998	3.23152	3.14613	2.95975	3.1912	6
AT1G06515	transmembrane protein%2C putative (DUF3317)	A8MSB8	AT1G06515	NaN		NaN	NaN	NaN	NaN	NaN	NaN				+	5.38953	0.225412	n.d.	0	NaN	NaN	NaN	NaN	NaN	NaN	0	5.68423	5.44923	5.5669	5.32982	5.11608	4.87792	6
AT1G06520	glycerol-3-phosphate acyltransferase 1	Q9SHJ5	GPAT1	66.514	+	1	1	1	2.1	10.7222	0.301304	biosynthetic process;cell differentiation;cellular lipid metabolic process;cellular metabolic process;cellular process;developmental process;glycerol ether metabolic process;lipid metabolic process;metabolic process;primary metabolic process;response to abiotic stimulus;response to stimulus;small molecule metabolic process	GO:0006629;GO:0006662;GO:0008152;GO:0009058;GO:0009628;GO:0009987;GO:0030154;GO:0032502;GO:0044237;GO:0044238;GO:0044255;GO:0044281;GO:0050896	C	+	4.41413	1.26432	0.956293	5	10.5076	10.6405	10.3342	10.804	11.4437	11.2516	6	3.44993	4.37219	2.23881	4.45607	5.97857	6.03777	6
AT1G06530	Tropomyosin-like protein	Q9SHJ6	PMD2	36.119	+	15	15	15	39.6	17.4221	0.0312729	cellular component organization;cellular process;mitochondrion organization;organelle organization	GO:0006996;GO:0007005;GO:0009987;GO:0016043	C	+	5.07479	0.124797	0.281586	5	17.4755	17.3964	17.4052	17.3606	17.4589	17.439	6	5.11087	5.03871	5.18609	4.92647	4.93649	5.24881	6
AT1G06540	hypothetical protein	Q9SHJ7	AT1G06540	NaN		NaN	NaN	NaN	NaN	NaN	NaN				+	2.60431	0.651302	n.d.	0	NaN	NaN	NaN	NaN	NaN	NaN	0	NaN	NaN	NaN	0.037411	3.25561	2.60431	3
AT1G06550	ATP-dependent caseinolytic (Clp) protease/crotonase family protein	Q9SHJ8	AT1G06550	43.257	+	22	22	22	54.5	17.9893	0.225595	response to abiotic stimulus;response to stimulus	GO:0009628;GO:0050896	C	+	5.84919	0.157398	0.798546	5	17.8211	17.7107	17.7375	18.1993	18.2304	18.1575	6	5.5331	5.57823	5.8323	6.04512	5.96805	5.86608	6
AT1G06560	NOL1/NOP2/sun family protein	Q84MA1	AT1G06560	65.512	+	10	10	10	19.4	15.1581	0.0715346			A	+	3.12322	0.300341	0.301442	5	15.3026	15.1801	15.136	15.2709	15.0325	15.1278	6	3.41305	3.33318	3.69414	2.91327	2.81237	2.76741	6
AT1G06570	4-hydroxyphenylpyruvate dioxygenase	F4IDP2;P93836	PDS1	48.815	+	8	8	8	22	16.1336	0.296519	amine metabolic process;catabolic process;cellular amino acid metabolic process;cellular aromatic compound metabolic process;cellular ketone metabolic process;cellular metabolic process;cellular nitrogen compound metabolic process;cellular process;metabolic process;nitrogen compound metabolic process;organic acid metabolic process;primary metabolic process;small molecule metabolic process	GO:0006082;GO:0006520;GO:0006725;GO:0006807;GO:0008152;GO:0009056;GO:0009308;GO:0009987;GO:0034641;GO:0042180;GO:0044237;GO:0044238;GO:0044281	C	+	5.2444	0.191093	0.525889	5	15.4627	15.6988	15.953	16.3939	16.3141	16.4664	6	4.97057	5.37039	5.14449	5.3443	4.9882	6.1271	6
AT1G06580	Pentatricopeptide repeat (PPR) superfamily protein	A0A1P8AN74;Q9SHK2	AT1G06580	NaN		NaN	NaN	NaN	NaN	NaN	NaN				+	1.84832	0.384994	n.d.	0	NaN	NaN	NaN	NaN	NaN	NaN	0	2.52169	2.09336	2.27723	1.50724	1.60329	0.990584	6
AT1G06590	anaphase-promoting complex subunit	Q8H1U4	AT1G06590	101.04	+	7	7	7	7.1	15.1701	0.139554	cell division;cellular component organization;cellular metabolic process;cellular process;macromolecule metabolic process;macromolecule modification;metabolic process;mitosis;nuclear division;organelle fission;organelle organization;primary metabolic process;protein metabolic process;protein modification by small protein conjugation or removal;protein modification process	GO:0000280;GO:0006464;GO:0006996;GO:0007067;GO:0008152;GO:0009987;GO:0016043;GO:0019538;GO:0043170;GO:0043412;GO:0044237;GO:0044238;GO:0048285;GO:0051301;GO:0070647	A	+	2.77271	0.260015	0.975296	5	15.4652	15.4276	15.2926	15.0437	15.0475	15.0173	6	3.1264	3.00628	2.91244	2.48625	2.63298	2.42676	6
AT1G06620	2-oxoglutarate (2OG) and Fe(II)-dependent oxygenase superfamily protein	A0A1P8AM08;Q84MB3	AT1G06620	40.351	+	4	4	4	11	14.1696	0.438305			C	+	6.2776	0.474706	-0.877272	5	14.0139	13.7159	13.7466	14.3252	14.8979	14.6307	6	6.78427	6.72034	6.26076	6.29443	5.17194	5.33108	6
AT1G06630	F-box/RNI-like superfamily protein	A0A1P8ARQ2;A0A1P8ARR9;A0A1P8ARS0;F4IDP6;P0C2G0	AT1G06630	NaN		NaN	NaN	NaN	NaN	NaN	NaN				+	4.88919	0.308214	n.d.	0	NaN	NaN	NaN	NaN	NaN	NaN	0	5.38172	5.07844	5.14535	4.69994	4.52892	4.43163	6
AT1G06640	2-oxoglutarate (2OG) and Fe(II)-dependent oxygenase superfamily protein	F4IDQ0;Q9C5K7	AT1G06640	NaN		NaN	NaN	NaN	NaN	NaN	NaN				+	6.4013	0.535977	n.d.	0	NaN	NaN	NaN	NaN	NaN	NaN	0	7.1048	6.82111	6.53735	6.26524	5.71108	5.74915	6
AT1G06645	2-oxoglutarate (2OG) and Fe(II)-dependent oxygenase superfamily protein	F4IDQ2	AT1G06645	42.818	+	4	2	2	10.3	13.6513	1.94258			C	+	2.40896	0.317278	-0.734621	5	11.803	11.647	11.7704	15.4996	16.9789	16.1489	6	2.44879	2.78954	2.78123	2.36913	2.14667	1.29837	6
AT1G06650	2-oxoglutarate (2OG) and Fe(II)-dependent oxygenase superfamily protein	Q8H1S4	AT1G06650	42.02	+	9	9	5	21.7	15.7336	0.175872			C	+	3.90341	0.170601	0.684003	5	14.9784	15.1984	15.6335	15.9517	15.8337	15.8673	6	3.595	3.93553	3.8713	4.22401	3.87062	4.64663	6
AT1G06660	aspartyl/glutamyl-tRNA(Asn/Gln) amidotransferase subunit	F4IDQ5	JASON	NaN		NaN	NaN	NaN	NaN	NaN	NaN	biological regulation;cell cycle;cellular process;developmental process;meiotic cell cycle	GO:0007049;GO:0009987;GO:0032502;GO:0051321;GO:0065007		+	2.45333	0.39652	n.d.	0	NaN	NaN	NaN	NaN	NaN	NaN	0	3.37048	3.79928	2.69746	2.01542	2.09821	2.20921	6
AT1G06670	nuclear DEIH-boxhelicase	A0A1P8ASP8;F4IDQ6	NIH	171.55	+	21	21	19	14.8	15.6925	0.0826721	cellular metabolic process;cellular nitrogen compound metabolic process;cellular process;DNA geometric change;DNA metabolic process;macromolecule metabolic process;metabolic process;nitrogen compound metabolic process;nucleobase-containing compound metabolic process;primary metabolic process;RNA metabolic process;RNA processing	GO:0006139;GO:0006259;GO:0006396;GO:0006807;GO:0008152;GO:0009987;GO:0016070;GO:0032392;GO:0034641;GO:0043170;GO:0044237;GO:0044238	A	+	3.82292	0.134382	0.860147	5	15.7772	15.7304	15.7731	15.4808	15.3954	15.6546	6	3.95605	3.86396	4.1205	3.6526	3.68729	3.78188	6
AT1G06680	photosystem II subunit P-1	Q42029	PSBP-1	NaN		NaN	NaN	NaN	NaN	NaN	NaN	cellular metabolic process;cellular process;generation of precursor metabolites and energy;metabolic process;multi-organism process;response to biotic stimulus;response to stimulus;response to stress	GO:0006091;GO:0006950;GO:0008152;GO:0009607;GO:0009987;GO:0044237;GO:0050896;GO:0051704		+	8.45564	0.108088	n.d.	0	NaN	NaN	NaN	NaN	NaN	NaN	0	8.22922	8.5558	8.55457	8.35671	8.11079	8.57166	6
AT1G06690	NAD(P)-linked oxidoreductase superfamily protein	Q94A68	AT1G06690	41.497	+	7	7	7	13.3	16.7026	0.145885			B	+	3.65995	0.278488	0.690101	5	16.183	16.4257	16.7236	16.9468	16.6816	16.7501	6	3.37254	3.39038	3.48443	4.02916	3.83546	4.41811	6
AT1G06700	Protein kinase superfamily protein	Q8H1G6	AT1G06700	39.819	+	9	6	5	29.6	15.171	0.059967	biological regulation;cellular metabolic process;cellular process;macromolecule metabolic process;macromolecule modification;metabolic process;phosphorus metabolic process;primary metabolic process;protein metabolic process;protein modification process;protein phosphorylation;response to chemical stimulus;response to endogenous stimulus;response to stimulus;signal transduction	GO:0006464;GO:0006468;GO:0006793;GO:0007165;GO:0008152;GO:0009719;GO:0009987;GO:0019538;GO:0042221;GO:0043170;GO:0043412;GO:0044237;GO:0044238;GO:0050896;GO:0065007	B	+	6.14922	0.204856	0.62442	5	14.9084	15.0138	15.2072	15.2051	15.2549	15.137	6	5.91009	5.97864	6.00253	6.29591	7.28782	6.81116	6
AT1G06710	Tetratricopeptide repeat (TPR)-like superfamily protein	A0A1P8AQ62;Q9M9X9	AT1G06710	111.53	+	1	1	1	1.4	12.6312	0.77824			C	+	1.96522	0.175794	-0.7665	5	11.9976	11.9979	11.7084	13.2645	14.6104	14.5287	6	2.40943	2.10311	2.17417	1.68439	1.82258	1.82733	6
AT1G06720	P-loop containing nucleoside triphosphate hydrolases superfamily protein	A0A1P8AVE9;A0A1P8AVJ3;F4IDR3	AT1G06720	134.43	+	15	15	15	12.3	15.9957	0.183854	cellular process;ribosome biogenesis	GO:0009987;GO:0042254	A	+	3.62289	0.345912	0.730518	5	16.3738	16.0801	16.1319	15.9114	15.6371	15.7642	6	3.85176	3.9231	4.12928	3.05034	3.23127	3.39403	6
AT1G06730	pfkB-like carbohydrate kinase family protein	Q9ASV2	AT1G06730	52.762	+	1	1	1	2	12.754	0.269478			A	+	3.16227	0.363111	0.833594	5	12.9119	13.6471	13.132	12.5714	12.3977	12.5961	6	4.03959	4.57861	3.16328	3.16126	2.83071	2.7676	6
AT1G06740	MuDR family transposase	Q9M9Y2	MUG3	NaN		NaN	NaN	NaN	NaN	NaN	NaN				+	1.97448	0.363643	n.d.	0	NaN	NaN	NaN	NaN	NaN	NaN	0	2.30871	2.5662	2.76307	1.64025	1.60829	1.61339	6
AT1G06750	P-loop containing nucleoside triphosphate hydrolases superfamily protein	F4IDR5;F4IDR6	AT1G06750	NaN		NaN	NaN	NaN	NaN	NaN	NaN				+	2.10291	1.08002	n.d.	0	NaN	NaN	NaN	NaN	NaN	NaN	0	NaN	0.558422	1.49736	3.18294	3.40153	2.10291	5
AT1G06760	winged-helix DNA-binding transcription factor family protein	P26568	AT1G06760	28.946	+	6	4	4	17.5	16.0839	0.249274	cellular component assembly;cellular component organization;cellular macromolecular complex assembly;cellular process;chromatin organization;chromosome organization;macromolecular complex assembly;organelle organization	GO:0006325;GO:0006996;GO:0009987;GO:0016043;GO:0022607;GO:0034622;GO:0051276;GO:0065003	A	+	7.72563	0.249468	0.867473	5	17.3192	16.4186	16.2423	15.8956	15.9256	15.7737	6	8.25613	8.18948	7.83871	7.47634	7.476	7.61256	6
AT1G06770	DREB2A-interacting protein 1	A0A1P8ARB2;Q9M9Y4	DRIP1	NaN		NaN	NaN	NaN	NaN	NaN	NaN	cellular metabolic process;cellular process;macromolecule metabolic process;macromolecule modification;metabolic process;primary metabolic process;protein metabolic process;protein modification by small protein conjugation or removal;protein modification process;response to abiotic stimulus;response to chemical stimulus;response to stimulus;response to stress	GO:0006464;GO:0006950;GO:0008152;GO:0009628;GO:0009987;GO:0019538;GO:0042221;GO:0043170;GO:0043412;GO:0044237;GO:0044238;GO:0050896;GO:0070647		+	3.49025	0.225581	n.d.	0	NaN	NaN	NaN	NaN	NaN	NaN	0	3.47771	3.14588	3.38345	3.50279	4.67823	4.21745	6
AT1G06780	galacturonosyltransferase 6	F4IDS0;Q9M9Y5	GAUT6	67.536	+	3	3	3	4.6	12.547	0.179404	biosynthetic process;carbohydrate metabolic process;cell wall organization;cell wall organization or biogenesis;cellular metabolic process;cellular process;macromolecule metabolic process;metabolic process;polysaccharide metabolic process;primary metabolic process	GO:0005975;GO:0005976;GO:0008152;GO:0009058;GO:0009987;GO:0043170;GO:0044237;GO:0044238;GO:0071554;GO:0071555	C	+	3.77638	0.0835894	0.850255	5	12.5922	12.5018	12.3408	12.2073	12.7143	12.7385	6	3.77951	3.77326	3.66726	3.71833	4.07212	4.15953	6
AT1G06790	RNA polymerase Rpb7 N-terminal domain-containing protein	F4HNT3;Q9M9Y6	AT1G06790	21.284	+	4	4	4	27	11.5948	0.0635138	biosynthetic process;cellular metabolic process;cellular nitrogen compound metabolic process;cellular process;macromolecule metabolic process;metabolic process;nitrogen compound metabolic process;nucleobase-containing compound metabolic process;primary metabolic process;RNA metabolic process;transcription initiation, DNA-dependent	GO:0006139;GO:0006352;GO:0006807;GO:0008152;GO:0009058;GO:0009987;GO:0016070;GO:0034641;GO:0043170;GO:0044237;GO:0044238	A	+	3.91304	0.257924	0.468615	5	11.9449	11.5309	11.7133	11.6377	11.5519	11.5316	6	4.1174	4.13453	4.20739	3.53212	3.54655	3.70867	6
AT1G06800	alpha/beta-Hydrolases superfamily protein	F4HNT5;Q941F1	PLA-I{gamma}1	NaN		NaN	NaN	NaN	NaN	NaN	NaN	catabolic process;lipid metabolic process;metabolic process;primary metabolic process	GO:0006629;GO:0008152;GO:0009056;GO:0044238		+	1.4936	0.27875	n.d.	0	NaN	NaN	NaN	NaN	NaN	NaN	0	1.99242	1.37197	1.14924	1.14711	1.61524	1.70674	6
AT1G06810	endonuclease/glycosyl hydrolase	Q58G55	AT1G06810	NaN		NaN	NaN	NaN	NaN	NaN	NaN	biological regulation	GO:0065007		+	0.811053	0.723429	n.d.	0	NaN	NaN	NaN	NaN	NaN	NaN	0	0.0876243	1.53448	NaN	NaN	NaN	NaN	2
AT1G06820	carotenoid isomerase	A0A1P8ATA5;A0A1P8ATC2;A0A1P8ATE5;Q9M9Y8	CRTISO	65.428	+	7	7	7	15.3	14.7393	0.101355	biosynthetic process;cellular component organization;cellular lipid metabolic process;cellular metabolic process;cellular process;lipid metabolic process;metabolic process;organelle organization;pigment metabolic process;plastid organization;primary metabolic process	GO:0006629;GO:0006996;GO:0008152;GO:0009058;GO:0009657;GO:0009987;GO:0016043;GO:0042440;GO:0044237;GO:0044238;GO:0044255	C	+	3.94376	0.0671668	-0.276845	5	14.3148	14.5457	14.7122	14.8525	14.8287	14.7663	6	3.9244	4.10872	4.05874	3.95204	3.79852	3.93548	6
AT1G06830	Glutaredoxin family protein	Q9M9Y9	AT1G06830	NaN		NaN	NaN	NaN	NaN	NaN	NaN	biological regulation;cellular homeostasis;cellular process;homeostatic process	GO:0009987;GO:0019725;GO:0042592;GO:0065007		+	1.63946	0.418821	n.d.	0	NaN	NaN	NaN	NaN	NaN	NaN	0	2.25949	1.88784	1.39107	0.434413	2.01036	1.17272	6
AT1G06840	Leucine-rich repeat protein kinase family protein	C0LGD7	AT1G06840	105.62	+	6	4	4	6.3	13.6388	0.170504			C	+	3.52797	0.337295	0.658378	5	13.3332	13.333	13.5492	13.8172	13.7285	13.8015	6	3.53279	3.01553	3.15869	3.83328	4.03604	3.52315	6
AT1G06850	basic leucine-zipper 52	F4HNU1;Q8VWG0	bZIP52	NaN		NaN	NaN	NaN	NaN	NaN	NaN				+	2.71604	0.130408	n.d.	0	NaN	NaN	NaN	NaN	NaN	NaN	0	2.61596	2.65919	2.77289	3.1427	2.87678	2.21601	6
AT1G06870	Peptidase S24/S26A/S26B/S26C family protein	Q9M9Z2	Plsp2A	40.15	+	1	1	1	3.5	11.7203	0.0541291			B	+	4.13341	0.182145	-0.596342	5	11.3799	11.6859	11.7548	11.8233	11.6739	11.7821	6	4.4083	4.22282	4.15785	4.10898	3.79816	3.82202	6
AT1G06890	nodulin MtN21 /EamA-like transporter family protein	A0A1P8ANY9;F4HNU3;Q8RXL8	AT1G06890	NaN		NaN	NaN	NaN	NaN	NaN	NaN				+	5.9028	0.491655	n.d.	0	NaN	NaN	NaN	NaN	NaN	NaN	0	5.45045	5.37184	5.54221	6.2634	6.87317	6.43725	6
AT1G06900	Insulinase (Peptidase family M16) family protein	F4HNU6	AT1G06900	117.17	+	17	17	17	16.9	16.3363	0.012557			B	+	3.86529	0.0894824	0.0983734	5	16.3424	16.2787	16.3302	16.4609	16.3184	16.3435	6	3.86006	3.87052	4.28427	3.93894	3.7099	3.75998	6
AT1G06910	TRF-like 7	Q6R0E4	TRFL7	NaN		NaN	NaN	NaN	NaN	NaN	NaN	biological regulation;cellular component organization;cellular metabolic process;cellular nitrogen compound metabolic process;cellular process;chromosome organization;DNA metabolic process;homeostatic process;macromolecule metabolic process;metabolic process;nitrogen compound metabolic process;nucleobase-containing compound metabolic process;organelle organization;primary metabolic process;respon…	GO:0006139;GO:0006259;GO:0006807;GO:0006996;GO:0008152;GO:0009719;GO:0009987;GO:0016043;GO:0032200;GO:0034641;GO:0042221;GO:0042592;GO:0043170;GO:0044237;GO:0044238;GO:0050896;GO:0051276;GO:0065007		+	2.72322	0.098848	n.d.	0	NaN	NaN	NaN	NaN	NaN	NaN	0	2.84998	2.79415	2.77915	2.66728	2.38351	2.49008	6
AT1G06920	ovate family protein 4	F4HNU8	OFP4	NaN		NaN	NaN	NaN	NaN	NaN	NaN	biological regulation;biosynthetic process;cellular metabolic process;cellular nitrogen compound metabolic process;cellular process;macromolecule metabolic process;metabolic process;nitrogen compound metabolic process;nucleobase-containing compound metabolic process;primary metabolic process;RNA metabolic process	GO:0006139;GO:0006807;GO:0008152;GO:0009058;GO:0009987;GO:0016070;GO:0034641;GO:0043170;GO:0044237;GO:0044238;GO:0065007		+	1.04997	0.611723	n.d.	0	NaN	NaN	NaN	NaN	NaN	NaN	0	NaN	0.062168	NaN	1.28561	2.33713	0.814316	4
AT1G06950	translocon at the inner envelope membrane of chloroplasts 110	Q8LPR9	TIC110	112.12	+	40	40	40	40.4	18.9339	0.104153	cellular component organization;cellular process;establishment of localization;organelle organization;plastid organization;protein targeting;protein transport;transmembrane transport;transport	GO:0006605;GO:0006810;GO:0006996;GO:0009657;GO:0009987;GO:0015031;GO:0016043;GO:0051234;GO:0055085	B	+	4.92155	0.08219	-0.385012	5	18.8644	18.9774	19.0913	19.0727	18.7586	18.8905	6	5.00949	4.84511	4.97436	4.58627	4.86875	5.16369	6
AT1G06960	RNA-binding (RRM/RBD/RNP motifs) family protein	A0A1P8AQK9;A0A1P8AQM1;A0A1P8AQQ1;A0A2H1ZEA7;Q8H1S6	AT1G06960	15.366	+	1	1	1	6	13.6378	0.23597	cellular metabolic process;cellular nitrogen compound metabolic process;cellular process;macromolecule metabolic process;metabolic process;mRNA metabolic process;mRNA processing;nitrogen compound metabolic process;nucleobase-containing compound metabolic process;primary metabolic process;RNA metabolic process;RNA processing;RNA splicing	GO:0006139;GO:0006396;GO:0006397;GO:0006807;GO:0008152;GO:0008380;GO:0009987;GO:0016070;GO:0016071;GO:0034641;GO:0043170;GO:0044237;GO:0044238	A	+	4.53433	0.195395	0.839753	5	14.1403	13.8147	13.8225	12.8826	13.4609	13.3505	6	4.99713	4.669	4.76467	4.37389	4.39966	4.18557	6
AT1G06970	cation/hydrogen exchanger 14	Q9LMJ1	CHX14	NaN		NaN	NaN	NaN	NaN	NaN	NaN	establishment of localization;ion transport;transport	GO:0006810;GO:0006811;GO:0051234		+	1.56204	0.485013	n.d.	0	NaN	NaN	NaN	NaN	NaN	NaN	0	NaN	NaN	NaN	1.56204	2.04705	0.916899	3
AT1G06980	6%2C7-dimethyl-8-ribityllumazine synthase	Q9LMJ2	AT1G06980	NaN		NaN	NaN	NaN	NaN	NaN	NaN				+	2.04231	0.13904	n.d.	0	NaN	NaN	NaN	NaN	NaN	NaN	0	NaN	NaN	NaN	0.377376	2.18135	2.04231	3
AT1G06990	GDSL-like Lipase/Acylhydrolase superfamily protein	Q9LMJ3	AT1G06990	39.981	+	2	2	2	5	13.5936	0.386596	catabolic process;lipid metabolic process;metabolic process;primary metabolic process	GO:0006629;GO:0008152;GO:0009056;GO:0044238	B	+	3.90551	0.650409	n.d.	3	12.9279	13.4861	15.9072	16.0952	13.6659	13.5213	6	NaN	2.86286	4.55592	3.90551	NaN	NaN	3
AT1G07000	exocyst subunit exo70 family protein B2	Q9LMJ4	EXO70B2	NaN		NaN	NaN	NaN	NaN	NaN	NaN	cellular process;establishment of localization;exocytosis;secretion;transport;vesicle-mediated transport	GO:0006810;GO:0006887;GO:0009987;GO:0016192;GO:0046903;GO:0051234		+	3.06721	0.606069	n.d.	0	NaN	NaN	NaN	NaN	NaN	NaN	0	4.26354	3.81707	3.49996	2.63447	2.50967	2.41261	6
AT1G07010	Calcineurin-like metallo-phosphoesterase superfamily protein	F4HNW0;F4HNW2;Q8L774	SLP1	NaN		NaN	NaN	NaN	NaN	NaN	NaN				+	4.36773	0.0771565	n.d.	0	NaN	NaN	NaN	NaN	NaN	NaN	0	4.33946	4.39599	4.46148	4.48285	4.01063	4.30717	6
AT1G07020	hypothetical protein	Q8LCS6	AT1G07020	16.51	+	3	3	3	20.4	13.5807	0.0692563			C	+	4.67375	0.247625	-0.0250841	5	13.6638	13.3708	13.6064	13.8819	13.5253	13.5551	6	4.9378	4.89035	4.90495	4.45715	4.04176	3.89886	6
AT1G07030	Mitochondrial substrate carrier family protein	Q8L6Z2	AT1G07030	35.703	+	3	3	3	11.7	13.2455	0.11877	cellular process;establishment of localization;transmembrane transport;transport	GO:0006810;GO:0009987;GO:0051234;GO:0055085	A	+	4.04238	0.0680535	0.0484722	5	13.4801	13.2516	13.3905	13.2394	13.153	12.8978	6	4.14665	4.04907	4.0357	4.01054	3.83638	4.14847	6
AT1G07040	plant/protein	Q9LMJ7	AT1G07040	40.637	+	15	15	15	45.8	17.214	0.0817842			B	+	5.69658	0.15976	0.146376	5	17.1152	17.269	17.3938	17.3969	17.1589	17.1492	6	5.64684	6.00079	5.73539	5.65777	5.2682	5.96636	6
AT1G07050	CCT motif family protein	A0A1P8ANW9;Q8LDM8	AT1G07050	NaN		NaN	NaN	NaN	NaN	NaN	NaN				+	4.04669	0.256806	n.d.	0	NaN	NaN	NaN	NaN	NaN	NaN	0	3.53035	4.06757	3.83687	4.35048	4.02581	4.52634	6
AT1G07060	hypothetical protein	A0A1P8AU91;A0A1P8AU93;Q8RX33;Q9LMJ9	DFO	NaN		NaN	NaN	NaN	NaN	NaN	NaN	cellular metabolic process;cellular nitrogen compound metabolic process;cellular process;meiosis;metabolic process;nitrogen compound metabolic process;nucleobase-containing compound metabolic process;primary metabolic process	GO:0006139;GO:0006807;GO:0007126;GO:0008152;GO:0009987;GO:0034641;GO:0044237;GO:0044238		+	1.0578	0.11144	n.d.	0	NaN	NaN	NaN	NaN	NaN	NaN	0	1.15198	1.18649	0.963614	NaN	NaN	0.14131	4
AT1G07070	Ribosomal protein L35Ae family protein	Q9LMK0	AT1G07070	NaN		NaN	NaN	NaN	NaN	NaN	NaN	biosynthetic process;cellular metabolic process;cellular process;macromolecule metabolic process;metabolic process;primary metabolic process;protein metabolic process;translation	GO:0006412;GO:0008152;GO:0009058;GO:0009987;GO:0019538;GO:0043170;GO:0044237;GO:0044238		+	4.5872	0.117424	n.d.	0	NaN	NaN	NaN	NaN	NaN	NaN	0	4.56884	4.5807	5.39509	4.59369	4.33349	4.80369	6
AT1G07080	Thioredoxin superfamily protein	Q93VQ6	AT1G07080	29.698	+	2	2	2	8.7	14.1982	0.14149			B	+	5.5782	0.237117	0.500879	5	13.7817	14.028	14.1618	14.2346	14.5457	14.311	6	5.52748	5.30575	5.14246	5.62893	5.77998	5.96857	6
AT1G07090	LIGHT-DEPENDENT SHORT HYPOCOTYLS-like protein (DUF640)	Q9LMK2	LSH6	NaN		NaN	NaN	NaN	NaN	NaN	NaN	anatomical structure morphogenesis;biological regulation;biosynthetic process;cellular metabolic process;cellular nitrogen compound metabolic process;cellular process;developmental process;macromolecule metabolic process;metabolic process;nitrogen compound metabolic process;nucleobase-containing compound metabolic process;primary metabolic process;RNA metabolic process	GO:0006139;GO:0006807;GO:0008152;GO:0009058;GO:0009653;GO:0009987;GO:0016070;GO:0032502;GO:0034641;GO:0043170;GO:0044237;GO:0044238;GO:0065007		+	2.307	0.514252	n.d.	0	NaN	NaN	NaN	NaN	NaN	NaN	0	1.82597	3.18317	1.75953	2.01786	2.59614	3.0008	6
AT1G07110	fructose-2%2C6-bisphosphatase	Q9MB58	F2KP	NaN		NaN	NaN	NaN	NaN	NaN	NaN	alcohol metabolic process;biological regulation;carbohydrate metabolic process;cellular metabolic process;cellular process;metabolic process;primary metabolic process;small molecule metabolic process	GO:0005975;GO:0006066;GO:0008152;GO:0009987;GO:0044237;GO:0044238;GO:0044281;GO:0065007		+	4.83755	0.0713627	n.d.	0	NaN	NaN	NaN	NaN	NaN	NaN	0	4.86927	4.80582	4.87787	4.93995	4.54308	4.55538	6
AT1G07120	CHUP1-like protein	A0A1P8AWM2;Q9LMK4	AT1G07120	NaN		NaN	NaN	NaN	NaN	NaN	NaN				+	0.191216	0.067426	n.d.	0	NaN	NaN	NaN	NaN	NaN	NaN	0	0.191216	NaN	NaN	1.73056	0.12379	NaN	3
AT1G07130	Nucleic acid-binding%2C OB-fold-like protein	Q9LMK5	STN1	NaN		NaN	NaN	NaN	NaN	NaN	NaN	biological regulation;cellular component organization;cellular metabolic process;cellular nitrogen compound metabolic process;cellular process;chromosome organization;DNA metabolic process;homeostatic process;macromolecule metabolic process;metabolic process;nitrogen compound metabolic process;nucleobase-containing compound metabolic process;organelle organization;primary metabolic process;telome…	GO:0006139;GO:0006259;GO:0006807;GO:0006996;GO:0008152;GO:0009987;GO:0016043;GO:0032200;GO:0034641;GO:0042592;GO:0043170;GO:0044237;GO:0044238;GO:0051276;GO:0065007		+	1.74084	0.372575	n.d.	0	NaN	NaN	NaN	NaN	NaN	NaN	0	2.46973	2.17005	1.93694	1.4249	1.09084	1.54474	6
AT1G07135	glycine-rich protein	Q9LMK6	AT1G07135	NaN		NaN	NaN	NaN	NaN	NaN	NaN				+	6.60735	1.01662	n.d.	0	NaN	NaN	NaN	NaN	NaN	NaN	0	8.33548	7.44371	7.04081	5.41047	6.1739	4.91734	6
AT1G07140	Pleckstrin homology (PH) domain superfamily protein	Q9LMK7	SIRANBP	25.601	+	16	16	11	65.4	18.0569	0.0715723	establishment of localization;nucleobase-containing compound transport;protein transport;transport	GO:0006810;GO:0015031;GO:0015931;GO:0051234	A	+	6.12648	0.0669093	0.545442	5	18.0291	18.0847	18.1663	17.5999	18.1719	18.0232	6	6.24899	6.08238	6.33356	6.03677	6.10557	6.14739	6
AT1G07150	mitogen-activated protein kinase kinase kinase 13	F4HNX7;Q9LMK8	MAPKKK13	NaN		NaN	NaN	NaN	NaN	NaN	NaN	biological regulation;cellular metabolic process;cellular process;macromolecule metabolic process;macromolecule modification;metabolic process;phosphorus metabolic process;primary metabolic process;protein metabolic process;protein modification process;protein phosphorylation;regulation of cell cycle;regulation of mitotic cell cycle;regulation of protein modification process;response to stimulus;…	GO:0006464;GO:0006468;GO:0006793;GO:0006950;GO:0007165;GO:0007346;GO:0008152;GO:0009987;GO:0019538;GO:0031399;GO:0043170;GO:0043412;GO:0044237;GO:0044238;GO:0050896;GO:0051726;GO:0065007		+	2.51734	0.38746	n.d.	0	NaN	NaN	NaN	NaN	NaN	NaN	0	3.39624	3.0853	2.55434	2.48034	2.22395	2.03581	6
AT1G07160	Protein phosphatase 2C family protein	Q8RX37	AT1G07160	NaN		NaN	NaN	NaN	NaN	NaN	NaN	cellular metabolic process;cellular process;macromolecule metabolic process;macromolecule modification;metabolic process;phosphorus metabolic process;primary metabolic process;protein dephosphorylation;protein metabolic process;protein modification process	GO:0006464;GO:0006470;GO:0006793;GO:0008152;GO:0009987;GO:0019538;GO:0043170;GO:0043412;GO:0044237;GO:0044238		+	0.537956	0.209367	n.d.	0	NaN	NaN	NaN	NaN	NaN	NaN	0	0.747323	0.328588	NaN	NaN	NaN	NaN	2
AT1G07170	PHF5-like protein	P0DI19;Q0WMV8	AT1G07170;AT2G30000	NaN		NaN	NaN	NaN	NaN	NaN	NaN				+	4.65642	0.29861	n.d.	0	NaN	NaN	NaN	NaN	NaN	NaN	0	5.2111	5.05356	4.90554	4.36326	4.40729	4.35235	6
AT1G07175	alternative NAD(P)H dehydrogenase	A0A1P8AQE8;B3H674	AT1G07175	NaN		NaN	NaN	NaN	NaN	NaN	NaN				+	0.244141	0.105598	n.d.	0	NaN	NaN	NaN	NaN	NaN	NaN	0	NaN	NaN	NaN	0.349739	0.138543	NaN	2
AT1G07180	alternative NAD(P)H dehydrogenase 1	Q8GWA1	NDA1	56.627	+	4	2	2	6.3	13.1567	0.190849	cellular metabolic process;cellular process;generation of precursor metabolites and energy;metabolic process;response to abiotic stimulus;response to stimulus	GO:0006091;GO:0008152;GO:0009628;GO:0009987;GO:0044237;GO:0050896	A	+	1.5976	0.648591	n.d.	4	13.1165	13.4215	13.5788	13.007	12.9248	13.1969	6	NaN	2.38638	3.03166	1.5976	1.12615	0.949009	5
AT1G07200	Double Clp-N motif-containing P-loop nucleoside triphosphate hydrolases superfamily protein	Q8RWE4;Q9LML2	AT1G07200	NaN		NaN	NaN	NaN	NaN	NaN	NaN				+	4.24425	0.48316	n.d.	0	NaN	NaN	NaN	NaN	NaN	NaN	0	4.32843	3.80902	3.71317	4.16007	4.94208	4.88064	6
AT1G07210	Ribosomal protein S18	Q9LML3	AT1G07210	29.619	+	3	3	3	14.9	13.6264	0.181404	biosynthetic process;cellular metabolic process;cellular process;macromolecule metabolic process;metabolic process;primary metabolic process;protein metabolic process;translation	GO:0006412;GO:0008152;GO:0009058;GO:0009987;GO:0019538;GO:0043170;GO:0044237;GO:0044238	A	+	5.25928	0.0560117	-0.113201	5	13.8666	13.6486	13.7491	13.6043	12.7798	13.3493	6	5.23177	5.112	5.50706	5.21795	5.32997	5.28678	6
AT1G07220	O-glucosyltransferase rumi-like protein (DUF821)	Q9LML4	AT1G07220	59.234	+	3	3	3	8.3	11.4978	0.525265			C	+	4.58613	0.149131	0.61351	5	11.2094	10.7687	11.1764	11.7862	12.5422	12.3253	6	4.71519	4.40699	4.42256	4.72082	5.12547	4.45708	6
AT1G07230	non-specific phospholipase C1	Q8L7Y9	NPC1	NaN		NaN	NaN	NaN	NaN	NaN	NaN				+	4.86331	0.230481	n.d.	0	NaN	NaN	NaN	NaN	NaN	NaN	0	4.61979	4.69066	4.53428	5.03596	5.43834	5.08076	6
AT1G07240	UDP-glucosyl transferase 71C5	Q9FE68	UGT71C5	52.646	+	3	3	3	9.6	13.4445	0.084414	alcohol metabolic process;biosynthetic process;carbohydrate metabolic process;cellular aromatic compound metabolic process;cellular ketone metabolic process;cellular metabolic process;cellular process;metabolic process;organic acid metabolic process;primary metabolic process;secondary metabolic process;small molecule metabolic process	GO:0005975;GO:0006066;GO:0006082;GO:0006725;GO:0008152;GO:0009058;GO:0009987;GO:0019748;GO:0042180;GO:0044237;GO:0044238;GO:0044281	C	+	2.87877	0.415847	-0.197817	5	13.439	13.424	13.4499	13.2961	13.8161	14.1707	6	3.67894	3.39359	2.79963	2.22983	2.95792	2.5619	6
AT1G07250	UDP-glucosyl transferase 71C4	Q9LML6	UGT71C4	52.843	+	14	14	14	32.8	16.9017	0.0636072	alcohol metabolic process;biosynthetic process;carbohydrate metabolic process;cellular aromatic compound metabolic process;cellular ketone metabolic process;cellular metabolic process;cellular process;metabolic process;organic acid metabolic process;primary metabolic process;secondary metabolic process;small molecule metabolic process	GO:0005975;GO:0006066;GO:0006082;GO:0006725;GO:0008152;GO:0009058;GO:0009987;GO:0019748;GO:0042180;GO:0044237;GO:0044238;GO:0044281	B	+	3.38725	0.110563	0.613879	5	16.4066	16.8117	16.8517	16.9517	16.9692	16.9614	6	3.20736	3.43107	3.26253	3.48366	3.34343	3.73262	6
AT1G07260	UDP-glucosyl transferase 71C3	Q9LML7	UGT71C3	52.901	+	3	3	3	9.2	12.6794	0.242467	alcohol metabolic process;biosynthetic process;carbohydrate metabolic process;cellular aromatic compound metabolic process;cellular ketone metabolic process;cellular metabolic process;cellular process;metabolic process;organic acid metabolic process;primary metabolic process;secondary metabolic process;small molecule metabolic process	GO:0005975;GO:0006066;GO:0006082;GO:0006725;GO:0008152;GO:0009058;GO:0009987;GO:0019748;GO:0042180;GO:0044237;GO:0044238;GO:0044281	A	+	1.49706	0.0846894	n.d.	3	12.9283	12.9155	12.7735	12.5853	12.0576	11.5583	6	1.49706	1.58175	0.39217	NaN	NaN	NaN	3
AT1G07270	Cell division control%2C Cdc6	A0A1P8AUT2;Q8W032	AT1G07270	NaN		NaN	NaN	NaN	NaN	NaN	NaN	biosynthetic process;cell cycle;cell division;cellular metabolic process;cellular nitrogen compound metabolic process;cellular process;DNA metabolic process;DNA replication;macromolecule metabolic process;metabolic process;nitrogen compound metabolic process;nucleobase-containing compound metabolic process;primary metabolic process	GO:0006139;GO:0006259;GO:0006260;GO:0006807;GO:0007049;GO:0008152;GO:0009058;GO:0009987;GO:0034641;GO:0043170;GO:0044237;GO:0044238;GO:0051301		+	0.663599	0.136036	n.d.	0	NaN	NaN	NaN	NaN	NaN	NaN	0	0.527563	1.3613	0.612961	NaN	0.964512	0.663599	5
AT1G07280	Tetratricopeptide repeat (TPR)-like superfamily protein	A0A1P8AMQ5;Q8VZC8	AT1G07280	NaN		NaN	NaN	NaN	NaN	NaN	NaN				+	4.21661	0.166438	n.d.	0	NaN	NaN	NaN	NaN	NaN	NaN	0	4.10295	4.39132	4.37478	4.33027	3.81448	3.84465	6
AT1G07290	golgi nucleotide sugar transporter 2	A0A2H1ZEA3	GONST2	NaN		NaN	NaN	NaN	NaN	NaN	NaN				+	1.22064	0.439508	n.d.	0	NaN	NaN	NaN	NaN	NaN	NaN	0	1.62398	2.01683	1.29753	1.14374	0.744967	0.536117	6
AT1G07300	josephin protein-like protein	A0A1P8ARC6;A0A1P8ARD0;Q6NPG3	AT1G07300	NaN		NaN	NaN	NaN	NaN	NaN	NaN				+	3.41697	0.264444	n.d.	0	NaN	NaN	NaN	NaN	NaN	NaN	0	4.28945	3.52544	3.53381	3.00455	3.30849	3.00493	6
AT1G07310	Calcium-dependent lipid-binding (CaLB domain) family protein	Q9LNV0	AT1G07310	39.013	+	5	5	5	14.8	14.3348	0.0719938			C	+	4.0361	0.139698	0.403704	5	14.4021	14.3414	14.2058	14.2581	14.4339	14.3281	6	4.35049	4.27305	4.06599	3.83156	4.00621	3.96124	6
AT1G07320	ribosomal protein L4	O50061;Q2V4Q4;Q3EDH2	RPL4	30.142	+	7	7	7	20.5	17.0367	0.14751	biosynthetic process;cellular metabolic process;cellular process;macromolecule metabolic process;metabolic process;primary metabolic process;protein metabolic process;translation	GO:0006412;GO:0008152;GO:0009058;GO:0009987;GO:0019538;GO:0043170;GO:0044237;GO:0044238	B	+	6.10918	0.0837247	0.224276	5	16.9774	17.1569	17.3122	17.0959	16.8065	16.8619	6	6.14619	6.07217	6.16385	5.9964	5.72571	6.36388	6
AT1G07330	dentin sialophosphoprotein	F4HQL7;Q9LNV2	AT1G07330	NaN		NaN	NaN	NaN	NaN	NaN	NaN				+	3.25473	0.783659	n.d.	0	NaN	NaN	NaN	NaN	NaN	NaN	0	NaN	NaN	0.639451	3.65652	4.42026	2.85294	4
AT1G07340	sugar transporter 2	Q9LNV3	STP2	55.022	+	4	4	4	8.6	14.3088	1.08248	carbohydrate transport;cellular process;developmental process;establishment of localization;hydrogen transport;ion transport;multicellular organismal development;multicellular organismal process;transmembrane transport;transport	GO:0006810;GO:0006811;GO:0006818;GO:0007275;GO:0008643;GO:0009987;GO:0032501;GO:0032502;GO:0051234;GO:0055085	B	+	5.87888	0.966848	n.d.	4	12.7949	14.5446	16.672	16.3967	14.0729	13.6577	6	3.14989	6.33201	7.35945	5.42576	NaN	NaN	4
AT1G07350	RNA-binding (RRM/RBD/RNP motifs) family protein	A0A1P8AVR1;A0A1P8AVT0;Q84TH4	SR45a	NaN		NaN	NaN	NaN	NaN	NaN	NaN	biological regulation;cellular metabolic process;cellular nitrogen compound metabolic process;cellular process;macromolecule metabolic process;metabolic process;mRNA metabolic process;mRNA processing;nitrogen compound metabolic process;nucleobase-containing compound metabolic process;primary metabolic process;response to abiotic stimulus;response to stimulus;RNA metabolic process;RNA processing;R…	GO:0006139;GO:0006396;GO:0006397;GO:0006807;GO:0008152;GO:0008380;GO:0009628;GO:0009987;GO:0016070;GO:0016071;GO:0034641;GO:0043170;GO:0044237;GO:0044238;GO:0050896;GO:0065007		+	4.66162	0.318061	n.d.	0	NaN	NaN	NaN	NaN	NaN	NaN	0	5.37852	4.97963	4.67359	4.3435	4.64965	4.33689	6
AT1G07360	CCCH-type zinc fingerfamily protein with RNA-binding domain-containing protein	Q9LNV5	MAC5A	53.587	+	16	16	10	36.8	16.5282	0.176888	multi-organism process;response to biotic stimulus;response to stimulus;response to stress	GO:0006950;GO:0009607;GO:0050896;GO:0051704	A	+	4.6039	0.131609	0.783093	5	16.8559	16.7923	16.627	16.4294	16.3007	16.4019	6	4.66958	5.0619	4.6793	4.40852	4.41608	4.53823	6
AT1G07370	proliferating cellular nuclear antigen 1	Q9M7Q7	PCNA1	29.122	+	15	15	5	66.9	18.5015	0.264713	biological regulation;biosynthetic process;cellular metabolic process;cellular nitrogen compound metabolic process;cellular process;DNA metabolic process;DNA repair;macromolecule metabolic process;metabolic process;nitrogen compound metabolic process;nucleobase-containing compound metabolic process;primary metabolic process;regulation of cell cycle;regulation of DNA metabolic process;response to …	GO:0006139;GO:0006259;GO:0006281;GO:0006807;GO:0006950;GO:0006974;GO:0008152;GO:0009058;GO:0009987;GO:0034641;GO:0043170;GO:0044237;GO:0044238;GO:0050896;GO:0051052;GO:0051726;GO:0065007	A	+	3.72199	0.0699924	0.0721238	5	18.9177	18.6619	18.5563	18.4466	18.1194	18.1325	6	3.75114	3.81943	3.62169	2.82745	3.69284	3.76453	6
AT1G07380	Neutral/alkaline non-lysosomal ceramidase	A0A1P8APY2;F4HQM3	AT1G07380	86.77	+	3	1	1	4.2	12.5977	0.131933			C	+	2.2208	0.127028	0.122704	5	12.4304	12.5936	12.5011	12.9693	12.6018	12.9364	6	1.80818	2.15493	2.40664	2.03341	2.28901	2.28666	6
AT1G07390	receptor like protein 1	A0A1P8AUZ5;F4HQM4;F4HQM5;Q9LNV9	RLP1	NaN		NaN	NaN	NaN	NaN	NaN	NaN	biological regulation;cellular metabolic process;cellular process;macromolecule metabolic process;macromolecule modification;metabolic process;phosphorus metabolic process;primary metabolic process;protein metabolic process;protein modification process;protein phosphorylation;response to chemical stimulus;response to endogenous stimulus;response to stimulus;signal transduction	GO:0006464;GO:0006468;GO:0006793;GO:0007165;GO:0008152;GO:0009719;GO:0009987;GO:0019538;GO:0042221;GO:0043170;GO:0043412;GO:0044237;GO:0044238;GO:0050896;GO:0065007		+	1.39773	0.246615	n.d.	0	NaN	NaN	NaN	NaN	NaN	NaN	0	1.23533	0.948221	1.31549	1.47998	1.72855	2.2704	6
AT1G07400	HSP20-like chaperones superfamily protein	Q9LNW0	AT1G07400	NaN		NaN	NaN	NaN	NaN	NaN	NaN	response to chemical stimulus;response to oxidative stress;response to stimulus;response to stress	GO:0006950;GO:0006979;GO:0042221;GO:0050896		+	2.94126	0.700913	n.d.	0	NaN	NaN	NaN	NaN	NaN	NaN	0	4.17407	3.69563	2.98198	2.90054	2.19679	2.2839	6
AT1G07410	RAB GTPase homolog A2B	Q9LNW1	RABA2b	23.688	+	8	3	2	34.1	12.3096	0.569942	biological regulation;cellular process;establishment of localization;protein transport;response to stimulus;signal transduction;transport	GO:0006810;GO:0007165;GO:0009987;GO:0015031;GO:0050896;GO:0051234;GO:0065007	C	+	3.1036	0.598741	0.594921	5	10.9447	11.6905	11.9373	12.8304	12.9731	12.682	6	2.11747	2.71981	3.55615	4.86429	3.48739	2.35867	6
AT1G07420	sterol 4-alpha-methyl-oxidase 2-1	Q8VWZ8	SMO2-1	NaN		NaN	NaN	NaN	NaN	NaN	NaN	alcohol metabolic process;biosynthetic process;cellular ketone metabolic process;cellular lipid metabolic process;cellular metabolic process;cellular process;lipid metabolic process;metabolic process;organic acid metabolic process;primary metabolic process;small molecule metabolic process	GO:0006066;GO:0006082;GO:0006629;GO:0008152;GO:0009058;GO:0009987;GO:0042180;GO:0044237;GO:0044238;GO:0044255;GO:0044281		+	4.50723	0.0857124	n.d.	0	NaN	NaN	NaN	NaN	NaN	NaN	0	4.72484	4.51226	4.52769	4.50219	4.3169	4.35627	6
AT1G07430	highly ABA-induced PP2C protein 2	Q9LNW3	HAI2	NaN		NaN	NaN	NaN	NaN	NaN	NaN	biological regulation;cellular metabolic process;cellular process;developmental process;macromolecule metabolic process;macromolecule modification;metabolic process;phosphorus metabolic process;primary metabolic process;protein dephosphorylation;protein metabolic process;protein modification process	GO:0006464;GO:0006470;GO:0006793;GO:0008152;GO:0009987;GO:0019538;GO:0032502;GO:0043170;GO:0043412;GO:0044237;GO:0044238;GO:0065007		+	4.43788	0.558764	n.d.	0	NaN	NaN	NaN	NaN	NaN	NaN	0	4.34928	3.91523	3.4457	4.52647	5.03276	5.51496	6
AT1G07440	NAD(P)-binding Rossmann-fold superfamily protein	F4HQN3;P0DKI3	AT1G07440	28.332	+	5	5	5	18.8	16.0619	0.0857072			B	+	5.20493	0.0755892	0.175968	5	15.5562	15.9139	16.1448	15.9805	16.1434	16.1505	6	5.06938	5.21164	5.19822	5.22055	4.86028	5.43074	6
AT1G07450	NAD(P)-binding Rossmann-fold superfamily protein	Q8RX32	AT1G07450	NaN		NaN	NaN	NaN	NaN	NaN	NaN				+	2.46154	0.331042	n.d.	0	NaN	NaN	NaN	NaN	NaN	NaN	0	1.23812	2.27955	2.64354	2.13478	2.79686	3.58915	6
AT1G07470	Transcription factor IIA%2C alpha/beta subunit	Q93VP4	AT1G07470	NaN		NaN	NaN	NaN	NaN	NaN	NaN	biosynthetic process;cellular metabolic process;cellular nitrogen compound metabolic process;cellular process;macromolecule metabolic process;metabolic process;nitrogen compound metabolic process;nucleobase-containing compound metabolic process;primary metabolic process;RNA metabolic process;transcription from RNA polymerase II promoter;transcription initiation, DNA-dependent	GO:0006139;GO:0006352;GO:0006366;GO:0006807;GO:0008152;GO:0009058;GO:0009987;GO:0016070;GO:0034641;GO:0043170;GO:0044237;GO:0044238		+	4.82492	0.0470464	n.d.	0	NaN	NaN	NaN	NaN	NaN	NaN	0	4.79287	4.81299	4.76287	4.83685	5.00714	4.92703	6
AT1G07473	hypothetical protein	Q9LNW8	AT1G07473	NaN		NaN	NaN	NaN	NaN	NaN	NaN				+	0.483	0.19338	n.d.	0	NaN	NaN	NaN	NaN	NaN	NaN	0	0.66848	0.281719	0.29752	2.08963	NaN	NaN	4
AT1G07476	transmembrane protein	Q9LNX0	AT1G07476	NaN		NaN	NaN	NaN	NaN	NaN	NaN				+	1.09124	0	n.d.	0	NaN	NaN	NaN	NaN	NaN	NaN	0	NaN	NaN	NaN	1.09124	NaN	NaN	1
AT1G07480	Transcription factor IIA%2C alpha/beta subunit	A0A1P8APF4;O49349	AT1G07480	NaN		NaN	NaN	NaN	NaN	NaN	NaN	biosynthetic process;cellular metabolic process;cellular nitrogen compound metabolic process;cellular process;macromolecule metabolic process;metabolic process;nitrogen compound metabolic process;nucleobase-containing compound metabolic process;primary metabolic process;RNA metabolic process;transcription from RNA polymerase II promoter;transcription initiation, DNA-dependent	GO:0006139;GO:0006352;GO:0006366;GO:0006807;GO:0008152;GO:0009058;GO:0009987;GO:0016070;GO:0034641;GO:0043170;GO:0044237;GO:0044238		+	4.72338	0.111751	n.d.	0	NaN	NaN	NaN	NaN	NaN	NaN	0	4.52648	4.65779	4.69655	4.75022	4.96316	4.88129	6
AT1G07485	hypothetical protein	Q67XE6	AT1G07485	NaN		NaN	NaN	NaN	NaN	NaN	NaN				+	0.427682	0.0284567	n.d.	0	NaN	NaN	NaN	NaN	NaN	NaN	0	NaN	NaN	NaN	0.427682	0.750331	0.399226	3
AT1G07490	ROTUNDIFOLIA like 3	Q6IM92	RTFL3	NaN		NaN	NaN	NaN	NaN	NaN	NaN	anatomical structure development;developmental process	GO:0032502;GO:0048856		+	2.13541	0.536444	n.d.	0	NaN	NaN	NaN	NaN	NaN	NaN	0	1.03568	1.18392	1.75351	2.52738	2.51731	2.81633	6
AT1G07500	hypothetical protein	Q9LNX4	SMR5	NaN		NaN	NaN	NaN	NaN	NaN	NaN				+	0.634715	0.245002	n.d.	0	NaN	NaN	NaN	NaN	NaN	NaN	0	0.879718	NaN	NaN	NaN	NaN	0.389713	2
AT1G07510	FTSH protease 10	Q8VZI8	ftsh10	89.554	+	18	10	10	22	14.7238	0.0971227			B	+	3.11698	0.0120361	0.746006	5	14.6407	14.8069	14.8347	14.8938	14.6404	14.4796	6	3.10455	3.10963	3.2279	3.12862	3.12433	3.0078	6
AT1G07520	GRAS family transcription factor	A0A1P8AT25;A0A1P8AT66;Q3EDH0	AT1G07520	NaN		NaN	NaN	NaN	NaN	NaN	NaN	biological regulation;biosynthetic process;cellular metabolic process;cellular nitrogen compound metabolic process;cellular process;macromolecule metabolic process;metabolic process;nitrogen compound metabolic process;nucleobase-containing compound metabolic process;primary metabolic process;response to chemical stimulus;response to stimulus;RNA metabolic process	GO:0006139;GO:0006807;GO:0008152;GO:0009058;GO:0009987;GO:0016070;GO:0034641;GO:0042221;GO:0043170;GO:0044237;GO:0044238;GO:0050896;GO:0065007		+	3.53281	0.428452	n.d.	0	NaN	NaN	NaN	NaN	NaN	NaN	0	4.3069	3.93059	3.71121	3.07369	3.35441	2.81144	6
AT1G07530	SCARECROW-like 14	Q9XE58	SCL14	NaN		NaN	NaN	NaN	NaN	NaN	NaN	biological regulation;biosynthetic process;cellular metabolic process;cellular nitrogen compound metabolic process;cellular process;macromolecule metabolic process;metabolic process;nitrogen compound metabolic process;nucleobase-containing compound metabolic process;primary metabolic process;response to chemical stimulus;response to stimulus;RNA metabolic process	GO:0006139;GO:0006807;GO:0008152;GO:0009058;GO:0009987;GO:0016070;GO:0034641;GO:0042221;GO:0043170;GO:0044237;GO:0044238;GO:0050896;GO:0065007		+	4.39308	0.27939	n.d.	0	NaN	NaN	NaN	NaN	NaN	NaN	0	5.33446	4.79484	4.57084	4.15135	4.21531	4.07603	6
AT1G07540	TRF-like 2	Q6R0E3	TRFL2	NaN		NaN	NaN	NaN	NaN	NaN	NaN	biological regulation;biosynthetic process;cellular component organization;cellular metabolic process;cellular nitrogen compound metabolic process;cellular process;chromosome organization;DNA metabolic process;homeostatic process;macromolecule metabolic process;metabolic process;nitrogen compound metabolic process;nucleobase-containing compound metabolic process;organelle organization;primary met…	GO:0006139;GO:0006259;GO:0006807;GO:0006996;GO:0008152;GO:0009058;GO:0009987;GO:0016043;GO:0016070;GO:0032200;GO:0034641;GO:0042592;GO:0043170;GO:0044237;GO:0044238;GO:0051276;GO:0065007		+	1.78463	0.701649	n.d.	0	NaN	NaN	NaN	NaN	NaN	NaN	0	NaN	NaN	1.08298	4.38684	1.78463	NaN	3
AT1G07570	Protein kinase superfamily protein	A0A1P8ANC9;F4HQQ0;Q06548	APK1A	45.519	+	7	5	3	16.3	13.2371	0.229503			C	+	5.29302	0.269115	-0.847422	5	13.0552	13.3115	13.1627	12.9599	13.9403	13.6814	6	5.61844	5.50583	5.42308	5.16296	4.44676	4.47477	6
AT1G07590	Tetratricopeptide repeat (TPR)-like superfamily protein	Q940Q2	AT1G07590	NaN		NaN	NaN	NaN	NaN	NaN	NaN	response to chemical stimulus;response to stimulus	GO:0042221;GO:0050896		+	7.45019	0.499521	n.d.	0	NaN	NaN	NaN	NaN	NaN	NaN	0	7.57919	7.3212	6.67195	7.22939	8.30733	8.94482	6
AT1G07600	metallothionein 1A	P43392	MT1A	NaN		NaN	NaN	NaN	NaN	NaN	NaN	response to abiotic stimulus;response to chemical stimulus;response to stimulus	GO:0009628;GO:0042221;GO:0050896		+	7.73972	0.473675	n.d.	0	NaN	NaN	NaN	NaN	NaN	NaN	0	7.81845	7.62365	6.889	7.66098	8.571	9.3361	6
AT1G07610	metallothionein 1C	Q38804	MT1C	NaN		NaN	NaN	NaN	NaN	NaN	NaN	response to chemical stimulus;response to stimulus	GO:0042221;GO:0050896		+	3.01663	1.01417	n.d.	0	NaN	NaN	NaN	NaN	NaN	NaN	0	3.76337	2.18406	1.82086	2.2699	4.5401	4.85408	6
AT1G07615	GTP-binding protein Obg/CgtA	F4HSD4	AT1G07615	54.299	+	4	4	4	7.7	14.5235	0.0182538			C	+	2.90036	0.30451	-0.0574908	5	14.537	14.4495	14.535	14.5788	14.512	14.5005	6	3.43693	3.1532	3.51766	2.64751	2.5877	2.60399	6
AT1G07620	GTP-binding protein Obg/CgtA	A0A1P8AVB8;F4HSD5	ATOBGM	NaN		NaN	NaN	NaN	NaN	NaN	NaN				+	1.65262	0.201242	n.d.	0	NaN	NaN	NaN	NaN	NaN	NaN	0	1.65262	1.85386	NaN	NaN	NaN	0.336159	3
AT1G07630	pol-like 5	Q9LQN6	PLL5	74.273	+	3	3	2	4.7	13.1443	0.123813	anatomical structure development;developmental process	GO:0032502;GO:0048856	A	+	3.84566	0.160887	0.45042	5	13.2913	13.1689	13.2449	12.9964	12.8995	13.1197	6	4.10497	3.97989	3.57674	3.7742	3.65812	3.91711	6
AT1G07640	Dof-type zinc finger DNA-binding family protein	Q2V4Q1;Q8L9V6	OBP2	NaN		NaN	NaN	NaN	NaN	NaN	NaN	biological regulation;biosynthetic process;cellular metabolic process;cellular nitrogen compound metabolic process;cellular process;developmental process;macromolecule metabolic process;metabolic process;multi-organism process;nitrogen compound metabolic process;nucleobase-containing compound metabolic process;primary metabolic process;response to biotic stimulus;response to chemical stimulus;res…	GO:0006139;GO:0006807;GO:0006950;GO:0008152;GO:0009058;GO:0009607;GO:0009719;GO:0009987;GO:0016070;GO:0032502;GO:0034641;GO:0042221;GO:0043170;GO:0044237;GO:0044238;GO:0050896;GO:0051704;GO:0065007		+	3.54149	0.304618	n.d.	0	NaN	NaN	NaN	NaN	NaN	NaN	0	3.17419	3.29431	3.42967	3.6533	3.90355	4.2024	6
AT1G07645	dessication-induced 1VOC superfamily protein	Q9LQP1	DSI-1VOC	15.388	+	4	4	4	52.6	12.8902	1.04949			C	+	1.96638	0.381985	0.472966	5	11.9989	11.7942	11.6537	13.8931	14.1722	13.7815	6	1.85577	1.70998	2.07699	4.13572	2.53841	1.45881	6
AT1G07650	Leucine-rich repeat transmembrane protein kinase	A0A1P8APW9;A0A1P8AQ09;C0LGE0;F4HSE1	AT1G07650	NaN		NaN	NaN	NaN	NaN	NaN	NaN				+	5.48473	0.12811	n.d.	0	NaN	NaN	NaN	NaN	NaN	NaN	0	5.88906	5.61509	5.55371	5.35887	5.41574	5.06804	6
AT1G07660	Histone superfamily protein	A8MRV1;P59259	AT1G07660;AT1G07820;AT3G45930;AT3G46320;AT3G53730;AT5G59690;AT5G59970;HIS4	NaN		NaN	NaN	NaN	NaN	NaN	NaN	cellular component assembly;cellular component organization;cellular macromolecular complex assembly;cellular process;chromatin organization;chromosome organization;macromolecular complex assembly;organelle organization;response to abiotic stimulus;response to chemical stimulus;response to stimulus;response to stress	GO:0006325;GO:0006950;GO:0006996;GO:0009628;GO:0009987;GO:0016043;GO:0022607;GO:0034622;GO:0042221;GO:0050896;GO:0051276;GO:0065003		+	6.31418	0.280437	n.d.	0	NaN	NaN	NaN	NaN	NaN	NaN	0	6.73464	6.49719	6.47191	5.93632	6.15645	5.9219	6
AT1G07670	endomembrane-type CA-ATPase 4	Q9XES1	ECA4	116.18	+	36	36	11	32.9	18.6812	0.0902147	cellular process;establishment of localization;ion transport;transmembrane transport;transport	GO:0006810;GO:0006811;GO:0009987;GO:0051234;GO:0055085	C	+	5.17647	0.132223	-0.0766243	5	18.5814	18.6153	18.6006	18.9149	18.8263	18.7472	6	5.17169	5.18125	5.31746	5.32514	5.02913	5.05302	6
AT1G07690	transmembrane protein	A0A1P8AP82;A0A1P8APA1;A0A1P8APA6;A0A1P8APC0;Q9LQP4	AT1G07690	NaN		NaN	NaN	NaN	NaN	NaN	NaN				+	0.749846	0.316986	n.d.	0	NaN	NaN	NaN	NaN	NaN	NaN	0	NaN	1.06683	0.43286	NaN	NaN	NaN	2
AT1G07700	Thioredoxin superfamily protein	Q9C5C5	AT1G07700	23.011	+	3	3	3	20.1	13.4097	0.0923457	biological regulation;cellular homeostasis;cellular process;glycerol ether metabolic process;homeostatic process;metabolic process;small molecule metabolic process	GO:0006662;GO:0008152;GO:0009987;GO:0019725;GO:0042592;GO:0044281;GO:0065007	C	+	4.84017	0.036149	-0.176646	5	13.2398	13.2328	13.3661	13.535	13.4532	13.469	6	4.81929	5.02822	4.85687	4.82346	4.78875	5.05729	6
AT1G07705	NOT2 / NOT3 / NOT5 family	A8MR45;Q0WP31	AT1G07705	65.816	+	7	7	7	16	13.7973	0.135929	biological regulation	GO:0065007	A	+	3.57904	0.109616	-0.187762	5	13.9865	13.9194	13.7959	13.7988	13.6475	13.508	6	3.49914	3.65895	3.76594	3.48365	3.4552	3.7051	6
AT1G07710	Ankyrin repeat family protein	Q9LQP7	AT1G07710	NaN		NaN	NaN	NaN	NaN	NaN	NaN				+	0.367941	0	n.d.	0	NaN	NaN	NaN	NaN	NaN	NaN	0	NaN	0.367941	NaN	NaN	NaN	NaN	1
AT1G07720	3-ketoacyl-CoA synthase 3	A0A1P8AST0;Q9LQP8	KCS3	54.335	+	10	10	9	21.8	15.1318	0.262661	biosynthetic process;cellular ketone metabolic process;cellular lipid metabolic process;cellular metabolic process;cellular process;lipid metabolic process;metabolic process;organic acid metabolic process;primary metabolic process;response to abiotic stimulus;response to stimulus;response to stress;small molecule metabolic process	GO:0006082;GO:0006629;GO:0006950;GO:0008152;GO:0009058;GO:0009628;GO:0009987;GO:0042180;GO:0044237;GO:0044238;GO:0044255;GO:0044281;GO:0050896	B	+	4.29431	0.277969	-0.0889963	5	14.9583	15.1721	15.4876	15.4837	15.0915	14.6953	6	3.88331	4.14936	4.36154	4.95547	4.22707	5.15733	6
AT1G07725	exocyst subunit exo70 family protein H6	Q9LQP9	EXO70H6	NaN		NaN	NaN	NaN	NaN	NaN	NaN	cellular process;establishment of localization;exocytosis;secretion;transport;vesicle-mediated transport	GO:0006810;GO:0006887;GO:0009987;GO:0016192;GO:0046903;GO:0051234		+	0.670983	0.123265	n.d.	0	NaN	NaN	NaN	NaN	NaN	NaN	0	NaN	NaN	NaN	NaN	0.547718	0.794249	2
AT1G07740	Tetratricopeptide repeat (TPR)-like superfamily protein	Q9LQQ1	AT1G07740	NaN		NaN	NaN	NaN	NaN	NaN	NaN				+	1.12942	0.140094	n.d.	0	NaN	NaN	NaN	NaN	NaN	NaN	0	1.27593	1.19874	1.2631	0.938005	0.952283	1.0601	6
AT1G07745	DNA repair RAD51-like protein	A0A1P8AT83;A3QS64;A8MSF8;Q9LQQ2	RAD51D	NaN		NaN	NaN	NaN	NaN	NaN	NaN	cellular metabolic process;cellular nitrogen compound metabolic process;cellular process;DNA metabolic process;DNA recombination;DNA repair;macromolecule metabolic process;metabolic process;nitrogen compound metabolic process;nucleobase-containing compound metabolic process;primary metabolic process;response to DNA damage stimulus;response to stimulus;response to stress	GO:0006139;GO:0006259;GO:0006281;GO:0006310;GO:0006807;GO:0006950;GO:0006974;GO:0008152;GO:0009987;GO:0034641;GO:0043170;GO:0044237;GO:0044238;GO:0050896		+	3.18258	0.137375	n.d.	0	NaN	NaN	NaN	NaN	NaN	NaN	0	3.71352	3.37932	3.15307	3.21209	3.10457	2.86581	6
AT1G07750	RmlC-like cupins superfamily protein	Q9LQQ3	AT1G07750	38.31	+	17	17	14	46.6	18.2125	0.284669			C	+	6.46693	0.497988	0.313169	5	16.7461	17.2005	18.2163	18.5001	18.4943	18.2087	6	5.52369	7.03583	7.91137	6.73829	6.03985	6.19557	6
AT1G07770	ribosomal protein S15A	P42798	AT5G59850;RPS15A	NaN		NaN	NaN	NaN	NaN	NaN	NaN	biosynthetic process;cellular metabolic process;cellular process;macromolecule metabolic process;metabolic process;primary metabolic process;protein metabolic process;translation	GO:0006412;GO:0008152;GO:0009058;GO:0009987;GO:0019538;GO:0043170;GO:0044237;GO:0044238		+	8.45037	0.117505	n.d.	0	NaN	NaN	NaN	NaN	NaN	NaN	0	8.64261	8.49484	8.58448	8.34947	8.29606	8.40591	6
AT1G07780	phosphoribosylanthranilate isomerase 1	A0A1P8ATT5;A0A1P8ATU6;B3H4J9;Q42440	PAI1	NaN		NaN	NaN	NaN	NaN	NaN	NaN	amine metabolic process;biosynthetic process;cellular amino acid metabolic process;cellular aromatic compound metabolic process;cellular ketone metabolic process;cellular metabolic process;cellular nitrogen compound metabolic process;cellular process;heterocycle metabolic process;metabolic process;nitrogen compound metabolic process;organic acid metabolic process;primary metabolic process;small m…	GO:0006082;GO:0006520;GO:0006725;GO:0006807;GO:0008152;GO:0009058;GO:0009308;GO:0009987;GO:0034641;GO:0042180;GO:0044237;GO:0044238;GO:0044281;GO:0046483		+	3.92007	0.192458	n.d.	0	NaN	NaN	NaN	NaN	NaN	NaN	0	4.15014	4.00121	4.09865	3.61252	3.71374	3.83893	6
AT1G07790	Histone superfamily protein	Q9LQQ4	HTB1	NaN		NaN	NaN	NaN	NaN	NaN	NaN	cellular component assembly;cellular component organization;cellular macromolecular complex assembly;cellular process;chromatin organization;chromosome organization;macromolecular complex assembly;organelle organization	GO:0006325;GO:0006996;GO:0009987;GO:0016043;GO:0022607;GO:0034622;GO:0051276;GO:0065003		+	6.69013	0.318161	n.d.	0	NaN	NaN	NaN	NaN	NaN	NaN	0	7.03752	7.05173	6.95267	6.25854	6.42758	6.4012	6
AT1G07795	forkhead box protein G1	Q29PW8	AT1G07795	NaN		NaN	NaN	NaN	NaN	NaN	NaN				+	1.59219	0.683947	n.d.	0	NaN	NaN	NaN	NaN	NaN	NaN	0	0.658461	2.08491	1.09947	2.46737	NaN	NaN	4
AT1G07810	ER-type Ca2+-ATPase 1	P92939	ECA1	116.36	+	35	10	10	35.2	15.1794	0.112635	cellular process;establishment of localization;ion transport;response to chemical stimulus;response to stimulus;transmembrane transport;transport	GO:0006810;GO:0006811;GO:0009987;GO:0042221;GO:0050896;GO:0051234;GO:0055085	C	+	4.50503	0.0831435	0.285919	5	15.0337	15.1074	15.0642	15.5198	15.2895	15.2514	6	4.47364	4.53642	4.40233	4.5964	4.43011	5.03398	6
AT1G07820	Histone superfamily protein	P59259	AT1G07660;AT1G07820;AT3G45930;AT3G46320;AT3G53730;AT5G59690;AT5G59970;HIS4	NaN		NaN	NaN	NaN	NaN	NaN	NaN	cellular component assembly;cellular component organization;cellular macromolecular complex assembly;cellular process;chromatin organization;chromosome organization;macromolecular complex assembly;organelle organization;response to abiotic stimulus;response to chemical stimulus;response to stimulus;response to stress	GO:0006325;GO:0006950;GO:0006996;GO:0009628;GO:0009987;GO:0016043;GO:0022607;GO:0034622;GO:0042221;GO:0050896;GO:0051276;GO:0065003		+	7.55957	0.265481	n.d.	0	NaN	NaN	NaN	NaN	NaN	NaN	0	8.28949	7.76668	7.70738	7.23572	7.41176	7.22156	6
AT1G07830	ribosomal protein L29 family protein	Q94JQ7	AT1G07830	16.886	+	5	5	5	29.2	15.4755	0.137475	biosynthetic process;cellular component organization;cellular metabolic process;cellular process;macromolecule metabolic process;metabolic process;mitochondrial translation;mitochondrion organization;organelle organization;primary metabolic process;protein metabolic process;translation	GO:0006412;GO:0006996;GO:0007005;GO:0008152;GO:0009058;GO:0009987;GO:0016043;GO:0019538;GO:0032543;GO:0043170;GO:0044237;GO:0044238	A	+	4.45162	0.291245	0.960419	5	15.8699	15.6429	15.5906	15.3447	15.3314	15.3604	6	5.23636	4.67764	4.94449	4.13552	4.18523	4.2256	6
AT1G07840	Sas10/Utp3/C1D family	Q93ZQ9;Q9LQQ6	AT1G07840	31.995	+	4	4	4	17.6	14.681	0.187317	cellular metabolic process;cellular nitrogen compound metabolic process;cellular process;macromolecule metabolic process;metabolic process;nitrogen compound metabolic process;nucleobase-containing compound metabolic process;primary metabolic process;RNA metabolic process;RNA processing;rRNA processing	GO:0006139;GO:0006364;GO:0006396;GO:0006807;GO:0008152;GO:0009987;GO:0016070;GO:0034641;GO:0043170;GO:0044237;GO:0044238	A	+	4.06081	0.209851	0.910673	5	15.0299	14.7775	15.0365	14.5209	14.5845	14.4666	6	4.27214	4.1511	4.39105	3.85243	3.7932	3.97052	6
AT1G07850	transferring glycosyl group transferase (DUF604)	F4HSH8	AT1G07850	62.114	+	1	1	1	2	9.23933	1.05156			C	+	0.834167	0.510468	n.d.	3	8.4043	8.08219	8.01289	10.7234	10.1853	10.0744	6	NaN	NaN	0.834167	3.66638	0.323699	NaN	3
AT1G07860	Serine/Threonine-kinase RLCKVII protein	Q8RY98	AT1G07860	NaN		NaN	NaN	NaN	NaN	NaN	NaN				+	3.92978	0.966017	n.d.	0	NaN	NaN	NaN	NaN	NaN	NaN	0	3.92978	4.8958	NaN	NaN	0.0307249	NaN	3
AT1G07870	Protein kinase superfamily protein	F4HSH9;Q9LQQ8	AT1G07870	46.763	+	5	4	4	10.6	14.3779	0.0873203			C	+	4.61935	0.257899	0.0599231	5	14.4232	14.3326	14.2667	14.3144	14.5892	14.6565	6	5.08408	4.60619	4.6325	4.36318	4.91611	4.35971	6
AT1G07880	Protein kinase superfamily protein	Q9LQQ9	ATMPK13	NaN		NaN	NaN	NaN	NaN	NaN	NaN	anatomical structure formation involved in morphogenesis;biological regulation;cellular process;developmental process;response to stimulus;signal transduction	GO:0007165;GO:0009987;GO:0032502;GO:0048646;GO:0050896;GO:0065007		+	3.05542	0.458018	n.d.	0	NaN	NaN	NaN	NaN	NaN	NaN	0	3.4197	3.34426	3.60718	2.76659	1.84422	1.44356	6
AT1G07885	hypothetical protein	F4HSI4	AT1G07885	NaN		NaN	NaN	NaN	NaN	NaN	NaN				+	2.53486	0.648613	n.d.	0	NaN	NaN	NaN	NaN	NaN	NaN	0	2.53486	3.18347	3.24651	2.27654	1.01567	NaN	5
AT1G07890	ascorbate peroxidase 1	F4HU93;Q05431	APX1	27.561	+	16	15	15	60.4	20.3095	0.109056	catabolic process;cellular metabolic process;cellular process;developmental process;embryo development;metabolic process;response to abiotic stimulus;response to chemical stimulus;response to endogenous stimulus;response to heat;response to osmotic stress;response to oxidative stress;response to stimulus;response to stress	GO:0006950;GO:0006970;GO:0006979;GO:0008152;GO:0009056;GO:0009408;GO:0009628;GO:0009719;GO:0009790;GO:0009987;GO:0032502;GO:0042221;GO:0044237;GO:0050896	C	+	8.70877	0.130344	0.314975	5	20.0366	20.2644	20.1587	20.4406	20.3964	20.3545	6	8.76599	8.65156	8.55739	8.87667	8.59946	8.9516	6
AT1G07900	LOB domain-containing protein 1	Q9LQR0	LBD1	NaN		NaN	NaN	NaN	NaN	NaN	NaN				+	1.02736	0.184946	n.d.	0	NaN	NaN	NaN	NaN	NaN	NaN	0	1.21231	0.842416	NaN	NaN	NaN	NaN	2
AT1G07901	hypothetical protein	B3H516	AT1G07901	NaN		NaN	NaN	NaN	NaN	NaN	NaN				+	0.600572	0.324151	n.d.	0	NaN	NaN	NaN	NaN	NaN	NaN	0	NaN	0.924722	NaN	NaN	0.276421	NaN	2
AT1G07902	hypothetical protein	A0A1P8APT0	AT1G07902	NaN		NaN	NaN	NaN	NaN	NaN	NaN				+	3.06546	0.324495	n.d.	0	NaN	NaN	NaN	NaN	NaN	NaN	0	3.73476	3.40357	3.10968	2.58501	2.75458	3.02123	6
AT1G07910	RNAligase	A0A2H1ZEA2;Q0WL81	RNL	123.2	+	14	14	14	11.2	15.5608	0.0653067	cellular metabolic process;cellular nitrogen compound metabolic process;cellular process;macromolecule metabolic process;metabolic process;nitrogen compound metabolic process;nucleobase-containing compound metabolic process;primary metabolic process;RNA metabolic process;RNA processing;RNA splicing;tRNA metabolic process;tRNA processing	GO:0006139;GO:0006396;GO:0006399;GO:0006807;GO:0008033;GO:0008152;GO:0008380;GO:0009987;GO:0016070;GO:0034641;GO:0043170;GO:0044237;GO:0044238	C	+	3.09953	0.067499	0.906192	5	15.5063	15.5651	15.4848	15.5566	15.6514	15.6868	6	3.09175	3.10731	2.91219	3.06353	3.19853	3.24494	6
AT1G07920	GTP binding Elongation factor Tu family protein	P0DH99;Q0WL56;Q8GTY0;Q8W4H7	AT1G07920;AT1G07930;AT1G07940;AT5G60390	NaN		NaN	NaN	NaN	NaN	NaN	NaN	response to chemical stimulus;response to stimulus	GO:0042221;GO:0050896		+	7.866	0.0437334	n.d.	0	NaN	NaN	NaN	NaN	NaN	NaN	0	7.80212	7.86232	8.05849	7.84242	7.86969	8.10302	6
AT1G07930	GTP binding Elongation factor Tu family protein	F4HUA0;P0DH99;Q0WL56;Q8GTY0;Q8W4H7	AT1G07920;AT1G07930;AT1G07940;AT5G60390	NaN		NaN	NaN	NaN	NaN	NaN	NaN	response to chemical stimulus;response to stimulus	GO:0042221;GO:0050896		+	7.27918	0.121767	n.d.	0	NaN	NaN	NaN	NaN	NaN	NaN	0	7.12927	7.29679	7.41859	7.17506	7.26156	7.58494	6
AT1G07940	GTP binding Elongation factor Tu family protein	P0DH99;Q0WL56;Q8GTY0;Q8W4H7	AT1G07920;AT1G07930;AT1G07940;AT5G60390	NaN		NaN	NaN	NaN	NaN	NaN	NaN	response to chemical stimulus;response to stimulus	GO:0042221;GO:0050896		+	7.616	0.11987	n.d.	0	NaN	NaN	NaN	NaN	NaN	NaN	0	7.3325	7.45758	7.69732	7.61762	7.61437	7.95456	6
AT1G07950	Surfeit locus protein 5 subunit 22 of Mediator complex	A0A1P8ATZ6;Q8LCH5	MED22B	NaN		NaN	NaN	NaN	NaN	NaN	NaN				+	4.396	0.21396	n.d.	0	NaN	NaN	NaN	NaN	NaN	NaN	0	4.65506	4.31164	4.57092	4.48035	4.11535	4.143	6
AT1G07960	PDI-like 5-1	Q8GYD1	PDIL5-1	16.565	+	4	4	4	39	14.7649	0.103988	biological regulation;cellular homeostasis;cellular metabolic process;cellular process;homeostatic process;macromolecule metabolic process;metabolic process;primary metabolic process;protein folding;protein metabolic process;response to stimulus;response to stress	GO:0006457;GO:0006950;GO:0008152;GO:0009987;GO:0019538;GO:0019725;GO:0042592;GO:0043170;GO:0044237;GO:0044238;GO:0050896;GO:0065007	C	+	5.56561	0.0594385	-0.36363	5	14.6431	14.6578	14.7328	14.9409	14.7971	14.8657	6	5.7326	5.50854	5.62742	5.54672	5.42704	5.5845	6
AT1G07970	cytochrome B561%2C amino-terminal protein	Q9LN10	AT1G07970	75.717	+	13	13	13	19.3	15.9792	0.190909			A	+	3.06699	0.185195	0.921068	5	16.1977	16.2606	16.1236	15.8348	15.7177	15.8159	6	3.44369	3.36797	3.18776	2.8198	2.94622	2.94379	6
AT1G07980	nuclear factor Y%2C subunit C10	A0A1P8AN83;Q9LN09	NF-YC10	NaN		NaN	NaN	NaN	NaN	NaN	NaN	biological regulation	GO:0065007		+	3.82769	0.0864172	n.d.	0	NaN	NaN	NaN	NaN	NaN	NaN	0	3.79881	3.8522	4.07625	4.04171	3.80318	3.68374	6
AT1G07985	Expressed protein	Q3EDG6	AT1G07985	NaN		NaN	NaN	NaN	NaN	NaN	NaN				+	1.54205	0.40461	n.d.	0	NaN	NaN	NaN	NaN	NaN	NaN	0	2.78165	1.8465	0.993485	1.5158	1.56829	1.03728	6
AT1G07990	SIT4 phosphatase-associated family protein	A0A1P8ATA9;Q8L7T5	AT1G07990	89.588	+	19	18	17	30	16.7808	0.110556			A	+	4.41692	0.0478635	0.93265	5	16.9948	16.8889	16.7772	16.7845	16.6678	16.6258	6	4.69591	4.56341	4.45799	4.37552	4.37585	4.36259	6
AT1G08000	GATA transcription factor 10	Q8VZP4	GATA10	NaN		NaN	NaN	NaN	NaN	NaN	NaN	biosynthetic process;cellular metabolic process;cellular nitrogen compound metabolic process;cellular process;macromolecule metabolic process;metabolic process;nitrogen compound metabolic process;nucleobase-containing compound metabolic process;primary metabolic process;RNA metabolic process	GO:0006139;GO:0006807;GO:0008152;GO:0009058;GO:0009987;GO:0016070;GO:0034641;GO:0043170;GO:0044237;GO:0044238		+	3.22655	0.20023	n.d.	0	NaN	NaN	NaN	NaN	NaN	NaN	0	3.56691	3.72909	3.20801	3.14752	3.24509	2.90511	6
AT1G08005	serine/threonine-protein phosphatase 6 regulatory subunit	Q1G325	AT1G08005	NaN		NaN	NaN	NaN	NaN	NaN	NaN				+	0.0701756	0	n.d.	0	NaN	NaN	NaN	NaN	NaN	NaN	0	0.0701756	NaN	NaN	NaN	NaN	NaN	1
AT1G08010	GATA transcription factor 11	Q6DBP8	GATA11	NaN		NaN	NaN	NaN	NaN	NaN	NaN	biosynthetic process;cellular metabolic process;cellular nitrogen compound metabolic process;cellular process;macromolecule metabolic process;metabolic process;nitrogen compound metabolic process;nucleobase-containing compound metabolic process;primary metabolic process;RNA metabolic process	GO:0006139;GO:0006807;GO:0008152;GO:0009058;GO:0009987;GO:0016070;GO:0034641;GO:0043170;GO:0044237;GO:0044238		+	4.25993	0.14343	n.d.	0	NaN	NaN	NaN	NaN	NaN	NaN	0	4.36174	4.07488	4.34206	4.05974	4.45105	4.17781	6
AT1G08030	tyrosylprotein sulfotransferase	Q3EDG5	TPST	56.988	+	7	7	7	15.2	14.4242	0.0955429			A	+	4.6088	0.118817	0.169608	5	14.5504	14.5447	14.3688	14.4796	14.3327	14.3245	6	4.69981	4.69412	4.15603	4.46218	4.90003	4.52349	6
AT1G08035	hypothetical protein	A0A1P8AMD3;Q9LN05	AT1G08035	NaN		NaN	NaN	NaN	NaN	NaN	NaN				+	0.312955	0.0581585	n.d.	0	NaN	NaN	NaN	NaN	NaN	NaN	0	NaN	0.254796	0.371113	NaN	NaN	NaN	2
AT1G08040	trimethylguanosine synthase (DUF707)	A0A1P8AV11;Q93ZR2	AT1G08040	43.556	+	5	5	5	8.7	14.6716	0.0876651	metabolic process	GO:0008152	A	+	5.29324	0.118437	-0.0836273	5	14.7397	14.7789	14.4191	14.3489	14.6251	14.7182	6	4.88156	5.44814	5.11957	5.37522	5.27405	5.31244	6
AT1G08050	Zinc finger (C3HC4-type RING finger) family protein	Q9LN03	AT1G08050	NaN		NaN	NaN	NaN	NaN	NaN	NaN				+	2.0651	0.668415	n.d.	0	NaN	NaN	NaN	NaN	NaN	NaN	0	3.18911	3.62112	2.00565	2.12456	1.14036	1.65302	6
AT1G08060	ATP-dependent helicase family protein	A0A1P8ASM1;Q9M658	MOM	218.57	+	13	13	13	6.7	14.5733	0.273992	biological regulation;biosynthetic process;cellular component organization;cellular metabolic process;cellular nitrogen compound metabolic process;cellular process;chromosome organization;gene silencing;macromolecule metabolic process;metabolic process;nitrogen compound metabolic process;nucleobase-containing compound metabolic process;organelle organization;primary metabolic process;regulation o…	GO:0006139;GO:0006807;GO:0006996;GO:0008152;GO:0009058;GO:0009987;GO:0016043;GO:0016070;GO:0016458;GO:0034641;GO:0040029;GO:0043170;GO:0044237;GO:0044238;GO:0051276;GO:0065007	A	+	3.07982	0.0217091	-0.70195	5	15.1887	14.9913	14.7659	14.3687	14.23	14.3808	6	3.07321	3.01976	3.08035	3.14556	3.11663	3.07928	6
AT1G08065	alpha carbonic anhydrase 5	F4HUC4	ACA5	NaN		NaN	NaN	NaN	NaN	NaN	NaN				+	1.55709	1.32419	n.d.	0	NaN	NaN	NaN	NaN	NaN	NaN	0	0.232903	5.247	1.55709	1.76414	0.197915	NaN	5
AT1G08070	Tetratricopeptide repeat (TPR)-like superfamily protein	A0A1P8ARF0;Q9LN01	OTP82	NaN		NaN	NaN	NaN	NaN	NaN	NaN	cellular metabolic process;cellular nitrogen compound metabolic process;cellular process;macromolecule metabolic process;metabolic process;nitrogen compound metabolic process;nucleobase-containing compound metabolic process;primary metabolic process;RNA metabolic process;RNA processing	GO:0006139;GO:0006396;GO:0006807;GO:0008152;GO:0009987;GO:0016070;GO:0034641;GO:0043170;GO:0044237;GO:0044238		+	0.546395	0.217171	n.d.	0	NaN	NaN	NaN	NaN	NaN	NaN	0	0.924779	0.673773	0.754779	0.419016	0.196524	0.320437	6
AT1G08110	lactoylglutathione lyase family protein / glyoxalase I family protein	B9DH52;Q8H0V3	AT1G08110	20.848	+	9	9	9	56.2	16.5002	0.0447702	response to chemical stimulus;response to stimulus	GO:0042221;GO:0050896	C	+	6.62889	0.0802424	-0.902969	5	16.4263	16.492	16.4435	16.5084	16.5548	16.5352	6	7.01294	6.64924	6.73692	6.60854	6.52766	6.56964	6
AT1G08125	S-adenosyl-L-methionine-dependent methyltransferases superfamily protein	A0A1P8AME4;F4HUD4;F4HUD5;F4HUD6	AT1G08125	NaN		NaN	NaN	NaN	NaN	NaN	NaN				+	4.22722	0.137471	n.d.	0	NaN	NaN	NaN	NaN	NaN	NaN	0	4.57987	4.36199	4.36096	4.09349	4.08704	3.99931	6
AT1G08130	DNA ligase 1	Q42572	LIG1	NaN		NaN	NaN	NaN	NaN	NaN	NaN	biosynthetic process;cell cycle;cell division;cellular metabolic process;cellular nitrogen compound metabolic process;cellular process;DNA ligation;DNA metabolic process;DNA recombination;DNA repair;DNA replication;macromolecule metabolic process;metabolic process;nitrogen compound metabolic process;nucleobase-containing compound metabolic process;primary metabolic process;response to DNA damage …	GO:0006139;GO:0006259;GO:0006260;GO:0006266;GO:0006281;GO:0006310;GO:0006807;GO:0006950;GO:0006974;GO:0007049;GO:0008152;GO:0009058;GO:0009987;GO:0034641;GO:0043170;GO:0044237;GO:0044238;GO:0050896;GO:0051301		+	4.16133	0.189277	n.d.	0	NaN	NaN	NaN	NaN	NaN	NaN	0	4.17382	4.42987	4.42469	3.91794	4.02616	4.14883	6
AT1G08135	cation/H+ exchanger 6B	P0CG16	CHX6B	NaN		NaN	NaN	NaN	NaN	NaN	NaN	establishment of localization;ion transport;transport	GO:0006810;GO:0006811;GO:0051234		+	1.84181	0.608472	n.d.	0	NaN	NaN	NaN	NaN	NaN	NaN	0	NaN	NaN	NaN	1.23334	2.82136	1.84181	3
AT1G08140	cation/H+ exchanger 6A	Q8GX92	CHX6A	NaN		NaN	NaN	NaN	NaN	NaN	NaN	establishment of localization;ion transport;transport	GO:0006810;GO:0006811;GO:0051234		+	5.22242	1.29702	n.d.	0	NaN	NaN	NaN	NaN	NaN	NaN	0	NaN	NaN	1.21992	4.29281	6.88685	6.15202	4
AT1G08150	Cation/hydrogen exchanger family protein	Q3EDG3	ATCHX5	NaN		NaN	NaN	NaN	NaN	NaN	NaN	establishment of localization;ion transport;transport	GO:0006810;GO:0006811;GO:0051234		+	4.47481	1.24211	n.d.	0	NaN	NaN	NaN	NaN	NaN	NaN	0	NaN	NaN	0.424732	3.49225	5.97646	5.45737	4
AT1G08160	Late embryogenesis abundant (LEA) hydroxyproline-rich glycoprotein family	Q8VZ13	AT1G08160	25.158	+	5	5	5	28.5	14.7763	0.229435			C	+	3.26028	0.0493612	-0.260339	5	13.6091	14.1288	14.6588	15.0057	15.0057	14.8938	6	3.33838	3.25639	3.26417	3.23966	3.4659	2.41468	6
AT1G08165	hypothetical protein	F4HUE2	AT1G08165	NaN		NaN	NaN	NaN	NaN	NaN	NaN				+	1.14615	0.0274498	n.d.	0	NaN	NaN	NaN	NaN	NaN	NaN	0	1.14291	1.14939	1.19781	0.998796	NaN	NaN	4
AT1G08170	Histone superfamily protein	Q9SGE3	AT1G08170	NaN		NaN	NaN	NaN	NaN	NaN	NaN	cellular component assembly;cellular component organization;cellular macromolecular complex assembly;cellular process;chromatin organization;chromosome organization;macromolecular complex assembly;organelle organization	GO:0006325;GO:0006996;GO:0009987;GO:0016043;GO:0022607;GO:0034622;GO:0051276;GO:0065003		+	2.02443	0.181686	n.d.	0	NaN	NaN	NaN	NaN	NaN	NaN	0	NaN	NaN	NaN	2.02443	2.20611	1.16066	3
AT1G08180	cyclin-dependent kinase inhibitor	Q9SGE2	AT1G08180	NaN		NaN	NaN	NaN	NaN	NaN	NaN	cell cycle;cellular process	GO:0007049;GO:0009987		+	2.43136	0.462007	n.d.	0	NaN	NaN	NaN	NaN	NaN	NaN	0	2.01843	1.84917	2.03704	2.82569	3.23174	2.94244	6
AT1G08190	vacuolar protein sorting 41	P93043	VPS41	110.28	+	20	20	20	18.6	15.8514	0.207737	biological regulation;cellular component organization;cellular membrane organization;cellular process;establishment of localization;membrane fusion;membrane organization;multicellular organismal process;organelle organization;protein targeting;protein transport;regulation of organelle organization;regulation of transport;response to abiotic stimulus;response to external stimulus;response to stimu…	GO:0006605;GO:0006810;GO:0006996;GO:0007033;GO:0007034;GO:0009605;GO:0009606;GO:0009628;GO:0009987;GO:0015031;GO:0016043;GO:0016044;GO:0016192;GO:0032501;GO:0033043;GO:0050896;GO:0051049;GO:0051234;GO:0061024;GO:0061025;GO:0065007	C	+	4.7883	0.398881	0.934469	5	15.6217	15.7688	15.6176	15.9339	16.17	16.0372	6	4.47705	4.33418	4.44465	5.09954	5.43435	5.30101	6
AT1G08200	UDP-D-apiose/UDP-D-xylose synthase 2	Q9SGE0	AXS2	43.79	+	21	5	5	50.6	16.2371	0.172923	cell wall organization;cell wall organization or biogenesis	GO:0071554;GO:0071555	C	+	7.1764	0.333901	0.799396	5	16.0395	16.0889	16.1346	16.4427	16.5323	16.3396	6	6.78029	6.90471	7.04046	7.66769	7.31234	7.70221	6
AT1G08210	Eukaryotic aspartyl protease family protein	A0A1P8AM85;A0A1P8AM88;A0A1P8AM93;Q9FPD6	AT1G08210	NaN		NaN	NaN	NaN	NaN	NaN	NaN	catabolic process;macromolecule metabolic process;metabolic process;primary metabolic process;protein catabolic process;protein metabolic process;proteolysis	GO:0006508;GO:0008152;GO:0009056;GO:0019538;GO:0030163;GO:0043170;GO:0044238		+	3.98022	0.100648	n.d.	0	NaN	NaN	NaN	NaN	NaN	NaN	0	4.42052	4.10082	4.03977	3.92068	3.89952	3.83876	6
AT1G08220	ATPase complex subunit	Q0WRX7;Q5XEN3	AT1G08220	22.671	+	4	4	4	24.8	14.2991	0.0359955			B	+	2.59302	0.440131	0.119219	5	14.2956	14.3193	14.3025	14.3675	14.2382	14.2473	6	3.10754	2.99326	2.89153	2.03854	2.113	2.29451	6
AT1G08230	Transmembrane amino acid transporter family protein	A0A1P8ANX9;A0A1P8ANY8;F4HW02	AT1G08230	NaN		NaN	NaN	NaN	NaN	NaN	NaN	amine transport;amino acid transport;cellular process;establishment of localization;organic acid transport;transmembrane transport;transport	GO:0006810;GO:0006865;GO:0009987;GO:0015837;GO:0015849;GO:0051234;GO:0055085		+	4.39616	0.417808	n.d.	0	NaN	NaN	NaN	NaN	NaN	NaN	0	5.37749	5.02455	4.41892	3.8656	4.09111	4.3734	6
AT1G08250	arogenate dehydratase 6	Q9SGD6	ADT6	NaN		NaN	NaN	NaN	NaN	NaN	NaN	amine metabolic process;biosynthetic process;cellular amino acid metabolic process;cellular aromatic compound metabolic process;cellular ketone metabolic process;cellular metabolic process;cellular nitrogen compound metabolic process;cellular process;metabolic process;nitrogen compound metabolic process;organic acid metabolic process;primary metabolic process;small molecule metabolic process	GO:0006082;GO:0006520;GO:0006725;GO:0006807;GO:0008152;GO:0009058;GO:0009308;GO:0009987;GO:0034641;GO:0042180;GO:0044237;GO:0044238;GO:0044281		+	1.65773	0.179966	n.d.	0	NaN	NaN	NaN	NaN	NaN	NaN	0	1.65228	1.55313	1.66318	2.02159	1.12786	1.91306	6
AT1G08260	DNA polymerase epsilon catalytic subunit	A0A1P8AV03;F4HW04	TIL1	NaN		NaN	NaN	NaN	NaN	NaN	NaN	biosynthetic process;cellular metabolic process;cellular nitrogen compound metabolic process;cellular process;DNA metabolic process;DNA repair;DNA replication;macromolecule metabolic process;metabolic process;nitrogen compound metabolic process;nucleobase-containing compound metabolic process;primary metabolic process;response to DNA damage stimulus;response to stimulus;response to stress	GO:0006139;GO:0006259;GO:0006260;GO:0006281;GO:0006807;GO:0006950;GO:0006974;GO:0008152;GO:0009058;GO:0009987;GO:0034641;GO:0043170;GO:0044237;GO:0044238;GO:0050896		+	2.38637	0.260437	n.d.	0	NaN	NaN	NaN	NaN	NaN	NaN	0	2.72918	2.58685	2.66152	1.96031	2.14064	2.18589	6
AT1G08270	vacuolar protein sorting-associated protein	F4HW05;Q9SGD4	AT1G08270	NaN		NaN	NaN	NaN	NaN	NaN	NaN	cellular component organization;cellular process;organelle organization;vacuole organization	GO:0006996;GO:0007033;GO:0009987;GO:0016043		+	2.17535	0.338914	n.d.	0	NaN	NaN	NaN	NaN	NaN	NaN	0	2.81514	2.61398	2.24853	1.69316	2.10218	1.93615	6
AT1G08280	Glycosyltransferase family 29 (sialyltransferase) family protein	Q9SGD2	AT1G08280	NaN		NaN	NaN	NaN	NaN	NaN	NaN	carbohydrate metabolic process;cellular metabolic process;cellular process;macromolecule metabolic process;macromolecule modification;metabolic process;primary metabolic process;protein glycosylation;protein metabolic process;protein modification process	GO:0005975;GO:0006464;GO:0006486;GO:0008152;GO:0009987;GO:0019538;GO:0043170;GO:0043412;GO:0044237;GO:0044238		+	2.24044	0.204172	n.d.	0	NaN	NaN	NaN	NaN	NaN	NaN	0	2.58711	2.48482	1.90198	2.12551	2.35537	2.07648	6
AT1G08290	WIP domain protein 3	Q9SGD1	WIP3	NaN		NaN	NaN	NaN	NaN	NaN	NaN	biological regulation;biosynthetic process;cellular metabolic process;cellular nitrogen compound metabolic process;cellular process;macromolecule metabolic process;metabolic process;nitrogen compound metabolic process;nucleobase-containing compound metabolic process;primary metabolic process;RNA metabolic process	GO:0006139;GO:0006807;GO:0008152;GO:0009058;GO:0009987;GO:0016070;GO:0034641;GO:0043170;GO:0044237;GO:0044238;GO:0065007		+	1.47257	0.433515	n.d.	0	NaN	NaN	NaN	NaN	NaN	NaN	0	1.90608	1.53047	1.47257	0.958952	0.663424	NaN	5
AT1G08300	no vein-like protein	A0A1P8ARF3;A0A1P8ARG1;F4HW09	NVL	NaN		NaN	NaN	NaN	NaN	NaN	NaN				+	2.45199	0.347996	n.d.	0	NaN	NaN	NaN	NaN	NaN	NaN	0	3.3537	2.83497	2.75654	2.13897	2.14745	1.81744	6
AT1G08310	alpha/beta-Hydrolases superfamily protein	A0A1P8AWS9;A8MRK8;B3H6Y0	AT1G08310	NaN		NaN	NaN	NaN	NaN	NaN	NaN				+	1.05692	0.193859	n.d.	0	NaN	NaN	NaN	NaN	NaN	NaN	0	1.065	1.03638	1.4241	1.04884	0.629889	1.72888	6
AT1G08315	ARM repeat superfamily protein	Q0WNZ8	AT1G08315	NaN		NaN	NaN	NaN	NaN	NaN	NaN	cellular metabolic process;cellular process;macromolecule metabolic process;macromolecule modification;metabolic process;primary metabolic process;protein metabolic process;protein modification by small protein conjugation or removal;protein modification process	GO:0006464;GO:0008152;GO:0009987;GO:0019538;GO:0043170;GO:0043412;GO:0044237;GO:0044238;GO:0070647		+	2.78234	0.216571	n.d.	0	NaN	NaN	NaN	NaN	NaN	NaN	0	2.81164	2.75928	2.09727	1.87517	2.8054	3.18619	6
AT1G08320	bZIP transcription factor family protein	Q93XM6	TGA9	NaN		NaN	NaN	NaN	NaN	NaN	NaN	biosynthetic process;cellular metabolic process;cellular nitrogen compound metabolic process;cellular process;macromolecule metabolic process;metabolic process;nitrogen compound metabolic process;nucleobase-containing compound metabolic process;primary metabolic process;RNA metabolic process	GO:0006139;GO:0006807;GO:0008152;GO:0009058;GO:0009987;GO:0016070;GO:0034641;GO:0043170;GO:0044237;GO:0044238		+	3.72846	0.596438	n.d.	0	NaN	NaN	NaN	NaN	NaN	NaN	0	4.92984	4.09292	3.36399	2.90005	NaN	NaN	4
AT1G08340	Rho GTPase activating protein with PAK-box/P21-Rho-binding domain-containing protein	Q6NKT5	AT1G08340	NaN		NaN	NaN	NaN	NaN	NaN	NaN	biological regulation;cellular process;response to stimulus;signal transduction	GO:0007165;GO:0009987;GO:0050896;GO:0065007		+	1.44707	0.359112	n.d.	0	NaN	NaN	NaN	NaN	NaN	NaN	0	1.19085	1.90907	1.41205	3.19933	1.48209	0.744323	6
AT1G08350	Endomembrane protein 70 protein family	A0A1P8AW75;F4HW17	AT1G08350	61.715	+	3	3	3	5.4	13.5269	0.122303	multi-organism process;response to biotic stimulus;response to stimulus	GO:0009607;GO:0050896;GO:0051704	A	+	2.88858	0.124429	0.640045	5	14.1462	13.8242	13.5266	13.5271	13.3833	13.4259	6	2.96557	3.03092	3.01657	2.81159	2.76771	2.75321	6
AT1G08360	Ribosomal protein L1p/L10e family	Q8VZB9	AT1G08360	24.469	+	10	10	2	46.3	19.5573	0.175843	biosynthetic process;cellular metabolic process;cellular process;macromolecule metabolic process;metabolic process;primary metabolic process;protein metabolic process;translation	GO:0006412;GO:0008152;GO:0009058;GO:0009987;GO:0019538;GO:0043170;GO:0044237;GO:0044238	A	+	8.07122	0.143841	0.710663	5	19.8251	19.7066	19.6773	18.6141	19.4374	19.3549	6	8.20997	8.10006	8.32689	7.91669	7.92229	8.04238	6
AT1G08370	decapping 1	Q9SJF3	DCP1	40.61	+	7	7	7	19.1	16.3122	0.0456934	biological regulation;catabolic process;cellular metabolic process;cellular nitrogen compound metabolic process;cellular process;macromolecule metabolic process;metabolic process;mRNA metabolic process;mRNA processing;nitrogen compound metabolic process;nucleobase-containing compound metabolic process;primary metabolic process;RNA catabolic process;RNA metabolic process;RNA processing	GO:0006139;GO:0006396;GO:0006397;GO:0006401;GO:0006807;GO:0008152;GO:0009056;GO:0009987;GO:0016070;GO:0016071;GO:0034641;GO:0043170;GO:0044237;GO:0044238;GO:0065007	A	+	4.50594	0.135074	0.353164	5	16.3932	16.3225	16.3119	16.3125	16.2132	16.1552	6	4.64249	5.10567	4.47	4.37234	4.28414	4.54187	6
AT1G08380	photosystem I subunit O	Q949Q5	PSAO	NaN		NaN	NaN	NaN	NaN	NaN	NaN	cellular metabolic process;cellular process;generation of precursor metabolites and energy;metabolic process	GO:0006091;GO:0008152;GO:0009987;GO:0044237		+	7.70387	0.144361	n.d.	0	NaN	NaN	NaN	NaN	NaN	NaN	0	7.5718	7.92286	7.83594	7.55458	7.33812	7.8433	6
AT1G08390	recQ-mediated instability-like protein	A0A1P8AN39;Q8RX36	AT1G08390	NaN		NaN	NaN	NaN	NaN	NaN	NaN				+	2.75393	0.28226	n.d.	0	NaN	NaN	NaN	NaN	NaN	NaN	0	3.08674	2.85704	3.13397	2.65082	2.37155	2.52222	6
AT1G08400	RINT-1 / TIP-1 family	Q8GXP1	AT1G08400	92.351	+	2	2	2	3.7	11.3198	0.221737	cellular process;establishment of localization;Golgi vesicle transport;protein transport;transport;vesicle-mediated transport	GO:0006810;GO:0009987;GO:0015031;GO:0016192;GO:0048193;GO:0051234	A	+	1.6281	0.0800913	0.188512	5	11.5336	11.0594	11.5495	11.2936	11.346	10.9644	6	2.08552	1.98931	1.61519	1.55749	1.64101	1.53853	6
AT1G08410	P-loop containing nucleoside triphosphate hydrolases superfamily protein	Q9SJF1	AT1G08410	66.742	+	10	10	7	16.8	15.4611	0.155769	anatomical structure development;cellular metabolic process;cellular nitrogen compound metabolic process;cellular process;developmental process;embryo development;macromolecule metabolic process;metabolic process;nitrogen compound metabolic process;nucleobase-containing compound metabolic process;primary metabolic process;ribosome biogenesis;RNA metabolic process;RNA processing;rRNA processing	GO:0006139;GO:0006364;GO:0006396;GO:0006807;GO:0008152;GO:0009790;GO:0009987;GO:0016070;GO:0032502;GO:0034641;GO:0042254;GO:0043170;GO:0044237;GO:0044238;GO:0048856	A	+	3.2989	0.433481	0.909357	5	15.8241	15.6534	15.5607	15.3419	15.1504	15.3615	6	3.90723	3.99253	3.67353	2.84406	2.88677	2.92426	6
AT1G08420	BRI1 suppressor 1 (BSU1)-like 2	F4HW26;Q9SJF0	BSL2	108.08	+	26	3	3	31.1	13.6869	0.10383	biological regulation;cellular process;response to chemical stimulus;response to endogenous stimulus;response to stimulus;signal transduction	GO:0007165;GO:0009719;GO:0009987;GO:0042221;GO:0050896;GO:0065007	C	+	4.0942	0.0949415	0.467306	5	13.6554	13.7184	13.5577	13.9299	13.791	13.5834	6	4.04417	3.93098	3.97974	4.16962	4.37315	4.14424	6
AT1G08450	calreticulin 3	F4HW29;F4HW30;O04153	CRT3	43.594	+	11	11	11	33.5	16.2657	0.19425	biological regulation;cell death;cellular aromatic compound metabolic process;cellular metabolic process;cellular process;death;immune system process;macromolecule metabolic process;metabolic process;multi-organism process;pigment metabolic process;primary metabolic process;protein folding;protein metabolic process;response to biotic stimulus;response to stimulus;response to stress;secondary meta…	GO:0002376;GO:0006457;GO:0006725;GO:0006950;GO:0007165;GO:0008152;GO:0008219;GO:0009607;GO:0009987;GO:0016265;GO:0019538;GO:0019748;GO:0042440;GO:0043170;GO:0044237;GO:0044238;GO:0050896;GO:0051704;GO:0065007	A	+	5.15565	0.066236	0.492573	5	16.5674	16.5061	16.3141	16.1176	15.9736	16.2172	6	5.26796	5.15515	5.13549	5.15614	4.54022	5.60001	6
AT1G08460	histone deacetylase 8	A0A1P8AMF5;Q94EJ2	HDA08	NaN		NaN	NaN	NaN	NaN	NaN	NaN	biological regulation;biosynthetic process;cellular metabolic process;cellular nitrogen compound metabolic process;cellular process;macromolecule metabolic process;metabolic process;nitrogen compound metabolic process;nucleobase-containing compound metabolic process;primary metabolic process;RNA metabolic process	GO:0006139;GO:0006807;GO:0008152;GO:0009058;GO:0009987;GO:0016070;GO:0034641;GO:0043170;GO:0044237;GO:0044238;GO:0065007		+	3.8633	0.148746	n.d.	0	NaN	NaN	NaN	NaN	NaN	NaN	0	3.95668	3.88895	3.65368	3.65918	4.12585	3.83766	6
AT1G08465	Plant-specific transcription factor YABBY family protein	Q9XFB0	YAB2	NaN		NaN	NaN	NaN	NaN	NaN	NaN	biological regulation;cellular process;developmental process;multicellular organismal development;multicellular organismal process	GO:0007275;GO:0009987;GO:0032501;GO:0032502;GO:0065007		+	4.97259	0.276885	n.d.	0	NaN	NaN	NaN	NaN	NaN	NaN	0	4.58258	4.71354	4.91173	5.03346	5.2673	5.85137	6
AT1G08470	strictosidine synthase-like 3	Q8VWF6	SSL3	44.036	+	11	11	10	36.2	16.9929	0.236944	biosynthetic process;metabolic process	GO:0008152;GO:0009058	B	+	4.13973	0.274501	0.505084	5	16.5291	17.1922	17.2676	17.1847	16.8012	16.685	6	3.85602	4.40502	3.98779	4.55841	3.82864	4.29167	6
AT1G08480	succinate dehydrogenase subunit	Q941A6	SDH6	15.812	+	4	4	4	32.4	16.4722	0.151634	catabolic process;cellular metabolic process;cellular process;cofactor metabolic process;metabolic process	GO:0008152;GO:0009056;GO:0009987;GO:0044237;GO:0051186	C	+	6.02832	0.0422719	0.775749	5	16.3465	16.2181	16.3856	16.6746	16.6497	16.5588	6	6.00525	6.01231	5.94949	6.08979	6.1249	6.04433	6
AT1G08490	chloroplastic NIFS-like cysteine desulfurase	Q93WX6	CPNIFS	50.485	+	9	9	9	20.3	15.1083	0.0336051	amine metabolic process;biosynthetic process;cellular amino acid metabolic process;cellular ketone metabolic process;cellular metabolic process;cellular nitrogen compound metabolic process;cellular process;cofactor metabolic process;macromolecule metabolic process;macromolecule modification;metabolic process;nitrogen compound metabolic process;organic acid metabolic process;primary metabolic proc…	GO:0006082;GO:0006464;GO:0006520;GO:0006790;GO:0006807;GO:0008152;GO:0009058;GO:0009308;GO:0009987;GO:0019538;GO:0034641;GO:0042180;GO:0042221;GO:0043170;GO:0043412;GO:0044237;GO:0044238;GO:0044281;GO:0050896;GO:0051186	B	+	4.08724	0.0841053	-0.00668441	5	15.0799	15.1471	15.2573	15.1146	15.102	15.0525	6	4.20532	4.17241	4.07271	4.0042	3.86135	4.10177	6
AT1G08500	early nodulin-like protein 18	O82083	ENODL18	24.904	+	1	1	1	6.1	12.3493	0.335293			C	+	3.07021	0.646936	0.831458	5	12.1563	11.9887	12.0392	13.0321	13.7956	12.5423	6	3.03815	2.44184	2.31644	4.10493	3.73571	3.10228	6
AT1G08510	fatty acyl-ACP thioesterases B	Q9SJE2	FATB	45.687	+	6	6	6	17.5	14.1566	0.258342	biosynthetic process;cellular ketone metabolic process;cellular lipid metabolic process;cellular metabolic process;cellular process;lipid metabolic process;metabolic process;organic acid metabolic process;primary metabolic process;small molecule metabolic process	GO:0006082;GO:0006629;GO:0008152;GO:0009058;GO:0009987;GO:0042180;GO:0044237;GO:0044238;GO:0044255;GO:0044281	C	+	6.88346	0.573756	0.784975	5	13.8051	14.0666	13.9915	14.7539	14.7044	14.2466	6	6.42288	6.27057	6.34884	7.34404	7.71039	7.69177	6
AT1G08520	ALBINA 1	Q9SJE1	ALB1	83.283	+	29	29	29	40	18.2209	0.0972576	biosynthetic process;cellular metabolic process;cellular nitrogen compound metabolic process;cellular process;cofactor metabolic process;heterocycle metabolic process;metabolic process;nitrogen compound metabolic process;photosynthesis;pigment metabolic process	GO:0006807;GO:0008152;GO:0009058;GO:0009987;GO:0015979;GO:0034641;GO:0042440;GO:0044237;GO:0046483;GO:0051186	B	+	5.05569	0.134148	-0.690131	5	18.1124	18.3048	18.4375	18.3069	18.137	18.0493	6	4.97675	4.91896	4.92413	5.13464	5.1979	5.487	6
AT1G08530	chitinase-like protein	A0A1P8ARK6;A0A1P8ARM9;Q0WNC2	AT1G08530	27.015	+	3	3	3	14.8	13.9394	0.222499			A	+	3.17923	0.0789717	0.152872	5	14.0397	14.1956	14.1433	13.6983	13.839	13.6737	6	3.12078	3.23769	3.392	3.41353	3.08802	3.11251	6
AT1G08540	RNApolymerase sigma subunit 2	O22056	SIG2	NaN		NaN	NaN	NaN	NaN	NaN	NaN	biosynthetic process;cellular component organization;cellular metabolic process;cellular nitrogen compound metabolic process;cellular process;macromolecule metabolic process;metabolic process;nitrogen compound metabolic process;nucleobase-containing compound metabolic process;organelle organization;plastid organization;primary metabolic process;response to abiotic stimulus;response to stimulus;RN…	GO:0006139;GO:0006352;GO:0006399;GO:0006807;GO:0006996;GO:0008152;GO:0009058;GO:0009628;GO:0009657;GO:0009987;GO:0016043;GO:0016070;GO:0034641;GO:0043170;GO:0044237;GO:0044238;GO:0050896		+	4.09992	0.138732	n.d.	0	NaN	NaN	NaN	NaN	NaN	NaN	0	3.84167	4.0874	4.21735	4.11244	3.93988	4.30989	6
AT1G08550	non-photochemical quenching 1	Q39249	NPQ1	52.017	+	15	15	15	36.8	17.116	0.130792	cellular ketone metabolic process;cellular lipid metabolic process;cellular metabolic process;cellular process;cofactor metabolic process;heterocycle metabolic process;lipid metabolic process;metabolic process;nitrogen compound metabolic process;organic acid metabolic process;primary metabolic process;response to abiotic stimulus;response to heat;response to stimulus;response to stress;small mole…	GO:0006082;GO:0006629;GO:0006807;GO:0006950;GO:0008152;GO:0009408;GO:0009628;GO:0009987;GO:0042180;GO:0044237;GO:0044238;GO:0044255;GO:0044281;GO:0046483;GO:0050896;GO:0051186	B	+	4.03128	0.191848	-0.713295	5	16.4171	16.788	17.127	17.2786	17.2151	17.1051	6	4.25258	4.27818	3.98544	4.07711	3.68244	3.86888	6
AT1G08560	syntaxin of plants 111	Q42374	SYP111	35.274	+	2	2	2	7.7	11.7528	0.633395	cell cycle;cell division;cellular component organization;cellular membrane organization;cellular process;establishment of localization;exocytosis;membrane docking;membrane fusion;membrane organization;organelle fusion;organelle organization;protein transport;secretion;transport;vesicle organization;vesicle-mediated transport	GO:0006810;GO:0006887;GO:0006996;GO:0007049;GO:0009987;GO:0015031;GO:0016043;GO:0016044;GO:0016050;GO:0016192;GO:0022406;GO:0046903;GO:0048284;GO:0051234;GO:0051301;GO:0061024;GO:0061025	A	+	5.52952	0.13371	0.596842	5	12.5952	12.3426	12.2208	11.2847	11.0758	11.0643	6	5.59742	5.47384	5.72903	5.12683	5.19767	5.5852	6
AT1G08570	atypical CYS HIS rich thioredoxin 4	A8MQQ7;O64654	ACHT4	19.372	+	1	1	1	5.1	13.9536	0.0618701	biological regulation;cellular homeostasis;cellular metabolic process;cellular process;glycerol ether metabolic process;homeostatic process;macromolecule metabolic process;metabolic process;primary metabolic process;protein folding;protein metabolic process;response to chemical stimulus;response to oxidative stress;response to stimulus;response to stress;small molecule metabolic process;sulfur co…	GO:0006457;GO:0006662;GO:0006790;GO:0006950;GO:0006979;GO:0008152;GO:0009987;GO:0019538;GO:0019725;GO:0042221;GO:0042592;GO:0043170;GO:0044237;GO:0044238;GO:0044281;GO:0050896;GO:0065007	B	+	6.59237	0.0638394	0.500528	5	13.6451	13.9536	14.0355	13.9954	13.9537	13.332	6	6.5786	6.60615	6.75302	6.92913	6.51044	6.54663	6
AT1G08580	hypothetical protein	Q9FRS7	AT1G08580	14.053	+	2	2	2	15.4	12.433	0.10641			A	+	5.60458	0.100473	0.831481	5	12.8454	12.3357	12.5485	11.8813	12.3618	12.5041	6	5.67435	5.66575	5.73576	5.00707	5.31396	5.54341	6
AT1G08600	P-loop containing nucleoside triphosphate hydrolases superfamily protein	F4HW51	ATRX	165.91	+	13	13	13	9.8	15.9826	0.17971	biological regulation;biosynthetic process;cellular component organization;cellular metabolic process;cellular nitrogen compound metabolic process;cellular process;chromatin modification;chromatin organization;chromosome organization;DNA metabolic process;DNA repair;macromolecule metabolic process;metabolic process;nitrogen compound metabolic process;nucleobase-containing compound metabolic proce…	GO:0006139;GO:0006259;GO:0006281;GO:0006325;GO:0006807;GO:0006950;GO:0006974;GO:0006996;GO:0008152;GO:0009058;GO:0009987;GO:0016043;GO:0016070;GO:0016568;GO:0034641;GO:0043170;GO:0044237;GO:0044238;GO:0050896;GO:0051276;GO:0065007	A	+	4.14462	0.23271	-0.975497	5	16.2021	16.1666	16.0231	15.9421	15.7131	15.8072	6	3.89388	3.92994	4.04534	4.2439	4.84014	4.54574	6
AT1G08610	Pentatricopeptide repeat (PPR) superfamily protein	Q9FRS4	AT1G08610	NaN		NaN	NaN	NaN	NaN	NaN	NaN				+	2.27382	0.497749	n.d.	0	NaN	NaN	NaN	NaN	NaN	NaN	0	2.86001	2.63338	2.68313	1.35523	1.60615	1.91426	6
AT1G08620	Transcription factor jumonji (jmj) family protein / zinc finger (C5HC2 type) family protein	A0A1P8AMS3;C0SUT9	PKDM7D	NaN		NaN	NaN	NaN	NaN	NaN	NaN	biological regulation;biosynthetic process;cellular component organization;cellular metabolic process;cellular nitrogen compound metabolic process;cellular process;chromatin modification;chromatin organization;chromosome organization;macromolecule metabolic process;metabolic process;nitrogen compound metabolic process;nucleobase-containing compound metabolic process;organelle organization;primary…	GO:0006139;GO:0006325;GO:0006807;GO:0006996;GO:0008152;GO:0009058;GO:0009987;GO:0016043;GO:0016070;GO:0016568;GO:0034641;GO:0043170;GO:0044237;GO:0044238;GO:0051276;GO:0065007		+	4.22184	0.060055	n.d.	0	NaN	NaN	NaN	NaN	NaN	NaN	0	4.32751	4.24245	4.09795	4.20122	4.24698	4.12687	6
AT1G08630	threonine aldolase 1	A0A1P8ASQ3;Q8RXU4	THA1	37.431	+	6	6	6	19.2	15.137	0.130219	amine metabolic process;biosynthetic process;catabolic process;cellular amino acid metabolic process;cellular ketone metabolic process;cellular metabolic process;cellular nitrogen compound metabolic process;cellular process;metabolic process;nitrogen compound metabolic process;organic acid metabolic process;primary metabolic process;small molecule metabolic process	GO:0006082;GO:0006520;GO:0006807;GO:0008152;GO:0009056;GO:0009058;GO:0009308;GO:0009987;GO:0034641;GO:0042180;GO:0044237;GO:0044238;GO:0044281	A	+	5.51916	0.50917	0.737688	5	15.0904	15.1836	15.348	15.2939	14.7195	15.0334	6	5.70074	6.11145	6.15126	5.33759	4.87075	5.09311	6
AT1G08640	Chloroplast J-like domain 1	Q93WG3	CJD1	32.902	+	4	4	4	17.7	14.9119	0.332102	cellular ketone metabolic process;cellular lipid metabolic process;cellular metabolic process;cellular process;lipid metabolic process;metabolic process;organic acid metabolic process;primary metabolic process;small molecule metabolic process	GO:0006082;GO:0006629;GO:0008152;GO:0009987;GO:0042180;GO:0044237;GO:0044238;GO:0044255;GO:0044281	A	+	4.91287	0.250653	0.827793	5	15.3993	15.2316	15.1604	14.6635	14.505	14.5674	6	5.25875	5.0683	4.94235	4.3792	4.51397	4.88339	6
AT1G08650	phosphoenolpyruvate carboxylase kinase 1	F4HXN6;Q9SPK4	PPCK1	NaN		NaN	NaN	NaN	NaN	NaN	NaN	biological regulation;cellular metabolic process;cellular process;macromolecule metabolic process;macromolecule modification;metabolic process;peptidyl-amino acid modification;phosphorus metabolic process;primary metabolic process;protein metabolic process;protein modification process;protein phosphorylation;response to abiotic stimulus;response to chemical stimulus;response to endogenous stimulu…	GO:0006464;GO:0006468;GO:0006793;GO:0007165;GO:0008152;GO:0009628;GO:0009719;GO:0009987;GO:0018193;GO:0019538;GO:0042221;GO:0043170;GO:0043412;GO:0044237;GO:0044238;GO:0050896;GO:0065007		+	5.11396	0.295557	n.d.	0	NaN	NaN	NaN	NaN	NaN	NaN	0	5.78756	5.19637	5.3085	4.68155	4.71739	5.03155	6
AT1G08660	MALE GAMETOPHYTE DEFECTIVE 2	A0A1P8AM36;F4HXN8;Q8VZJ0	MGP2	54.216	+	8	8	8	18.6	15.7598	0.0756965	anatomical structure morphogenesis;carbohydrate metabolic process;cell growth;cell morphogenesis;cellular component morphogenesis;cellular component organization;cellular metabolic process;cellular process;developmental process;growth;macromolecule metabolic process;macromolecule modification;metabolic process;multicellular organismal process;primary metabolic process;protein glycosylation;protei…	GO:0000902;GO:0005975;GO:0006464;GO:0006486;GO:0008152;GO:0009653;GO:0009987;GO:0016043;GO:0016049;GO:0019538;GO:0032501;GO:0032502;GO:0032989;GO:0040007;GO:0043170;GO:0043412;GO:0044237;GO:0044238	A	+	4.83025	0.332874	0.607144	5	15.8296	16.0563	15.6782	15.5105	15.8222	15.6974	6	5.51793	5.43049	4.93671	4.72378	4.61365	4.38109	6
AT1G08670	ENTH/VHS family protein	A0A1P8ART5;Q9FRR8	AT1G08670	NaN		NaN	NaN	NaN	NaN	NaN	NaN				+	1.49237	0.200855	n.d.	0	NaN	NaN	NaN	NaN	NaN	NaN	0	NaN	1.49237	1.29151	2.69554	NaN	NaN	3
AT1G08680	ARF GAP-like zinc finger-containing protein ZIGA4	A0A1P8ANR5;F4HXP0;Q8RXE7	ZIGA4	64.506	+	12	12	12	26.9	15.0366	0.0529795			A	+	4.27417	0.0612516	-0.0704281	5	15.0898	15.1123	14.9838	14.968	15.0712	15.002	6	4.27935	4.1873	4.23852	4.26898	4.44094	4.3759	6
AT1G08695	SCR-like 3	P82622	SCRL3	NaN		NaN	NaN	NaN	NaN	NaN	NaN	biological regulation;cell killing;cellular process;killing of cells of other organism;multi-organism process;response to biotic stimulus;response to stimulus;response to stress;signal transduction	GO:0001906;GO:0006950;GO:0007165;GO:0009607;GO:0009987;GO:0031640;GO:0050896;GO:0051704;GO:0065007		+	0.604185	0.101238	n.d.	0	NaN	NaN	NaN	NaN	NaN	NaN	0	NaN	NaN	0.502948	4.09024	0.604185	NaN	3
AT1G08700	Presenilin-1	O64668	PS1	49.308	+	3	3	3	9.3	12.3776	0.101588	biological regulation;cellular process;macromolecule metabolic process;metabolic process;primary metabolic process;protein metabolic process;proteolysis;response to stimulus;signal transduction	GO:0006508;GO:0007165;GO:0008152;GO:0009987;GO:0019538;GO:0043170;GO:0044238;GO:0050896;GO:0065007	A	+	4.02266	0.19443	0.520405	5	12.6148	12.3107	12.5593	12.4405	12.3147	12.2414	6	4.34107	4.20178	4.14524	3.70577	3.81292	3.90008	6
AT1G08710	F-box family protein	Q9CAZ0	AT1G08710	NaN		NaN	NaN	NaN	NaN	NaN	NaN	cellular metabolic process;cellular process;macromolecule metabolic process;macromolecule modification;metabolic process;primary metabolic process;protein metabolic process;protein modification by small protein conjugation or removal;protein modification process	GO:0006464;GO:0008152;GO:0009987;GO:0019538;GO:0043170;GO:0043412;GO:0044237;GO:0044238;GO:0070647		+	3.3988	0.0960686	n.d.	0	NaN	NaN	NaN	NaN	NaN	NaN	0	3.85099	3.55053	3.46717	3.31032	3.29515	3.33044	6
AT1G08720	Protein kinase superfamily protein	A0A1P8AUW3;Q9FPR3	EDR1	100.55	+	5	5	5	6.5	14.9073	0.124489	biological regulation;cell death;cellular metabolic process;cellular process;death;macromolecule metabolic process;macromolecule modification;metabolic process;multi-organism process;phosphorus metabolic process;primary metabolic process;protein metabolic process;protein modification process;protein phosphorylation;regulation of protein modification process;response to abiotic stimulus;response t…	GO:0006464;GO:0006468;GO:0006793;GO:0006950;GO:0007165;GO:0008152;GO:0008219;GO:0009607;GO:0009628;GO:0009719;GO:0009987;GO:0016265;GO:0019538;GO:0031399;GO:0042221;GO:0043170;GO:0043412;GO:0044237;GO:0044238;GO:0050896;GO:0051704;GO:0065007	A	+	3.8654	0.0806645	0.495157	5	14.9841	15.0454	15.0332	14.7209	14.8306	14.7842	6	4.07286	3.86098	3.86982	3.8849	3.72357	3.43885	6
AT1G08730	Myosin family protein with Dil domain-containing protein	A0A1P8APW4;F4HXP9	XIC	173.5	+	25	5	5	15.9	13.1095	0.794857	cellular component movement;cellular process;metabolic process	GO:0006928;GO:0008152;GO:0009987	C	+	1.73783	1.20438	0.703148	5	12.3048	12.116	12.374	13.8945	14.1664	13.8451	6	0.130543	0.533446	1.77653	4.15407	1.73783	NaN	5
AT1G08750	Peptidase C13 family	Q8GYI6	AT1G08750	44.542	+	5	5	5	16	15.0248	0.0775852	cellular metabolic process;cellular process;macromolecule metabolic process;macromolecule modification;metabolic process;primary metabolic process;protein metabolic process;protein modification process	GO:0006464;GO:0008152;GO:0009987;GO:0019538;GO:0043170;GO:0043412;GO:0044237;GO:0044238	C	+	3.81116	0.0161083	0.416705	5	15.163	15.0591	14.9267	15.1114	14.9905	14.9562	6	3.82539	3.79317	3.81495	3.88962	3.68381	3.80738	6
AT1G08760	GPI-anchored adhesin-like protein%2C putative (DUF936)	Q9FRR2	AT1G08760	80.748	+	3	3	3	4.3	13.3808	0.126012			A	+	3.64749	0.195352	0.59616	5	13.4105	13.3569	13.4047	13.6031	13.1164	13.0494	6	3.34043	3.72363	4.56322	4.44662	3.57135	3.56384	6
AT1G08770	prenylated RAB acceptor 1.E	Q9FRR1	PRA1.E	22.415	+	2	2	2	12	12.7421	0.0471892	cellular process;establishment of localization;transport;vesicle-mediated transport	GO:0006810;GO:0009987;GO:0016192;GO:0051234	C	+	3.53946	0.398229	0.530398	5	12.8037	12.7093	12.723	12.4765	13.0774	12.7613	6	3.50119	3.24136	2.95197	3.57773	4.23547	4.03782	6
AT1G08780	ABI3-interacting protein 3	Q9M4B5	AIP3	14.88	+	5	5	5	30.2	13.7297	0.299216	cellular metabolic process;cellular process;macromolecule metabolic process;metabolic process;primary metabolic process;protein folding;protein metabolic process	GO:0006457;GO:0008152;GO:0009987;GO:0019538;GO:0043170;GO:0044237;GO:0044238	A	+	5.35074	0.0555089	0.456084	5	14.3645	14.0456	14.0033	13.4218	13.4562	13.4393	6	5.33841	5.42381	5.64257	5.36308	5.17107	5.31279	6
AT1G08790	1-phosphatidylinositol-4%2C5-bisphosphate phosphodiesterase epsilon-1%2C putative (DUF1685)	Q9FRR0	AT1G08790	NaN		NaN	NaN	NaN	NaN	NaN	NaN				+	0.528774	0.363762	n.d.	0	NaN	NaN	NaN	NaN	NaN	NaN	0	NaN	NaN	NaN	NaN	0.165013	0.892536	2
AT1G08800	myosin-binding protein (Protein of unknown function%2C DUF593)	F4HXQ7	AT1G08800	125.43	+	2	2	2	1.6	10.0389	0.562388			C	+	3.28717	0.798029	0.892517	5	8.46472	9.54469	9.43409	10.5332	10.5589	10.7253	6	2.48163	2.79429	2.49666	3.78005	4.35912	4.9132	6
AT1G08810	myb domain protein 60	Q3E6Y6;Q8GYP5	MYB60	NaN		NaN	NaN	NaN	NaN	NaN	NaN	biological regulation;cellular process;response to abiotic stimulus;response to chemical stimulus;response to endogenous stimulus;response to stimulus;response to stress;stomatal movement	GO:0006950;GO:0009628;GO:0009719;GO:0009987;GO:0010118;GO:0042221;GO:0050896;GO:0065007		+	2.72378	0.229876	n.d.	0	NaN	NaN	NaN	NaN	NaN	NaN	0	2.84316	2.97515	2.93215	1.91914	2.60439	1.88128	6
AT1G08820	vamp/synaptobrevin-associated protein 27-2	B9DHD7	VAP27-2	43.269	+	10	10	10	24.4	16.104	0.0683832	establishment of localization;transport;viral reproduction	GO:0006810;GO:0016032;GO:0051234	A	+	5.50657	0.0822442	0.0222059	5	16.2602	16.1633	16.0447	16.0279	16.1876	16.0434	6	5.54805	5.59202	5.46509	5.58561	5.26243	5.34583	6
AT1G08830	copper/zinc superoxide dismutase 1	P24704	CSD1	15.098	+	5	5	4	31.6	16.3402	0.0497923	biological regulation;cellular metabolic process;cellular process;gene silencing;metabolic process;multi-organism process;regulation of gene expression, epigenetic;response to abiotic stimulus;response to biotic stimulus;response to chemical stimulus;response to osmotic stress;response to oxidative stress;response to stimulus;response to stress	GO:0006950;GO:0006970;GO:0006979;GO:0008152;GO:0009607;GO:0009628;GO:0009987;GO:0016458;GO:0040029;GO:0042221;GO:0044237;GO:0050896;GO:0051704;GO:0065007	A	+	8.55182	0.192893	-0.349232	5	16.3603	16.6623	16.2732	16.3748	16.3202	16.2752	6	8.22651	8.38927	8.33392	8.71438	8.7197	9.04079	6
AT1G08840	DNA replication helicase	A0A1P8ASU0;A0A1P8ASV1;A0A1P8ASY1;F4HXR5;F4HXR6	emb2411	NaN		NaN	NaN	NaN	NaN	NaN	NaN	cellular metabolic process;cellular nitrogen compound metabolic process;cellular process;DNA metabolic process;macromolecule metabolic process;metabolic process;nitrogen compound metabolic process;nucleobase-containing compound metabolic process;primary metabolic process	GO:0006139;GO:0006259;GO:0006807;GO:0008152;GO:0009987;GO:0034641;GO:0043170;GO:0044237;GO:0044238		+	1.95305	0.262139	n.d.	0	NaN	NaN	NaN	NaN	NaN	NaN	0	2.11155	2.34601	2.36362	1.722	1.65982	1.79455	6
AT1G08845	Ribosomal L18p/L5e family protein	F4HXR7;Q8GW22	AT1G08845	21.528	+	2	2	2	17.5	11.6064	0.039876	biosynthetic process;cellular metabolic process;cellular process;macromolecule metabolic process;metabolic process;primary metabolic process;protein metabolic process;translation	GO:0006412;GO:0008152;GO:0009058;GO:0009987;GO:0019538;GO:0043170;GO:0044237;GO:0044238	A	+	2.97712	0.433277	0.194785	5	12.288	11.5665	11.636	11.99	11.5665	11.5767	6	3.47797	3.41468	3.17969	2.37797	2.77456	2.54813	6
AT1G08860	Calcium-dependent phospholipid-binding Copine family protein	Q5XQC7	BON3	64.201	+	4	4	4	8.2	13.5682	0.117576	biological regulation;response to stimulus;response to stress	GO:0006950;GO:0050896;GO:0065007	A	+	3.52604	0.535361	0.46136	5	13.5253	13.6111	13.7171	13.7041	13.2601	13.4689	6	4.01873	4.15034	3.8986	3.15348	2.94801	2.12694	6
AT1G08880	Histone superfamily protein	O04848	H2AXA	NaN		NaN	NaN	NaN	NaN	NaN	NaN				+	6.00935	0.223275	n.d.	0	NaN	NaN	NaN	NaN	NaN	NaN	0	6.6631	6.35529	6.13169	5.69358	5.88701	5.87858	6
AT1G08890	Major facilitator superfamily protein	Q9SCW7	AT1G08890	50.965	+	1	1	1	3.4	11.0283	0.25318	carbohydrate transport;cellular process;establishment of localization;hydrogen transport;ion transport;transmembrane transport;transport	GO:0006810;GO:0006811;GO:0006818;GO:0008643;GO:0009987;GO:0051234;GO:0055085	C	+	2.72638	0.322407	0.00849333	5	10.6777	11.0124	10.1522	11.4314	11.1841	11.0441	6	3.72183	2.8533	2.07791	2.20849	2.78105	2.67171	6
AT1G08900	Major facilitator superfamily protein	A0A1P8APM7;A8MR77;C0Z2D9;Q4F7G0	AT1G08900	NaN		NaN	NaN	NaN	NaN	NaN	NaN	carbohydrate transport;cellular process;establishment of localization;hydrogen transport;ion transport;transmembrane transport;transport	GO:0006810;GO:0006811;GO:0006818;GO:0008643;GO:0009987;GO:0051234;GO:0055085		+	2.22927	0.390303	n.d.	0	NaN	NaN	NaN	NaN	NaN	NaN	0	3.04275	2.63677	2.2645	1.85616	1.81787	2.19404	6
AT1G08910	zinc ion binding protein	A0A0A7EPL0	PIAL1	NaN		NaN	NaN	NaN	NaN	NaN	NaN				+	3.73707	0.272504	n.d.	0	NaN	NaN	NaN	NaN	NaN	NaN	0	4.21924	3.91856	3.96588	3.42088	3.55558	3.10463	6
AT1G08920	ERD (early response to dehydration) six-like 1	A8MR75;Q94KE0	ESL1	NaN		NaN	NaN	NaN	NaN	NaN	NaN	carbohydrate transport;establishment of localization;response to abiotic stimulus;response to chemical stimulus;response to endogenous stimulus;response to osmotic stress;response to stimulus;response to stress;transport	GO:0006810;GO:0006950;GO:0006970;GO:0008643;GO:0009628;GO:0009719;GO:0042221;GO:0050896;GO:0051234		+	4.39286	0.24281	n.d.	0	NaN	NaN	NaN	NaN	NaN	NaN	0	4.24423	4.54149	3.7698	4.08516	4.57078	5.94865	6
AT1G08930	Major facilitator superfamily protein	O04036	ERD6	54.354	+	1	1	1	3	13.0892	0.0964751	carbohydrate transport;cellular process;establishment of localization;hydrogen transport;ion transport;response to abiotic stimulus;response to chemical stimulus;response to endogenous stimulus;response to osmotic stress;response to stimulus;response to stress;transmembrane transport;transport	GO:0006810;GO:0006811;GO:0006818;GO:0006950;GO:0006970;GO:0008643;GO:0009628;GO:0009719;GO:0009987;GO:0042221;GO:0050896;GO:0051234;GO:0055085	A	+	5.35756	0.688576	0.858617	5	13.1477	13.1287	13.2236	13.0497	12.7672	12.7832	6	6.21694	6.0975	5.82566	4.88945	4.72035	4.5487	6
AT1G08940	Phosphoglycerate mutase family protein	O04035	AT1G08940	NaN		NaN	NaN	NaN	NaN	NaN	NaN	cellular metabolic process;cellular process;metabolic process;phosphorus metabolic process	GO:0006793;GO:0008152;GO:0009987;GO:0044237		+	2.9681	0.383091	n.d.	0	NaN	NaN	NaN	NaN	NaN	NaN	0	3.66836	3.49637	2.93854	2.61933	2.5507	2.99766	6
AT1G08960	cation exchanger 11	O04034	CAX11	59.801	+	2	2	2	2.4	12.5378	0.117019	cellular process;establishment of localization;ion transport;transmembrane transport;transport	GO:0006810;GO:0006811;GO:0009987;GO:0051234;GO:0055085	A	+	2.32896	0.069399	0.156325	5	13.0547	12.8583	12.5419	12.33	12.5115	12.5337	6	2.34195	2.31597	2.40327	2.39345	1.91668	2.23235	6
AT1G08970	nuclear factor Y%2C subunit C9	Q8L4B2	NF-YC9	NaN		NaN	NaN	NaN	NaN	NaN	NaN	biosynthetic process;cellular metabolic process;cellular nitrogen compound metabolic process;cellular process;macromolecule metabolic process;metabolic process;nitrogen compound metabolic process;nucleobase-containing compound metabolic process;primary metabolic process;RNA metabolic process	GO:0006139;GO:0006807;GO:0008152;GO:0009058;GO:0009987;GO:0016070;GO:0034641;GO:0043170;GO:0044237;GO:0044238		+	5.50591	0.130483	n.d.	0	NaN	NaN	NaN	NaN	NaN	NaN	0	5.6273	5.35966	5.36633	5.42151	5.5903	5.83802	6
AT1G08980	amidase 1	Q9FR37	AMI1	45.056	+	9	9	9	31.5	15.6562	0.0822186	biological regulation;biosynthetic process;cellular aromatic compound metabolic process;cellular ketone metabolic process;cellular metabolic process;cellular nitrogen compound metabolic process;cellular process;heterocycle metabolic process;hormone metabolic process;metabolic process;nitrogen compound metabolic process;organic acid metabolic process;small molecule metabolic process	GO:0006082;GO:0006725;GO:0006807;GO:0008152;GO:0009058;GO:0009987;GO:0034641;GO:0042180;GO:0042445;GO:0044237;GO:0044281;GO:0046483;GO:0065007	B	+	4.92279	0.378961	0.383953	5	15.6299	15.6825	15.7678	15.7152	15.5229	15.5507	6	5.89609	5.50197	5.24854	4.59705	4.5545	4.53317	6
AT1G09000	NPK1-related protein kinase 1	A0A1P8AWJ5;O22040	NP1	NaN		NaN	NaN	NaN	NaN	NaN	NaN	biological regulation;cellular metabolic process;cellular process;macromolecule metabolic process;macromolecule modification;metabolic process;phosphorus metabolic process;primary metabolic process;protein metabolic process;protein modification process;protein phosphorylation;regulation of cell cycle;regulation of mitotic cell cycle;regulation of protein modification process;response to chemical …	GO:0006464;GO:0006468;GO:0006793;GO:0006950;GO:0006979;GO:0007165;GO:0007346;GO:0008152;GO:0009987;GO:0019538;GO:0031399;GO:0042221;GO:0043170;GO:0043412;GO:0044237;GO:0044238;GO:0050896;GO:0051726;GO:0065007		+	1.64953	0.0343614	n.d.	0	NaN	NaN	NaN	NaN	NaN	NaN	0	1.68294	1.58719	1.63924	1.38468	1.68484	1.65981	6
AT1G09010	glycoside hydrolase family 2 protein	Q75W54	AT1G09010	107.66	+	23	23	23	25.8	17.6225	0.0591297	carbohydrate metabolic process;metabolic process;primary metabolic process	GO:0005975;GO:0008152;GO:0044238	B	+	4.66216	0.0764678	0.167848	5	17.5933	17.6507	17.7974	17.7296	17.5334	17.5942	6	4.95161	4.74046	4.72872	4.58752	4.46916	4.5956	6
AT1G09020	sucrose nonfermenting-like protein	Q944A6	SNF4	53.466	+	14	14	14	30.2	16.8764	0.0471401	biological regulation;carbohydrate metabolic process;cell communication;cellular metabolic process;cellular process;macromolecule metabolic process;macromolecule modification;metabolic process;phosphorus metabolic process;primary metabolic process;protein metabolic process;protein modification process;protein phosphorylation;regulation of protein modification process;response to external stimulus…	GO:0005975;GO:0006464;GO:0006468;GO:0006793;GO:0006950;GO:0007154;GO:0008152;GO:0009605;GO:0009987;GO:0009991;GO:0019538;GO:0031399;GO:0042594;GO:0043170;GO:0043412;GO:0044237;GO:0044238;GO:0050896;GO:0065007	B	+	4.23039	0.0801299	0.330745	5	16.8195	16.9011	16.9138	17.0386	16.8517	16.7887	6	4.0974	4.25112	4.20965	4.3855	4.20311	4.39769	6
AT1G09040	arginine-glutamic acid dipeptide repeat protein	F4HZC9	AT1G09040	NaN		NaN	NaN	NaN	NaN	NaN	NaN				+	1.91134	0.117381	n.d.	0	NaN	NaN	NaN	NaN	NaN	NaN	0	2.72937	3.42911	1.8279	1.90487	1.91781	1.76002	6
AT1G09050	arginine-glutamic acid dipeptide repeat protein	Q8RX35	AT1G09050	102.37	+	3	3	2	4.5	12.969	0.257484			A	+	2.19712	0.248938	0.762021	5	13.2608	13.1922	13.0016	12.9365	12.6622	12.673	6	2.60205	3.41881	2.25336	2.09042	2.14088	1.80594	6
AT1G09060	JmjC domain protein JMJ24	B9DGQ5;F4HZD1	AT1G09060	105.59	+	20	20	20	24.4	15.6687	0.0854826			C	+	4.92446	0.134447	-0.524179	5	16.0486	15.6611	15.6388	15.5276	15.6762	16.8091	6	5.04436	5.04969	5.06813	4.80457	4.68193	4.57546	6
AT1G09070	soybean gene regulated by cold-2	O04023	SRC2	34.189	+	5	5	5	14.8	15.206	0.0656438	establishment of localization;protein targeting;protein transport;transport;vacuolar transport	GO:0006605;GO:0006810;GO:0007034;GO:0015031;GO:0051234	A	+	7.98815	0.589647	0.481001	5	15.4289	15.1534	15.0968	15.1843	15.2847	15.2277	6	9.01334	8.40762	8.05736	7.17481	7.91894	7.22833	6
AT1G09080	Heat shock protein 70 (Hsp 70) family protein	Q8H1B3	BIP3	74.074	+	6	2	2	8.1	11.7232	0.276071	anatomical structure morphogenesis;biological regulation;biosynthetic process;cell growth;cell morphogenesis;cellular component morphogenesis;cellular component organization;cellular metabolic process;cellular nitrogen compound metabolic process;cellular process;developmental process;growth;macromolecule metabolic process;metabolic process;nitrogen compound metabolic process;nucleobase-containing…	GO:0000902;GO:0006139;GO:0006807;GO:0008152;GO:0009058;GO:0009653;GO:0009987;GO:0016043;GO:0016049;GO:0016070;GO:0032502;GO:0032989;GO:0034641;GO:0040007;GO:0043170;GO:0044237;GO:0044238;GO:0065007	C	+	1.57145	0.194486	n.d.	2	11.2019	11.6009	11.8454	12.0394	12.3292	11.4873	6	NaN	1.57145	1.76594	NaN	NaN	0.647207	3
AT1G09100	26S proteasome AAA-ATPase subunit RPT5B	O04019	RPT5B	NaN		NaN	NaN	NaN	NaN	NaN	NaN	biological regulation;catabolic process;cellular homeostasis;cellular metabolic process;cellular process;developmental process;homeostatic process;macromolecule metabolic process;metabolic process;multicellular organismal development;multicellular organismal process;primary metabolic process;protein metabolic process;proteolysis;proteolysis involved in cellular protein catabolic process;response …	GO:0006508;GO:0007165;GO:0007275;GO:0008152;GO:0009056;GO:0009987;GO:0019538;GO:0019725;GO:0032501;GO:0032502;GO:0042221;GO:0042592;GO:0043170;GO:0044237;GO:0044238;GO:0050896;GO:0051603;GO:0065007		+	4.43889	0.156451	n.d.	0	NaN	NaN	NaN	NaN	NaN	NaN	0	4.27945	4.1891	4.38405	4.49374	4.59235	4.77367	6
AT1G09130	ATP-dependent caseinolytic (Clp) protease/crotonase family protein	F4HZE0;Q8L770	AT1G09130	36.307	+	7	7	7	24.8	14.8515	0.109314			B	+	5.79038	0.162022	0.183795	5	14.5006	14.7677	15.1045	14.9863	14.8162	14.8868	6	5.54729	5.80056	5.60646	5.78021	5.93051	6.2984	6
AT1G09140	SERINE-ARGININE PROTEIN 30	A0A1P8AN11;Q9XFR5	SR30	28.352	+	11	11	9	38.3	15.7689	0.0533319	biological regulation;cellular component assembly;cellular component organization;cellular macromolecular complex assembly;cellular process;macromolecular complex assembly;ribonucleoprotein complex assembly	GO:0009987;GO:0016043;GO:0022607;GO:0022618;GO:0034622;GO:0065003;GO:0065007	A	+	6.19619	0.148349	0.721245	5	16.0205	15.7708	15.7671	15.859	15.7038	15.7274	6	6.8604	6.35515	6.16186	5.97828	6.23053	6.05845	6
AT1G09150	pseudouridine synthase and archaeosine transglycosylase (PUA) domain-containing protein	Q8L7N2	AT1G09150	20.457	+	6	6	6	32.6	15.8178	0.170549			A	+	5.15516	0.0644157	-0.341587	5	16.2606	16.0335	15.8964	15.6038	15.7391	15.6907	6	5.10873	5.0899	5.27836	5.20159	5.21873	5.08473	6
AT1G09155	phloem protein 2-B15	O80494	PP2-B15	NaN		NaN	NaN	NaN	NaN	NaN	NaN				+	4.79345	0.777596	n.d.	0	NaN	NaN	NaN	NaN	NaN	NaN	0	NaN	NaN	NaN	3.19216	5.57105	4.79345	3
AT1G09157	transmembrane protein%2C putative (DUF679)	O80493	AT1G09157	NaN		NaN	NaN	NaN	NaN	NaN	NaN				+	0.300814	0	n.d.	0	NaN	NaN	NaN	NaN	NaN	NaN	0	NaN	NaN	NaN	0.300814	NaN	NaN	1
AT1G09160	Protein phosphatase 2C family protein	O80492	AT1G09160	45.78	+	13	13	11	36	15.8229	0.175931			A	+	4.76342	0.286556	0.760404	5	16.0554	15.9424	15.8167	15.8292	15.5433	15.4431	6	5.12435	4.88433	4.97561	4.32971	4.64252	4.09179	6
AT1G09170	P-loop nucleoside triphosphate hydrolases superfamily protein with CH (Calponin Homology) domain-containing protein	A0A1P8ATE2;A0A1P8ATF3;A0A1P8ATG3;A0A1P8ATH5;A0A1P8ATI1	AT1G09170	NaN		NaN	NaN	NaN	NaN	NaN	NaN				+	1.30411	0.296259	n.d.	0	NaN	NaN	NaN	NaN	NaN	NaN	0	NaN	NaN	NaN	1.30411	1.60037	0.0220654	3
AT1G09180	secretion-associated RAS super family 1	O80489	SARA1A	NaN		NaN	NaN	NaN	NaN	NaN	NaN	cellular process;establishment of localization;protein transport;transport;vesicle-mediated transport	GO:0006810;GO:0009987;GO:0015031;GO:0016192;GO:0051234		+	2.9907	0.190187	n.d.	0	NaN	NaN	NaN	NaN	NaN	NaN	0	2.65477	3.03126	2.95015	3.343	2.94626	3.57453	6
AT1G09190	Tetratricopeptide repeat (TPR)-like superfamily protein	O80488	AT1G09190	NaN		NaN	NaN	NaN	NaN	NaN	NaN				+	1.71078	0.312965	n.d.	0	NaN	NaN	NaN	NaN	NaN	NaN	0	2.19421	1.99799	1.91486	1.29748	1.5067	1.37206	6
AT1G09195	Ppx-GppA phosphatase	A0A1P8AS27;A0A1P8AS45;A0A1P8AS60;F4HZF4;F4HZF5	AT1G09195	NaN		NaN	NaN	NaN	NaN	NaN	NaN				+	2.9517	0.098577	n.d.	0	NaN	NaN	NaN	NaN	NaN	NaN	0	3.31064	2.98205	3.07036	2.92136	2.74545	2.87321	6
AT1G09200	Histone superfamily protein	P59226	AT1G09200;AT3G27360;AT5G10390;AT5G10400;AT5G65360	NaN		NaN	NaN	NaN	NaN	NaN	NaN				+	6.93457	0.339461	n.d.	0	NaN	NaN	NaN	NaN	NaN	NaN	0	7.51734	7.31227	7.20046	6.42824	6.66868	6.63335	6
AT1G09210	calreticulin 1b	Q38858	CRT1b	48.156	+	29	29	20	62.7	19.3006	0.213696	cellular metabolic process;cellular process;macromolecule metabolic process;metabolic process;primary metabolic process;protein folding;protein metabolic process;response to abiotic stimulus;response to chemical stimulus;response to osmotic stress;response to oxidative stress;response to stimulus;response to stress	GO:0006457;GO:0006950;GO:0006970;GO:0006979;GO:0008152;GO:0009628;GO:0009987;GO:0019538;GO:0042221;GO:0043170;GO:0044237;GO:0044238;GO:0050896	B	+	6.59586	0.393335	0.883274	5	19.1315	19.4698	19.6253	19.6231	19.116	19.0578	6	6.36134	7.03146	7.64702	6.83038	6.12265	6.24479	6
AT1G09220	Pentatricopeptide repeat (PPR) superfamily protein	Q680Z7	AT1G09220	NaN		NaN	NaN	NaN	NaN	NaN	NaN				+	0.487716	0.0906342	n.d.	0	NaN	NaN	NaN	NaN	NaN	NaN	0	1.07084	0.473037	0.887432	0.502396	0.391753	0.402411	6
AT1G09230	RNA-binding (RRM/RBD/RNP motifs) family protein	A0A1P8AMD5;A0A1P8AMG9;Q8RWV8	AT1G09230	43.891	+	2	2	2	5.1	9.96371	0.0783319	anatomical structure development;cellular metabolic process;cellular nitrogen compound metabolic process;cellular process;developmental process;macromolecule metabolic process;metabolic process;mRNA metabolic process;mRNA processing;nitrogen compound metabolic process;nucleobase-containing compound metabolic process;post-embryonic development;primary metabolic process;RNA metabolic process;RNA pr…	GO:0006139;GO:0006396;GO:0006397;GO:0006807;GO:0008152;GO:0008380;GO:0009791;GO:0009987;GO:0016070;GO:0016071;GO:0032502;GO:0034641;GO:0043170;GO:0044237;GO:0044238;GO:0048856	A	+	3.86521	0.216452	0.802733	5	10.6323	10.0086	10.3209	9.91883	9.91302	9.85774	6	4.35446	4.1058	3.90917	3.56022	3.82125	3.67289	6
AT1G09240	nicotianamine synthase 3	O80483	NAS3	NaN		NaN	NaN	NaN	NaN	NaN	NaN	amine metabolic process;anatomical structure morphogenesis;biosynthetic process;cell growth;cell morphogenesis;cellular component morphogenesis;cellular component organization;cellular ketone metabolic process;cellular metabolic process;cellular nitrogen compound metabolic process;cellular process;developmental process;establishment of localization;growth;heterocycle metabolic process;metabolic p…	GO:0000902;GO:0006082;GO:0006807;GO:0006810;GO:0007275;GO:0008152;GO:0009058;GO:0009308;GO:0009653;GO:0009987;GO:0016043;GO:0016049;GO:0032501;GO:0032502;GO:0032989;GO:0034641;GO:0040007;GO:0042180;GO:0044237;GO:0044281;GO:0046483;GO:0051234		+	2.09107	1.29794	n.d.	0	NaN	NaN	NaN	NaN	NaN	NaN	0	NaN	1.53881	NaN	0.0474463	2.64333	4.42268	4
AT1G09245	Plant self-incompatibility protein S1 family	Q8GX02	AT1G09245	NaN		NaN	NaN	NaN	NaN	NaN	NaN				+	2.29958	0.556707	n.d.	0	NaN	NaN	NaN	NaN	NaN	NaN	0	NaN	NaN	1.74288	4.27429	2.29958	NaN	3
AT1G09250	basic helix-loop-helix (bHLH) DNA-binding superfamily protein	O80482	AT1G09250	NaN		NaN	NaN	NaN	NaN	NaN	NaN	biosynthetic process;cellular metabolic process;cellular nitrogen compound metabolic process;cellular process;macromolecule metabolic process;metabolic process;nitrogen compound metabolic process;nucleobase-containing compound metabolic process;primary metabolic process;RNA metabolic process	GO:0006139;GO:0006807;GO:0008152;GO:0009058;GO:0009987;GO:0016070;GO:0034641;GO:0043170;GO:0044237;GO:0044238		+	4.15021	0.239567	n.d.	0	NaN	NaN	NaN	NaN	NaN	NaN	0	4.09156	3.93984	3.88144	4.20886	4.54814	4.76757	6
AT1G09260	Chaperone DnaJ-domain superfamily protein	O80481	AT1G09260	NaN		NaN	NaN	NaN	NaN	NaN	NaN				+	3.79362	0.121254	n.d.	0	NaN	NaN	NaN	NaN	NaN	NaN	0	0.71568	3.91487	3.79362	NaN	NaN	NaN	3
AT1G09270	importin alpha isoform 4	O80480	IMPA-4	59.445	+	13	11	8	20.6	15.7528	0.0497966	establishment of localization;multi-organism process;nuclear transport;nucleocytoplasmic transport;protein targeting;protein transport;response to biotic stimulus;response to stimulus;transport	GO:0006605;GO:0006810;GO:0006913;GO:0009607;GO:0015031;GO:0050896;GO:0051169;GO:0051234;GO:0051704	A	+	4.92842	0.111772	-0.500381	5	15.8077	15.8549	15.718	15.644	15.7875	15.7081	6	4.89512	4.83668	4.74846	5.06022	4.96172	5.07266	6
AT1G09280	rhodanese-like domain protein	Q94AC1	AT1G09280	64.733	+	3	3	3	5.5	12.5449	0.25869			A	+	3.81054	0.126635	0.644652	5	12.9133	12.8732	12.3107	12.6941	12.2617	12.3957	6	4.39001	3.91284	3.91975	3.70824	3.66648	3.56619	6
AT1G09290	hypothetical protein	Q7XBQ8	AT1G09290	38.497	+	6	6	6	18.7	14.0575	0.231866			A	+	3.39773	0.103122	0.596635	5	14.326	14.2733	14.1843	13.793	13.9307	13.8096	6	3.70429	3.30083	3.50707	3.25565	3.40389	3.39157	6
AT1G09300	Metallopeptidase M24 family protein	F4HZG9	AT1G09300	51.604	+	6	6	6	16.7	13.7824	0.217279			C	+	2.60454	0.166663	-0.826071	5	13.5368	13.6216	13.5215	13.9714	13.9433	14.0654	6	2.68883	2.83362	2.88747	2.23082	2.52025	2.50029	6
AT1G09310	plant/protein (Protein of unknown function%2C DUF538)	Q9ZPZ4	AT1G09310	19.947	+	7	6	6	36.9	14.687	0.338477			C	+	6.56356	1.05575	0.978062	5	14.4329	14.302	14.395	14.941	15.6851	16.3984	6	6.01024	5.13368	5.88195	7.11689	8.08805	9.03408	6
AT1G09320	agenet domain-containing protein	Q500V5	AT1G09320	59.712	+	5	5	5	10.8	14.1881	0.222371			A	+	3.3448	0.286571	0.916531	5	14.8244	14.5243	14.4014	13.97	13.9614	13.9747	6	3.6746	3.58815	3.45627	2.89574	3.23333	2.95263	6
AT1G09330	golgi apparatus membrane protein-like protein ECHIDNA protein	A0A1P8ANI1;Q8LEK2	AT1G09330	21.238	+	2	2	2	13.4	15.2467	0.0701599	anatomical structure morphogenesis;cell growth;cell morphogenesis;cellular component morphogenesis;cellular component organization;cellular process;developmental process;establishment of localization;Golgi organization;growth;organelle organization;protein transport;secretion;transport;vesicle-mediated transport	GO:0000902;GO:0006810;GO:0006996;GO:0007030;GO:0009653;GO:0009987;GO:0015031;GO:0016043;GO:0016049;GO:0016192;GO:0032502;GO:0032989;GO:0040007;GO:0046903;GO:0051234	A	+	5.14217	0.132752	-0.59958	5	15.592	15.3292	15.173	15.2606	15.1802	15.2329	6	4.90741	4.97134	5.05585	5.42094	5.22849	5.23685	6
AT1G09340	chloroplast RNA binding protein	A0A1P8ATL2;Q9SA52	CRB	42.619	+	15	15	15	43.4	18.8276	0.205728	alcohol metabolic process;biological regulation;biosynthetic process;carbohydrate metabolic process;catabolic process;cell communication;cellular component organization;cellular metabolic process;cellular nitrogen compound metabolic process;cellular process;macromolecule metabolic process;metabolic process;multi-organism process;nitrogen compound metabolic process;nucleobase-containing compound m…	GO:0005975;GO:0005976;GO:0006066;GO:0006139;GO:0006364;GO:0006396;GO:0006412;GO:0006417;GO:0006807;GO:0006950;GO:0006996;GO:0007154;GO:0008152;GO:0009056;GO:0009058;GO:0009605;GO:0009607;GO:0009628;GO:0009657;GO:0009987;GO:0009991;GO:0016043;GO:0016070;GO:0019538;GO:0034641;GO:0042221;GO:0043170;GO:0044237;GO:0044238;GO:0044281;GO:0048511;GO:0050896;GO:0051704;GO:0065007	B	+	5.71548	0.195817	0.425036	5	18.1831	18.6762	19.0876	19.177	18.9194	18.7358	6	5.11963	5.83884	5.97749	5.84511	4.75883	5.59212	6
AT1G09350	galactinol synthase 3	A0A1P8AN71;O80518	GolS3	NaN		NaN	NaN	NaN	NaN	NaN	NaN	alcohol metabolic process;carbohydrate metabolic process;cellular metabolic process;cellular process;metabolic process;primary metabolic process;response to abiotic stimulus;response to chemical stimulus;response to oxidative stress;response to stimulus;response to stress;small molecule metabolic process	GO:0005975;GO:0006066;GO:0006950;GO:0006979;GO:0008152;GO:0009628;GO:0009987;GO:0042221;GO:0044237;GO:0044238;GO:0044281;GO:0050896		+	1.84131	0.0360111	n.d.	0	NaN	NaN	NaN	NaN	NaN	NaN	0	NaN	NaN	NaN	1.84131	1.87732	1.50348	3
AT1G09370	Plant invertase/pectin methylesterase inhibitor superfamily protein	F4HZH7	AT1G09370	NaN		NaN	NaN	NaN	NaN	NaN	NaN				+	2.23094	1.35751	n.d.	0	NaN	NaN	NaN	NaN	NaN	NaN	0	NaN	NaN	NaN	NaN	0.873431	3.58845	2
AT1G09380	nodulin MtN21 /EamA-like transporter family protein	Q8GXB4	UMAMIT25	NaN		NaN	NaN	NaN	NaN	NaN	NaN				+	1.54372	1.01412	n.d.	0	NaN	NaN	NaN	NaN	NaN	NaN	0	NaN	0.0428568	NaN	3.83182	2.0711	1.01634	4
AT1G09390	GDSL-like Lipase/Acylhydrolase superfamily protein	O80522	AT1G09390	40.476	+	3	3	3	8.4	11.793	0.315486	catabolic process;lipid metabolic process;metabolic process;primary metabolic process	GO:0006629;GO:0008152;GO:0009056;GO:0044238	C	+	3.64817	0.174646	-0.549344	5	11.7227	11.4621	11.493	11.8634	12.3105	12.3185	6	3.64242	3.65391	3.91239	4.17358	3.5631	3.17334	6
AT1G09410	pentatricopeptide (PPR) repeat-containing protein	Q56XI1	AT1G09410	NaN		NaN	NaN	NaN	NaN	NaN	NaN				+	0.461005	0.0529609	n.d.	0	NaN	NaN	NaN	NaN	NaN	NaN	0	0.445033	0.514087	0.461005	NaN	0.513966	0.171296	5
AT1G09415	NIM1-interacting 3	Q9FNZ4	NIMIN-3	NaN		NaN	NaN	NaN	NaN	NaN	NaN				+	4.16383	0.452487	n.d.	0	NaN	NaN	NaN	NaN	NaN	NaN	0	4.60534	4.6273	4.51569	3.81197	3.6997	3.63068	6
AT1G09420	glucose-6-phosphate dehydrogenase 4	F4I0Y8;Q93ZW0	G6PD4	70.202	+	2	2	2	2.7	13.3431	0.14512	alcohol metabolic process;carbohydrate metabolic process;catabolic process;cellular metabolic process;cellular nitrogen compound metabolic process;cellular process;cofactor metabolic process;heterocycle metabolic process;metabolic process;nitrogen compound metabolic process;nucleobase-containing compound metabolic process;nucleobase-containing small molecule metabolic process;nucleotide metabolic…	GO:0005975;GO:0006066;GO:0006139;GO:0006807;GO:0008152;GO:0009056;GO:0009117;GO:0009987;GO:0034641;GO:0044237;GO:0044238;GO:0044281;GO:0046483;GO:0051186;GO:0055086	A	+	3.10672	0.160782	0.466454	5	13.6344	13.5046	13.4456	13.1238	13.2143	13.2406	6	3.02634	3.28949	3.24552	3.1871	2.20555	2.22121	6
AT1G09430	ATP-citrate lyase A-3	O80526	ACLA-3	46.945	+	11	7	7	24.8	16.7858	0.100393	biosynthetic process;cellular metabolic process;cellular process;cofactor metabolic process;lipid metabolic process;metabolic process;primary metabolic process	GO:0006629;GO:0008152;GO:0009058;GO:0009987;GO:0044237;GO:0044238;GO:0051186	B	+	5.05614	0.0575559	0.181734	5	16.5512	16.661	16.8618	17.1585	16.8594	16.7122	6	5.02351	5.13862	5.02768	5.32373	4.48261	5.0846	6
AT1G09440	Protein kinase superfamily protein	F4I0Z0	AT1G09440	NaN		NaN	NaN	NaN	NaN	NaN	NaN	biological regulation;cellular metabolic process;cellular process;macromolecule metabolic process;macromolecule modification;metabolic process;phosphorus metabolic process;primary metabolic process;protein metabolic process;protein modification process;protein phosphorylation;response to chemical stimulus;response to endogenous stimulus;response to stimulus;signal transduction	GO:0006464;GO:0006468;GO:0006793;GO:0007165;GO:0008152;GO:0009719;GO:0009987;GO:0019538;GO:0042221;GO:0043170;GO:0043412;GO:0044237;GO:0044238;GO:0050896;GO:0065007		+	3.2638	0.349829	n.d.	0	NaN	NaN	NaN	NaN	NaN	NaN	0	2.37433	2.41651	3.19555	3.74763	3.47963	3.33206	6
AT1G09450	Protein kinase superfamily protein	O80528	Haspin	67.929	+	3	3	3	5.8	11.7756	0.232625	biological regulation;cellular component organization;cellular metabolic process;cellular process;chromatin modification;chromatin organization;chromosome organization;histone modification;macromolecule metabolic process;macromolecule modification;metabolic process;mitosis;nuclear division;organelle fission;organelle organization;peptidyl-amino acid modification;phosphorus metabolic process;prima…	GO:0000280;GO:0006325;GO:0006464;GO:0006468;GO:0006793;GO:0006996;GO:0007067;GO:0007165;GO:0008152;GO:0009987;GO:0016043;GO:0016568;GO:0016570;GO:0018193;GO:0019538;GO:0043170;GO:0043412;GO:0044237;GO:0044238;GO:0048285;GO:0050896;GO:0051276;GO:0065007	B	+	2.5523	0.273357	0.453719	5	11.9356	11.6156	11.9972	12.0193	11.4204	11.4947	6	2.78674	2.93211	3.07931	2.31786	2.27107	2.28681	6
AT1G09460	Carbohydrate-binding X8 domain superfamily protein	F4I0Z2	AT1G09460	NaN		NaN	NaN	NaN	NaN	NaN	NaN				+	4.16556	0.198795	n.d.	0	NaN	NaN	NaN	NaN	NaN	NaN	0	3.72671	4.16524	4.16588	4.33833	4.39038	3.44862	6
AT1G09470	myosin heavy chain%2C cardiac protein	F4I0Z3;Q4PT37	AT1G09470	NaN		NaN	NaN	NaN	NaN	NaN	NaN				+	3.76665	0.327979	n.d.	0	NaN	NaN	NaN	NaN	NaN	NaN	0	4.24339	4.17774	3.90752	3.22552	3.52179	3.62578	6
AT1G09480	NAD(P)-binding Rossmann-fold superfamily protein	F4I0Z5;O80531	AT1G09480	NaN		NaN	NaN	NaN	NaN	NaN	NaN	metabolic process	GO:0008152		+	0.233569	0.016726	n.d.	0	NaN	NaN	NaN	NaN	NaN	NaN	0	NaN	0.216843	NaN	NaN	0.3174	0.233569	3
AT1G09490	NAD(P)-binding Rossmann-fold superfamily protein	B3H5K4;O80532	AT1G09490	35.622	+	11	11	7	31.1	16.6992	0.0446854	metabolic process	GO:0008152	A	+	4.30078	0.307052	0.10982	5	16.8267	16.5614	16.6368	16.7262	16.6962	16.7023	6	3.93064	3.98429	4.10454	4.59839	4.49702	5.04412	6
AT1G09500	NAD(P)-binding Rossmann-fold superfamily protein	B9DG15;F4I101;O80533	AT1G09500	32.214	+	3	2	2	8.6	11.9476	0.405407	metabolic process	GO:0008152	C	+	3.45465	0.578362	0.869277	5	11.6836	11.4009	11.6945	12.2008	12.9258	13.9534	6	2.34319	3.77795	2.88506	3.13135	4.04179	6.75067	6
AT1G09510	NAD(P)-binding Rossmann-fold superfamily protein	Q5PP57	AT1G09510	NaN		NaN	NaN	NaN	NaN	NaN	NaN	metabolic process	GO:0008152		+	1.15978	0.635942	n.d.	0	NaN	NaN	NaN	NaN	NaN	NaN	0	NaN	NaN	NaN	NaN	0.52384	1.79572	2
AT1G09520	hypothetical protein	O80535	AT1G09520	28.024	+	6	6	6	31.5	14.4695	0.264143			A	+	3.83193	0.389987	0.957477	5	14.7876	14.673	14.6798	14.266	14.1169	14.1198	6	4.66547	4.60154	4.15332	3.51055	3.40399	3.4799	6
AT1G09530	phytochrome interacting factor 3	O80536	PIF3	NaN		NaN	NaN	NaN	NaN	NaN	NaN	biological regulation;biosynthetic process;cellular metabolic process;cellular nitrogen compound metabolic process;cellular process;detection of stimulus;macromolecule metabolic process;metabolic process;nitrogen compound metabolic process;nucleobase-containing compound metabolic process;primary metabolic process;response to abiotic stimulus;response to chemical stimulus;response to endogenous st…	GO:0006139;GO:0006807;GO:0007165;GO:0008152;GO:0009058;GO:0009605;GO:0009628;GO:0009719;GO:0009987;GO:0016070;GO:0034641;GO:0042221;GO:0043170;GO:0044237;GO:0044238;GO:0050896;GO:0051606;GO:0065007		+	2.88391	0.195445	n.d.	0	NaN	NaN	NaN	NaN	NaN	NaN	0	3.07841	2.75571	2.68752	2.56323	3.01212	3.40587	6
AT1G09540	myb domain protein 61	Q8VZQ2	MYB61	NaN		NaN	NaN	NaN	NaN	NaN	NaN	anatomical structure development;biological regulation;developmental process;response to chemical stimulus;response to endogenous stimulus;response to stimulus	GO:0009719;GO:0032502;GO:0042221;GO:0048856;GO:0050896;GO:0065007		+	1.15015	0.374785	n.d.	0	NaN	NaN	NaN	NaN	NaN	NaN	0	NaN	NaN	NaN	NaN	0.775364	1.52493	2
AT1G09560	germin-like protein 5	P94014	GLP5	22.868	+	5	3	3	22.4	16.205	0.40081	biological regulation;cellular process;establishment of localization;response to abiotic stimulus;response to stimulus;response to stress;transport	GO:0006810;GO:0006950;GO:0009628;GO:0009987;GO:0050896;GO:0051234;GO:0065007	C	+	4.99245	0.0338676	-0.0505495	5	15.7552	15.7382	15.9411	16.469	16.5568	16.7115	6	4.95187	5.01815	4.96675	5.25872	5.0196	4.77463	6
AT1G09570	phytochrome A	A0A1P8AVD9;P14712	PHYA	124.5	+	2	2	2	2	12.4808	0.138324	biological regulation;biosynthetic process;cellular metabolic process;cellular nitrogen compound metabolic process;cellular process;detection of stimulus;developmental process;macromolecule metabolic process;macromolecule modification;metabolic process;multicellular organismal process;nitrogen compound metabolic process;nucleobase-containing compound metabolic process;peptidyl-amino acid modifica…	GO:0006139;GO:0006417;GO:0006464;GO:0006468;GO:0006793;GO:0006807;GO:0007165;GO:0008152;GO:0009058;GO:0009605;GO:0009606;GO:0009628;GO:0009791;GO:0009987;GO:0016070;GO:0018193;GO:0019538;GO:0032501;GO:0032502;GO:0034641;GO:0042221;GO:0043170;GO:0043412;GO:0044237;GO:0044238;GO:0050896;GO:0051606;GO:0065007	A	+	5.01671	0.113684	0.652583	5	12.5349	12.8431	12.4267	12.5861	12.3094	12.2285	6	5.44203	5.1772	5.00177	5.03166	4.94983	4.62743	6
AT1G09575	calcium uniporter-like protein (DUF607)	F4I111	AT1G09575	33.803	+	2	2	2	6.2	13.4678	0.100357			A	+	3.87734	0.105521	0.426003	5	13.6141	13.5129	13.3995	13.3347	13.6002	13.4228	6	4.6233	3.79793	3.88047	4.00897	3.87422	2.89983	6
AT1G09580	emp24/gp25L/p24 family/GOLD family protein	Q6IDL4	AT1G09580	24.607	+	2	2	1	8.3	14.6145	0.585061	cellular process;establishment of localization;protein transport;transport;vesicle-mediated transport	GO:0006810;GO:0009987;GO:0015031;GO:0016192;GO:0051234	C	+	3.49049	0.242682	0.186688	5	14.2027	13.9976	13.8315	15.1701	15.229	15.0262	6	3.16999	3.32563	4.31974	4.76295	3.60733	3.37366	6
AT1G09590	Translation protein SH3-like family protein	Q43291	AT1G09590;AT1G09690	NaN		NaN	NaN	NaN	NaN	NaN	NaN	biosynthetic process;cellular metabolic process;cellular process;macromolecule metabolic process;metabolic process;primary metabolic process;protein metabolic process;translation	GO:0006412;GO:0008152;GO:0009058;GO:0009987;GO:0019538;GO:0043170;GO:0044237;GO:0044238		+	7.61183	0.0841935	n.d.	0	NaN	NaN	NaN	NaN	NaN	NaN	0	7.65186	7.5718	7.80414	7.32175	7.51961	7.68799	6
AT1G09600	Protein kinase superfamily protein	F4I114	AT1G09600	NaN		NaN	NaN	NaN	NaN	NaN	NaN				+	2.07362	0.871565	n.d.	0	NaN	NaN	NaN	NaN	NaN	NaN	0	0.819358	1.30684	1.82607	3.04997	3.37638	2.32116	6
AT1G09610	glucuronoxylan 4-O-methyltransferase-like protein (DUF579)	Q6NMK1	GXM3	NaN		NaN	NaN	NaN	NaN	NaN	NaN	carbohydrate metabolic process;macromolecule metabolic process;metabolic process;polysaccharide metabolic process;primary metabolic process	GO:0005975;GO:0005976;GO:0008152;GO:0043170;GO:0044238		+	1.63183	0.587315	n.d.	0	NaN	NaN	NaN	NaN	NaN	NaN	0	NaN	1.04452	1.63183	2.9462	NaN	NaN	3
AT1G09620	ATP binding/leucine-tRNA ligases/aminoacyl-tRNA ligase	F4I116	AT1G09620	123.45	+	38	38	38	34.5	18.8223	0.0521116	amine metabolic process;cellular amino acid metabolic process;cellular ketone metabolic process;cellular metabolic process;cellular nitrogen compound metabolic process;cellular process;macromolecule metabolic process;metabolic process;nitrogen compound metabolic process;nucleobase-containing compound metabolic process;organic acid metabolic process;primary metabolic process;RNA metabolic process;…	GO:0006082;GO:0006139;GO:0006399;GO:0006418;GO:0006520;GO:0006807;GO:0008152;GO:0009308;GO:0009987;GO:0016070;GO:0034641;GO:0042180;GO:0043170;GO:0044237;GO:0044238;GO:0044281	B	+	5.32068	0.135164	0.164052	5	18.8012	18.8435	18.8844	18.9751	18.7802	18.7474	6	5.43095	5.45098	5.51157	5.18065	5.03953	5.21041	6
AT1G09630	RAB GTPase 11C	O04486	RAB11c	24.108	+	10	7	6	49.3	16.0553	0.0450983	biological regulation;cellular process;cytokinesis;establishment of localization;metabolic process;protein transport;response to stimulus;signal transduction;transport	GO:0000910;GO:0006810;GO:0007165;GO:0008152;GO:0009987;GO:0015031;GO:0050896;GO:0051234;GO:0065007	A	+	4.36419	0.0616186	0.00963407	5	16.223	15.9991	16.0833	16.119	16.0274	16.0214	6	4.26431	4.37565	4.60134	4.38754	4.35274	4.1318	6
AT1G09640	Translation elongation factor EF1B%2C gamma chain	C0Z2L8;O04487	AT1G09640	46.66	+	11	7	7	23.7	16.6015	0.0481749			C	+	6.77004	0.0850933	0.0152447	5	16.6815	16.5852	16.6056	16.4997	16.7262	16.5973	6	6.99715	6.80174	6.80246	6.63228	6.50549	6.73835	6
AT1G09645	transmembrane protein	Q6GKX8	AT1G09645	NaN		NaN	NaN	NaN	NaN	NaN	NaN				+	4.8602	0.0516768	n.d.	0	NaN	NaN	NaN	NaN	NaN	NaN	0	4.95103	4.80854	4.8085	4.84544	4.87495	4.95062	6
AT1G09650	F-box and associated interaction domains-containing protein	O04488	AT1G09650	NaN		NaN	NaN	NaN	NaN	NaN	NaN	response to chemical stimulus;response to stimulus	GO:0042221;GO:0050896		+	1.55959	0.819651	n.d.	0	NaN	NaN	NaN	NaN	NaN	NaN	0	2.37924	1.55959	1.64062	0.49227	0.255937	NaN	5
AT1G09660	RNA-binding KH domain-containing protein	Q8GWR3	AT1G09660	NaN		NaN	NaN	NaN	NaN	NaN	NaN				+	4.38979	0.367313	n.d.	0	NaN	NaN	NaN	NaN	NaN	NaN	0	4.60496	4.82694	5.36227	4.17462	4.09231	3.90515	6
AT1G09680	Pentatricopeptide repeat (PPR) superfamily protein	O04491	AT1G09680	NaN		NaN	NaN	NaN	NaN	NaN	NaN				+	1.19836	0.262434	n.d.	0	NaN	NaN	NaN	NaN	NaN	NaN	0	1.3354	1.43621	1.48537	1.06131	0.803481	0.760966	6
AT1G09690	Translation protein SH3-like family protein	Q43291	AT1G09590;AT1G09690	NaN		NaN	NaN	NaN	NaN	NaN	NaN	biosynthetic process;cellular metabolic process;cellular process;macromolecule metabolic process;metabolic process;primary metabolic process;protein metabolic process;translation	GO:0006412;GO:0008152;GO:0009058;GO:0009987;GO:0019538;GO:0043170;GO:0044237;GO:0044238		+	8.24506	0.174618	n.d.	0	NaN	NaN	NaN	NaN	NaN	NaN	0	8.41705	8.30508	8.46556	7.89485	8.06782	8.18503	6
AT1G09700	dsRNA-binding domain-like superfamily protein	A0A1P8AQD8;O04492	HYL1	45.546	+	7	7	7	33.2	15.252	0.253857	catabolic process;cellular metabolic process;cellular nitrogen compound metabolic process;cellular process;developmental process;macromolecule metabolic process;metabolic process;mRNA metabolic process;mRNA processing;nitrogen compound metabolic process;nucleobase-containing compound metabolic process;primary metabolic process;response to chemical stimulus;response to endogenous stimulus;response…	GO:0006139;GO:0006396;GO:0006397;GO:0006401;GO:0006807;GO:0008152;GO:0009056;GO:0009719;GO:0009987;GO:0016070;GO:0016071;GO:0032502;GO:0034641;GO:0042221;GO:0043170;GO:0044237;GO:0044238;GO:0050896	A	+	3.67358	0.533074	0.864507	5	15.4769	15.5349	15.4272	15.0769	14.6692	14.765	6	4.46997	4.90151	3.97518	3.18528	3.37197	3.09572	6
AT1G09710	Homeodomain-like superfamily protein	A0A1P8AVB1;F4I129;Q6R0D2	AT1G09710	NaN		NaN	NaN	NaN	NaN	NaN	NaN				+	2.71693	0.243669	n.d.	0	NaN	NaN	NaN	NaN	NaN	NaN	0	3.02283	2.89838	2.88848	2.34765	2.54538	2.2626	6
AT1G09720	Kinase interacting (KIP1-like) family protein	F4I131	NET2B	NaN		NaN	NaN	NaN	NaN	NaN	NaN				+	0.39317	0	n.d.	0	NaN	NaN	NaN	NaN	NaN	NaN	0	NaN	NaN	NaN	NaN	NaN	0.39317	1
AT1G09730	Cysteine proteinases superfamily protein	F4I133;Q8L7S0	AT1G09730	106.01	+	8	8	8	10.4	15.5188	0.134003	cellular metabolic process;cellular process;macromolecule metabolic process;macromolecule modification;metabolic process;primary metabolic process;protein metabolic process;protein modification by small protein conjugation or removal;protein modification process	GO:0006464;GO:0008152;GO:0009987;GO:0019538;GO:0043170;GO:0043412;GO:0044237;GO:0044238;GO:0070647	A	+	4.44963	0.0929213	0.678721	5	15.6434	15.7165	15.5882	15.4495	15.3233	15.3754	6	4.90394	4.49356	4.56512	4.4057	4.37927	4.23784	6
AT1G09740	Adenine nucleotide alpha hydrolases-like superfamily protein	Q84TF6	AT1G09740	NaN		NaN	NaN	NaN	NaN	NaN	NaN	response to stimulus;response to stress	GO:0006950;GO:0050896		+	1.05537	0.707337	n.d.	0	NaN	NaN	NaN	NaN	NaN	NaN	0	1.91628	1.58033	0.53041	0.0109155	0.501609	2.35791	6
AT1G09750	Eukaryotic aspartyl protease family protein	O04496	AT1G09750	47.661	+	8	8	8	20	18.2576	0.14173	catabolic process;immune system process;macromolecule metabolic process;metabolic process;multi-organism process;primary metabolic process;protein catabolic process;protein metabolic process;proteolysis;response to biotic stimulus;response to stimulus;response to stress	GO:0002376;GO:0006508;GO:0006950;GO:0008152;GO:0009056;GO:0009607;GO:0019538;GO:0030163;GO:0043170;GO:0044238;GO:0050896;GO:0051704	A	+	3.67002	0.50126	0.438623	5	18.2226	18.2926	18.3814	18.4173	17.9018	17.8864	6	4.20041	4.00525	4.14215	3.00268	2.95127	3.33479	6
AT1G09760	U2 small nuclear ribonucleoprotein A	P43333	U2A'	28.041	+	11	11	11	40.6	17.0843	0.353306	cellular metabolic process;cellular nitrogen compound metabolic process;cellular process;macromolecule metabolic process;metabolic process;mRNA metabolic process;mRNA processing;nitrogen compound metabolic process;nucleobase-containing compound metabolic process;primary metabolic process;response to abiotic stimulus;response to stimulus;response to stress;RNA metabolic process;RNA processing;RNA …	GO:0006139;GO:0006396;GO:0006397;GO:0006807;GO:0006950;GO:0008152;GO:0008380;GO:0009628;GO:0009987;GO:0016070;GO:0016071;GO:0034641;GO:0043170;GO:0044237;GO:0044238;GO:0050896	A	+	5.6702	0.200726	0.93216	5	17.5946	17.4584	17.3463	16.8224	16.7296	16.7324	6	5.94939	5.74063	5.8643	5.59976	5.46285	5.378	6
AT1G09770	cell division cycle 5	P92948	CDC5	95.766	+	40	40	40	46.3	18.4814	0.249967	biological regulation;biosynthetic process;cell cycle;cellular metabolic process;cellular nitrogen compound metabolic process;cellular process;DNA metabolic process;DNA repair;immune system process;macromolecule metabolic process;metabolic process;mRNA metabolic process;mRNA processing;multi-organism process;nitrogen compound metabolic process;nucleobase-containing compound metabolic process;prim…	GO:0002376;GO:0006139;GO:0006259;GO:0006281;GO:0006396;GO:0006397;GO:0006807;GO:0006950;GO:0006974;GO:0007049;GO:0007165;GO:0008152;GO:0008380;GO:0009058;GO:0009607;GO:0009987;GO:0016070;GO:0016071;GO:0034641;GO:0043170;GO:0044237;GO:0044238;GO:0050896;GO:0051704;GO:0065007	A	+	5.91131	0.187209	0.801326	5	18.8871	18.7659	18.6345	18.115	18.3283	18.2659	6	6.25618	6.07461	5.91904	5.90358	5.70019	5.67504	6
AT1G09780	Phosphoglycerate mutase%2C 2%2C3-bisphosphoglycerate-independent	O04499	iPGAM1	60.579	+	31	31	21	59.4	18.9166	0.112557	alcohol metabolic process;carbohydrate metabolic process;catabolic process;cellular metabolic process;cellular process;developmental process;generation of precursor metabolites and energy;metabolic process;multicellular organismal development;multicellular organismal process;primary metabolic process;response to abiotic stimulus;response to chemical stimulus;response to stimulus;response to stres…	GO:0005975;GO:0006066;GO:0006091;GO:0006950;GO:0007275;GO:0008152;GO:0009056;GO:0009628;GO:0009987;GO:0010118;GO:0032501;GO:0032502;GO:0042221;GO:0044237;GO:0044238;GO:0044281;GO:0050896	C	+	5.49875	0.212107	0.755504	5	18.7591	18.8516	18.7444	18.9891	19.0692	18.9816	6	5.26752	5.30577	5.42674	5.73758	5.57076	5.77537	6
AT1G09790	COBRA-like protein 6 precursor	A0A1P8AU31;O04500	COBL6	NaN		NaN	NaN	NaN	NaN	NaN	NaN	cell growth;cellular component organization;cellular process;extracellular matrix organization;extracellular structure organization;growth	GO:0009987;GO:0016043;GO:0016049;GO:0030198;GO:0040007;GO:0043062		+	0.668897	0.37428	n.d.	0	NaN	NaN	NaN	NaN	NaN	NaN	0	NaN	0.668897	2.39806	3.48645	0.294617	0.504668	5
AT1G09794	Cox19 family protein (CHCH motif)	F4I2K8	AT1G09794	NaN		NaN	NaN	NaN	NaN	NaN	NaN				+	3.06379	0.14399	n.d.	0	NaN	NaN	NaN	NaN	NaN	NaN	0	3.36561	3.54638	3.09307	2.97577	2.86383	3.03451	6
AT1G09795	ATP phosphoribosyl transferase 2	Q8GSJ1	ATP-PRT2	44.756	+	13	13	12	35.1	17.2225	0.110341	amine metabolic process;biosynthetic process;cellular amino acid metabolic process;cellular ketone metabolic process;cellular metabolic process;cellular nitrogen compound metabolic process;cellular process;heterocycle metabolic process;metabolic process;nitrogen compound metabolic process;organic acid metabolic process;primary metabolic process;small molecule metabolic process	GO:0006082;GO:0006520;GO:0006807;GO:0008152;GO:0009058;GO:0009308;GO:0009987;GO:0034641;GO:0042180;GO:0044237;GO:0044238;GO:0044281;GO:0046483	B	+	5.36508	0.0718353	-0.272741	5	17.2261	17.2189	17.3502	17.3154	17.0333	17.0633	6	5.2805	5.38079	5.30598	5.48665	5.34936	5.53809	6
AT1G09800	Pseudouridine synthase family protein	F4I2L0	AT1G09800	41.545	+	4	4	4	13.2	11.1138	0.213665	cellular metabolic process;cellular nitrogen compound metabolic process;cellular process;macromolecule metabolic process;macromolecule modification;metabolic process;nitrogen compound metabolic process;nucleobase-containing compound metabolic process;primary metabolic process;RNA metabolic process;RNA modification;RNA processing;tRNA metabolic process;tRNA processing	GO:0006139;GO:0006396;GO:0006399;GO:0006807;GO:0008033;GO:0008152;GO:0009451;GO:0009987;GO:0016070;GO:0034641;GO:0043170;GO:0043412;GO:0044237;GO:0044238	A	+	2.24725	0.389659	0.749747	5	11.4805	11.1895	11.038	11.2655	10.8382	10.5523	6	2.90651	2.54538	2.6818	1.94911	1.90248	1.65543	6
AT1G09810	evolutionarily conserved C-terminal region 11	A0A1P8ANN7;A1L4X2;Q56XH8	ECT11	49.202	+	7	6	6	18.7	14.0582	0.265176			A	+	3.82229	0.359538	0.934119	5	14.2851	14.2135	14.3616	13.9029	13.6977	13.6933	6	4.07559	4.14278	4.43497	3.4237	3.56899	3.24598	6
AT1G09812	multidrug resistance protein	Q5Q0I0	AT1G09812	NaN		NaN	NaN	NaN	NaN	NaN	NaN				+	0.123845	0.00532794	n.d.	0	NaN	NaN	NaN	NaN	NaN	NaN	0	NaN	0.118517	0.123845	NaN	0.507645	NaN	3
AT1G09815	polymerase delta 4	Q1H568	POLD4	13.824	+	3	3	3	16.1	15.0977	0.287117	biosynthetic process;cellular metabolic process;cellular nitrogen compound metabolic process;cellular process;DNA metabolic process;DNA replication;macromolecule metabolic process;metabolic process;nitrogen compound metabolic process;nucleobase-containing compound metabolic process;primary metabolic process	GO:0006139;GO:0006259;GO:0006260;GO:0006807;GO:0008152;GO:0009058;GO:0009987;GO:0034641;GO:0043170;GO:0044237;GO:0044238	A	+	4.58741	0.0952652	0.956433	5	15.6194	15.3867	15.3177	14.1527	14.8778	14.8125	6	4.79993	4.73457	4.61427	4.05967	4.54404	4.56054	6
AT1G09820	Pentatricopeptide repeat (PPR-like) superfamily protein	O04504	AT1G09820	NaN		NaN	NaN	NaN	NaN	NaN	NaN				+	2.23087	0.0990669	n.d.	0	NaN	NaN	NaN	NaN	NaN	NaN	0	2.23364	2.29781	2.43844	2.22809	2.09696	2.09967	6
AT1G09830	Glycinamide ribonucleotide (GAR) synthetase	P52420	PUR2	56.473	+	12	12	12	24.1	16.6378	0.108082	biosynthetic process;cellular aromatic compound metabolic process;cellular metabolic process;cellular nitrogen compound metabolic process;cellular process;heterocycle metabolic process;metabolic process;nitrogen compound metabolic process;nucleobase-containing compound metabolic process;nucleobase-containing small molecule metabolic process;nucleotide metabolic process;pigment metabolic process;p…	GO:0006139;GO:0006725;GO:0006807;GO:0008152;GO:0009058;GO:0009117;GO:0009987;GO:0034641;GO:0042440;GO:0044237;GO:0044238;GO:0044281;GO:0046483;GO:0055086	A	+	3.10514	0.160664	0.32652	5	16.6571	16.8394	16.8054	16.4824	16.6186	16.5771	6	2.84455	3.13058	3.28473	2.9634	3.0797	3.31284	6
AT1G09840	shaggy-like protein kinase 41	A0A1P8AUK7;Q39019	SK41	47.668	+	6	5	2	14.3	12.1491	0.0678124			A	+	4.785	0.0448446	0.347413	5	12.3843	12.0878	12.2306	12.1065	12.1918	12.0748	6	4.83763	4.63284	4.74794	4.77813	5.01099	4.79186	6
AT1G09850	xylem bark cysteine peptidase 3	Q0WVJ5	XBCP3	48.073	+	5	5	5	12.6	14.7882	0.205973	macromolecule metabolic process;metabolic process;primary metabolic process;protein metabolic process;proteolysis;proteolysis involved in cellular protein catabolic process	GO:0006508;GO:0008152;GO:0019538;GO:0043170;GO:0044238;GO:0051603	C	+	4.15398	0.114297	0.0899689	5	14.3533	14.677	14.5936	15.0056	14.8995	15.0981	6	4.19092	4.51022	3.78747	4.30789	4.07929	4.11703	6
AT1G09860	purine permease 16	O04508	PUP16	NaN		NaN	NaN	NaN	NaN	NaN	NaN	cellular process;establishment of localization;nucleobase-containing compound transport;transmembrane transport;transport	GO:0006810;GO:0009987;GO:0015931;GO:0051234;GO:0055085		+	1.95932	0	n.d.	0	NaN	NaN	NaN	NaN	NaN	NaN	0	1.95932	NaN	NaN	NaN	NaN	NaN	1
AT1G09870	histidine acid phosphatase family protein	Q941B2	AT1G09870	54.854	+	11	11	11	22.6	16.3401	0.0546389			A	+	4.62868	0.0732942	-0.744746	5	16.3773	16.3619	16.3183	16.2553	16.4122	16.2592	6	4.65609	4.60127	4.55772	4.85575	4.55305	4.70536	6
AT1G09880	Rhamnogalacturonate lyase family protein	A0A1P8AV46;A0A1P8AV55;A0A1P8AV80;O04510	AT1G09880	76.45	+	11	11	11	16.8	15.1313	0.75208	carbohydrate metabolic process;metabolic process;primary metabolic process	GO:0005975;GO:0008152;GO:0044238	B	+	1.23283	0.468886	0.323545	5	14.5498	17.1422	17.2882	15.7127	14.3542	14.4042	6	2.83275	5.22658	0.844631	0.68325	1.3246	1.14106	6
AT1G09890	Rhamnogalacturonate lyase family protein	A0A1P8AQ50;A0A1P8AQ61;A0A1P8AQ71;A0A1P8AQ77;F4I2M6	AT1G09890	62.615	+	1	1	1	2.2	10.6866	0.22851	carbohydrate metabolic process;metabolic process;primary metabolic process	GO:0005975;GO:0008152;GO:0044238	B	+	0.98639	0.114656	0.769979	5	9.9443	10.907	11.1953	10.45	10.8206	10.5526	6	0.568724	0.871734	1.05769	0.98639	1.16204	NaN	5
AT1G09900	Pentatricopeptide repeat (PPR-like) superfamily protein	Q3EDF8	AT1G09900	NaN		NaN	NaN	NaN	NaN	NaN	NaN				+	3.23219	0.159598	n.d.	0	NaN	NaN	NaN	NaN	NaN	NaN	0	3.30747	3.29916	3.55927	2.71646	2.98827	3.16522	6
AT1G09910	Rhamnogalacturonate lyase family protein	A0A1P8AQL5;F4I2M8	AT1G09910	72.243	+	7	7	7	14.7	14.7635	0.340348	carbohydrate metabolic process;metabolic process;primary metabolic process	GO:0005975;GO:0008152;GO:0044238	C	+	4.10483	0.157891	0.648387	5	14.4107	14.4356	14.5563	15.1163	15.2117	14.9708	6	4.16522	3.92697	3.88803	4.57404	4.24275	4.04444	6
AT1G09920	TRAF-type zinc finger-like protein	Q8L7A5	AT1G09920	21.848	+	3	3	3	22.9	12.0677	0.0946369			B	+	5.25543	0.038465	-0.0579838	5	11.6051	12.1287	12.2084	11.9394	12.0627	12.0728	6	5.24758	5.40013	5.13468	5.26328	5.28554	5.20861	6
AT1G09930	oligopeptide transporter 2	O04514	OPT2	NaN		NaN	NaN	NaN	NaN	NaN	NaN	cellular process;establishment of localization;peptide transport;protein transport;transmembrane transport;transport	GO:0006810;GO:0009987;GO:0015031;GO:0015833;GO:0051234;GO:0055085		+	2.23108	0.959044	n.d.	0	NaN	NaN	NaN	NaN	NaN	NaN	0	2.62315	3.67607	2.70419	1.83902	0.570648	0.0944247	6
AT1G09932	Phosphoglycerate mutase family protein	A0A1P8AQZ0;A0A1P8AQZ3;A8MQJ6;Q8GWG7	AT1G09932	NaN		NaN	NaN	NaN	NaN	NaN	NaN	cellular metabolic process;cellular process;metabolic process;phosphorus metabolic process	GO:0006793;GO:0008152;GO:0009987;GO:0044237		+	3.95997	1.07719	n.d.	0	NaN	NaN	NaN	NaN	NaN	NaN	0	5.14998	5.08545	4.44706	3.47287	2.59215	2.93108	6
AT1G09940	Glutamyl-tRNA reductase family protein	P49294	HEMA2	58.291	+	5	2	2	9.2	13.5311	0.217589	biosynthetic process;cellular aromatic compound metabolic process;cellular metabolic process;cellular nitrogen compound metabolic process;cellular process;cofactor metabolic process;heterocycle metabolic process;metabolic process;nitrogen compound metabolic process;pigment metabolic process;response to chemical stimulus;response to oxidative stress;response to stimulus;response to stress	GO:0006725;GO:0006807;GO:0006950;GO:0006979;GO:0008152;GO:0009058;GO:0009987;GO:0034641;GO:0042221;GO:0042440;GO:0044237;GO:0046483;GO:0050896;GO:0051186	B	+	5.14248	0.335806	-0.610275	5	13.1963	13.4868	14.116	14.0046	13.5753	13.4307	6	5.78661	5.3191	4.96586	4.76106	5.43267	4.69381	6
AT1G09950	RESPONSE TO ABA AND SALT 1	O04515	RAS1	NaN		NaN	NaN	NaN	NaN	NaN	NaN	biosynthetic process;cellular metabolic process;cellular nitrogen compound metabolic process;cellular process;macromolecule metabolic process;metabolic process;nitrogen compound metabolic process;nucleobase-containing compound metabolic process;primary metabolic process;RNA metabolic process	GO:0006139;GO:0006807;GO:0008152;GO:0009058;GO:0009987;GO:0016070;GO:0034641;GO:0043170;GO:0044237;GO:0044238		+	1.96649	0.3543	n.d.	0	NaN	NaN	NaN	NaN	NaN	NaN	0	2.32079	1.84236	1.96649	1.17903	2.37247	NaN	5
AT1G09960	sucrose transporter 4	Q9FE59	SUT4	54.783	+	3	3	3	4.9	13.5335	0.184757	carbohydrate metabolic process;cellular metabolic process;cellular process;metabolic process;oligosaccharide metabolic process;primary metabolic process	GO:0005975;GO:0008152;GO:0009311;GO:0009987;GO:0044237;GO:0044238	A	+	3.47522	0.427284	0.960449	5	13.8129	13.6747	13.6098	13.4572	13.1652	13.3052	6	4.19492	4.01557	3.56357	3.38686	3.03017	3.06569	6
AT1G09970	Leucine-rich receptor-like protein kinase family protein	F4I2N7	LRR XI-23	107.38	+	3	3	3	3.6	14.3729	0.223573	biological regulation;cellular metabolic process;cellular process;macromolecule metabolic process;macromolecule modification;metabolic process;multicellular organismal process;phosphorus metabolic process;primary metabolic process;protein metabolic process;protein modification process;protein phosphorylation;response to chemical stimulus;response to endogenous stimulus;response to oxidative stres…	GO:0006464;GO:0006468;GO:0006793;GO:0006950;GO:0006979;GO:0007165;GO:0008152;GO:0009719;GO:0009987;GO:0019538;GO:0032501;GO:0042221;GO:0043170;GO:0043412;GO:0044237;GO:0044238;GO:0050896;GO:0065007	A	+	6.59197	0.422432	0.837151	5	14.6355	14.5181	14.5574	14.2276	13.9649	13.8328	6	7.53112	7.33774	6.69745	6.48649	5.97882	6.36026	6
AT1G09980	Putative serine esterase family protein	A8MRZ8;Q8RXV4	AT1G09980	91.938	+	1	1	1	1.4	12.6059	0.133359			A	+	4.40291	0.02125	0.024053	5	12.684	12.7945	12.6451	12.5667	12.3081	12.0891	6	4.50708	4.40392	4.36971	4.26221	4.4019	4.41221	6
AT1G09995	DNA repair DEAD helicase RAD3/XP-D subfamily protein	Q29QC1;Q56YE8	AT1G09995	NaN		NaN	NaN	NaN	NaN	NaN	NaN				+	4.24871	0.305725	n.d.	0	NaN	NaN	NaN	NaN	NaN	NaN	0	4.64676	4.33105	4.46211	4.16637	3.83709	3.23698	6
AT1G10010	amino acid permease 8	A0A1P8ATS1;O80592	AAP8	NaN		NaN	NaN	NaN	NaN	NaN	NaN	amine transport;amino acid transport;cellular process;establishment of localization;organic acid transport;transmembrane transport;transport	GO:0006810;GO:0006865;GO:0009987;GO:0015837;GO:0015849;GO:0051234;GO:0055085		+	2.10722	0.439632	n.d.	0	NaN	NaN	NaN	NaN	NaN	NaN	0	NaN	NaN	NaN	NaN	1.66759	2.54685	2
AT1G10020	formin-like protein (DUF1005)	O80593	AT1G10020	NaN		NaN	NaN	NaN	NaN	NaN	NaN				+	3.73961	0.589189	n.d.	0	NaN	NaN	NaN	NaN	NaN	NaN	0	4.51429	4.14276	4.40231	3.21455	3.33645	3.08629	6
AT1G10030	ergosterol biosynthesis protein	O80594	ERG28	NaN		NaN	NaN	NaN	NaN	NaN	NaN	alcohol metabolic process;biosynthetic process;lipid metabolic process;metabolic process;primary metabolic process;small molecule metabolic process	GO:0006066;GO:0006629;GO:0008152;GO:0009058;GO:0044238;GO:0044281		+	4.01134	0.0750943	n.d.	0	NaN	NaN	NaN	NaN	NaN	NaN	0	3.81259	4.01042	4.40978	4.01226	4.0586	3.90841	6
AT1G10040	alpha/beta-Hydrolases superfamily protein	F4I2P7;Q08A69	AT1G10040	NaN		NaN	NaN	NaN	NaN	NaN	NaN				+	2.13522	0.431157	n.d.	0	NaN	NaN	NaN	NaN	NaN	NaN	0	3.29621	2.45295	2.25847	1.42522	1.59064	2.01197	6
AT1G10050	glycosyl hydrolase family 10 protein / carbohydrate-binding domain-containing protein	A0A1P8AUA7;O80596	AT1G10050	118.37	+	2	2	2	2.6	9.9928	0.180155	carbohydrate metabolic process;metabolic process;primary metabolic process	GO:0005975;GO:0008152;GO:0044238	B	+	1.71399	0.386851	-0.357492	5	9.62074	10.2029	10.0735	10.163	9.91213	9.80265	6	2.77691	2.10877	1.99248	1.33507	1.19229	1.4355	6
AT1G10060	branched-chain amino acid transaminase 1	A0A1P8APA3;A0A1P8APA5;A0A1P8APB7;A0A1P8APE4;B3H7M6;F4I2Q0;Q93Y32	BCAT-1	41.069	+	6	6	6	20.6	14.9343	0.54113	amine metabolic process;catabolic process;cellular amino acid metabolic process;cellular ketone metabolic process;cellular metabolic process;cellular nitrogen compound metabolic process;cellular process;metabolic process;nitrogen compound metabolic process;organic acid metabolic process;primary metabolic process;small molecule metabolic process	GO:0006082;GO:0006520;GO:0006807;GO:0008152;GO:0009056;GO:0009308;GO:0009987;GO:0034641;GO:0042180;GO:0044237;GO:0044238;GO:0044281	A	+	5.54955	0.807382	0.964009	5	14.9204	14.9482	15.2556	15.7344	14.1733	13.8896	6	5.49359	5.60552	6.36421	6.34966	3.97091	3.96885	6
AT1G10070	branched-chain amino acid transaminase 2	Q2V4P2;Q9M439	BCAT-2	NaN		NaN	NaN	NaN	NaN	NaN	NaN	amine metabolic process;biosynthetic process;cell wall organization or biogenesis;cellular amino acid metabolic process;cellular cell wall organization or biogenesis;cellular ketone metabolic process;cellular metabolic process;cellular nitrogen compound metabolic process;cellular process;metabolic process;nitrogen compound metabolic process;organic acid metabolic process;primary metabolic process…	GO:0006082;GO:0006520;GO:0006807;GO:0008152;GO:0009058;GO:0009308;GO:0009987;GO:0034641;GO:0042180;GO:0044237;GO:0044238;GO:0044281;GO:0070882;GO:0071554		+	5.80987	0.408451	n.d.	0	NaN	NaN	NaN	NaN	NaN	NaN	0	5.67795	6.1453	6.29134	5.94178	4.97647	4.10378	6
AT1G10090	Early-responsive to dehydration stress protein (ERD4)	Q94A87	AT1G10090	NaN		NaN	NaN	NaN	NaN	NaN	NaN	establishment of localization;ion transport;transport	GO:0006810;GO:0006811;GO:0051234		+	4.37949	0.231851	n.d.	0	NaN	NaN	NaN	NaN	NaN	NaN	0	4.42103	4.33795	3.67403	4.06313	4.71121	4.52683	6
AT1G10095	Protein prenylyltransferase superfamily protein	A0A1P8AUX8;A0A1P8AV10;A0A1P8AV19;O80601	AT1G10095	NaN		NaN	NaN	NaN	NaN	NaN	NaN	cellular metabolic process;cellular process;macromolecule metabolic process;macromolecule modification;metabolic process;primary metabolic process;protein metabolic process;protein modification process	GO:0006464;GO:0008152;GO:0009987;GO:0019538;GO:0043170;GO:0043412;GO:0044237;GO:0044238		+	2.71659	0.194545	n.d.	0	NaN	NaN	NaN	NaN	NaN	NaN	0	3.2215	2.80953	2.69825	2.73493	2.42043	2.22122	6
AT1G10100	hypothetical protein	F4I2Q7	AT1G10100	NaN		NaN	NaN	NaN	NaN	NaN	NaN				+	0.237571	0.141293	n.d.	0	NaN	NaN	NaN	NaN	NaN	NaN	0	NaN	0.205266	0.237571	1.41758	0.0962774	0.871962	5
AT1G10110	F-box family protein	O80603	AT1G10110	NaN		NaN	NaN	NaN	NaN	NaN	NaN				+	1.21314	0.723563	n.d.	0	NaN	NaN	NaN	NaN	NaN	NaN	0	1.48531	2.3881	0.940975	NaN	0.033076	NaN	4
AT1G10120	basic helix-loop-helix (bHLH) DNA-binding superfamily protein	Q6NKN9	AT1G10120	NaN		NaN	NaN	NaN	NaN	NaN	NaN	biological regulation;biosynthetic process;cellular metabolic process;cellular nitrogen compound metabolic process;cellular process;macromolecule metabolic process;metabolic process;nitrogen compound metabolic process;nucleobase-containing compound metabolic process;primary metabolic process;RNA metabolic process	GO:0006139;GO:0006807;GO:0008152;GO:0009058;GO:0009987;GO:0016070;GO:0034641;GO:0043170;GO:0044237;GO:0044238;GO:0065007		+	4.49285	0.108307	n.d.	0	NaN	NaN	NaN	NaN	NaN	NaN	0	4.60759	4.44565	4.87557	4.54006	4.39097	4.13461	6
AT1G10130	endoplasmic reticulum-type calcium-transporting ATPase 3	Q9SY55	ECA3	109.06	+	9	9	9	10.2	15.485	0.0992446	anatomical structure development;biological regulation;cellular process;developmental process;establishment of localization;homeostatic process;ion transport;transmembrane transport;transport	GO:0006810;GO:0006811;GO:0009987;GO:0032502;GO:0042592;GO:0048856;GO:0051234;GO:0055085;GO:0065007	C	+	4.18257	0.139236	-0.374002	5	15.412	15.3856	15.3509	15.5841	15.6606	15.5581	6	4.35673	4.13807	4.22706	4.3365	4.05803	4.00516	6
AT1G10140	Uncharacterized conserved protein UCP031279	Q9SY56	AT1G10140	NaN		NaN	NaN	NaN	NaN	NaN	NaN				+	2.76579	0.604017	n.d.	0	NaN	NaN	NaN	NaN	NaN	NaN	0	3.23688	2.2947	1.73747	2.11184	3.31988	4.2825	6
AT1G10150	Carbohydrate-binding protein	Q9SY57	AT1G10150	NaN		NaN	NaN	NaN	NaN	NaN	NaN				+	4.71133	0.0635872	n.d.	0	NaN	NaN	NaN	NaN	NaN	NaN	0	4.35454	4.71291	4.70975	4.90032	4.60458	4.73175	6
AT1G10170	NF-X-like 1	A0A1P8AVY4;A0A1P8AVZ2;Q9SY59	NFXL1	130.72	+	20	20	20	21.6	16.3109	0.0555239	biological regulation;biosynthetic process;cellular aromatic compound metabolic process;cellular ketone metabolic process;cellular metabolic process;cellular process;macromolecule metabolic process;macromolecule modification;metabolic process;multi-organism process;organic acid metabolic process;primary metabolic process;protein metabolic process;protein modification by small protein conjugation …	GO:0006082;GO:0006464;GO:0006725;GO:0006950;GO:0006970;GO:0008152;GO:0009058;GO:0009607;GO:0009628;GO:0009987;GO:0019538;GO:0042180;GO:0042221;GO:0043170;GO:0043412;GO:0044237;GO:0044238;GO:0044281;GO:0050896;GO:0051704;GO:0065007;GO:0070647	A	+	4.05258	0.0527096	0.44745	5	16.5364	16.377	16.3002	16.3217	16.2659	16.2334	6	4.14543	4.06515	3.89126	3.82842	4.05632	4.04884	6
AT1G10180	LOW protein: exocyst complex component-like protein	Q9SY60	AT1G10180	86.682	+	7	7	7	10.1	14.8862	0.227734	cellular component assembly;cellular component organization;cellular localization;cellular macromolecular complex assembly;cellular process;localization;macromolecular complex assembly;protein complex assembly	GO:0006461;GO:0009987;GO:0016043;GO:0022607;GO:0034622;GO:0051179;GO:0051641;GO:0065003	A	+	3.92807	0.128495	0.810202	5	15.1847	15.0562	14.9858	14.7865	14.5364	14.6007	6	4.22261	4.05016	4.00554	3.6755	3.85061	3.79317	6
AT1G10200	GATA type zinc finger transcription factor family protein	A0A1P8AT46;Q94JX5	WLIM1	21.04	+	7	7	7	36.3	16.4963	0.194893	cellular component assembly;cellular component organization;cellular process;cytoskeleton organization;organelle organization	GO:0006996;GO:0007010;GO:0009987;GO:0016043;GO:0022607	C	+	5.63193	0.107604	0.888286	5	16.3027	16.2078	16.3363	16.6562	16.8794	16.6924	6	5.61916	5.43609	5.61255	5.6447	6.21693	6.0722	6
AT1G10210	mitogen-activated protein kinase 1	Q39021	MPK1	NaN		NaN	NaN	NaN	NaN	NaN	NaN	biological regulation;cellular process;response to chemical stimulus;response to endogenous stimulus;response to stimulus;signal transduction	GO:0007165;GO:0009719;GO:0009987;GO:0042221;GO:0050896;GO:0065007		+	2.97345	0.167535	n.d.	0	NaN	NaN	NaN	NaN	NaN	NaN	0	3.39961	2.73807	2.95821	3.07314	2.9887	2.4265	6
AT1G10220	ZCF37	F4I498;F4I499	AT1G10220	NaN		NaN	NaN	NaN	NaN	NaN	NaN				+	0.728423	0	n.d.	0	NaN	NaN	NaN	NaN	NaN	NaN	0	NaN	NaN	NaN	NaN	0.728423	NaN	1
AT1G10225	transmembrane protein	Q56YG0	AT1G10225	NaN		NaN	NaN	NaN	NaN	NaN	NaN				+	1.8172	0	n.d.	0	NaN	NaN	NaN	NaN	NaN	NaN	0	1.8172	NaN	NaN	NaN	NaN	NaN	1
AT1G10230	E3 ubiquitin ligase SCF complex subunit SKP1/ASK1 family protein	Q9SY65	SK18	18.163	+	2	2	2	15.8	14.0922	0.371418	catabolic process;cellular metabolic process;cellular process;macromolecule metabolic process;macromolecule modification;metabolic process;primary metabolic process;protein metabolic process;protein modification by small protein conjugation or removal;protein modification process;proteolysis;proteolysis involved in cellular protein catabolic process	GO:0006464;GO:0006508;GO:0008152;GO:0009056;GO:0009987;GO:0019538;GO:0043170;GO:0043412;GO:0044237;GO:0044238;GO:0051603;GO:0070647	A	+	6.31809	0.11343	0.501984	5	14.5136	14.2593	14.4137	13.9252	13.2389	13.5763	6	6.42931	6.43373	6.3761	5.81149	6.26008	5.97826	6
AT1G10240	FAR1-related sequence 11	Q9SY66	FRS11	77.73	+	2	2	2	2.5	12.5013	0.209423			A	+	2.94067	0.240045	0.794405	5	12.994	12.6076	12.6852	11.9894	12.395	12.2663	6	3.46861	3.00967	3.20922	2.87168	2.72912	2.50823	6
AT1G10270	glutamine-rich protein 23	Q9SY69	GRP23	102.09	+	15	15	15	17.3	16.6604	0.159552	biological regulation;biosynthetic process;cell division;cellular metabolic process;cellular nitrogen compound metabolic process;cellular process;developmental process;embryo development;macromolecule metabolic process;metabolic process;nitrogen compound metabolic process;nucleobase-containing compound metabolic process;primary metabolic process;RNA metabolic process	GO:0006139;GO:0006807;GO:0008152;GO:0009058;GO:0009790;GO:0009987;GO:0016070;GO:0032502;GO:0034641;GO:0043170;GO:0044237;GO:0044238;GO:0051301;GO:0065007	A	+	2.18869	0.30781	0.424837	5	16.8927	16.6943	16.6265	16.7472	16.2888	16.3458	6	2.44141	2.48057	2.79865	1.71922	1.86496	1.93598	6
AT1G10280	Core-2/I-branching beta-1%2C6-N-acetylglucosaminyltransferase family protein	Q9SY70	AT1G10280	47.25	+	1	1	1	3.9	12.0023	0.614812	metabolic process	GO:0008152	C	+	2.19943	0.113378	0.408374	5	11.4902	11.0995	11.4436	12.6733	12.6914	12.5143	6	1.88083	2.19177	2.32366	2.85389	2.09691	2.20708	6
AT1G10290	dynamin-like protein 6	Q9SE83	ADL6	99.165	+	43	20	20	47.7	16.9637	0.0587473	cellular process;establishment of localization;Golgi vesicle transport;metabolic process;transport;vacuolar transport;vesicle-mediated transport	GO:0006810;GO:0007034;GO:0008152;GO:0009987;GO:0016192;GO:0048193;GO:0051234	A	+	4.75616	0.0372376	0.331093	5	17.2254	16.984	16.92	17.0788	16.9434	16.8899	6	4.75787	4.75446	4.80071	4.91427	4.5683	4.72623	6
AT1G10300	Nucleolar GTP-binding protein	A0A1P8AV84;F4I4A6	AT1G10300	NaN		NaN	NaN	NaN	NaN	NaN	NaN	cellular process;ribosome biogenesis	GO:0009987;GO:0042254		+	1.99612	0.27775	n.d.	0	NaN	NaN	NaN	NaN	NaN	NaN	0	0.680963	1.65708	2.21258	2.04867	2.36699	1.94356	6
AT1G10310	NAD(P)-binding Rossmann-fold superfamily protein	Q9SY73	AT1G10310	25.318	+	6	6	6	25.6	15.4949	0.0773053	cellular aromatic compound metabolic process;cellular metabolic process;cellular process;cofactor metabolic process;heterocycle metabolic process;metabolic process;nitrogen compound metabolic process	GO:0006725;GO:0006807;GO:0008152;GO:0009987;GO:0044237;GO:0046483;GO:0051186	C	+	3.94585	0.0513145	-0.194804	5	15.7163	15.4041	15.466	15.6505	15.4311	15.5238	6	4.00811	3.98622	3.8687	3.73589	3.93273	3.95896	6
AT1G10320	Zinc finger C-x8-C-x5-C-x3-H type family protein	A0A1P8AVS1;Q9SY74	AT1G10320	NaN		NaN	NaN	NaN	NaN	NaN	NaN				+	3.9515	0.209238	n.d.	0	NaN	NaN	NaN	NaN	NaN	NaN	0	4.60931	4.19615	3.97003	3.64133	3.93297	3.77767	6
AT1G10330	Tetratricopeptide repeat (TPR)-like superfamily protein	Q9SY75	AT1G10330	NaN		NaN	NaN	NaN	NaN	NaN	NaN				+	1.02805	0.444312	n.d.	0	NaN	NaN	NaN	NaN	NaN	NaN	0	1.64687	1.49854	1.35141	0.704684	0.598859	0.568615	6
AT1G10340	Ankyrin repeat family protein	F4I4B0;Q9SY76	AT1G10340	NaN		NaN	NaN	NaN	NaN	NaN	NaN				+	2.12756	0.541286	n.d.	0	NaN	NaN	NaN	NaN	NaN	NaN	0	3.04414	2.29356	1.96157	0.921262	NaN	NaN	4
AT1G10350	DNAJ heat shock family protein	Q9SY77	AT1G10350	38.756	+	3	3	3	12	11.6614	0.184581	cellular metabolic process;cellular process;macromolecule metabolic process;metabolic process;primary metabolic process;protein folding;protein metabolic process	GO:0006457;GO:0008152;GO:0009987;GO:0019538;GO:0043170;GO:0044237;GO:0044238	A	+	3.14576	0.0412263	0.865436	5	12.1544	11.9108	11.4265	11.5271	11.5657	11.757	6	3.50691	3.19519	3.06351	3.11394	3.17757	3.11274	6
AT1G10360	glutathione S-transferase TAU 18	Q9FUS9	GSTU18	25.911	+	7	7	7	26.4	15.0333	0.13054	catabolic process;cellular metabolic process;cellular process;metabolic process;response to chemical stimulus;response to stimulus;secondary metabolic process;toxin metabolic process	GO:0008152;GO:0009056;GO:0009404;GO:0009987;GO:0019748;GO:0042221;GO:0044237;GO:0050896	B	+	4.98991	0.377186	0.220238	5	14.7908	15.0273	15.2233	14.6157	15.0394	15.1044	6	4.5198	4.70565	4.79468	5.18514	5.80625	6.07064	6
AT1G10370	Glutathione S-transferase family protein	Q9FUS8	ERD9	25.307	+	5	5	5	28.6	17.4402	0.0713263	amine metabolic process;anatomical structure development;biological regulation;catabolic process;cellular amino acid metabolic process;cellular ketone metabolic process;cellular metabolic process;cellular nitrogen compound metabolic process;cellular process;developmental process;metabolic process;nitrogen compound metabolic process;organic acid metabolic process;peptide metabolic process;post-emb…	GO:0006082;GO:0006518;GO:0006520;GO:0006790;GO:0006807;GO:0006950;GO:0006970;GO:0008152;GO:0009056;GO:0009308;GO:0009404;GO:0009628;GO:0009719;GO:0009791;GO:0009987;GO:0019748;GO:0032502;GO:0034641;GO:0042180;GO:0042221;GO:0044237;GO:0044238;GO:0044281;GO:0048856;GO:0050896;GO:0065007	A	+	6.41089	0.232302	0.523846	5	17.7962	17.399	17.3285	17.4943	17.4814	17.3517	6	6.65665	6.24589	5.88667	6.5759	6.1078	6.62974	6
AT1G10380	Putative membrane lipoprotein	A0A1P8ATZ8;Q93ZB0	AT1G10380	NaN		NaN	NaN	NaN	NaN	NaN	NaN				+	2.06317	0.218907	n.d.	0	NaN	NaN	NaN	NaN	NaN	NaN	0	1.24063	2.00728	2.0851	2.04124	2.9506	2.4451	6
AT1G10385	Vps51/Vps67 family (components of vesicular transport) protein	F4I4B6	AT1G10385	83.4	+	4	4	4	6.4	13.5509	0.194661	cellular component assembly;cellular component organization;cellular localization;cellular macromolecular complex assembly;cellular process;localization;macromolecular complex assembly;protein complex assembly	GO:0006461;GO:0009987;GO:0016043;GO:0022607;GO:0034622;GO:0051179;GO:0051641;GO:0065003	A	+	1.72681	0.654347	n.d.	4	13.8702	13.8808	13.6587	13.4431	13.3288	13.3836	6	NaN	0.707332	2.01603	2.89359	1.43759	NaN	4
AT1G10390	Nucleoporin autopeptidase	Q8RY25	AT1G10390	106.31	+	13	13	13	14.7	16.6125	0.212349	establishment of localization;nucleobase-containing compound transport;protein transport;transport	GO:0006810;GO:0015031;GO:0015931;GO:0051234	A	+	4.77292	0.0596423	0.728548	5	17.0184	16.8056	16.6884	16.5365	16.334	16.3809	6	4.9027	4.79885	4.7613	4.62561	4.67957	4.78454	6
AT1G10410	CW14 protein (DUF1336)	Q8LPT2	AT1G10410	54.871	+	2	2	2	4.5	10.4406	0.356636			C	+	5.02113	0.238427	0.559701	5	8.54012	10.2917	10.014	10.5895	10.7273	11.0161	6	4.92833	5.00699	4.51608	5.03528	5.40518	5.69683	6
AT1G10417	RUN/FYVE domain protein	A0A1P8ASU1;A0A1P8ASU2;A0A1P8ASY5;F4I4C1	AT1G10417	NaN		NaN	NaN	NaN	NaN	NaN	NaN				+	1.24453	0.00791824	n.d.	0	NaN	NaN	NaN	NaN	NaN	NaN	0	1.30029	1.24453	1.23661	NaN	NaN	NaN	3
AT1G10430	protein phosphatase 2A-2	Q07098	PP2A-2	NaN		NaN	NaN	NaN	NaN	NaN	NaN	cellular component organization;cellular localization;cellular metabolic process;cellular process;establishment of localization;localization;macromolecule metabolic process;macromolecule modification;metabolic process;organelle organization;phosphorus metabolic process;plastid organization;primary metabolic process;protein dephosphorylation;protein metabolic process;protein modification process	GO:0006464;GO:0006470;GO:0006793;GO:0006996;GO:0008152;GO:0009657;GO:0009987;GO:0016043;GO:0019538;GO:0043170;GO:0043412;GO:0044237;GO:0044238;GO:0051179;GO:0051234;GO:0051641		+	4.38128	0.047559	n.d.	0	NaN	NaN	NaN	NaN	NaN	NaN	0	4.4203	4.2261	4.32518	4.52039	4.38282	4.37975	6
AT1G10450	paired amphipathic helix Sin3-like protein	A0A1P8ARW9;Q9XIK6	SNL6	128.54	+	11	10	10	9.6	15.205	0.173042	biological regulation;biosynthetic process;cellular metabolic process;cellular nitrogen compound metabolic process;cellular process;macromolecule metabolic process;metabolic process;nitrogen compound metabolic process;nucleobase-containing compound metabolic process;primary metabolic process;RNA metabolic process	GO:0006139;GO:0006807;GO:0008152;GO:0009058;GO:0009987;GO:0016070;GO:0034641;GO:0043170;GO:0044237;GO:0044238;GO:0065007	A	+	3.84401	0.0293473	0.434683	5	15.496	15.331	15.3339	15.0789	14.9635	14.9878	6	3.84927	3.88719	4.10399	3.78864	3.83876	3.82849	6
AT1G10455	B3 DNA-binding domain protein	Q9XIK5	AT1G10455	NaN		NaN	NaN	NaN	NaN	NaN	NaN	biological regulation;biosynthetic process;cellular metabolic process;cellular nitrogen compound metabolic process;cellular process;macromolecule metabolic process;metabolic process;nitrogen compound metabolic process;nucleobase-containing compound metabolic process;primary metabolic process;RNA metabolic process	GO:0006139;GO:0006807;GO:0008152;GO:0009058;GO:0009987;GO:0016070;GO:0034641;GO:0043170;GO:0044237;GO:0044238;GO:0065007		+	1.88492	0.886021	n.d.	0	NaN	NaN	NaN	NaN	NaN	NaN	0	NaN	NaN	NaN	0.627338	2.77094	1.88492	3
AT1G10470	response regulator 4	A0A1P8ASD9;A0A1P8ASI6;O82798	ARR4	NaN		NaN	NaN	NaN	NaN	NaN	NaN	biological regulation;biosynthetic process;cellular metabolic process;cellular nitrogen compound metabolic process;cellular process;developmental process;embryo development;macromolecule metabolic process;macromolecule modification;metabolic process;nitrogen compound metabolic process;nucleobase-containing compound metabolic process;phosphorus metabolic process;primary metabolic process;protein m…	GO:0006139;GO:0006464;GO:0006468;GO:0006793;GO:0006807;GO:0007165;GO:0008152;GO:0009058;GO:0009628;GO:0009719;GO:0009790;GO:0009987;GO:0016070;GO:0019538;GO:0032502;GO:0034641;GO:0042221;GO:0043170;GO:0043412;GO:0044237;GO:0044238;GO:0048511;GO:0050896;GO:0065007		+	3.7409	0.355656	n.d.	0	NaN	NaN	NaN	NaN	NaN	NaN	0	3.37706	3.78709	4.11419	3.69471	3.39342	4.32703	6
AT1G10490	GNAT acetyltransferase (DUF699)	Q9XIK4	AT1G10490	115.62	+	19	13	13	19.1	15.9434	0.24396			A	+	3.32703	0.281694	0.580272	5	16.524	16.2099	16.11	15.722	15.6347	15.7768	6	3.30053	3.5266	3.72247	2.85483	2.96322	3.35353	6
AT1G10500	chloroplast-localized ISCA-like protein	Q9XIK3	CPISCA	19.337	+	2	2	2	5.6	12.196	0.040381	biosynthetic process;cellular metabolic process;cellular process;cofactor metabolic process;metabolic process	GO:0008152;GO:0009058;GO:0009987;GO:0044237;GO:0051186	A	+	6.30953	0.136068	-0.801968	5	12.1933	12.226	12.2467	12.1351	12.1987	12.0654	6	5.91097	6.22201	6.16721	6.39705	6.43935	6.96952	6
AT1G10510	RNI-like superfamily protein	Q93ZV8	emb2004	64.722	+	12	12	12	22.8	16.1429	0.111181			B	+	3.95979	0.0949892	-0.81096	5	15.9448	16.2184	16.3075	16.2809	16.0673	16.0585	6	4.29331	3.97324	3.94634	3.78437	3.92453	4.11451	6
[truncated: 21,728 more rows]

## Sheet: GOBP enrichment
table_S2: Developmental series flower
Selection column	Selection value	Category value GOBP slim	Category value GOBP slim name	Total size	Selection size	Category size	Intersection size	Enrichment factor	P value	Benj. Hoch. FDR
Cluster	A	GO:0002181	cytoplasmic translation	9706	4974	10	10	1.9513	0.0012438	0.0037854
Cluster	A	GO:0006304	DNA modification	9706	4974	17	17	1.9513	1.1442e-05	5.7554e-05
Cluster	A	GO:0009292	genetic transfer	9706	4974	14	14	1.9513	8.5396e-05	0.00036047
[truncated: 90 more rows]

## Sheet: p-Flower
table_S2: Developmental series flower
[truncated: 2,597 more rows]
