# Supplementary material for: Proteomic and transcriptomic profiling of aerial organ development in Arabidopsis
Source: Sci Data. 2020 Oct 9;7:334. doi: 10.1038/s41597-020-00678-w (PMC7547660; doi:10.1038/s41597-020-00678-w)
Supplement: Supplementary file 3 — Supplemental Table S3 [file 41597_2020_678_MOESM3_ESM.xlsx]

## Sheet: legend
The table is:
Silique-Seed	The log2-transformed abundance of unambigous identified gene loci measured in samples of the silique and seed developmental series set on protein (FP) and transcript level (TR) (modified from the "proteinGroups.txt" output of MaxQuant and the RNAseq gene abundance)
GOBP enrichment	Fisher's exact test GOBP enrichment of the silique/seed developmental series (protein level). Filtered for enrichment > 1.5.
p-Silique-Seed	The log2-transformed abundance of identified phosphorylation sites (p-Sites) in the silique/seed developmental series (modified from the "Phospho(STY)Sites.txt" output of MaxQuant)
GOBP correlation	GO enrichment using Fisher's exact test for genes with positive (cluster+; Pearson correlation > 0.5) or negative (cluster-; Pearson correlation <-0.5) correlation of protein and transcript expression in seed samples.
Header descriptions
Silique-Seed
AGI code	Araport11 gene locus identifier
AGI code isoform	Isoform variants contained in the AGI code identifier
Description	Description of gene function
UniProt ID	UniProt identifier
Gene symbol	Names of genes
Mol. weight [kDa] (FP)	Protein molecular weight in kDa
TMT (FP)	Gene locus identified in developmental series dataset on protein level (+)
Peptides (FP)	Number of peptides identified for this protein
Razor + unique peptides (FP)	Number of razor + unique peptides identified for this protein
Unique peptides (FP)	Number of unique peptides identified for this protein
Sequence coverage [%] (FP)	Combined sequence coverage for this protein
Median TMT SQ (FP)	Median tandem mass tag (TMT) reporter intensity across developmental series
Median TMT EB (FP)	Median tandem mass tag (TMT) reporter intensity across developmental series
Median absolute deviation TMT SQ (FP)	Median absolute deviation (MAD) for TMT reporter intensities across developmental series
Median absolute deviation TMT EB (FP)	Median absolute deviation (MAD) for TMT reporter intensities across developmental series
GOBP slim name	Gene ontology Biological Process name
GOBP slim	Gene ontology Biological Process identifier
Cluster SQ	Cluster name silique dataset (Hierarchical clustering, average linkage)
Cluster EB	Cluster name seed dataset (Hierarchical clustering, average linkage)
Transcript (TR)	Gene locus identified in developmental series dataset on transcript level (+)
Median TPM SQ (TR)	Median transcript per kilobase million (TPM) intensity across across developmental series
Median TPM EB (TR)	Median transcript per kilobase million (TPM) intensity across across developmental series
Median absolute deviation TPM SQ (TR)	Median absolute deviation (MAD) for TPM intensities across developmental series
Median absolute deviation TPM EB (TR)	Median absolute deviation (MAD) for TPM intensities across developmental series
Pearson correlation SQ (FP,TR)	Pearson correlation coefficient of protein and transcript abundance for selected gene loci (5 pairwise valid values). n.d. value not determined
Pearson correlation EB (FP,TR)	Pearson correlation coefficient of protein and transcript abundance for selected gene loci (5 pairwise valid values). n.d. value not determined
Pairwise valid values SQ	Total number of pairwise valid values for the correlation analysis
Pairwise valid values EB	Total number of pairwise valid values for the correlation analysis
TMT_SQ	log2-transformed TMT reporter intensities for each developmental series sample
TMT_EB	log2-transformed TMT reporter intensities for each developmental series sample
Valid values SQ (FP)	Total number of valid protein quantification values across all samples of a developmental series
Valid values EB (FP)	Total number of valid protein quantification values across all samples of a developmental series
TPM_SQ	log2-transformed TPM intensities for each each developmental series sample
TPM_EB	log2-transformed TPM intensities for each each developmental series sample
Valid values SQ (TR)	Total number of valid transcript quantification values across all samples of a developmental series
Valid values EB (TR)	Total number of valid transcript quantification values across all samples of a developmental series
GOBP enrichment
Selection column	Categorical column used for Fisher's exact test
Selection value	Name of selection variable (Cluster)
Category value GOBP slim	Name of category variable (GOBP slim identifier)
Category value GOBP slim name	Name of category variable (GOBP slim name)
Total size	Total number of genes used for analysis
Selection size	Number of genes in selection (Cluster)
Category size	Number of genes in category (GOBP slim)
Intersection size	Number of genes in intersection
Enrichment factor	Enrichment factor
P value	P-value
Benj. Hoch. FDR	Benjamini Hochberg FDR (0.01 threshold)
p-Silique-Seed
AGI code	Araport11 gene locus identifier
Description	Description of gene function
UniProt ID	UniProt identifier
Gene symbol	Names of genes
Mol. weight [kDa] (FP)	Protein molecular weight in kDa
Number of genes	Number of gene loci this p-Site is associated with
Proteins	Araport11 protein identifiers this p-Site is associated with
Positions within proteins	For each protein identifier in the 'Proteins' column you find here the position of modification in the respective protein amino acid sequence. The index of the first amino acid in the sequence is 1
Protein	Identifier of the protein this p-Site is associated with
Position	The position of the modification in the protein amino acid sequence
Amino acid	Modified amiono acid
Diagnostic peak	Detection of modification specific diagnostic peak in the MS/MS spectrum
Sequence window	The up/down stream 15 amino acids around the p-Site
Phospho (STY) Probabilities	The localization probability of the modification for each position in the peptide sequence
class I	P-Sites with a localization probablilty larger than 0.75 (+)
Localization prob	The probability of the corrected localization of a p-Site
PEP	The posterior error probability (PEP) of the best identified modified peptide containing this p-Site
Score	The Andromeda score of the best identified modified peptide containing this p-Site
Delta score	The Andromeda delta score of the best identified modified peptide containing this p-Site.
pTMT_	log2-transformed p-Site intensities for each silique/seed series sample
GOBP correlation
Selection	Datapoints used for clustering and GO enrichment. Cluster +: Pearson correlation Protein-Transcript > 0.5. Cluster-: Pearson correlation Protein-Transcript <-0.5.
Cluster	Cluster name
Category column	GO description
Category value	GO term slim name
Total size	Number of genes in the dataset
Cluster size	Number of genes in each cluster
Category size	Number of genes in each category
Intersection size	Number of genes in intersection
Enrichment factor	Enrichment factor Fisher's exact test
P value	P value
neg. log10 BJH FDR	Negative logarithmus of Benjamin Hochberg FDR correction

## Sheet: Silique-Seed
table_S3: Developmental series silique/seed
AGI code	Description	UniProt ID	Gene symbol	Mol. weight [kDa] (FP)	TMT (FP)	Peptides (FP)	Razor + unique peptides (FP)	Unique peptides (FP)	Sequence coverage [%] (FP)	Median TMT SQ (FP)	Median TMT EB (FP)	Median absolute deviation TMT SQ (FP)	Median absolute deviation TMT EB (FP)	GOBP slim name	GOBP slim	Cluster SQ	Cluster EB	Transcript (TR)	Median TPM SQ (TR)	Median TPM EB (TR)	Median absolute deviation TPM SQ (TR)	Median absolute deviation TPM EB (TR)	Pearson correlation SQ (FP,TR)	Pearson correlation EB (FP,TR)	Pairwise valid values SQ	Pairwise valid values EB	TMT_SQ1	TMT_SQ2	TMT_SQ3	TMT_SQ4	TMT_SQ5	TMT_EB6	TMT_EB7	TMT_EB8	TMT_EB9	TMT_EB10	Valid values SQ (FP)	Valid values EB (FP)	TPM_SQ1	TPM_SQ2	TPM_SQ3	TPM_SQ4	TPM_SQ5	TPM_EB6	TPM_EB7	TPM_EB8	TPM_EB9	TPM_EB10	Valid values SQ (TR)
AT1G01010	NAC domain containing protein 1	Q0WV96	NAC001	NaN		NaN	NaN	NaN	NaN	NaN	NaN	NaN	NaN	biosynthetic process;cellular metabolic process;cellular nitrogen compound metabolic process;cellular process;macromolecule metabolic process;metabolic process;nitrogen compound metabolic process;nucleobase-containing compound metabolic process;primary metabolic process;RNA metabolic process	GO:0006139;GO:0006807;GO:0008152;GO:0009058;GO:0009987;GO:0016070;GO:0034641;GO:0043170;GO:0044237;GO:0044238			+	1.15127	1.23443	0.100518	0.181858	n.d.	n.d.	0	0	NaN	NaN	NaN	NaN	NaN	NaN	NaN	NaN	NaN	NaN	0	0	1.05096	1.03174	1.25178	1.15127	1.28588	1.30111	1.16776	1.53147	NaN	0.91266	5
AT1G01020	ARV1 family protein	A0A1P8ARY9;A0A1P8AS22;F4HQG4;Q0WRA1;Q5MK24	ARV1	NaN		NaN	NaN	NaN	NaN	NaN	NaN	NaN	NaN	alcohol metabolic process;biological regulation;cellular component organization;cellular lipid metabolic process;cellular membrane organization;cellular metabolic process;cellular process;establishment of localization;lipid metabolic process;lipid transport;membrane organization;metabolic process;plasma membrane organization;primary metabolic process;small molecule metabolic process;transport	GO:0006066;GO:0006629;GO:0006810;GO:0006869;GO:0007009;GO:0008152;GO:0009987;GO:0016043;GO:0016044;GO:0044237;GO:0044238;GO:0044255;GO:0044281;GO:0051234;GO:0061024;GO:0065007			+	3.531	2.66806	0.349967	0.498059	n.d.	n.d.	0	0	NaN	NaN	NaN	NaN	NaN	NaN	NaN	NaN	NaN	NaN	0	0	3.82765	3.88097	3.531	1.44368	1.32023	2.17	2.66806	3.27442	2.63985	3.33083	5
AT1G01030	AP2/B3-like transcriptional factor family protein	A0A1P8AT85;Q9MAN1	NGA3	NaN		NaN	NaN	NaN	NaN	NaN	NaN	NaN	NaN	anatomical structure development;biological regulation;biosynthetic process;cellular metabolic process;cellular nitrogen compound metabolic process;cellular process;developmental process;flower development;macromolecule metabolic process;metabolic process;nitrogen compound metabolic process;nucleobase-containing compound metabolic process;post-embryonic development;primary metabolic process;RNA m…	GO:0006139;GO:0006807;GO:0008152;GO:0009058;GO:0009791;GO:0009908;GO:0009987;GO:0016070;GO:0032502;GO:0034641;GO:0043170;GO:0044237;GO:0044238;GO:0048856;GO:0065007			+	1.09565	0.389542	0.00169909	0	n.d.	n.d.	0	0	NaN	NaN	NaN	NaN	NaN	NaN	NaN	NaN	NaN	NaN	0	0	1.09395	1.10752	1.09565	NaN	NaN	NaN	NaN	NaN	NaN	0.389542	3
AT1G01040	dicer-like 1	F4HQG6;Q9SP32	DCL1	213.57	+	10	10	10	5.2	13.9137	13.8385	0.0260067	0.111374	biological regulation;catabolic process;cellular metabolic process;cellular nitrogen compound metabolic process;cellular process;gene silencing;macromolecule metabolic process;metabolic process;nitrogen compound metabolic process;nucleobase-containing compound metabolic process;primary metabolic process;RNA catabolic process;RNA metabolic process;RNA processing	GO:0006139;GO:0006396;GO:0006401;GO:0006807;GO:0008152;GO:0009056;GO:0009987;GO:0016070;GO:0016458;GO:0034641;GO:0043170;GO:0044237;GO:0044238;GO:0065007	SQ_A	EB_F	+	3.63966	0.66575	0.349501	0.231842	-0.957727	n.d.	5	4	13.8877	13.9137	13.9063	13.9557	14.0016	13.8385	13.9499	13.8228	13.7014	14.0392	5	5	3.94775	3.98916	3.63966	3.21843	2.28509	0.405026	0.462791	0.86871	NaN	1.04929	5
AT1G01050	pyrophosphorylase 1	Q93V56	PPa1	NaN		NaN	NaN	NaN	NaN	NaN	NaN	NaN	NaN	cellular metabolic process;cellular process;localization;metabolic process;phosphorus metabolic process	GO:0006793;GO:0008152;GO:0009987;GO:0044237;GO:0051179			+	6.69032	7.53553	0.253299	0.168049	n.d.	n.d.	0	0	NaN	NaN	NaN	NaN	NaN	NaN	NaN	NaN	NaN	NaN	0	0	6.499	6.43702	6.69032	6.94919	7.09202	7.83718	7.59967	7.36748	7.53553	7.10813	5
AT1G01060	Homeodomain-like superfamily protein	F4HQG9;F4HQH3;Q6R0H1	LHY	NaN		NaN	NaN	NaN	NaN	NaN	NaN	NaN	NaN	biological regulation;biosynthetic process;cellular metabolic process;cellular nitrogen compound metabolic process;cellular process;macromolecule metabolic process;metabolic process;nitrogen compound metabolic process;nucleobase-containing compound metabolic process;primary metabolic process;response to abiotic stimulus;response to chemical stimulus;response to endogenous stimulus;response to osm…	GO:0006139;GO:0006807;GO:0006950;GO:0006970;GO:0008152;GO:0009058;GO:0009628;GO:0009719;GO:0009987;GO:0016070;GO:0034641;GO:0042221;GO:0043170;GO:0044237;GO:0044238;GO:0048511;GO:0050896;GO:0065007			+	4.66308	1.44446	0.6745	0.121841	n.d.	n.d.	0	0	NaN	NaN	NaN	NaN	NaN	NaN	NaN	NaN	NaN	NaN	0	0	5.33758	5.56109	4.66308	4.16073	3.07856	NaN	1.41826	1.47066	1.22698	2.40399	5
AT1G01070	nodulin MtN21 /EamA-like transporter family protein	Q5XEZ0	UMAMIT28	NaN		NaN	NaN	NaN	NaN	NaN	NaN	NaN	NaN					+	NaN	3.47682	NaN	0.629645	n.d.	n.d.	0	0	NaN	NaN	NaN	NaN	NaN	NaN	NaN	NaN	NaN	NaN	0	0	NaN	NaN	NaN	NaN	NaN	NaN	NaN	2.43071	3.47682	4.10646	0
AT1G01080	RNA-binding (RRM/RBD/RNP motifs) family protein	A0A1P8APK3;F4HQH8;Q8W592	AT1G01080	32.575	+	10	10	10	35.5	17.7942	17.2397	0.167753	0.0595016			SQ_A	EB_H	+	5.37333	5.09226	0.129264	0.354066	-0.526875	-0.0780949	5	5	17.4255	17.6782	17.7942	18.0106	17.962	16.9047	17.2422	17.2992	17.2397	17.1306	5	5	5.37333	5.46679	5.54386	5.24407	4.96717	5.44633	5.45287	5.09226	4.92717	3.79591	5
AT1G01090	pyruvate dehydrogenase E1 alpha	O24457	PDH-E1 ALPHA	47.173	+	35	35	35	63.1	19.9406	21.4295	0.0277958	0.193985	alcohol metabolic process;carbohydrate metabolic process;catabolic process;cellular metabolic process;cellular process;generation of precursor metabolites and energy;metabolic process;primary metabolic process;small molecule metabolic process	GO:0005975;GO:0006066;GO:0006091;GO:0008152;GO:0009056;GO:0009987;GO:0044237;GO:0044238;GO:0044281	SQ_B	EB_H	+	6.59156	9.93845	0.103109	0.291409	-0.808143	0.976205	5	5	19.9406	19.9684	20.0106	19.9252	19.8298	20.542	21.0442	21.4295	21.613	21.6235	5	5	6.48845	6.4863	6.59156	6.65796	6.88475	8.77326	9.47042	9.99271	10.2299	9.93845	5
AT1G01100	60S acidic ribosomal protein family	A8MQK8;Q8LCW9	AT1G01100	NaN		NaN	NaN	NaN	NaN	NaN	NaN	NaN	NaN	biosynthetic process;cellular metabolic process;cellular process;macromolecule metabolic process;metabolic process;translational elongation	GO:0006414;GO:0008152;GO:0009058;GO:0009987;GO:0043170;GO:0044237			+	9.46354	11.4531	0.397779	0.343329	n.d.	n.d.	0	0	NaN	NaN	NaN	NaN	NaN	NaN	NaN	NaN	NaN	NaN	0	0	9.86132	9.65432	9.46354	8.61105	8.95657	11.9999	11.7964	11.1432	11.4531	10.3797	5
AT1G01110	IQ-domain 18	B3H705;Q9MAM4	IQD18	59.171	+	6	4	4	11.6	13.5545	12.732	0.568594	0.0676031			SQ_B	EB_F	+	2.79035	1.15824	0.224403	0.0993159	0.944001	0.574648	5	5	14.3126	13.9583	13.5545	12.9859	12.139	12.6644	12.8923	12.732	12.6847	13.1006	5	5	2.99244	2.79035	3.01475	1.55872	0.333399	1.14299	0.637265	1.25756	1.15824	2.09655	5
AT1G01120	3-ketoacyl-CoA synthase 1	Q9MAM3	KCS1	59.276	+	10	8	8	19.5	14.6254	13.2292	0.0938177	0.132057	biosynthetic process;cellular ketone metabolic process;cellular lipid metabolic process;cellular metabolic process;cellular process;lipid metabolic process;metabolic process;organic acid metabolic process;primary metabolic process;response to abiotic stimulus;response to stimulus;response to stress;small molecule metabolic process	GO:0006082;GO:0006629;GO:0006950;GO:0008152;GO:0009058;GO:0009628;GO:0009987;GO:0042180;GO:0044237;GO:0044238;GO:0044255;GO:0044281;GO:0050896	SQ_D	EB_H	+	6.72842	6.53009	0.331232	0.210952	0.707028	0.881789	5	5	14.452	14.6539	14.5316	14.9884	14.6254	13.2292	13.0601	13.0971	13.2329	14.2399	5	5	6.39719	6.50845	6.72842	7.74368	7.71963	6.31914	5.19476	6.56084	6.53009	8.07592	5
AT1G01130	CBL-interacting Serine/Threonine-kinase	F4HQI8	AT1G01130	NaN		NaN	NaN	NaN	NaN	NaN	NaN	NaN	NaN					+	3.72213	5.02089	0.236719	0.141793	n.d.	n.d.	0	0	NaN	NaN	NaN	NaN	NaN	NaN	NaN	NaN	NaN	NaN	0	0	3.49806	3.72213	4.08025	4.43622	3.48541	4.8791	5.05829	5.02089	4.81466	5.37116	5
AT1G01140	CBL-interacting protein kinase 9	Q9MAM1	CIPK9	50.504	+	13	13	13	32.9	16.3604	16.9442	0.0544586	0.160543	biological regulation;cell communication;cellular process;homeostatic process;regulation of transport;response to abiotic stimulus;response to chemical stimulus;response to external stimulus;response to extracellular stimulus;response to osmotic stress;response to starvation;response to stimulus;response to stress;signal transduction	GO:0006950;GO:0006970;GO:0007154;GO:0007165;GO:0009605;GO:0009628;GO:0009987;GO:0009991;GO:0042221;GO:0042592;GO:0042594;GO:0050896;GO:0051049;GO:0065007	SQ_B	EB_H	+	4.9865	6.30815	0.164351	0.200387	-0.473501	0.604265	5	5	16.3348	16.5106	16.4148	16.3604	16.2896	16.3653	16.9442	17.1047	16.9511	16.4757	5	5	4.73891	4.80651	4.9865	5.11683	5.15085	5.12409	6.30815	6.51714	6.12684	6.50854	5
AT1G01150	Homeodomain-like protein with RING/FYVE/PHD-type zinc finger domain-containing protein	A0A1P8AUM7;A0A1P8AUQ9;F4HQJ2	AT1G01150	NaN		NaN	NaN	NaN	NaN	NaN	NaN	NaN	NaN	biological regulation;cellular component organization;cellular metabolic process;cellular nitrogen compound metabolic process;cellular process;chromosome organization;DNA metabolic process;homeostatic process;macromolecule metabolic process;metabolic process;nitrogen compound metabolic process;nucleobase-containing compound metabolic process;organelle organization;primary metabolic process;telome…	GO:0006139;GO:0006259;GO:0006807;GO:0006996;GO:0008152;GO:0009987;GO:0016043;GO:0032200;GO:0034641;GO:0042592;GO:0043170;GO:0044237;GO:0044238;GO:0051276;GO:0065007			+	NaN	0.216715	NaN	0.15176	n.d.	n.d.	0	0	NaN	NaN	NaN	NaN	NaN	NaN	NaN	NaN	NaN	NaN	0	0	NaN	NaN	NaN	NaN	NaN	NaN	0.0649555	0.368475	NaN	NaN	0
AT1G01160	GRF1-interacting factor 2	F4HQJ3;Q9MAL9	GIF2	NaN		NaN	NaN	NaN	NaN	NaN	NaN	NaN	NaN	anatomical structure development;biological regulation;biosynthetic process;cell proliferation;cellular metabolic process;cellular nitrogen compound metabolic process;cellular process;developmental process;macromolecule metabolic process;metabolic process;nitrogen compound metabolic process;nucleobase-containing compound metabolic process;primary metabolic process;RNA metabolic process	GO:0006139;GO:0006807;GO:0008152;GO:0008283;GO:0009058;GO:0009987;GO:0016070;GO:0032502;GO:0034641;GO:0043170;GO:0044237;GO:0044238;GO:0048856;GO:0065007			+	5.48702	5.68862	0.0773191	0.144078	n.d.	n.d.	0	0	NaN	NaN	NaN	NaN	NaN	NaN	NaN	NaN	NaN	NaN	0	0	5.80712	5.56434	5.45045	5.20581	5.48702	5.89645	5.85819	5.54454	5.68862	5.64686	5
AT1G01170	ozone-responsive stress-like protein (DUF1138)	Q2HIQ2	AT1G01170	9.0623	+	3	3	3	42.2	16.3373	15.6847	0.271849	0.34389			SQ_A	EB_H	+	6.84456	8.57358	0.28122	0.49176	-0.600364	0.772425	5	5	15.8728	16.1402	16.3373	16.6092	16.7236	15.2881	15.5711	15.6847	16.0286	16.5075	5	5	6.84456	6.98307	7.14668	6.56334	6.55546	7.7729	8.08182	8.57358	9.25493	8.80571	5
AT1G01180	S-adenosyl-L-methionine-dependent methyltransferases superfamily protein	F4HS78	AT1G01180	NaN		NaN	NaN	NaN	NaN	NaN	NaN	NaN	NaN					+	3.38323	0.945504	0.456528	0.170648	n.d.	n.d.	0	0	NaN	NaN	NaN	NaN	NaN	NaN	NaN	NaN	NaN	NaN	0	0	NaN	NaN	NaN	2.9267	3.83975	1.08736	0.803648	1.14494	NaN	0.732017	2
AT1G01200	RAB GTPase homolog A3	Q9LNK1	RABA3	26.249	+	2	1	1	9.7	12.4261	10.9826	0.713215	0.0875502	biological regulation;cellular process;establishment of localization;metabolic process;protein transport;response to stimulus;signal transduction;transport	GO:0006810;GO:0007165;GO:0008152;GO:0009987;GO:0015031;GO:0050896;GO:0051234;GO:0065007	SQ_A	EB_A	+	1.78777	NaN	0.384991	NaN	0.258146	n.d.	5	0	10.9174	11.7475	12.4261	13.1981	13.1393	10.9826	11.168	10.9408	11.2964	10.8951	5	5	1.40278	1.78777	2.66088	2.16895	1.28266	NaN	NaN	NaN	NaN	NaN	5
AT1G01210	DNA-directed RNA polymerase%2C subunit M%2C archaeal	Q9LNK0	AT1G01210	12.274	+	1	1	1	21.7	11.8605	12.0535	0.349566	0.0481195	biosynthetic process;cellular metabolic process;cellular nitrogen compound metabolic process;cellular process;macromolecule metabolic process;metabolic process;nitrogen compound metabolic process;nucleobase-containing compound metabolic process;primary metabolic process;RNA metabolic process;transcription termination, DNA-dependent	GO:0006139;GO:0006353;GO:0006807;GO:0008152;GO:0009058;GO:0009987;GO:0016070;GO:0034641;GO:0043170;GO:0044237;GO:0044238	SQ_B	EB_G	+	5.00586	5.17863	0.184972	0.474965	0.871224	0.620305	5	5	12.6346	12.1766	11.8605	11.4802	11.511	12.2872	12.1016	11.7831	12.0201	12.0535	5	5	5.1563	5.19083	5.00586	4.21949	4.27304	6.174	5.21474	4.70366	5.17863	3.98118	5
AT1G01220	L-fucokinase/GDP-L-fucose pyrophosphorylase	A0A1P8APH1;A0A1P8APH6;A0A1P8API3;Q9LNJ9	FKGP	116.35	+	20	20	20	21.3	16.8878	16.5136	0.0733471	0.106817	alcohol metabolic process;biosynthetic process;carbohydrate metabolic process;cellular metabolic compound salvage;cellular metabolic process;cellular nitrogen compound metabolic process;cellular process;metabolic process;nitrogen compound metabolic process;nucleobase-containing compound metabolic process;nucleobase-containing small molecule metabolic process;nucleotide metabolic process;nucleotid…	GO:0005975;GO:0006066;GO:0006139;GO:0006807;GO:0008152;GO:0009058;GO:0009117;GO:0009225;GO:0009987;GO:0034641;GO:0043094;GO:0044237;GO:0044238;GO:0044281;GO:0055086	SQ_A	EB_G	+	3.78173	0.510484	0.0704949	0.139114	-0.658562	n.d.	5	3	16.6788	16.8302	16.8878	16.9987	16.9611	16.6945	16.6204	16.5136	16.477	16.3166	5	5	3.85222	3.82753	3.78173	3.50715	2.96873	1.15009	NaN	0.510484	NaN	0.37137	5
AT1G01225	NC domain-containing protein-like protein	Q29PY0	AT1G01225	NaN		NaN	NaN	NaN	NaN	NaN	NaN	NaN	NaN					+	3.45576	6.63249	0.169189	0.555662	n.d.	n.d.	0	0	NaN	NaN	NaN	NaN	NaN	NaN	NaN	NaN	NaN	NaN	0	0	3.28538	3.10791	3.49694	3.45576	3.62495	5.76851	6.04391	6.63249	7.14065	7.18815	5
AT1G01230	ORMDL family protein	Q9C5I0	AT1G01230	NaN		NaN	NaN	NaN	NaN	NaN	NaN	NaN	NaN					+	5.31096	7.03179	0.58506	0.15702	n.d.	n.d.	0	0	NaN	NaN	NaN	NaN	NaN	NaN	NaN	NaN	NaN	NaN	0	0	4.7259	4.89835	5.31096	6.01172	6.16671	6.87477	6.85618	7.03179	7.21437	7.16698	5
AT1G01240	transmembrane protein	Q9LNJ7	AT1G01240	NaN		NaN	NaN	NaN	NaN	NaN	NaN	NaN	NaN					+	3.84724	3.37086	0.277629	0.747813	n.d.	n.d.	0	0	NaN	NaN	NaN	NaN	NaN	NaN	NaN	NaN	NaN	NaN	0	0	3.58132	3.56961	3.84724	4.30565	4.14241	2.24635	2.79899	3.37086	4.11868	5.24191	5
AT1G01250	Integrase-type DNA-binding superfamily protein	Q1ECI2	AT1G01250	NaN		NaN	NaN	NaN	NaN	NaN	NaN	NaN	NaN	biological regulation;biosynthetic process;cellular metabolic process;cellular nitrogen compound metabolic process;cellular process;macromolecule metabolic process;metabolic process;nitrogen compound metabolic process;nucleobase-containing compound metabolic process;primary metabolic process;response to chemical stimulus;response to endogenous stimulus;response to stimulus;RNA metabolic process;s…	GO:0006139;GO:0006807;GO:0007165;GO:0008152;GO:0009058;GO:0009719;GO:0009987;GO:0016070;GO:0034641;GO:0042221;GO:0043170;GO:0044237;GO:0044238;GO:0050896;GO:0065007			+	5.67729	6.02909	0.33905	1.77762	n.d.	n.d.	0	0	NaN	NaN	NaN	NaN	NaN	NaN	NaN	NaN	NaN	NaN	0	0	5.43575	5.67729	6.65244	6.01634	5.08276	0.289416	3.41985	6.02909	7.59282	7.8067	5
AT1G01260	basic helix-loop-helix (bHLH) DNA-binding superfamily protein	Q9LNJ5	AT1G01260	NaN		NaN	NaN	NaN	NaN	NaN	NaN	NaN	NaN	biological regulation;biosynthetic process;cellular metabolic process;cellular nitrogen compound metabolic process;cellular process;macromolecule metabolic process;metabolic process;nitrogen compound metabolic process;nucleobase-containing compound metabolic process;primary metabolic process;RNA metabolic process	GO:0006139;GO:0006807;GO:0008152;GO:0009058;GO:0009987;GO:0016070;GO:0034641;GO:0043170;GO:0044237;GO:0044238;GO:0065007			+	3.91322	2.94527	0.0134604	0.332563	n.d.	n.d.	0	0	NaN	NaN	NaN	NaN	NaN	NaN	NaN	NaN	NaN	NaN	0	0	3.92668	3.91835	3.91322	3.48063	3.18723	2.78155	2.61271	3.54943	2.94527	4.19514	5
AT1G01290	cofactor of nitrate reductase and xanthine dehydrogenase 3	Q39056	CNX3	29.512	+	9	9	9	40	15.2572	15.3553	0.0188332	0.0302677	biosynthetic process;cellular aromatic compound metabolic process;cellular metabolic process;cellular nitrogen compound metabolic process;cellular process;cofactor metabolic process;heterocycle metabolic process;metabolic process;nitrogen compound metabolic process;prosthetic group metabolic process	GO:0006725;GO:0006807;GO:0008152;GO:0009058;GO:0009987;GO:0034641;GO:0044237;GO:0046483;GO:0051186;GO:0051189	SQ_C	EB_B	+	4.14397	3.44411	0.137928	0.28186	0.405303	0.180522	5	5	15.3316	15.2572	15.2448	15.2383	15.2827	15.3963	15.2534	15.3775	15.3251	15.3553	5	5	4.27268	4.31724	4.14397	3.96761	4.00604	3.72597	3.44411	3.15254	3.41364	3.93816	5
AT1G01300	Eukaryotic aspartyl protease family protein	Q9LNJ3	AT1G01300	52.175	+	19	19	18	45.6	19.6799	17.9547	0.0399208	0.0615768	catabolic process;macromolecule metabolic process;metabolic process;primary metabolic process;protein catabolic process;protein metabolic process;proteolysis;response to abiotic stimulus;response to stimulus	GO:0006508;GO:0008152;GO:0009056;GO:0009628;GO:0019538;GO:0030163;GO:0043170;GO:0044238;GO:0050896	SQ_B	EB_H	+	6.61592	7.39941	0.210043	0.491784	0.771037	0.901889	5	5	19.6938	19.7198	19.6799	19.6292	19.1994	17.8932	17.9145	17.9547	18.2282	18.5755	5	5	6.61592	6.40588	6.83885	6.74084	6.09466	6.58045	6.90762	7.39941	7.797	8.15347	5
AT1G01305	hypothetical protein	Q1G401	AT1G01305	NaN		NaN	NaN	NaN	NaN	NaN	NaN	NaN	NaN					+	0.238424	1.20867	0.0656838	0.194088	n.d.	n.d.	0	0	NaN	NaN	NaN	NaN	NaN	NaN	NaN	NaN	NaN	NaN	0	0	0.253155	0.96491	0.121788	NaN	0.223694	NaN	1.01458	NaN	1.20867	2.01142	4
AT1G01310	CAP (Cysteine-rich secretory proteins%2C Antigen 5%2C and Pathogenesis-related 1 protein) superfamily protein	Q6ID87	AT1G01310	NaN		NaN	NaN	NaN	NaN	NaN	NaN	NaN	NaN					+	3.39506	1.79629	0.859155	0	n.d.	n.d.	0	0	NaN	NaN	NaN	NaN	NaN	NaN	NaN	NaN	NaN	NaN	0	0	4.25421	3.99217	3.39506	2.01438	2.30261	1.79629	NaN	NaN	NaN	NaN	5
AT1G01320	Tetratricopeptide repeat (TPR)-like superfamily protein	A0A1P8AR50;F4HS98;F4HS99	AT1G01320	197.5	+	58	51	51	35	19.4063	18.2371	0.135029	0.2575			SQ_B	EB_C	+	5.77886	2.27953	0.0374351	0.251616	0.640418	0.482507	5	5	19.1028	19.4063	19.5413	19.4269	18.9756	17.8763	18.375	18.4946	18.2371	17.901	5	5	5.80861	5.8163	5.77886	5.12942	3.7976	2.43676	2.27953	2.53115	1.95621	1.53781	5
AT1G01340	cyclic nucleotide gated channel 10	Q9LNJ0	CNGC10	NaN		NaN	NaN	NaN	NaN	NaN	NaN	NaN	NaN					+	NaN	0.451296	NaN	0.4151	n.d.	n.d.	0	0	NaN	NaN	NaN	NaN	NaN	NaN	NaN	NaN	NaN	NaN	0	0	NaN	NaN	NaN	NaN	NaN	NaN	0.036196	1.35463	NaN	0.451296	0
AT1G01350	Zinc finger (CCCH-type/C3HC4-type RING finger) family protein	Q8GX84	AT1G01350	38.71	+	14	14	3	34.1	16.6944	16.5326	0.0365372	0.159668			SQ_B	EB_G	+	4.64463	3.78848	0.0274463	0.379813	-0.848577	-0.745531	5	5	16.7087	16.6944	16.7585	16.6578	16.5298	16.6922	16.6451	16.5326	16.3482	16.2665	5	5	4.61719	4.57025	4.6495	4.64463	4.86409	3.13135	3.78848	3.10221	4.01683	4.16829	5
AT1G01360	regulatory component of ABA receptor 1	Q84MC7	RCAR1	20.901	+	2	2	1	13.4	11.1748	12.1843	0.150106	0.0572357	biological regulation;cellular process;response to chemical stimulus;response to endogenous stimulus;response to stimulus;signal transduction	GO:0007165;GO:0009719;GO:0009987;GO:0042221;GO:0050896;GO:0065007	SQ_C	EB_H	+	4.45093	3.68878	0.109038	0.330735	-0.0517989	0.799489	5	5	11.7352	10.9723	11.1098	11.1748	11.3249	12.2415	11.9723	12.1843	12.1714	12.3377	5	5	4.44131	4.45093	4.65013	4.3419	4.71204	3.68878	3.35805	4.15266	3.64273	5.00757	5
AT1G01370	Histone superfamily protein	Q8RVQ9	HTR12	19.709	+	6	6	6	37.6	16.1944	16.2135	0.224424	0.0648766	cell division;cellular process;meiosis	GO:0007126;GO:0009987;GO:0051301	SQ_B	EB_G	+	3.70379	4.29046	0.419947	0.892194	0.575228	0.706523	5	5	16.4188	16.263	16.1944	15.9057	15.3221	16.1969	16.2784	16.2833	16.2135	16.0073	5	5	4.47163	4.12373	3.70379	2.63192	3.46366	5.2995	4.70792	4.29046	3.39827	2.59244	5
AT1G01380	Homeodomain-like superfamily protein	A0A1P8AQ06;A0A1P8AQ13;Q9LNI5	ETC1	NaN		NaN	NaN	NaN	NaN	NaN	NaN	NaN	NaN	anatomical structure development;biosynthetic process;cell development;cellular metabolic process;cellular nitrogen compound metabolic process;cellular process;developmental process;macromolecule metabolic process;metabolic process;nitrogen compound metabolic process;nucleobase-containing compound metabolic process;primary metabolic process;RNA metabolic process	GO:0006139;GO:0006807;GO:0008152;GO:0009058;GO:0009987;GO:0016070;GO:0032502;GO:0034641;GO:0043170;GO:0044237;GO:0044238;GO:0048468;GO:0048856			+	NaN	1.51768	NaN	0.235489	n.d.	n.d.	0	0	NaN	NaN	NaN	NaN	NaN	NaN	NaN	NaN	NaN	NaN	0	0	NaN	NaN	NaN	NaN	NaN	1.89315	1.28219	1.4736	2.99422	1.51768	0
AT1G01420	UDP-glucosyl transferase 72B3	A0A1P8AUD8;Q9LNI1	UGT72B3	52.784	+	6	4	4	13.3	8.59763	10.0615	0.367916	0.181293	alcohol metabolic process;biosynthetic process;carbohydrate metabolic process;cellular aromatic compound metabolic process;cellular ketone metabolic process;cellular metabolic process;cellular process;metabolic process;organic acid metabolic process;primary metabolic process;secondary metabolic process;small molecule metabolic process	GO:0005975;GO:0006066;GO:0006082;GO:0006725;GO:0008152;GO:0009058;GO:0009987;GO:0019748;GO:0042180;GO:0044237;GO:0044238;GO:0044281	SQ_A	EB_G	+	1.11928	1.0932	0.0705952	0.206461	n.d.	-0.644852	2	5	NaN	8.22972	NaN	8.59763	10.8335	10.3755	10.0615	9.74283	9.8802	10.2212	3	5	NaN	NaN	NaN	1.04868	1.18987	0.252876	0.767381	1.24437	1.0932	1.29966	2
AT1G01430	TRICHOME BIREFRINGENCE-LIKE 25	Q84JH9	TBL25	52.501	+	9	9	9	25.4	14.9504	14.6869	0.117037	0.020853			SQ_D	EB_A	+	5.6744	5.78768	0.620938	0.390089	0.452235	0.636637	5	5	14.8334	14.9504	15.0787	15.22	14.8721	14.6054	14.666	14.6869	14.8924	14.6903	5	5	5.05346	5.11924	5.6744	6.72923	6.72298	5.72072	5.39759	5.78768	6.24431	6.22752	5
AT1G01440	hypothetical protein (DUF3133)	Q6NQ63	AT1G01440	74.07	+	12	12	12	18.2	14.9004	14.558	0.0491314	0.0225258			SQ_B	EB_H	+	2.69574	1.12033	0.167258	0.0821857	0.29627	n.d.	5	4	14.9004	14.9622	14.9495	14.8857	14.713	14.558	14.5354	14.5087	14.5786	14.6393	5	5	2.69574	2.69625	2.51555	2.863	2.52742	1.01524	1.17961	1.06104	NaN	1.46915	5
AT1G01460	Phosphatidylinositol-4-phosphate 5-kinase%2C core	Q9LMN1	PIPK11	NaN		NaN	NaN	NaN	NaN	NaN	NaN	NaN	NaN					+	1.75168	0.272475	0.441407	0	n.d.	n.d.	0	0	NaN	NaN	NaN	NaN	NaN	NaN	NaN	NaN	NaN	NaN	0	0	2.23573	2.15045	1.35292	NaN	0.391017	0.272475	NaN	NaN	NaN	NaN	4
AT1G01470	Late embryogenesis abundant protein	O03983	LEA14	16.543	+	4	4	4	25.8	15.202	15.262	0.786557	0.238024	multi-organism process;response to abiotic stimulus;response to biotic stimulus;response to chemical stimulus;response to stimulus;response to stress	GO:0006950;GO:0009607;GO:0009628;GO:0042221;GO:0050896;GO:0051704	SQ_A	EB_H	+	3.49387	7.18746	1.52081	0.547017	0.970871	0.951116	5	5	14.3877	14.939	15.202	15.9886	16.2864	14.6791	15.024	15.262	15.4602	16.0244	5	5	1.97098	2.12149	3.49387	5.01469	5.38912	5.76614	7.05531	7.18746	7.73447	8.27704	5
AT1G01480	1-amino-cyclopropane-1-carboxylate synthase 2	Q06402	ACS2	NaN		NaN	NaN	NaN	NaN	NaN	NaN	NaN	NaN	amine metabolic process;biosynthetic process;cellular alkene metabolic process;cellular amino acid metabolic process;cellular ketone metabolic process;cellular metabolic process;cellular nitrogen compound metabolic process;cellular process;developmental maturation;developmental process;metabolic process;nitrogen compound metabolic process;organic acid metabolic process;primary metabolic process;r…	GO:0006082;GO:0006520;GO:0006807;GO:0008152;GO:0009058;GO:0009308;GO:0009835;GO:0009987;GO:0021700;GO:0032502;GO:0034641;GO:0042180;GO:0043449;GO:0044237;GO:0044238;GO:0044281			+	0.564036	1.59118	0.268517	0.664591	n.d.	n.d.	0	0	NaN	NaN	NaN	NaN	NaN	NaN	NaN	NaN	NaN	NaN	0	0	0.564036	0.295519	0.376261	2.40857	2.35331	1.24339	NaN	0.322087	1.93897	2.57257	5
AT1G01490	Heavy metal transport/detoxification superfamily protein	A0A1P8AS50;A0A1P8AS52;O03982	AT1G01490	19.781	+	3	3	3	21.5	13.3558	13.7671	0.188214	0.566707	establishment of localization;ion transport;transport	GO:0006810;GO:0006811;GO:0051234	SQ_B	EB_H	+	4.16296	4.17751	0.135544	1.51292	0.942042	0.990797	5	5	13.544	13.4918	13.3558	13.0876	13.1128	12.7435	13.2003	13.7671	13.921	14.5522	5	5	4.19481	4.29851	4.16296	3.56979	3.76564	0.868307	2.66459	4.17751	4.34882	5.84644	5
AT1G01500	Erythronate-4-phosphate dehydrogenase family protein	Q8GUH2	AT1G01500	35.925	+	2	2	2	6.4	10.8195	11.2387	0.0922537	0.115056			SQ_C	EB_H	+	2.57916	4.08591	0.264451	0.108471	-0.518478	-0.403245	5	5	10.966	10.9117	10.8195	10.6347	10.8152	11.1236	11.2213	11.2387	11.3796	11.3656	5	5	2.57916	2.31471	2.37579	2.86654	3.04728	3.97744	4.18309	4.29873	4.08591	3.49703	5
AT1G01510	NAD(P)-binding Rossmann-fold superfamily protein	O23702	AN	70.149	+	20	20	20	34	17.493	17.6865	0.0108242	0.0443172	anatomical structure morphogenesis;biological regulation;cell communication;cell growth;cell morphogenesis;cell-cell signaling;cellular component morphogenesis;cellular component organization;cellular process;cytoskeleton organization;developmental process;growth;metabolic process;organelle organization;signaling	GO:0000902;GO:0006996;GO:0007010;GO:0007154;GO:0007267;GO:0008152;GO:0009653;GO:0009987;GO:0016043;GO:0016049;GO:0023052;GO:0032502;GO:0032989;GO:0040007;GO:0065007	SQ_B	EB_G	+	4.34726	3.62559	0.106339	0.167564	0.19599	0.817027	5	5	17.4356	17.495	17.493	17.5038	17.4489	17.6865	17.6873	17.7366	17.6422	17.4854	5	5	4.52536	4.4536	4.34726	4.25495	3.79649	3.7755	3.79316	3.62559	3.40084	3.24164	5
AT1G01530	AGAMOUS-like 28	Q9LMM8	AGL28	NaN		NaN	NaN	NaN	NaN	NaN	NaN	NaN	NaN	biosynthetic process;cellular metabolic process;cellular nitrogen compound metabolic process;cellular process;macromolecule metabolic process;metabolic process;nitrogen compound metabolic process;nucleobase-containing compound metabolic process;primary metabolic process;RNA metabolic process	GO:0006139;GO:0006807;GO:0008152;GO:0009058;GO:0009987;GO:0016070;GO:0034641;GO:0043170;GO:0044237;GO:0044238			+	3.57868	2.93006	0.158021	0	n.d.	n.d.	0	0	NaN	NaN	NaN	NaN	NaN	NaN	NaN	NaN	NaN	NaN	0	0	NaN	NaN	0.718883	3.57868	3.7367	2.93006	NaN	NaN	NaN	NaN	3
AT1G01540	Protein kinase superfamily protein	F4HSC9;Q3EDL4	AT1G01540	52.324	+	14	13	7	29.2	15.6528	15.6106	0.0799246	0.0575714	biological regulation;cellular metabolic process;cellular process;macromolecule metabolic process;macromolecule modification;metabolic process;phosphorus metabolic process;primary metabolic process;protein metabolic process;protein modification process;protein phosphorylation;response to chemical stimulus;response to endogenous stimulus;response to stimulus;signal transduction	GO:0006464;GO:0006468;GO:0006793;GO:0007165;GO:0008152;GO:0009719;GO:0009987;GO:0019538;GO:0042221;GO:0043170;GO:0043412;GO:0044237;GO:0044238;GO:0050896;GO:0065007	SQ_B	EB_H	+	5.22598	4.56577	0.127183	0.552457	0.924123	0.703477	5	5	15.5729	15.7274	15.6528	15.7541	15.4385	15.3352	15.6336	15.6682	15.6106	15.5099	5	5	5.0988	5.22598	5.32921	5.36053	4.67737	2.81529	4.56577	4.78865	3.92913	5.11823	5
AT1G01550	BPS1-like protein (DUF793)	Q9LMM6	BPS1	38.583	+	3	3	3	9.5	12.1158	12.4016	0.174721	0.12995	anatomical structure development;developmental process;embryo development	GO:0009790;GO:0032502;GO:0048856	SQ_B	EB_H	+	6.76085	8.33537	0.239913	0.418513	-0.997874	0.710268	5	5	12.2905	12.2748	12.1158	11.528	11.6002	12.0529	12.2717	12.4016	12.6737	12.486	5	5	6.54832	6.52094	6.76085	7.35458	7.30773	7.63008	7.91685	8.37455	8.33537	9.01907	5
AT1G01560	MAP kinase 11	A0A1P8ASZ4;Q9LMM5	MPK11	NaN		NaN	NaN	NaN	NaN	NaN	NaN	NaN	NaN	response to chemical stimulus;response to endogenous stimulus;response to stimulus	GO:0009719;GO:0042221;GO:0050896			+	0.219017	1.07796	0	0.616087	n.d.	n.d.	0	0	NaN	NaN	NaN	NaN	NaN	NaN	NaN	NaN	NaN	NaN	0	0	0.219017	NaN	NaN	NaN	NaN	0.434805	NaN	1.66698	0.488936	2.33718	1
AT1G01570	transferring glycosyl group transferase (DUF604)	F4HU33;Q9LMM4	AT1G01570	NaN		NaN	NaN	NaN	NaN	NaN	NaN	NaN	NaN					+	1.09458	1.32812	0.350127	0.491548	n.d.	n.d.	0	0	NaN	NaN	NaN	NaN	NaN	NaN	NaN	NaN	NaN	NaN	0	0	1.09458	0.744452	0.867927	1.45839	1.60639	NaN	0.819369	0.853782	1.80246	2.43649	5
AT1G01590	ferric reduction oxidase 1	Q9LMM2	FRO1	NaN		NaN	NaN	NaN	NaN	NaN	NaN	NaN	NaN	establishment of localization;ion transport;transport	GO:0006810;GO:0006811;GO:0051234			+	1.81423	NaN	0.395381	NaN	n.d.	n.d.	0	0	NaN	NaN	NaN	NaN	NaN	NaN	NaN	NaN	NaN	NaN	0	0	0.532856	0.818511	1.81423	2.1706	2.20961	NaN	NaN	NaN	NaN	NaN	5
AT1G01600	cytochrome P450%2C family 86%2C subfamily A%2C polypeptide 4	Q9LMM1	CYP86A4	62.603	+	15	3	3	23.5	11.3124	10.01	1.30145	0.498667	cellular ketone metabolic process;cellular lipid metabolic process;cellular metabolic process;cellular process;lipid metabolic process;metabolic process;organic acid metabolic process;primary metabolic process;small molecule metabolic process	GO:0006082;GO:0006629;GO:0008152;GO:0009987;GO:0042180;GO:0044237;GO:0044238;GO:0044255;GO:0044281	SQ_A	EB_G	+	3.47174	3.52769	0.534478	0.657091	0.453569	0.254903	5	5	9.84407	10.4984	11.3124	12.6139	12.71	11.8153	10.7572	9.70726	9.51136	10.01	5	5	2.93726	3.47174	4.63527	4.57726	3.25819	4.41137	2.50017	3.41784	3.52769	4.18478	5
AT1G01610	glycerol-3-phosphate acyltransferase 4	Q9LMM0	GPAT4	56.261	+	33	33	15	54.3	19.7862	18.2537	0.175478	0.463272	biosynthetic process;cellular ketone metabolic process;cellular lipid metabolic process;cellular metabolic process;cellular process;lipid metabolic process;metabolic process;organic acid metabolic process;phosphorus metabolic process;primary metabolic process;small molecule metabolic process	GO:0006082;GO:0006629;GO:0006793;GO:0008152;GO:0009058;GO:0009987;GO:0042180;GO:0044237;GO:0044238;GO:0044255;GO:0044281	SQ_D	EB_G	+	5.97256	4.25561	0.161155	1.89222	0.640619	0.927199	5	5	19.4779	19.7862	19.9617	20.0005	19.6653	19.4184	18.2537	17.7904	17.6688	18.6697	5	5	5.69387	5.66637	5.97256	6.13371	6.00629	6.14784	4.25561	1.3583	2.13154	5.54232	5
AT1G01620	plasma membrane intrinsic protein 1C	A8MSF6;Q08733	PIP1C	30.632	+	8	8	5	29.7	19.5384	17.9319	0.140478	0.253164	biological regulation;carbohydrate transport;cellular homeostasis;cellular process;establishment of localization;fluid transport;homeostatic process;ion transport;polyol transport;response to abiotic stimulus;response to chemical stimulus;response to stimulus;response to stress;transmembrane transport;transport	GO:0006810;GO:0006811;GO:0006950;GO:0008643;GO:0009628;GO:0009987;GO:0015791;GO:0019725;GO:0042044;GO:0042221;GO:0042592;GO:0050896;GO:0051234;GO:0055085;GO:0065007	SQ_D	EB_H	+	7.9268	9.22634	0.2095	0.230081	0.708752	0.747687	5	5	19.3728	19.5384	19.658	19.8217	19.398	17.1263	17.6788	17.9319	18.1513	18.2984	5	5	7.85478	7.9268	8.1363	8.19057	7.03768	8.53617	9.22634	9.45642	9.62058	9.09293	5
AT1G01630	Sec14p-like phosphatidylinositol transfer family protein	Q9LQ96	AT1G01630	29.216	+	11	11	11	42.4	16.5928	16.829	0.125811	0.095623			SQ_C	EB_C	+	4.71824	3.58375	0.214941	0.190158	-0.896531	0.52119	5	5	16.905	16.7186	16.5928	16.3212	16.5462	16.829	16.611	16.8303	16.9246	16.3287	5	5	4.5033	4.36789	4.71824	5.36735	4.87922	3.58375	4.54836	3.77391	3.41234	2.15778	5
AT1G01640	BTB/POZ domain-containing protein	A0A2H1ZE92;Q9LQ95	AT1G01640	NaN		NaN	NaN	NaN	NaN	NaN	NaN	NaN	NaN	cellular metabolic process;cellular process;macromolecule metabolic process;macromolecule modification;metabolic process;primary metabolic process;protein metabolic process;protein modification by small protein conjugation or removal;protein modification process	GO:0006464;GO:0008152;GO:0009987;GO:0019538;GO:0043170;GO:0043412;GO:0044237;GO:0044238;GO:0070647			+	0.980942	1.98899	0.544722	0.60077	n.d.	n.d.	0	0	NaN	NaN	NaN	NaN	NaN	NaN	NaN	NaN	NaN	NaN	0	0	0.43622	0.497126	0.980942	2.49858	3.45844	2.58976	1.98899	2.81645	1.17881	1.77667	5
AT1G01650	SIGNAL PEPTIDE PEPTIDASE-LIKE 4	F4HU44;Q0WMJ8	SPPL4	59.97	+	6	5	5	12	13.7229	13.6025	0.0617933	0.314472			SQ_A	EB_G	+	4.72555	4.67209	0.0566449	0.179089	0.488771	0.0683646	5	5	13.7847	13.7229	13.6542	13.6955	13.9078	14.146	13.876	13.6025	13.1722	13.288	5	5	4.69786	4.6689	4.72555	4.98352	5.02947	4.49591	4.90109	4.67209	4.41015	4.85118	5
AT1G01660	RING/U-box superfamily protein	A0A1P8AQW1;P0C6E7	AT1G01660	66.035	+	1	1	1	1.8	14.2424	14.2674	0.157107	0.334301			SQ_C	EB_H	+	1.00438	NaN	0.0522348	NaN	n.d.	n.d.	3	0	14.3882	14.3995	14.0109	13.5891	14.2424	14.2268	13.6422	14.2674	14.7652	14.6017	5	5	0.885086	1.00438	1.05661	NaN	NaN	NaN	NaN	NaN	NaN	NaN	3
AT1G01670	RING/U-box superfamily protein	A0A1P8ASI2;Q8GXQ7	AT1G01670	NaN		NaN	NaN	NaN	NaN	NaN	NaN	NaN	NaN					+	2.18767	NaN	0.216328	NaN	n.d.	n.d.	0	0	NaN	NaN	NaN	NaN	NaN	NaN	NaN	NaN	NaN	NaN	0	0	2.25833	2.18767	2.40399	1.24786	0.747356	NaN	NaN	NaN	NaN	NaN	5
AT1G01680	plant U-box 54	Q9LQ92	PUB54	NaN		NaN	NaN	NaN	NaN	NaN	NaN	NaN	NaN	response to stimulus;response to stress	GO:0006950;GO:0050896			+	0.131644	1.54664	0	0	n.d.	n.d.	0	0	NaN	NaN	NaN	NaN	NaN	NaN	NaN	NaN	NaN	NaN	0	0	0.131644	NaN	NaN	NaN	NaN	NaN	NaN	NaN	NaN	1.54664	1
AT1G01690	putative recombination initiation defects 3	A0A1P8AUL3;A0A1P8AUM4;F4HU48	PRD3	NaN		NaN	NaN	NaN	NaN	NaN	NaN	NaN	NaN	cellular component assembly;cellular component organization;cellular metabolic process;cellular nitrogen compound metabolic process;cellular process;developmental process;metabolic process;multicellular organismal development;multicellular organismal process;nitrogen compound metabolic process;nucleobase-containing compound metabolic process;primary metabolic process	GO:0006139;GO:0006807;GO:0007275;GO:0008152;GO:0009987;GO:0016043;GO:0022607;GO:0032501;GO:0032502;GO:0034641;GO:0044237;GO:0044238			+	3.11382	2.59115	0.537649	0.249863	n.d.	n.d.	0	0	NaN	NaN	NaN	NaN	NaN	NaN	NaN	NaN	NaN	NaN	0	0	3.65147	3.57337	3.11382	1.97912	1.83444	2.6364	2.91197	2.59115	2.34129	1.36643	5
AT1G01695	Phosphatidylinositol N-acetyglucosaminlytransferase subunit P-like protein	B3H5G8	TRM33	NaN		NaN	NaN	NaN	NaN	NaN	NaN	NaN	NaN					+	0.923725	0.448121	0.125513	0	n.d.	n.d.	0	0	NaN	NaN	NaN	NaN	NaN	NaN	NaN	NaN	NaN	NaN	0	0	1.04924	0.923725	0.499954	NaN	NaN	NaN	0.448121	NaN	NaN	NaN	3
AT1G01700	RHO guanyl-nucleotide exchange factor 2	A0A1P8ASA3;A0A1P8ASC5;A0A1P8ASE8;Q9LQ89	ROPGEF2	NaN		NaN	NaN	NaN	NaN	NaN	NaN	NaN	NaN	biological regulation	GO:0065007			+	1.27329	0.403548	0.123942	0.143066	n.d.	n.d.	0	0	NaN	NaN	NaN	NaN	NaN	NaN	NaN	NaN	NaN	NaN	0	0	1.33606	1.27329	1.39724	1.04388	1.02981	NaN	0.260482	0.403548	NaN	1.15351	5
AT1G01710	acyl-CoA thioesterase II	F4HU51	AT1G01710	48.155	+	13	13	11	37.5	16.7018	17.6885	0.214388	0.0488205	cellular metabolic process;cellular process;cofactor metabolic process;metabolic process	GO:0008152;GO:0009987;GO:0044237;GO:0051186	SQ_A	EB_G	+	4.84576	3.55853	0.0693536	0.464401	0.857467	0.364264	5	5	16.4876	16.4874	16.7018	17.0518	17.3864	17.8778	17.6885	17.6397	17.6308	17.6949	5	5	4.68112	4.77641	4.90905	4.84576	5.05431	4.02293	4.27612	3.55853	3.53278	2.91556	5
AT1G01715	hypothetical protein	A0A1P8AM80	AT1G01715	NaN		NaN	NaN	NaN	NaN	NaN	NaN	NaN	NaN					+	3.29838	2.54143	0.691042	0.44521	n.d.	n.d.	0	0	NaN	NaN	NaN	NaN	NaN	NaN	NaN	NaN	NaN	NaN	0	0	3.98943	3.68496	3.29838	2.08775	1.286	2.57515	1.56398	2.09622	3.66808	2.54143	5
AT1G01720	NAC (No Apical Meristem) domain transcriptional regulator superfamily protein	Q39013	ATAF1	NaN		NaN	NaN	NaN	NaN	NaN	NaN	NaN	NaN	biological regulation;biosynthetic process;cellular metabolic process;cellular nitrogen compound metabolic process;cellular process;macromolecule metabolic process;metabolic process;nitrogen compound metabolic process;nucleobase-containing compound metabolic process;primary metabolic process;response to stimulus;response to stress;RNA metabolic process	GO:0006139;GO:0006807;GO:0006950;GO:0008152;GO:0009058;GO:0009987;GO:0016070;GO:0034641;GO:0043170;GO:0044237;GO:0044238;GO:0050896;GO:0065007			+	4.94455	5.82929	0.0977492	0.535776	n.d.	n.d.	0	0	NaN	NaN	NaN	NaN	NaN	NaN	NaN	NaN	NaN	NaN	0	0	5.17125	4.94455	5.14991	4.85595	4.8468	5.17384	5.29351	5.82929	6.27179	7.09448	5
AT1G01725	adenylosuccinate synthetase	Q9LQ84	AT1G01725	NaN		NaN	NaN	NaN	NaN	NaN	NaN	NaN	NaN					+	4.15299	5.63478	0.181406	0.104375	n.d.	n.d.	0	0	NaN	NaN	NaN	NaN	NaN	NaN	NaN	NaN	NaN	NaN	0	0	4.15299	4.13872	4.73309	3.97158	4.42242	5.68413	4.91297	5.53041	5.63478	6.26411	5
AT1G01730	hypothetical protein	Q9LQ83	AT1G01730	24.306	+	5	5	5	32.6	15.1476	15.1167	0.202042	0.198503			SQ_B	EB_G	+	4.84743	5.42334	0.196447	0.457687	-0.490665	0.941241	5	5	15.3497	15.214	15.1476	14.9111	14.6457	15.3308	15.2279	15.1167	14.9182	14.7653	5	5	5.05346	4.65098	4.84743	4.7289	5.32475	6.55002	5.98245	5.42334	5.1004	4.96565	5
AT1G01740	kinase with tetratricopeptide repeat domain-containing protein	A0A1P8AT60;A0A1P8AT62;F4HU55	BSK4	NaN		NaN	NaN	NaN	NaN	NaN	NaN	NaN	NaN	biological regulation;cellular metabolic process;cellular process;macromolecule metabolic process;macromolecule modification;metabolic process;phosphorus metabolic process;primary metabolic process;protein metabolic process;protein modification process;protein phosphorylation;response to chemical stimulus;response to endogenous stimulus;response to stimulus;signal transduction	GO:0006464;GO:0006468;GO:0006793;GO:0007165;GO:0008152;GO:0009719;GO:0009987;GO:0019538;GO:0042221;GO:0043170;GO:0043412;GO:0044237;GO:0044238;GO:0050896;GO:0065007			+	2.44753	0.43929	0.333637	0.172009	n.d.	n.d.	0	0	NaN	NaN	NaN	NaN	NaN	NaN	NaN	NaN	NaN	NaN	0	0	2.78117	2.60342	2.44753	1.63461	1.68846	NaN	0.43929	0.11232	NaN	0.611299	5
AT1G01750	actin depolymerizing factor 11	A0A1P8AMT9;Q9LQ81	ADF11	NaN		NaN	NaN	NaN	NaN	NaN	NaN	NaN	NaN	cellular component disassembly;cellular component organization;cellular process;cytoskeleton organization;organelle organization;protein depolymerization	GO:0006996;GO:0007010;GO:0009987;GO:0016043;GO:0022411;GO:0051261			+	0.548285	1.10056	0	0	n.d.	n.d.	0	0	NaN	NaN	NaN	NaN	NaN	NaN	NaN	NaN	NaN	NaN	0	0	NaN	NaN	NaN	NaN	0.548285	NaN	NaN	NaN	1.10056	NaN	1
AT1G01760	denosine deaminases acting on tRNA	A0A1P8ASQ9;A0A1P8ASW1;F4HU58	AT1G01760	NaN		NaN	NaN	NaN	NaN	NaN	NaN	NaN	NaN	cellular metabolic process;cellular nitrogen compound metabolic process;cellular process;macromolecule metabolic process;metabolic process;nitrogen compound metabolic process;nucleobase-containing compound metabolic process;primary metabolic process;RNA metabolic process;RNA processing	GO:0006139;GO:0006396;GO:0006807;GO:0008152;GO:0009987;GO:0016070;GO:0034641;GO:0043170;GO:0044237;GO:0044238			+	1.94983	0.69003	0.214977	0.176325	n.d.	n.d.	0	0	NaN	NaN	NaN	NaN	NaN	NaN	NaN	NaN	NaN	NaN	0	0	2.16481	2.10578	1.94983	1.4001	0.493233	0.69003	NaN	0.460267	0.866355	NaN	5
AT1G01770	propionyl-CoA carboxylase	Q8GZ85	AT1G01770	68.999	+	3	3	3	5.1	12.229	12.7813	0.185851	0.0282211			SQ_A	EB_H	+	3.39688	1.98013	0.275961	0.330182	-0.377362	0.990896	5	5	12.229	12.4149	12.0335	12.2062	12.5331	12.5108	12.5868	12.7813	12.8096	12.7981	5	5	3.39688	3.67284	3.40122	2.58854	2.31669	0.669328	0.98168	1.98013	2.31032	1.99848	5
AT1G01780	GATA type zinc finger transcription factor family protein	Q1ECF5	PLIM2b	22.989	+	4	3	2	14.1	13.8813	12.8121	0.373019	0.0621538	cellular component assembly;cellular component organization;cellular process;cytoskeleton organization;organelle organization	GO:0006996;GO:0007010;GO:0009987;GO:0016043;GO:0022607	SQ_B	EB_H	+	4.47318	1.99842	0.154394	0.845451	0.920484	n.d.	5	4	14.2747	13.9038	13.8813	13.5083	13.4387	12.8208	12.6267	12.75	12.8121	13.0328	5	5	4.62757	4.51881	4.47318	3.41788	3.19567	0.796661	NaN	1.19947	2.79737	2.89038	5
AT1G01790	K+ efflux antiporter 1	Q9ZTZ7	KEA1	128.03	+	22	19	19	22.2	17.6775	17.3501	0.0918312	0.147856	establishment of localization;ion transport;transport	GO:0006810;GO:0006811;GO:0051234	SQ_A	EB_H	+	4.12078	1.79231	0.091063	0.277435	-0.432398	-0.835639	5	5	17.5857	17.589	17.6775	17.9784	18.2157	16.9351	17.2022	17.3501	17.4286	17.5152	5	5	3.92509	4.14734	4.21184	4.12078	3.88703	2.50906	1.79231	2.18122	1.60269	1.51488	5
AT1G01800	NAD(P)-binding Rossmann-fold superfamily protein	A8MQD9;Q94K30	AT1G01800	31.66	+	17	17	16	57.6	18.2072	17.3731	0.0821285	0.195183			SQ_A	EB_H	+	5.31725	5.48888	0.123742	0.304287	0.760392	0.997028	5	5	18.0767	18.1229	18.2072	18.2894	18.2098	17.0411	17.2937	17.3731	17.5683	18.0494	5	5	5.19351	5.10523	5.46232	5.38383	5.31725	5.11384	5.41589	5.48888	5.79316	6.26683	5
AT1G01810	hypothetical protein	Q9LQ74	AT1G01810	NaN		NaN	NaN	NaN	NaN	NaN	NaN	NaN	NaN					+	2.01137	2.75575	0.0556207	0.175564	n.d.	n.d.	0	0	NaN	NaN	NaN	NaN	NaN	NaN	NaN	NaN	NaN	NaN	0	0	2.01137	1.97677	2.24017	1.86358	2.06699	3.43423	2.58019	2.06838	2.75575	2.89951	5
AT1G01820	peroxin 11c	Q9LQ73	PEX11C	25.912	+	5	4	4	21.7	15.4612	14.9391	0.0853815	0.250536	cellular component organization;cellular process;organelle fission;organelle organization;peroxisome organization	GO:0006996;GO:0007031;GO:0009987;GO:0016043;GO:0048285	SQ_C	EB_H	+	5.40403	5.45766	0.0454621	0.179046	0.174932	0.704562	5	5	15.4612	15.5165	15.2795	15.1847	15.5466	14.8495	14.6885	14.9391	15.379	15.8999	5	5	5.35644	5.3998	5.40403	5.4495	5.54638	5.1101	5.1305	5.45766	5.6367	5.49268	5
AT1G01830	ARM repeat superfamily protein	Q93YW3	AT1G01830	NaN		NaN	NaN	NaN	NaN	NaN	NaN	NaN	NaN					+	3.91781	2.89007	0.109658	0.195958	n.d.	n.d.	0	0	NaN	NaN	NaN	NaN	NaN	NaN	NaN	NaN	NaN	NaN	0	0	3.83842	3.80815	3.91781	4.62034	4.63525	2.89007	3.12322	3.08603	2.86877	2.43949	5
AT1G01840	AP2-like ethylene-responsive transcription factor SNZ	Q9LQ71	AT1G01840	NaN		NaN	NaN	NaN	NaN	NaN	NaN	NaN	NaN					+	2.14636	2.22706	0.150494	0.494975	n.d.	n.d.	0	0	NaN	NaN	NaN	NaN	NaN	NaN	NaN	NaN	NaN	NaN	0	0	2.29685	1.65945	2.14636	1.64396	2.20515	3.13007	2.67166	1.73209	1.47201	2.22706	5
AT1G01860	Ribosomal RNA adenine dimethylase family protein	A0A1P8ATD7;A0A1P8ATD9;A0A1P8ATE0;A0A1P8ATE1;O65090	PFC1	29.454	+	2	2	2	6.4	13.4245	12.9657	0.350193	0.0434628	cellular metabolic process;cellular nitrogen compound metabolic process;cellular process;macromolecule metabolic process;macromolecule modification;metabolic process;mRNA metabolic process;nitrogen compound metabolic process;nucleobase-containing compound metabolic process;one-carbon metabolic process;primary metabolic process;response to abiotic stimulus;response to stimulus;response to stress;R…	GO:0006139;GO:0006730;GO:0006807;GO:0006950;GO:0008152;GO:0009451;GO:0009628;GO:0009987;GO:0016070;GO:0016071;GO:0034641;GO:0043170;GO:0043412;GO:0044237;GO:0044238;GO:0044281;GO:0050896	SQ_B	EB_C	+	3.2992	2.77984	0.283115	0.19997	0.9492	0.625445	5	5	13.4245	13.7747	13.616	12.6663	12.0194	12.8167	12.9785	13.3575	12.9657	12.9223	5	5	3.58232	3.52153	3.2992	2.3506	2.1112	2.08912	2.77984	2.94301	3.05082	2.57987	5
AT1G01880	5'-3' exonuclease family protein	A0A1P8APG4;F4HU71;Q9LPD2	AT1G01880	60.485	+	3	3	3	4.4	11.9951	12.1566	0.191774	0.124577	cellular metabolic process;cellular nitrogen compound metabolic process;cellular process;DNA metabolic process;DNA repair;macromolecule metabolic process;metabolic process;nitrogen compound metabolic process;nucleobase-containing compound metabolic process;primary metabolic process;response to DNA damage stimulus;response to stimulus;response to stress	GO:0006139;GO:0006259;GO:0006281;GO:0006807;GO:0006950;GO:0006974;GO:0008152;GO:0009987;GO:0034641;GO:0043170;GO:0044237;GO:0044238;GO:0050896	SQ_B	EB_G	+	2.17986	2.50688	0.268255	0.19645	0.27146	-0.598859	5	5	11.963	12.1869	12.3134	11.7622	11.9951	12.4109	12.1399	12.2812	11.9017	12.1566	5	5	2.5882	2.53757	2.08399	1.91161	2.17986	1.22205	3.01757	2.60293	2.50688	2.31043	5
AT1G01900	subtilase family protein	Q84WS0	SBTI1.1	83.246	+	16	16	16	22.9	17.4116	20.2975	0.0713806	0.586254	macromolecule metabolic process;metabolic process;primary metabolic process;protein metabolic process;proteolysis	GO:0006508;GO:0008152;GO:0019538;GO:0043170;GO:0044238	SQ_A	EB_H	+	2.29269	6.76146	0.160429	0.146922	-0.676825	0.817603	5	5	17.3071	17.4116	17.4044	17.5093	17.483	18.2605	19.7113	20.2975	20.5015	20.957	5	5	2.52888	2.29269	2.45312	2.16478	1.45648	5.98611	6.76146	6.80627	6.92774	6.61454	5
AT1G01910	P-loop containing nucleoside triphosphate hydrolases superfamily protein	B3H5S5;F4HU77;Q949M9	AT1G01910	39.67	+	9	9	9	31.7	17.1503	17.4145	0.0617638	0.173546	cellular localization;cellular process;establishment of localization;localization;transport	GO:0006810;GO:0009987;GO:0051179;GO:0051234;GO:0051641	SQ_A	EB_H	+	5.31724	6.04517	0.0395145	0.194853	0.208441	0.503146	5	5	17.1503	17.0885	17.0215	17.1862	17.6729	17.2422	17.241	17.4145	17.5996	17.9827	5	5	5.3126	5.31724	5.27772	5.52192	5.36208	5.85032	6.04517	6.22737	5.68811	6.4251	5
AT1G01920	SET domain-containing protein	A0A1P8ATS4;A0A1P8ATT8;A0A1P8ATV6;F4HU79;Q501D3	AT1G01920	57.27	+	9	9	9	20.5	15.4885	15.5303	0.029954	0.200066			SQ_C	EB_G	+	3.6691	2.83469	0.501719	0.141649	-0.205378	0.90086	5	5	15.4885	15.4241	15.5221	15.4586	15.5048	15.8511	15.6412	15.5303	15.3302	15.0603	5	5	4.20318	4.05327	3.6691	3.05756	3.16738	2.85407	2.97634	2.83469	2.45193	2.25045	5
AT1G01930	zinc finger protein-like protein	Q9LPC8	AT1G01930	65.259	+	12	12	12	22.1	16.4771	16.6913	0.00572968	0.0731964			SQ_B	EB_G	+	3.36038	1.92536	0.0364568	0.327665	0.468768	-0.0355252	5	5	16.4729	16.5356	16.4829	16.4771	16.4128	16.8201	16.7473	16.6913	16.6182	16.4282	5	5	3.32393	3.36112	3.46192	3.36038	3.29101	2.08532	1.92536	1.59769	0.661267	2.28284	5
AT1G01940	Cyclophilin-like peptidyl-prolyl cis-trans isomerase family protein	Q9LPC7	AT1G01940	17.503	+	10	10	10	55	16.4142	16.18	0.009655	0.118355	cellular metabolic process;cellular process;macromolecule metabolic process;macromolecule modification;metabolic process;peptidyl-amino acid modification;primary metabolic process;protein folding;protein metabolic process;protein modification process	GO:0006457;GO:0006464;GO:0008152;GO:0009987;GO:0018193;GO:0019538;GO:0043170;GO:0043412;GO:0044237;GO:0044238	SQ_B	EB_G	+	4.56165	4.91227	0.103769	0.555518	0.0689497	0.861727	5	5	16.4239	16.4142	16.4221	16.2038	16.0094	16.3148	16.2297	16.18	16.0337	16.0616	5	5	4.68665	4.45788	4.56165	4.16146	4.66416	5.57903	5.46779	4.91227	4.81728	4.2432	5
AT1G01950	armadillo repeat kinesin 2	A0A1P8AMI8;F4HU83;F4HU85;Q9LPC6	ARK2	98.421	+	28	24	24	33.8	16.4601	16.7466	0.126047	0.0228043	anatomical structure development;cellular component movement;cellular process;developmental process	GO:0006928;GO:0009987;GO:0032502;GO:0048856	SQ_B	EB_G	+	3.39145	3.08778	0.144798	0.336194	0.742866	-0.712169	5	5	16.5989	16.4798	16.4601	16.334	16.2638	16.766	16.7466	16.7694	16.6394	16.6433	5	5	3.61423	3.58033	3.25934	3.39145	3.24665	2.64052	2.65022	3.08778	3.10061	3.42397	5
AT1G01960	SEC7-like guanine nucleotide exchange family protein	Q9LPC5	EDA10	194.94	+	63	61	53	37.2	19.9526	20.1292	0.0269375	0.0660801	biological regulation;cellular process;developmental process;establishment of localization;protein transport;transport;vesicle-mediated transport	GO:0006810;GO:0009987;GO:0015031;GO:0016192;GO:0032502;GO:0051234;GO:0065007	SQ_A	EB_C	+	4.39425	2.35015	0.0907898	0.11063	-0.356403	-0.531601	5	5	19.789	19.8457	19.9796	19.9742	19.9526	20.0334	20.1292	20.1953	20.1366	20.0333	5	5	4.49962	4.39425	4.35607	4.48504	3.78165	2.44485	2.47127	2.23952	2.17011	2.35015	5
AT1G01970	Tetratricopeptide repeat (TPR)-like superfamily protein	Q9LPC4	AT1G01970	46.077	+	3	3	3	8.8	10.1782	10.1677	0.23442	0.157791			SQ_B	EB_F	+	4.33903	4.0896	0.133862	0.243023	-0.55173	0.900865	5	5	9.93415	10.4126	10.2177	8.9102	10.1782	10.0099	10.3451	10.1677	9.80921	10.1739	5	5	4.11736	4.1456	4.41352	4.47289	4.33903	4.0896	4.3377	4.06786	3.42777	4.33262	5
AT1G01980	FAD-binding Berberine family protein	Q9LPC3	AT1G01980	60.102	+	5	1	1	7.9	12.2249	11.1778	0.53216	0.0570583			SQ_B	EB_H	+	3.27519	1.5478	0.912288	0	0.956088	n.d.	5	1	12.7571	12.2249	12.2318	11.6474	11.6465	11.1207	11.1778	11.1611	11.3773	11.3933	5	5	4.18748	3.84491	3.27519	2.30867	2.18747	1.5478	NaN	NaN	NaN	NaN	5
AT1G01990	hypothetical protein	Q9LPC2	AT1G01990	NaN		NaN	NaN	NaN	NaN	NaN	NaN	NaN	NaN					+	4.10691	4.51412	0.0848222	0.329761	n.d.	n.d.	0	0	NaN	NaN	NaN	NaN	NaN	NaN	NaN	NaN	NaN	NaN	0	0	4.19173	4.00015	4.10691	4.07594	4.30196	4.18436	4.51412	4.03012	4.92693	4.77111	5
AT1G02000	UDP-D-glucuronate 4-epimerase 2	Q9LPC1	GAE2	48.133	+	11	5	4	24	12.8772	12.7553	0.0154276	0.102896	carbohydrate metabolic process;metabolic process;primary metabolic process	GO:0005975;GO:0008152;GO:0044238	SQ_D	EB_F	+	3.22916	3.40553	0.228348	0.219292	0.198618	0.539434	5	5	12.8772	12.8927	12.8644	13.0065	12.8447	12.6524	12.8986	12.7553	12.5863	12.8396	5	5	3.22916	2.9409	3.00081	3.41765	3.53997	3.62482	3.54545	2.9766	2.69357	3.40553	5
AT1G02010	secretory 1A	A0A1P8AMM1;A0A1P8AMM4;A0A1P8AMM7;F4HVU5;Q9C5P7	SEC1A	59.277	+	2	2	2	6.7	13.0133	11.7926	0.407552	0.123263	cellular process;establishment of localization;membrane docking;protein transport;transport	GO:0006810;GO:0009987;GO:0015031;GO:0022406;GO:0051234	SQ_B	EB_G	+	2.76262	0.218105	0.172154	0	0.972669	n.d.	5	1	13.4208	13.3944	13.0133	12.2946	12.1209	11.94	12.0676	11.7926	11.6815	11.6694	5	5	2.89465	2.93478	2.76262	1.71035	1.17021	NaN	NaN	NaN	0.218105	NaN	5
AT1G02020	nitroreductase family protein	A0A1P8ATD0;O23673;Q3E6Y8	AT1G02020	60.693	+	10	10	10	26.2	14.6844	14.769	0.143271	0.0123758			SQ_A	EB_G	+	2.46165	3.00253	0.0697763	0.128346	0.652038	0.328503	5	5	14.3355	14.5411	14.6844	14.7787	14.8822	14.7814	14.769	14.7501	14.7114	14.774	5	5	2.39188	2.12332	2.47044	2.46165	2.73075	3.13088	2.85994	2.87854	3.00253	3.18709	5
AT1G02040	C2H2-type zinc finger family protein	Q3EDL3	AT1G02040	NaN		NaN	NaN	NaN	NaN	NaN	NaN	NaN	NaN	biological regulation	GO:0065007			+	NaN	0.16366	NaN	0	n.d.	n.d.	0	0	NaN	NaN	NaN	NaN	NaN	NaN	NaN	NaN	NaN	NaN	0	0	NaN	NaN	NaN	NaN	NaN	NaN	NaN	NaN	0.16366	NaN	0
AT1G02050	Chalcone and stilbene synthase family protein	O23674	LAP6	NaN		NaN	NaN	NaN	NaN	NaN	NaN	NaN	NaN	anatomical structure formation involved in morphogenesis;biosynthetic process;cellular aromatic compound metabolic process;cellular component assembly;cellular component organization;cellular ketone metabolic process;cellular metabolic process;cellular process;developmental process;external encapsulating structure organization;metabolic process;organic acid metabolic process;secondary metabolic p…	GO:0006082;GO:0006725;GO:0008152;GO:0009058;GO:0009987;GO:0016043;GO:0019748;GO:0022607;GO:0032502;GO:0042180;GO:0044237;GO:0044281;GO:0045229;GO:0048646			+	2.51528	0.494748	0.489465	0	n.d.	n.d.	0	0	NaN	NaN	NaN	NaN	NaN	NaN	NaN	NaN	NaN	NaN	0	0	3.00474	3.00135	2.51528	1.35388	0.566392	NaN	NaN	NaN	NaN	0.494748	5
AT1G02060	Tetratricopeptide repeat (TPR)-like superfamily protein	O81908	AT1G02060	NaN		NaN	NaN	NaN	NaN	NaN	NaN	NaN	NaN					+	1.63344	0.456406	0.599535	0.119913	n.d.	n.d.	0	0	NaN	NaN	NaN	NaN	NaN	NaN	NaN	NaN	NaN	NaN	0	0	2.23298	2.22059	1.63344	1.02394	0.734457	NaN	0.336493	NaN	NaN	0.576319	5
AT1G02065	squamosa promoter binding protein-like 8	Q3EDL2;Q8GXL3	SPL8	NaN		NaN	NaN	NaN	NaN	NaN	NaN	NaN	NaN	anatomical structure development;biological regulation;biosynthetic process;cell cycle;cell differentiation;cellular metabolic process;cellular nitrogen compound metabolic process;cellular process;developmental process;macromolecule metabolic process;meiotic cell cycle;metabolic process;nitrogen compound metabolic process;nucleobase-containing compound metabolic process;primary metabolic process;…	GO:0006139;GO:0006807;GO:0007049;GO:0008152;GO:0009058;GO:0009987;GO:0016070;GO:0030154;GO:0032502;GO:0034641;GO:0043170;GO:0044237;GO:0044238;GO:0048856;GO:0051321;GO:0065007			+	3.80051	NaN	0.435637	NaN	n.d.	n.d.	0	0	NaN	NaN	NaN	NaN	NaN	NaN	NaN	NaN	NaN	NaN	0	0	4.23615	4.09505	3.80051	2.36233	0.925149	NaN	NaN	NaN	NaN	NaN	5
AT1G02067	hypothetical protein	A0A1P8AU44	AT1G02067	NaN		NaN	NaN	NaN	NaN	NaN	NaN	NaN	NaN					+	0.678861	3.26795	0.072174	0	n.d.	n.d.	0	0	NaN	NaN	NaN	NaN	NaN	NaN	NaN	NaN	NaN	NaN	0	0	0.606687	NaN	0.751035	NaN	NaN	NaN	3.26795	NaN	NaN	NaN	2
AT1G02070	zinc ion-binding protein	Q0IGM8	AT1G02070	NaN		NaN	NaN	NaN	NaN	NaN	NaN	NaN	NaN					+	2.39058	1.46094	0.361827	0	n.d.	n.d.	0	0	NaN	NaN	NaN	NaN	NaN	NaN	NaN	NaN	NaN	NaN	0	0	2.75241	2.7258	2.39058	1.77568	1.61318	1.46094	NaN	NaN	NaN	NaN	5
AT1G02080	transcription regulator	A0A1P8ARB7;F4HVV6;F4HVV7	AT1G02080	263.76	+	75	75	75	38.8	19.934	20.1726	0.0349045	0.103426			SQ_A	EB_G	+	4.45982	2.47121	0.0725894	0.0181255	-0.701172	0.472345	5	5	19.8415	19.8991	19.934	19.9687	19.9935	20.3086	20.2671	20.1726	20.0692	19.9297	5	5	4.5187	4.67035	4.38723	4.45982	4.05987	2.4763	2.58865	2.47121	2.2313	2.45309	5
AT1G02090	Proteasome component (PCI) domain protein	F4HVW0;Q94JU3	FUS5	29.469	+	10	10	10	31.5	17.2252	17.0801	0.32395	0.244345	biological regulation;cellular component assembly;cellular component organization;cellular macromolecular complex assembly;cellular metabolic process;cellular process;detection of stimulus;developmental process;macromolecular complex assembly;macromolecule metabolic process;macromolecule modification;metabolic process;multicellular organismal development;multicellular organismal process;primary m…	GO:0006461;GO:0006464;GO:0007165;GO:0007275;GO:0008152;GO:0009605;GO:0009628;GO:0009987;GO:0016043;GO:0019538;GO:0022607;GO:0032501;GO:0032502;GO:0034622;GO:0043170;GO:0043412;GO:0044237;GO:0044238;GO:0050896;GO:0051606;GO:0065003;GO:0065007;GO:0070647	SQ_B	EB_H	+	5.48103	6.55963	0.061904	0.393126	-0.479599	-0.892946	5	5	17.5491	17.4614	17.2252	16.3643	16.6417	16.9261	16.8008	17.0801	17.3245	17.3827	5	5	5.49456	5.39025	5.41913	5.48103	6.04242	7.1382	6.95275	6.55963	6.49447	6.11505	5
AT1G02100	Leucine carboxyl methyltransferase	F4HVW3;Q8VY08	SBI1	34.876	+	8	8	8	24.8	15.8489	15.8717	0.0173903	0.0975151			SQ_A	EB_G	+	4.72605	3.98142	0.241567	0.165285	-0.72043	-0.379282	5	5	15.7626	15.6995	15.8663	15.8489	15.8587	15.9432	15.9692	15.8717	15.7321	15.7051	5	5	4.96761	4.91021	4.72605	4.21321	4.15624	3.90616	4.1467	3.60419	4.60931	3.98142	5
AT1G02110	bZIP domain class transcription factor (DUF630 and DUF632)	Q56W45	AT1G02110	79.179	+	7	7	7	11.8	13.7653	13.8833	0.158757	0.0915051			SQ_B	EB_A	+	3.0345	3.87263	0.437378	0.187058	0.74155	0.570544	5	5	13.964	13.836	13.7653	13.6065	13.1056	13.8833	13.9748	13.8739	13.9881	13.7621	5	5	3.47188	3.08675	3.0345	2.04013	2.32497	4.12655	3.68557	3.87263	4.01009	3.37493	5
AT1G02120	GRAM domain family protein	A0A1P8AQ01;A0A1P8AQ22;F4HVW5	VAD1	67.701	+	16	16	16	29.1	16.6516	16.9226	0.272001	0.187742	biological regulation;cell death;cellular process;death;immune system process;multi-organism process;response to biotic stimulus;response to chemical stimulus;response to endogenous stimulus;response to stimulus;response to stress;signal transduction	GO:0002376;GO:0006950;GO:0007165;GO:0008219;GO:0009607;GO:0009719;GO:0009987;GO:0016265;GO:0042221;GO:0050896;GO:0051704;GO:0065007	SQ_A	EB_G	+	4.95574	3.41119	0.0659819	0.134242	0.35046	-0.467687	5	5	16.3796	16.5358	16.6516	16.9351	17.087	17.1103	17.1761	16.9226	16.7711	16.5046	5	5	4.85055	5.05176	4.88976	5.00591	4.95574	3.17927	3.54543	3.4071	3.41119	3.58601	5
AT1G02130	RAS 5	P28188	RA-5	22.648	+	10	9	8	56.2	17.0391	17.3225	0.139982	0.34182	biological regulation;cellular process;establishment of localization;Golgi vesicle transport;metabolic process;protein transport;response to chemical stimulus;response to stimulus;signal transduction;transport;vesicle-mediated transport	GO:0006810;GO:0007165;GO:0008152;GO:0009987;GO:0015031;GO:0016192;GO:0042221;GO:0048193;GO:0050896;GO:0051234;GO:0065007	SQ_A	EB_H	+	5.98149	6.44235	0.0754237	0.17489	0.0329131	-0.779947	5	5	17.1791	17.0391	16.7749	16.9881	17.5469	17.2201	16.9807	17.3225	17.7048	17.7346	5	5	5.84025	5.7061	5.98149	6.05691	5.99568	6.59756	6.77897	6.26746	6.44235	6.12718	5
AT1G02140	mago nashi family protein	O23676	MAGO	17.458	+	13	13	13	54	18.24	18.492	0.0797272	0.0666256	biological regulation;cellular metabolic process;cellular nitrogen compound metabolic process;cellular process;developmental process;embryo development;locomotion;macromolecule metabolic process;metabolic process;nitrogen compound metabolic process;nucleobase-containing compound metabolic process;primary metabolic process;response to chemical stimulus;response to external stimulus;response to sti…	GO:0006139;GO:0006396;GO:0006807;GO:0008152;GO:0008380;GO:0009605;GO:0009790;GO:0009987;GO:0016070;GO:0032502;GO:0034641;GO:0040011;GO:0042221;GO:0043170;GO:0044237;GO:0044238;GO:0050896;GO:0065007	SQ_D	EB_C	+	7.50176	8.96122	0.105155	0.163654	0.347311	0.499641	5	5	18.0825	18.1869	18.4193	18.3197	18.24	18.4254	18.5183	18.5623	18.492	18.3515	5	5	7.3966	7.25806	7.54225	7.50176	7.81501	9.23847	9.12487	8.89411	8.96122	8.44855	5
AT1G02145	homolog of asparagine-linked glycosylation 12	A8MR93	ALG12	56.803	+	6	6	6	11.4	14.5516	15.024	0.0408678	0.104736	carbohydrate metabolic process;catabolic process;cellular metabolic process;cellular process;macromolecule metabolic process;macromolecule modification;metabolic process;primary metabolic process;protein glycosylation;protein metabolic process;protein modification process;proteolysis;proteolysis involved in cellular protein catabolic process	GO:0005975;GO:0006464;GO:0006486;GO:0006508;GO:0008152;GO:0009056;GO:0009987;GO:0019538;GO:0043170;GO:0043412;GO:0044237;GO:0044238;GO:0051603	SQ_C	EB_G	+	4.25263	4.2327	0.0831451	0.118582	0.970546	0.774776	5	5	14.5925	14.6469	14.5148	14.4442	14.5516	15.1807	15.024	15.0605	14.9193	14.8345	5	5	4.33577	4.52205	4.25263	3.97085	4.23508	5.09784	4.38107	4.11625	4.2327	4.11411	5
AT1G02150	Tetratricopeptide repeat (TPR)-like superfamily protein	Q8LPS6	AT1G02150	59.882	+	12	12	12	27.5	16.1394	15.981	0.0847626	0.113065			SQ_B	EB_E	+	5.3333	6.21394	0.128368	0.116084	0.807028	0.43119	5	5	16.1394	16.3189	16.2241	16.0777	15.8186	15.8679	15.981	16.2727	16.4727	15.874	5	5	5.46166	5.35408	5.3333	5.01037	4.90116	6.09786	6.50022	6.32483	6.21394	5.2891	5
AT1G02160	Cox19 family protein (CHCH motif)	A8MQS6;Q8VZ44	AT1G02160	8.061	+	4	4	4	62	14.2346	13.7619	0.423266	0.0427647			SQ_B	EB_H	+	6.23455	7.31525	0.0873356	0.219384	0.492767	0.419652	5	5	14.6579	14.3326	14.2346	13.2857	13.2852	13.7619	13.561	13.7191	13.9427	13.8042	5	5	6.23455	6.28212	6.69788	6.09403	6.14722	7.6591	7.30285	7.04653	7.53463	7.31525	5
AT1G02170	metacaspase 1	Q7XJE6	MC1	39.792	+	4	4	4	12.5	15.037	15.3396	0.058754	0.0332222	biological regulation;response to stimulus;response to stress	GO:0006950;GO:0050896;GO:0065007	SQ_A	EB_G	+	3.88542	5.23264	0.246644	0.127875	0.487929	0.178645	5	5	15.1178	15.037	14.9783	15.0354	15.1691	15.4694	15.3699	15.3396	15.1949	15.3064	5	5	3.67973	3.40604	3.88542	4.13206	4.56008	5.23264	5.1006	5.2592	5.10476	5.39767	5
AT1G02180	ferredoxin-like protein	Q8GYG8	AT1G02180	24.787	+	2	2	2	8.8	13.8057	13.9726	0.0537577	0.0568361			SQ_B	EB_C	+	3.91847	4.97283	0.0656888	0.452304	-0.33526	0.476922	5	5	14.0084	13.8057	13.8594	13.7665	13.7497	13.9754	14.0295	13.9726	13.8809	13.9134	5	5	3.95233	3.80484	3.91847	3.85278	4.58381	6.56653	5.42514	4.86578	4.97283	4.19647	5
AT1G02190	Fatty acid hydroxylase superfamily	F4HVX7	AT1G02190	71.585	+	9	9	9	19.1	15.7263	14.5053	0.395218	0.0654259	biosynthetic process;cellular ketone metabolic process;cellular lipid metabolic process;cellular metabolic process;cellular process;lipid metabolic process;metabolic process;organic acid metabolic process;primary metabolic process;small molecule metabolic process	GO:0006082;GO:0006629;GO:0008152;GO:0009058;GO:0009987;GO:0042180;GO:0044237;GO:0044238;GO:0044255;GO:0044281	SQ_B	EB_G	+	4.39222	1.96875	0.205238	0	0.97362	n.d.	5	1	16.5372	16.098	15.7263	15.3311	15.096	15.0435	14.6147	14.4454	14.5053	14.4399	5	5	5.21476	4.83626	4.39222	4.25424	4.18698	1.96875	NaN	NaN	NaN	NaN	5
AT1G02205	Fatty acid hydroxylase superfamily	A0A1P8AN63;A0A1P8AN85;F4HVY0	CER1	72.405	+	13	13	13	23.8	17.5335	15.3841	0.176756	0.207336	biosynthetic process;cellular ketone metabolic process;cellular lipid metabolic process;cellular metabolic process;cellular process;lipid metabolic process;metabolic process;organic acid metabolic process;primary metabolic process;small molecule metabolic process	GO:0006082;GO:0006629;GO:0008152;GO:0009058;GO:0009987;GO:0042180;GO:0044237;GO:0044238;GO:0044255;GO:0044281	SQ_B	EB_H	+	8.08257	0.167076	0.433748	0	-0.0983022	n.d.	5	1	17.3567	17.5335	17.5753	17.7368	16.6817	15.1138	15.3348	15.3841	15.5914	15.7785	5	5	7.64882	7.70367	8.08257	8.91008	8.56577	0.167076	NaN	NaN	NaN	NaN	5
AT1G02220	NAC domain containing protein 3	Q5PP28	NAC003	NaN		NaN	NaN	NaN	NaN	NaN	NaN	NaN	NaN	biosynthetic process;cellular metabolic process;cellular nitrogen compound metabolic process;cellular process;macromolecule metabolic process;metabolic process;nitrogen compound metabolic process;nucleobase-containing compound metabolic process;primary metabolic process;RNA metabolic process	GO:0006139;GO:0006807;GO:0008152;GO:0009058;GO:0009987;GO:0016070;GO:0034641;GO:0043170;GO:0044237;GO:0044238			+	1.06598	0.790942	0.404167	0	n.d.	n.d.	0	0	NaN	NaN	NaN	NaN	NaN	NaN	NaN	NaN	NaN	NaN	0	0	NaN	NaN	NaN	1.47015	0.661814	NaN	NaN	NaN	NaN	0.790942	2
AT1G02230	NAC domain containing protein 4	O81913	NAC004	NaN		NaN	NaN	NaN	NaN	NaN	NaN	NaN	NaN	biosynthetic process;cellular metabolic process;cellular nitrogen compound metabolic process;cellular process;macromolecule metabolic process;metabolic process;nitrogen compound metabolic process;nucleobase-containing compound metabolic process;primary metabolic process;RNA metabolic process	GO:0006139;GO:0006807;GO:0008152;GO:0009058;GO:0009987;GO:0016070;GO:0034641;GO:0043170;GO:0044237;GO:0044238			+	NaN	0.0178502	NaN	0	n.d.	n.d.	0	0	NaN	NaN	NaN	NaN	NaN	NaN	NaN	NaN	NaN	NaN	0	0	NaN	NaN	NaN	NaN	NaN	NaN	NaN	NaN	NaN	0.0178502	0
AT1G02260	Divalent ion symporter	O81915	AT1G02260	54.723	+	3	3	3	11.4	11.7455	12.1291	0.236986	0.137589	cellular process;establishment of localization;transmembrane transport;transport	GO:0006810;GO:0009987;GO:0051234;GO:0055085	SQ_A	EB_H	+	3.63059	2.56875	0.184487	0.358256	-0.92674	0.593877	5	5	11.3434	11.6641	11.7455	11.9825	12.3426	11.9019	12.2247	11.9875	12.1291	12.2666	5	5	3.81507	3.74427	3.63059	3.05538	2.93508	1.81348	2.2105	2.77628	2.56875	3.39935	5
AT1G02270	Calcium-binding endonuclease/exonuclease/phosphatase family	A0A1P8ATK3;O81916	AT1G02270	40.079	+	7	7	7	23.2	13.8628	14.5705	0.216851	0.16107	response to abiotic stimulus;response to stimulus;response to stress	GO:0006950;GO:0009628;GO:0050896	SQ_A	EB_G	+	3.75992	4.33252	0.125521	0.0785255	0.92755	-0.876826	5	5	13.6382	13.7542	13.8628	14.0797	14.4323	14.7853	14.7316	14.5705	14.4816	14.2783	5	5	3.66559	3.6344	3.75992	4.47159	4.59131	3.47088	4.36145	4.254	4.33252	5.29193	5
AT1G02280	translocon at the outer envelope membrane of chloroplasts 33	O23680	TOC33	32.925	+	14	14	14	46.1	17.8605	18.0225	0.065052	0.0841541	establishment of localization;metabolic process;protein targeting;protein transport;transport	GO:0006605;GO:0006810;GO:0008152;GO:0015031;GO:0051234	SQ_D	EB_H	+	6.29615	6.69441	0.367481	0.383231	-0.199294	0.113699	5	5	17.7954	17.8605	17.918	17.9284	17.7797	17.7018	18.0225	18.1067	18.0697	17.7989	5	5	6.66364	6.54234	6.29615	5.80548	5.83658	7.07764	7.17151	6.69441	6.37439	5.68439	5
AT1G02290	hypothetical protein	Q6GKW8	AT1G02290	NaN		NaN	NaN	NaN	NaN	NaN	NaN	NaN	NaN					+	3.36034	3.73472	0.0150445	0.244682	n.d.	n.d.	0	0	NaN	NaN	NaN	NaN	NaN	NaN	NaN	NaN	NaN	NaN	0	0	3.55985	3.35435	3.48018	3.3453	3.36034	3.34482	3.69792	3.73472	4.17648	3.97941	5
AT1G02300	Cysteine proteinases superfamily protein	F4HVZ1	AT1G02300	NaN		NaN	NaN	NaN	NaN	NaN	NaN	NaN	NaN	biological regulation;macromolecule metabolic process;metabolic process;primary metabolic process;protein metabolic process;proteolysis;proteolysis involved in cellular protein catabolic process	GO:0006508;GO:0008152;GO:0019538;GO:0043170;GO:0044238;GO:0051603;GO:0065007			+	4.62667	0.892017	0.132987	0	n.d.	n.d.	0	0	NaN	NaN	NaN	NaN	NaN	NaN	NaN	NaN	NaN	NaN	0	0	4.64353	4.62667	4.75965	3.15657	2.38238	0.892017	NaN	NaN	NaN	NaN	5
AT1G02305	Cysteine proteinases superfamily protein	Q93VC9	AT1G02305	NaN		NaN	NaN	NaN	NaN	NaN	NaN	NaN	NaN	biological regulation;macromolecule metabolic process;metabolic process;primary metabolic process;protein metabolic process;proteolysis;proteolysis involved in cellular protein catabolic process	GO:0006508;GO:0008152;GO:0019538;GO:0043170;GO:0044238;GO:0051603;GO:0065007			+	6.65104	8.66866	0.396211	0.53998	n.d.	n.d.	0	0	NaN	NaN	NaN	NaN	NaN	NaN	NaN	NaN	NaN	NaN	0	0	6.25483	6.44401	6.65104	7.62048	8.15327	8.08072	8.10296	8.66866	9.09302	9.20864	5
AT1G02310	Glycosyl hydrolase superfamily protein	A0A1P8AQX8;Q9FZ29	MAN1	NaN		NaN	NaN	NaN	NaN	NaN	NaN	NaN	NaN	carbohydrate metabolic process;metabolic process;primary metabolic process	GO:0005975;GO:0008152;GO:0044238			+	NaN	3.95123	NaN	1.20151	n.d.	n.d.	0	0	NaN	NaN	NaN	NaN	NaN	NaN	NaN	NaN	NaN	NaN	0	0	NaN	NaN	NaN	NaN	NaN	0.26929	2.10887	4.32237	3.95123	5.15274	0
AT1G02330	integrator complex subunit-like protein	F4HVZ5	AT1G02330	32.349	+	16	16	16	53.8	17.1746	17.1135	0.0174294	0.0255566			SQ_B	EB_C	+	5.25438	5.08142	0.0588403	0.022974	0.359754	0.0918393	5	5	17.192	17.1746	17.182	16.548	16.1289	17.0749	17.139	17.1981	17.1135	17.0897	5	5	5.29625	5.37069	5.19554	5.18664	5.25438	4.93881	5.10439	5.07694	5.08142	5.23248	5
AT1G02335	germin-like protein subfamily 2 member 2 precursor	Q9FZ27	GL22	23.441	+	6	6	4	26.9	18.3548	17.6186	0.155891	0.0969563	biological regulation;cellular process;establishment of localization;transport	GO:0006810;GO:0009987;GO:0051234;GO:0065007	SQ_A	EB_F	+	4.77853	1.11563	0.609082	0	0.766351	n.d.	5	1	18.1989	18.3548	18.1629	18.3686	18.5448	17.5725	17.8241	17.6186	17.4727	17.7155	5	5	4.38423	4.16945	4.77853	5.81993	6.72125	NaN	NaN	NaN	1.11563	NaN	5
AT1G02340	basic helix-loop-helix (bHLH) DNA-binding superfamily protein	A0A1P8AWQ4;Q9FE22	HFR1	NaN		NaN	NaN	NaN	NaN	NaN	NaN	NaN	NaN	biological regulation;biosynthetic process;cellular metabolic process;cellular nitrogen compound metabolic process;cellular process;detection of stimulus;macromolecule metabolic process;metabolic process;nitrogen compound metabolic process;nucleobase-containing compound metabolic process;primary metabolic process;response to abiotic stimulus;response to chemical stimulus;response to endogenous st…	GO:0006139;GO:0006807;GO:0007165;GO:0008152;GO:0009058;GO:0009605;GO:0009628;GO:0009719;GO:0009987;GO:0016070;GO:0034641;GO:0042221;GO:0043170;GO:0044237;GO:0044238;GO:0050896;GO:0051606;GO:0065007			+	1.64502	0.845294	0.142513	0.382171	n.d.	n.d.	0	0	NaN	NaN	NaN	NaN	NaN	NaN	NaN	NaN	NaN	NaN	0	0	2.36659	2.19991	1.55139	1.50251	1.64502	0.327286	0.845294	1.52582	0.465336	1.22747	5
AT1G02350	protoporphyrinogen oxidase-like protein	F4HVZ8	AT1G02350	NaN		NaN	NaN	NaN	NaN	NaN	NaN	NaN	NaN					+	3.99941	4.22663	0.698427	0.221544	n.d.	n.d.	0	0	NaN	NaN	NaN	NaN	NaN	NaN	NaN	NaN	NaN	NaN	0	0	4.53258	4.69784	3.99941	2.48977	2.20748	4.22663	4.44818	4.07438	4.97572	3.60807	5
AT1G02360	Chitinase family protein	A0A1P8AWZ7;A0A1P8AX35;Q9FZ25	AT1G02360	NaN		NaN	NaN	NaN	NaN	NaN	NaN	NaN	NaN	amine metabolic process;carbohydrate metabolic process;catabolic process;macromolecule metabolic process;metabolic process;multi-organism process;nitrogen compound metabolic process;polysaccharide metabolic process;primary metabolic process;response to biotic stimulus;response to stimulus;response to stress	GO:0005975;GO:0005976;GO:0006807;GO:0006950;GO:0008152;GO:0009056;GO:0009308;GO:0009607;GO:0043170;GO:0044238;GO:0050896;GO:0051704			+	NaN	1.07551	NaN	0	n.d.	n.d.	0	0	NaN	NaN	NaN	NaN	NaN	NaN	NaN	NaN	NaN	NaN	0	0	NaN	NaN	NaN	NaN	NaN	NaN	NaN	NaN	1.07551	NaN	0
AT1G02370	Tetratricopeptide repeat (TPR)-like superfamily protein	Q9FZ24	AT1G02370	60.353	+	7	7	7	13.8	16.0556	15.5364	0.0280285	0.0628242			SQ_B	EB_G	+	2.80609	3.12862	0.145166	0.0691369	0.656864	0.193891	5	5	16.0556	16.0837	16.0625	15.6338	15.468	15.6404	15.5364	15.4736	15.5488	15.2533	5	5	3.13163	2.95126	2.80609	2.65094	2.78562	3.37307	3.07278	3.19775	2.89921	3.12862	5
AT1G02380	transmembrane protein	Q9FZ23	AT1G02380	NaN		NaN	NaN	NaN	NaN	NaN	NaN	NaN	NaN					+	1.89255	1.38124	0.33448	0.741698	n.d.	n.d.	0	0	NaN	NaN	NaN	NaN	NaN	NaN	NaN	NaN	NaN	NaN	0	0	2.22703	2.12002	1.89255	1.2408	1.40442	1.38124	1.93768	0.639538	0.161739	2.24718	5
AT1G02390	glycerol-3-phosphate acyltransferase 2	Q9FZ22	GPAT2	NaN		NaN	NaN	NaN	NaN	NaN	NaN	NaN	NaN	biosynthetic process;cellular lipid metabolic process;cellular metabolic process;cellular process;glycerol ether metabolic process;lipid metabolic process;metabolic process;primary metabolic process;small molecule metabolic process	GO:0006629;GO:0006662;GO:0008152;GO:0009058;GO:0009987;GO:0044237;GO:0044238;GO:0044255;GO:0044281			+	NaN	4.97905	NaN	0.258348	n.d.	n.d.	0	0	NaN	NaN	NaN	NaN	NaN	NaN	NaN	NaN	NaN	NaN	0	0	NaN	NaN	NaN	NaN	NaN	2.52545	4.39457	4.97905	5.21128	5.2374	0
AT1G02400	gibberellin 2-oxidase 6	A0A1P8AWJ2;Q9FZ21	GA2OX6	NaN		NaN	NaN	NaN	NaN	NaN	NaN	NaN	NaN	biosynthetic process;catabolic process;cellular ketone metabolic process;cellular lipid metabolic process;cellular metabolic process;cellular process;lipid metabolic process;metabolic process;organic acid metabolic process;primary metabolic process;response to abiotic stimulus;response to stimulus;small molecule metabolic process	GO:0006082;GO:0006629;GO:0008152;GO:0009056;GO:0009058;GO:0009628;GO:0009987;GO:0042180;GO:0044237;GO:0044238;GO:0044255;GO:0044281;GO:0050896			+	1.34655	3.75935	0.0632743	0.633289	n.d.	n.d.	0	0	NaN	NaN	NaN	NaN	NaN	NaN	NaN	NaN	NaN	NaN	0	0	NaN	NaN	NaN	1.40983	1.28328	2.98517	4.30815	4.39264	3.75935	2.63787	2
AT1G02405	proline-rich family protein	Q6NMD9	AT1G02405	NaN		NaN	NaN	NaN	NaN	NaN	NaN	NaN	NaN					+	0.185281	2.69121	0.142589	0.484409	n.d.	n.d.	0	0	NaN	NaN	NaN	NaN	NaN	NaN	NaN	NaN	NaN	NaN	0	0	0.126486	0.327869	0.0178477	0.185281	0.725185	2.2068	3.18979	2.69121	3.35856	2.68558	5
AT1G02410	cytochrome c oxidase assembly protein CtaG / Cox11 family	Q8GWR0	AT1G02410	32.604	+	6	6	6	25.8	15.3729	15.5827	0.0723448	0.155175			SQ_B	EB_G	+	4.98796	5.66202	0.0355587	0.175679	0.0403128	-0.658417	5	5	15.4516	15.3729	15.4452	15.3011	15.2207	15.8156	15.6609	15.5827	15.3807	15.4275	5	5	4.98796	4.818	5.01918	4.88101	5.02352	5.43406	5.48634	5.68373	5.66202	6.35335	5
AT1G02420	Pentatricopeptide repeat (PPR) superfamily protein	Q9FZ19	AT1G02420	NaN		NaN	NaN	NaN	NaN	NaN	NaN	NaN	NaN					+	1.99519	0.756482	0.061306	0.10898	n.d.	n.d.	0	0	NaN	NaN	NaN	NaN	NaN	NaN	NaN	NaN	NaN	NaN	0	0	1.99519	2.18321	1.66732	1.94661	2.05649	0.693775	0.819188	0.911735	NaN	0.450303	5
AT1G02430	ADP-ribosylation factor D1B	A0A1P8ARH7;F4HXI4	ARFD1B	NaN		NaN	NaN	NaN	NaN	NaN	NaN	NaN	NaN	biological regulation;cellular process;response to stimulus;signal transduction	GO:0007165;GO:0009987;GO:0050896;GO:0065007			+	NaN	0.598751	NaN	0.389477	n.d.	n.d.	0	0	NaN	NaN	NaN	NaN	NaN	NaN	NaN	NaN	NaN	NaN	0	0	NaN	NaN	NaN	NaN	NaN	NaN	0.209274	NaN	NaN	0.988227	0
AT1G02450	NIM1-interacting 1	Q9FNZ5	NIMIN1	NaN		NaN	NaN	NaN	NaN	NaN	NaN	NaN	NaN	biological regulation;multi-organism process;response to biotic stimulus;response to stimulus;response to stress	GO:0006950;GO:0009607;GO:0050896;GO:0051704;GO:0065007			+	1.77733	2.34231	0.279558	0.586925	n.d.	n.d.	0	0	NaN	NaN	NaN	NaN	NaN	NaN	NaN	NaN	NaN	NaN	0	0	1.6925	1.86216	2.61906	1.30304	NaN	2.27489	0.757946	NaN	2.40973	3.44874	4
AT1G02460	Pectin lyase-like superfamily protein	Q9FWX5	AT1G02460	NaN		NaN	NaN	NaN	NaN	NaN	NaN	NaN	NaN	carbohydrate metabolic process;cell wall organization;cell wall organization or biogenesis;metabolic process;primary metabolic process	GO:0005975;GO:0008152;GO:0044238;GO:0071554;GO:0071555			+	0.409309	NaN	0.376352	NaN	n.d.	n.d.	0	0	NaN	NaN	NaN	NaN	NaN	NaN	NaN	NaN	NaN	NaN	0	0	0.118355	0.409309	1.15525	1.46207	0.032957	NaN	NaN	NaN	NaN	NaN	5
AT1G02470	Polyketide cyclase/dehydrase and lipid transport superfamily protein	A8MSF0;F4HXI8	AT1G02470	NaN		NaN	NaN	NaN	NaN	NaN	NaN	NaN	NaN					+	0.920831	0.78992	0.235961	0.293389	n.d.	n.d.	0	0	NaN	NaN	NaN	NaN	NaN	NaN	NaN	NaN	NaN	NaN	0	0	0.760092	1.23201	1.08157	NaN	0.354759	NaN	NaN	0.496531	NaN	1.08331	4
AT1G02475	Polyketide cyclase/dehydrase and lipid transport superfamily protein	Q94K52	AT1G02475	25.037	+	4	4	3	19.2	16.3102	15.8499	0.225906	0.0527096			SQ_A	EB_H	+	5.56691	4.23821	0.503009	0.133355	0.971689	0.527843	5	5	16.0843	16.1975	16.3102	16.6521	16.961	15.6342	15.8499	15.8239	15.9026	15.9764	5	5	4.92516	5.0639	5.56691	5.88787	6.27747	3.98915	4.48239	4.37157	4.21107	4.23821	5
AT1G02490	hypothetical protein	Q3EDK6	AT1G02490	NaN		NaN	NaN	NaN	NaN	NaN	NaN	NaN	NaN					+	1.50511	1.96487	0.0749898	0	n.d.	n.d.	0	0	NaN	NaN	NaN	NaN	NaN	NaN	NaN	NaN	NaN	NaN	0	0	1.5801	1.50511	1.41585	NaN	NaN	NaN	NaN	1.96487	NaN	NaN	3
AT1G02500	S-adenosylmethionine synthetase 1	P23686	SAM1	43.158	+	26	26	10	71.5	21.3943	20.8382	0.362881	0.0782337	amine metabolic process;biosynthetic process;cellular alkene metabolic process;cellular amino acid metabolic process;cellular ketone metabolic process;cellular metabolic process;cellular nitrogen compound metabolic process;cellular process;cofactor metabolic process;heterocycle metabolic process;metabolic process;nitrogen compound metabolic process;nucleobase-containing compound metabolic process…	GO:0006082;GO:0006139;GO:0006520;GO:0006730;GO:0006790;GO:0006807;GO:0006950;GO:0006970;GO:0008152;GO:0009058;GO:0009116;GO:0009308;GO:0009628;GO:0009987;GO:0034641;GO:0042180;GO:0042221;GO:0043449;GO:0044237;GO:0044238;GO:0044281;GO:0046483;GO:0050896;GO:0051186;GO:0055086	SQ_A	EB_C	+	7.74744	8.45012	0.339655	0.136838	0.825112	-0.775357	5	5	20.996	21.1332	21.3943	21.7572	21.7787	20.85	20.9214	20.8382	20.7199	20.76	5	5	7.4822	7.40779	7.74744	8.61281	10.4722	8.31328	8.45012	8.36446	8.70813	8.62589	5
AT1G02520	P-glycoprotein 11	Q9FWX7	ABCB11	NaN		NaN	NaN	NaN	NaN	NaN	NaN	NaN	NaN	biological regulation;cellular process;establishment of localization;hormone transport;transmembrane transport;transport	GO:0006810;GO:0009914;GO:0009987;GO:0051234;GO:0055085;GO:0065007			+	1.48323	0.114809	0.197397	0	n.d.	n.d.	0	0	NaN	NaN	NaN	NaN	NaN	NaN	NaN	NaN	NaN	NaN	0	0	1.48323	1.68063	1.21988	1.60489	0.861972	NaN	0.114809	NaN	NaN	NaN	5
AT1G02530	P-glycoprotein 12	A0A1P8ANT3;Q9FWX8	ABCB12	136.77	+	24	23	11	23.8	17.1104	16.1153	0.0263844	0.290278	biological regulation;cellular process;establishment of localization;hormone transport;transmembrane transport;transport	GO:0006810;GO:0009914;GO:0009987;GO:0051234;GO:0055085;GO:0065007	SQ_A	EB_G	+	4.27007	1.17696	0.0650072	0.909335	-0.103992	n.d.	5	2	16.8868	17.084	17.1237	17.1705	17.1104	17.1991	16.425	16.1153	15.8626	15.8251	5	5	4.27007	4.33527	4.21419	4.33507	3.94649	2.0863	0.267629	NaN	NaN	NaN	5
AT1G02560	nuclear encoded CLP protease 5	Q9S834	CLPP5	32.356	+	5	5	5	26.8	18.3018	18.2825	0.0952625	0.294998			SQ_C	EB_H	+	7.1955	7.84864	0.030261	0.12781	0.326698	-0.607967	5	5	18.3469	18.3018	18.2066	18.0796	18.429	17.8946	18.03	18.2825	18.5775	18.7414	5	5	7.1955	7.10106	7.22576	7.19476	7.30883	7.73258	8.14461	7.97645	7.84864	7.2926	5
AT1G02570	transmembrane protein	Q1PFZ3	AT1G02570	NaN		NaN	NaN	NaN	NaN	NaN	NaN	NaN	NaN					+	NaN	5.75993	NaN	1.04497	n.d.	n.d.	0	0	NaN	NaN	NaN	NaN	NaN	NaN	NaN	NaN	NaN	NaN	0	0	NaN	NaN	NaN	NaN	NaN	5.73351	8.0318	6.8049	5.75993	3.6458	0
AT1G02580	SET domain-containing protein	A0A1P8AVN9;O65312	MEA	NaN		NaN	NaN	NaN	NaN	NaN	NaN	NaN	NaN	anatomical structure morphogenesis;biological regulation;biosynthetic process;cellular metabolic process;cellular nitrogen compound metabolic process;cellular process;developmental process;macromolecule metabolic process;metabolic process;nitrogen compound metabolic process;nucleobase-containing compound metabolic process;primary metabolic process;regulation of gene expression, epigenetic;respons…	GO:0006139;GO:0006807;GO:0008152;GO:0009058;GO:0009628;GO:0009653;GO:0009987;GO:0016070;GO:0032502;GO:0034641;GO:0040029;GO:0043170;GO:0044237;GO:0044238;GO:0050896;GO:0065007			+	0.917042	NaN	0.134375	NaN	n.d.	n.d.	0	0	NaN	NaN	NaN	NaN	NaN	NaN	NaN	NaN	NaN	NaN	0	0	0.782667	0.955518	0.917042	1.61852	0.780231	NaN	NaN	NaN	NaN	NaN	5
AT1G02610	RING/FYVE/PHD zinc finger superfamily protein	A0A1P8AS75;A0A1P8AS78;F4HXK4	AT1G02610	NaN		NaN	NaN	NaN	NaN	NaN	NaN	NaN	NaN					+	1.64026	1.38511	0.318106	0.0903098	n.d.	n.d.	0	0	NaN	NaN	NaN	NaN	NaN	NaN	NaN	NaN	NaN	NaN	0	0	1.64026	1.32216	1.68324	1.30319	2.14792	1.47542	NaN	NaN	NaN	1.2948	5
AT1G02630	Nucleoside transporter family protein	Q84XI3	AT1G02630	NaN		NaN	NaN	NaN	NaN	NaN	NaN	NaN	NaN					+	2.20717	NaN	0.966385	NaN	n.d.	n.d.	0	0	NaN	NaN	NaN	NaN	NaN	NaN	NaN	NaN	NaN	NaN	0	0	1.24079	1.55752	2.20717	3.6989	3.85885	NaN	NaN	NaN	NaN	NaN	5
AT1G02640	beta-xylosidase 2	Q94KD8	BXL2	82.984	+	25	24	24	39.2	17.5342	16.8364	0.216135	0.304022	carbohydrate metabolic process;metabolic process;primary metabolic process	GO:0005975;GO:0008152;GO:0044238	SQ_A	EB_G	+	4.72986	2.16805	0.100983	0.236468	0.950705	0.75088	5	5	17.3181	17.4646	17.5342	18.5736	18.5186	17.5642	17.1404	16.8364	16.5445	16.342	5	5	4.62888	4.72986	4.67937	7.01143	6.03574	2.817	2.16805	2.25629	1.01215	1.93158	5
AT1G02650	Tetratricopeptide repeat (TPR)-like superfamily protein	A0A1P8ARE6;Q9FWY3	AT1G02650	NaN		NaN	NaN	NaN	NaN	NaN	NaN	NaN	NaN					+	NaN	0.643654	NaN	0.292452	n.d.	n.d.	0	0	NaN	NaN	NaN	NaN	NaN	NaN	NaN	NaN	NaN	NaN	0	0	NaN	NaN	NaN	NaN	NaN	0.643654	1.6558	0.716316	0.0999119	0.351201	0
AT1G02660	alpha/beta-Hydrolases superfamily protein	F4HXL0	AT1G02660	NaN		NaN	NaN	NaN	NaN	NaN	NaN	NaN	NaN	lipid metabolic process;metabolic process;primary metabolic process	GO:0006629;GO:0008152;GO:0044238			+	3.25091	4.31325	0.283476	0.307954	n.d.	n.d.	0	0	NaN	NaN	NaN	NaN	NaN	NaN	NaN	NaN	NaN	NaN	0	0	2.96743	2.75577	3.25091	4.39489	3.30622	4.62121	4.31325	3.97981	3.81953	4.48672	5
AT1G02670	P-loop containing nucleoside triphosphate hydrolases superfamily protein	A0A1P8ASB1;A0A1P8ASB2;A0A1P8ASB4;A0A1P8ASC7;A0A1P8ASE4;A0A1P8ASG8;F4HXL1	AT1G02670	NaN		NaN	NaN	NaN	NaN	NaN	NaN	NaN	NaN					+	1.92696	0.169634	0.580098	0	n.d.	n.d.	0	0	NaN	NaN	NaN	NaN	NaN	NaN	NaN	NaN	NaN	NaN	0	0	2.44222	2.50706	1.92696	0.780201	0.549949	NaN	NaN	0.169634	NaN	NaN	5
AT1G02680	TBP-associated factor 13	Q6NQH4	TAF13	14.254	+	1	1	1	7.9	12.313	12.299	0.183307	0.0280247	anatomical structure development;biological regulation;biosynthetic process;cellular metabolic process;cellular nitrogen compound metabolic process;cellular process;developmental process;embryo development;macromolecule metabolic process;metabolic process;multicellular organismal process;nitrogen compound metabolic process;nucleobase-containing compound metabolic process;post-embryonic developmen…	GO:0006139;GO:0006366;GO:0006807;GO:0008152;GO:0009058;GO:0009790;GO:0009791;GO:0009987;GO:0016070;GO:0032501;GO:0032502;GO:0034641;GO:0043170;GO:0044237;GO:0044238;GO:0048856;GO:0065007	SQ_B	EB_G	+	4.87292	5.57311	0.125755	0.0890865	0.626705	0.686007	5	5	12.4527	12.8896	12.313	12.1297	11.7774	12.403	12.299	12.271	12.3866	12.2923	5	5	4.89849	4.87292	4.99867	4.39276	4.54702	5.74769	5.48402	5.13689	5.57311	5.64798	5
AT1G02690	importin alpha isoform 6	F4HXL3;Q9FWY7	IMPA-6	59.388	+	15	10	9	28.4	16.8019	17.1695	0.0876217	0.0958824	establishment of localization;nuclear transport;nucleocytoplasmic transport;protein targeting;protein transport;transport	GO:0006605;GO:0006810;GO:0006913;GO:0015031;GO:0051169;GO:0051234	SQ_B	EB_G	+	4.20726	5.29603	0.161687	0.460149	0.0624389	0.959657	5	5	16.8896	16.8019	16.8605	16.4002	16.3548	17.1695	17.2654	17.2253	16.9572	16.7638	5	5	4.36894	4.20726	3.59595	3.60219	4.36169	5.75618	5.71084	5.29603	4.5393	3.21321	5
AT1G02700	GATA transcription factor-like protein	Q9FWY8	AT1G02700	27.455	+	7	7	7	38.5	13.2417	16.6691	0.0666437	0.276442			SQ_A	EB_H	+	NaN	4.72423	NaN	0.762195	n.d.	0.621247	0	5	13.2079	13.1152	13.2417	13.3084	13.3477	13.9556	15.7684	16.6691	16.9455	16.7835	5	5	NaN	NaN	NaN	NaN	NaN	2.99714	5.48642	5.52869	4.72423	3.96521	0
AT1G02705	hypothetical protein	A0A1P8AV59	AT1G02705	NaN		NaN	NaN	NaN	NaN	NaN	NaN	NaN	NaN					+	1.1658	2.53516	0.746114	0.276788	n.d.	n.d.	0	0	NaN	NaN	NaN	NaN	NaN	NaN	NaN	NaN	NaN	NaN	0	0	1.1658	0.54747	2.1833	1.91191	0.406911	0.815638	2.53516	2.81195	2.73197	1.18668	5
AT1G02720	galacturonosyltransferase 5	Q9FWY9	GATL5	NaN		NaN	NaN	NaN	NaN	NaN	NaN	NaN	NaN	biosynthetic process;carbohydrate metabolic process;cell wall organization;cell wall organization or biogenesis;cellular cell wall organization;cellular cell wall organization or biogenesis;cellular component assembly;cellular component organization;cellular metabolic process;cellular process;external encapsulating structure organization;macromolecule metabolic process;metabolic process;mucilage …	GO:0005975;GO:0005976;GO:0007047;GO:0008152;GO:0009058;GO:0009987;GO:0010191;GO:0016043;GO:0022607;GO:0043170;GO:0044237;GO:0044238;GO:0045229;GO:0070882;GO:0071554;GO:0071555			+	3.52286	5.91394	0.0299149	0.850218	n.d.	n.d.	0	0	NaN	NaN	NaN	NaN	NaN	NaN	NaN	NaN	NaN	NaN	0	0	3.75604	3.52286	3.55079	3.49294	2.81218	3.19155	5.91394	7.00774	6.11368	5.06372	5
AT1G02730	cellulose synthase-like D5	Q9SRW9	CSLD5	132.59	+	17	14	14	14.2	14.8228	15.1353	0.237061	0.291324	anatomical structure development;biosynthetic process;carbohydrate metabolic process;cell wall organization;cell wall organization or biogenesis;cellular cell wall organization or biogenesis;cellular metabolic process;cellular process;developmental process;macromolecule metabolic process;metabolic process;polysaccharide metabolic process;primary metabolic process;response to abiotic stimulus;resp…	GO:0005975;GO:0005976;GO:0006950;GO:0006970;GO:0008152;GO:0009058;GO:0009628;GO:0009987;GO:0032502;GO:0042221;GO:0043170;GO:0044237;GO:0044238;GO:0048856;GO:0050896;GO:0070882;GO:0071554;GO:0071555	SQ_B	EB_G	+	4.26746	5.12359	0.542436	0.463748	0.855084	0.991949	5	5	15.0599	15.0704	14.8228	14.6249	14.5629	15.4266	15.3619	15.1353	14.7627	14.4529	5	5	4.8099	4.67597	4.26746	2.35463	3.47977	5.58734	5.46409	5.12359	4.31554	3.36074	5
AT1G02740	MRG family protein	Q4V3E2	AT1G02740	37.628	+	5	5	5	14.7	14.6388	14.4733	0.221356	0.122541	biological regulation;biosynthetic process;cellular component organization;cellular metabolic process;cellular nitrogen compound metabolic process;cellular process;chromatin modification;chromatin organization;chromosome organization;histone modification;macromolecule metabolic process;macromolecule modification;metabolic process;nitrogen compound metabolic process;nucleobase-containing compound …	GO:0006139;GO:0006325;GO:0006464;GO:0006807;GO:0006996;GO:0008152;GO:0009058;GO:0009987;GO:0016043;GO:0016070;GO:0016568;GO:0016570;GO:0018193;GO:0019538;GO:0034641;GO:0043170;GO:0043412;GO:0043543;GO:0044237;GO:0044238;GO:0051276;GO:0065007	SQ_B	EB_G	+	3.38631	2.98487	0.122733	0.177857	0.502286	-0.0859275	5	5	14.889	14.6388	14.6831	14.4175	14.1927	14.5417	14.6302	14.4733	14.3507	14.2543	5	5	3.5651	3.50904	3.24233	3.38631	3.33232	1.76973	3.5557	2.98487	2.89388	3.16273	5
AT1G02750	Drought-responsive family protein	F4HXM2;Q8GWK1	AT1G02750	NaN		NaN	NaN	NaN	NaN	NaN	NaN	NaN	NaN					+	3.66965	5.18497	0.157637	0.109507	n.d.	n.d.	0	0	NaN	NaN	NaN	NaN	NaN	NaN	NaN	NaN	NaN	NaN	0	0	3.66965	3.62218	3.89229	3.51202	3.85746	5.27965	5.02475	5.18497	5.07546	5.33548	5
AT1G02770	hypothetical protein	Q9SRX1	AT1G02770	NaN		NaN	NaN	NaN	NaN	NaN	NaN	NaN	NaN					+	3.00881	4.9841	0.466868	0.314186	n.d.	n.d.	0	0	NaN	NaN	NaN	NaN	NaN	NaN	NaN	NaN	NaN	NaN	0	0	2.54194	2.61322	3.00881	4.16271	5.17792	5.84522	5.10389	4.9841	4.49144	4.66991	5
AT1G02780	Ribosomal protein L19e family protein	Q9SRX2	emb2386	24.606	+	13	13	5	43	20.2624	19.9382	0.295383	0.0922852	biosynthetic process;cellular metabolic process;cellular process;macromolecule metabolic process;metabolic process;primary metabolic process;protein metabolic process;translation	GO:0006412;GO:0008152;GO:0009058;GO:0009987;GO:0019538;GO:0043170;GO:0044237;GO:0044238	SQ_B	EB_G	+	9.94279	11.4403	0.258647	0.204497	0.922436	0.601653	5	5	20.7274	20.5154	20.2624	19.967	19.7158	20.1536	20.0305	19.9382	19.8145	19.8647	5	5	10.2014	10.0379	9.94279	9.46921	9.60072	11.6195	11.6448	11.1839	11.4403	10.7616	5
AT1G02790	polygalacturonase 4	P49062	PGA4	44.429	+	14	14	14	41.2	17.2545	14.982	0.565687	0.0185957	carbohydrate metabolic process;cell wall organization;cell wall organization or biogenesis;metabolic process;primary metabolic process	GO:0005975;GO:0008152;GO:0044238;GO:0071554;GO:0071555	SQ_B	EB_F	+	6.1463	4.57681	0.948256	0	0.957369	n.d.	5	1	18.1131	17.6596	17.2545	16.6888	15.8918	14.9689	14.982	15.0006	14.834	15.1594	5	5	7.30128	7.09456	6.1463	5.26105	5.01152	4.57681	NaN	NaN	NaN	NaN	5
AT1G02800	cellulase 2	Q9SRX3	CEL2	55.418	+	9	7	7	17	15.615	15.7446	0.380843	0.104568	carbohydrate metabolic process;catabolic process;cell wall organization;cell wall organization or biogenesis;developmental process;macromolecule metabolic process;metabolic process;multi-organism process;polysaccharide metabolic process;primary metabolic process;response to biotic stimulus;response to stimulus	GO:0005975;GO:0005976;GO:0008152;GO:0009056;GO:0009607;GO:0032502;GO:0043170;GO:0044238;GO:0050896;GO:0051704;GO:0071554;GO:0071555	SQ_B	EB_G	+	2.91697	4.99439	0.379584	0.882072	0.291207	0.936912	5	5	16.4358	15.7918	15.615	15.2341	15.0184	15.7446	15.7746	15.8492	15.3907	15.0556	5	5	3.53327	2.91697	1.96632	2.62453	3.29656	5.87646	5.82146	4.99439	4.10625	2.02793	5
AT1G02810	Plant invertase/pectin methylesterase inhibitor superfamily	Q9SRX4	AT1G02810	63.951	+	2	1	1	3.8	13.8057	12.5532	0.175906	0.217796	carbohydrate metabolic process;catabolic process;cell wall organization;cell wall organization or biogenesis;cellular metabolic process;cellular process;macromolecule metabolic process;metabolic process;polysaccharide metabolic process;primary metabolic process	GO:0005975;GO:0005976;GO:0008152;GO:0009056;GO:0009987;GO:0043170;GO:0044237;GO:0044238;GO:0071554;GO:0071555	SQ_B	EB_H	+	3.47357	4.3942	0.0672685	0.65562	n.d.	0.507727	4	5	13.9816	13.8057	13.9036	13.586	13.4226	12.3355	12.5532	12.2012	12.6025	12.874	5	5	3.46907	3.60361	3.47806	1.62092	NaN	3.1589	3.73858	4.54895	4.3942	5.08209	4
AT1G02816	pectinesterase (Protein of unknown function%2C DUF538)	Q9SRX5	AT1G02816	18.496	+	4	4	3	22.9	16.4793	17.1813	0.202375	0.0521736			SQ_A	EB_F	+	4.34597	6.47842	0.49931	0.34597	0.999637	-0.2633	5	5	16.277	16.3989	16.4793	16.7971	17.0187	17.1292	17.2616	17.1813	17.1368	17.2339	5	5	3.84665	4.10546	4.34597	5.17362	5.76316	6.47842	5.78842	6.19216	6.82439	7.19789	5
AT1G02820	Late embryogenesis abundant 3 (LEA3) family protein	Q9SRX6	LEA3	NaN		NaN	NaN	NaN	NaN	NaN	NaN	NaN	NaN	response to stimulus;response to stress	GO:0006950;GO:0050896			+	2.43138	NaN	0.446353	NaN	n.d.	n.d.	0	0	NaN	NaN	NaN	NaN	NaN	NaN	NaN	NaN	NaN	NaN	0	0	NaN	NaN	NaN	1.98503	2.87773	NaN	NaN	NaN	NaN	NaN	2
AT1G02830	Ribosomal L22e protein family	Q9SRX7	AT1G02830	NaN		NaN	NaN	NaN	NaN	NaN	NaN	NaN	NaN	biosynthetic process;cellular metabolic process;cellular process;macromolecule metabolic process;metabolic process;primary metabolic process;protein metabolic process;translation	GO:0006412;GO:0008152;GO:0009058;GO:0009987;GO:0019538;GO:0043170;GO:0044237;GO:0044238			+	NaN	0.912362	NaN	0	n.d.	n.d.	0	0	NaN	NaN	NaN	NaN	NaN	NaN	NaN	NaN	NaN	NaN	0	0	NaN	NaN	NaN	NaN	NaN	0.912362	NaN	NaN	NaN	NaN	0
AT1G02840	RNA-binding (RRM/RBD/RNP motifs) family protein	O22315	SR34	33.729	+	19	17	13	48.8	18.611	18.5675	0.305902	0.0828781	cellular metabolic process;cellular nitrogen compound metabolic process;cellular process;macromolecule metabolic process;metabolic process;mRNA metabolic process;mRNA processing;nitrogen compound metabolic process;nucleobase-containing compound metabolic process;primary metabolic process;RNA metabolic process;RNA processing;RNA splicing	GO:0006139;GO:0006396;GO:0006397;GO:0006807;GO:0008152;GO:0008380;GO:0009987;GO:0016070;GO:0016071;GO:0034641;GO:0043170;GO:0044237;GO:0044238	SQ_B	EB_G	+	5.7398	6.9125	0.367681	0.321283	0.82984	0.887308	5	5	18.9259	18.6815	18.611	18.3051	17.9134	18.5865	18.6504	18.5675	18.3613	17.9849	5	5	6.18572	6.10748	5.7398	5.31129	5.48159	7.23379	7.32665	6.80726	6.9125	6.39255	5
AT1G02850	beta glucosidase 11	A0A2H1ZE91;B3H5Q1	BGLU11	NaN		NaN	NaN	NaN	NaN	NaN	NaN	NaN	NaN	carbohydrate metabolic process;metabolic process;primary metabolic process	GO:0005975;GO:0008152;GO:0044238			+	0.774182	5.92527	0.433636	1.2892	n.d.	n.d.	0	0	NaN	NaN	NaN	NaN	NaN	NaN	NaN	NaN	NaN	NaN	0	0	NaN	0.340546	NaN	0.774182	2.26611	1.94614	4.63607	5.92527	6.55462	7.82403	3
AT1G02860	SPX (SYG1/Pho81/XPR1) domain-containing protein	A0A1P8AR01;Q9SRX9	NLA	NaN		NaN	NaN	NaN	NaN	NaN	NaN	NaN	NaN	biological regulation;biosynthetic process;cell death;cellular aromatic compound metabolic process;cellular ketone metabolic process;cellular metabolic process;cellular process;death;immune system process;metabolic process;multi-organism process;organic acid metabolic process;response to biotic stimulus;response to chemical stimulus;response to stimulus;response to stress;small molecule metabolic…	GO:0002376;GO:0006082;GO:0006725;GO:0006950;GO:0008152;GO:0008219;GO:0009058;GO:0009607;GO:0009987;GO:0016265;GO:0042180;GO:0042221;GO:0044237;GO:0044281;GO:0050896;GO:0051704;GO:0065007			+	2.51756	4.13977	0.489332	0.034111	n.d.	n.d.	0	0	NaN	NaN	NaN	NaN	NaN	NaN	NaN	NaN	NaN	NaN	0	0	2.12676	2.02823	2.51756	3.15857	4.00807	4.14122	4.28484	4.13977	3.80218	4.10566	5
AT1G02870	nucleolar-like protein	Q8RWK5	AT1G02870	22.103	+	4	4	4	32.1	15.3134	15.4416	0.492023	0.376135	cellular process;ribosomal large subunit biogenesis	GO:0009987;GO:0042273	SQ_B	EB_G	+	4.82351	5.22508	0.238042	0.365149	-0.051309	0.755954	5	5	15.8054	15.5223	15.3134	14.8062	14.5161	16.0583	15.7642	15.4416	15.0655	14.6035	5	5	5.09149	4.82351	4.60178	4.58547	5.20756	6.49724	5.78392	4.98358	4.85993	5.22508	5
AT1G02880	thiamin pyrophosphokinase1	A0A1P8ARA0;B3H6N1;B9DGU7	TPK1	NaN		NaN	NaN	NaN	NaN	NaN	NaN	NaN	NaN	biosynthetic process;cellular aromatic compound metabolic process;cellular metabolic process;cellular nitrogen compound metabolic process;cellular process;cofactor metabolic process;heterocycle metabolic process;metabolic process;nitrogen compound metabolic process;small molecule metabolic process;sulfur compound metabolic process;vitamin metabolic process	GO:0006725;GO:0006766;GO:0006790;GO:0006807;GO:0008152;GO:0009058;GO:0009987;GO:0034641;GO:0044237;GO:0044281;GO:0046483;GO:0051186			+	4.52678	3.73869	0.0771179	0.356258	n.d.	n.d.	0	0	NaN	NaN	NaN	NaN	NaN	NaN	NaN	NaN	NaN	NaN	0	0	4.52678	4.54619	4.78168	4.32258	4.44966	3.27157	3.72232	3.73869	4.09495	4.36158	5
AT1G02890	AAA-type ATPase family protein	F4HZ81;F4HZ82	AT1G02890	NaN		NaN	NaN	NaN	NaN	NaN	NaN	NaN	NaN					+	4.45708	4.1937	0.139096	0.369038	n.d.	n.d.	0	0	NaN	NaN	NaN	NaN	NaN	NaN	NaN	NaN	NaN	NaN	0	0	4.42935	4.45708	4.31798	4.93518	4.74377	3.53574	3.8235	4.30457	4.1937	4.56274	5
AT1G02900	rapid alkalinization factor 1	Q9SRY3	RALF1	NaN		NaN	NaN	NaN	NaN	NaN	NaN	NaN	NaN	anatomical structure development;biological regulation;cell communication;cell-cell signaling;cellular process;developmental process;response to stimulus;signal transduction;signaling	GO:0007154;GO:0007165;GO:0007267;GO:0009987;GO:0023052;GO:0032502;GO:0048856;GO:0050896;GO:0065007			+	1.09902	2.97111	0.55264	1.88968	n.d.	n.d.	0	0	NaN	NaN	NaN	NaN	NaN	NaN	NaN	NaN	NaN	NaN	0	0	0.0562927	NaN	0.832515	1.36552	1.93779	NaN	NaN	NaN	1.08143	4.86079	4
AT1G02910	tetratricopeptide repeat (TPR)-containing protein	A0A1P8ANG6;Q9SRY4	LPA1	50.738	+	13	13	13	29.1	15.6833	15.4016	0.0604324	0.241077	cellular component assembly;cellular component organization;cellular macromolecular complex assembly;cellular process;macromolecular complex assembly;protein complex assembly	GO:0006461;GO:0009987;GO:0016043;GO:0022607;GO:0034622;GO:0065003	SQ_B	EB_H	+	4.5228	3.11459	0.139522	0.145467	0.721754	-0.311658	5	5	15.715	15.7437	15.6833	15.4418	15.5522	15.1776	15.1606	15.4016	15.743	15.6799	5	5	4.66232	4.63049	4.5228	4.31647	3.97318	2.8966	3.63097	3.26005	3.11459	3.10028	5
AT1G02920	glutathione S-transferase 7	Q9SRY5	GSTF7	23.598	+	8	1	1	26.3	14.0315	16.4792	0.177983	0.347168	catabolic process;cellular metabolic process;cellular process;immune system process;metabolic process;multi-organism process;response to abiotic stimulus;response to biotic stimulus;response to chemical stimulus;response to osmotic stress;response to stimulus;response to stress;secondary metabolic process;toxin metabolic process	GO:0002376;GO:0006950;GO:0006970;GO:0008152;GO:0009056;GO:0009404;GO:0009607;GO:0009628;GO:0009987;GO:0019748;GO:0042221;GO:0044237;GO:0050896;GO:0051704	SQ_A	EB_G	+	NaN	0.78595	NaN	0.157069	n.d.	n.d.	0	2	14.0315	13.8536	13.99	14.5635	14.5321	18.2589	16.8263	16.4792	16.2826	15.4311	5	5	NaN	NaN	NaN	NaN	NaN	NaN	0.94302	0.628881	NaN	NaN	0
AT1G02930	glutathione S-transferase 6	P42760	GSTF6	23.486	+	15	15	8	56.7	18.2053	19.3369	0.31414	0.0556202	catabolic process;cellular metabolic process;cellular process;metabolic process;multi-organism process;response to abiotic stimulus;response to biotic stimulus;response to chemical stimulus;response to osmotic stress;response to oxidative stress;response to stimulus;response to stress;secondary metabolic process;toxin metabolic process	GO:0006950;GO:0006970;GO:0006979;GO:0008152;GO:0009056;GO:0009404;GO:0009607;GO:0009628;GO:0009987;GO:0019748;GO:0042221;GO:0044237;GO:0050896;GO:0051704	SQ_A	EB_G	+	8.01756	4.31702	1.13987	0.992345	0.90895	0.94485	5	5	17.8912	18.0275	18.2053	18.7149	20.0409	19.9071	19.3857	19.2813	19.3369	18.9675	5	5	6.8777	7.20244	8.01756	9.23238	9.84892	9.69981	6.53972	4.31702	4.22394	3.32468	5
AT1G02940	glutathione S-transferase (class phi) 5	A0A1P8ASP1;A0A1P8AST6;Q9SRY6	GSTF5	29.849	+	8	8	7	31.2	15.8394	17.5916	0.478153	0.353386	catabolic process;cellular metabolic process;cellular process;metabolic process;response to chemical stimulus;response to stimulus;secondary metabolic process;toxin metabolic process	GO:0008152;GO:0009056;GO:0009404;GO:0009987;GO:0019748;GO:0042221;GO:0044237;GO:0050896	SQ_A	EB_G	+	5.03119	3.05386	1.14218	2.03125	0.971002	n.d.	5	4	15.3983	15.3613	15.8394	16.6777	17.1123	18.4588	17.945	17.5916	17.3071	17.0542	5	5	3.39561	4.17722	5.03119	6.17337	6.98412	6.31658	4.69295	0.630464	1.41477	NaN	5
AT1G02950	glutathione S-transferase F4	A0A1P8AMT5;B3H520;Q84TK0	GSTF4	28.531	+	3	2	2	10.3	13.1853	12.481	0.1219	0.0713358	catabolic process;cellular metabolic process;cellular process;metabolic process;response to chemical stimulus;response to stimulus;secondary metabolic process;toxin metabolic process	GO:0008152;GO:0009056;GO:0009404;GO:0009987;GO:0019748;GO:0042221;GO:0044237;GO:0050896	SQ_A	EB_H	+	4.69126	NaN	0.952218	NaN	0.388328	n.d.	5	0	13.0593	13.2122	13.1853	13.0634	13.5978	12.481	12.2111	12.4174	12.5523	13.8074	5	5	3.55846	3.651	4.69126	5.64347	5.46514	NaN	NaN	NaN	NaN	NaN	5
AT1G02960	kinetochore protein	A0A1P8ASC9;C0Z2W6;F4HZ93;F4HZ95;Q8GWB5	AT1G02960	NaN		NaN	NaN	NaN	NaN	NaN	NaN	NaN	NaN					+	3.87505	2.24998	0.391995	0.144727	n.d.	n.d.	0	0	NaN	NaN	NaN	NaN	NaN	NaN	NaN	NaN	NaN	NaN	0	0	4.26704	4.2039	3.87505	3.16605	3.07692	2.32862	2.0313	1.78431	2.24998	2.3947	5
AT1G02970	WEE1-like kinase	Q8L4H0	WEE1	NaN		NaN	NaN	NaN	NaN	NaN	NaN	NaN	NaN	biological regulation;cell division;cellular component organization;cellular process;mitosis;nuclear division;organelle fission;organelle organization;regulation of cell cycle;regulation of mitotic cell cycle	GO:0000280;GO:0006996;GO:0007067;GO:0007346;GO:0009987;GO:0016043;GO:0048285;GO:0051301;GO:0051726;GO:0065007			+	2.49091	3.45732	0.160162	0.158737	n.d.	n.d.	0	0	NaN	NaN	NaN	NaN	NaN	NaN	NaN	NaN	NaN	NaN	0	0	2.62752	2.49091	2.13362	1.7146	2.65107	3.59554	3.68004	3.45732	3.29858	2.42284	5
AT1G02980	cullin 2	Q9SRZ0	CUL2	85.964	+	25	24	21	38.5	15.5161	16.5486	0.134396	0.36908	cellular metabolic process;cellular process;macromolecule metabolic process;macromolecule modification;metabolic process;primary metabolic process;protein metabolic process;protein modification by small protein conjugation or removal;protein modification process	GO:0006464;GO:0008152;GO:0009987;GO:0019538;GO:0043170;GO:0043412;GO:0044237;GO:0044238;GO:0070647	SQ_A	EB_G	+	1.96684	4.61511	1.26614	1.01823	0.939755	n.d.	5	2	15.4152	15.3817	15.5161	16.0034	16.9549	17.6614	16.9177	16.5486	16.2709	15.8787	5	5	0.700697	1.04428	1.96684	4.34377	5.62445	5.63334	3.59688	NaN	NaN	NaN	5
AT1G02990	hypothetical protein	A0A1P8AM24;F4HZ99;F4HZA0;Q8RXR8	AT1G02990	134.18	+	5	4	4	6.1	12.2204	12.1181	0.11837	0.25951			SQ_D	EB_H	+	2.72668	0.340337	0.194336	0.030195	-0.51559	n.d.	5	2	12.0623	12.102	12.2374	12.407	12.2204	11.6978	11.8585	12.1671	12.1181	12.3831	5	5	2.95723	2.92102	2.72668	2.5899	2.16792	NaN	0.370532	0.310142	NaN	NaN	5
AT1G03000	peroxin 6	Q8RY16	PEX6	103.04	+	28	28	28	35.7	16.519	16.8054	0.107561	0.0167427	catabolic process;cellular ketone metabolic process;cellular lipid metabolic process;cellular metabolic process;cellular process;establishment of localization;lipid metabolic process;metabolic process;organic acid metabolic process;primary metabolic process;protein targeting;protein transport;small molecule metabolic process;transport	GO:0006082;GO:0006605;GO:0006629;GO:0006810;GO:0008152;GO:0009056;GO:0009987;GO:0015031;GO:0042180;GO:0044237;GO:0044238;GO:0044255;GO:0044281;GO:0051234	SQ_A	EB_B	+	3.52044	2.14256	0.0843258	0.047852	-0.844377	-0.672793	5	5	16.3905	16.4114	16.519	16.5347	16.6846	16.8662	16.7351	16.8054	16.7887	16.8153	5	5	3.60476	3.52044	3.44639	3.60778	3.01377	0.995397	2.10668	2.40694	2.19041	2.14256	5
AT1G03010	Phototropic-responsive NPH3 family protein	A0A1P8AM10;A0A1P8AM39;Q9SA69	AT1G03010	NaN		NaN	NaN	NaN	NaN	NaN	NaN	NaN	NaN	anatomical structure morphogenesis;cell growth;cell morphogenesis;cellular component morphogenesis;cellular component organization;cellular metabolic process;cellular process;developmental process;growth;macromolecule metabolic process;macromolecule modification;metabolic process;primary metabolic process;protein metabolic process;protein modification by small protein conjugation or removal;prote…	GO:0000902;GO:0006464;GO:0008152;GO:0009653;GO:0009987;GO:0016043;GO:0016049;GO:0019538;GO:0032502;GO:0032989;GO:0040007;GO:0043170;GO:0043412;GO:0044237;GO:0044238;GO:0070647			+	2.21498	NaN	0.0416138	NaN	n.d.	n.d.	0	0	NaN	NaN	NaN	NaN	NaN	NaN	NaN	NaN	NaN	NaN	0	0	2.21498	2.17337	2.25399	2.69404	1.13725	NaN	NaN	NaN	NaN	NaN	5
AT1G03030	P-loop containing nucleoside triphosphate hydrolases superfamily protein	A0A1P8AMF1;Q500U9	AT1G03030	34.057	+	11	11	11	41.9	15.9049	16.5547	0.141695	0.234116			SQ_B	EB_H	+	4.05117	5.51945	0.0699768	0.0557351	-0.241743	0.510195	5	5	16.0531	16.0466	15.9049	15.4771	15.8118	16.2875	16.3387	16.5547	16.7888	16.9884	5	5	4.05117	4.01153	3.945	4.12115	4.69536	5.51945	5.51717	5.4384	5.754	5.57518	5
AT1G03040	basic helix-loop-helix (bHLH) DNA-binding superfamily protein	A0A1P8ASS1;F4HZA7;Q93Y00	AT1G03040	NaN		NaN	NaN	NaN	NaN	NaN	NaN	NaN	NaN	biosynthetic process;cellular metabolic process;cellular nitrogen compound metabolic process;cellular process;macromolecule metabolic process;metabolic process;nitrogen compound metabolic process;nucleobase-containing compound metabolic process;primary metabolic process;RNA metabolic process	GO:0006139;GO:0006807;GO:0008152;GO:0009058;GO:0009987;GO:0016070;GO:0034641;GO:0043170;GO:0044237;GO:0044238			+	5.85831	4.70026	0.112752	0.048594	n.d.	n.d.	0	0	NaN	NaN	NaN	NaN	NaN	NaN	NaN	NaN	NaN	NaN	0	0	6.00819	5.8566	5.97106	5.85831	5.59808	4.35644	4.67115	4.74885	4.70026	4.88167	5
AT1G03050	ENTH/ANTH/VHS superfamily protein	Q9SA65	AT1G03050	NaN		NaN	NaN	NaN	NaN	NaN	NaN	NaN	NaN	cellular component assembly;cellular component organization;cellular macromolecular complex assembly;cellular membrane organization;cellular process;endocytosis;establishment of localization;macromolecular complex assembly;membrane invagination;membrane organization;organelle organization;protein complex assembly;transport;vesicle organization;vesicle-mediated transport	GO:0006461;GO:0006810;GO:0006897;GO:0006996;GO:0009987;GO:0010324;GO:0016043;GO:0016044;GO:0016050;GO:0016192;GO:0022607;GO:0034622;GO:0051234;GO:0061024;GO:0065003			+	2.3661	0.832472	1.0538	0	n.d.	n.d.	0	0	NaN	NaN	NaN	NaN	NaN	NaN	NaN	NaN	NaN	NaN	0	0	3.59897	3.4199	2.3661	1.46556	0.760729	0.832472	NaN	NaN	NaN	NaN	5
AT1G03055	beta-carotene isomerase D27-like protein	F4HZB1;Q7XA78	D27	NaN		NaN	NaN	NaN	NaN	NaN	NaN	NaN	NaN	anatomical structure formation involved in morphogenesis;developmental process	GO:0032502;GO:0048646			+	1.54711	2.68202	0.720023	0.560476	n.d.	n.d.	0	0	NaN	NaN	NaN	NaN	NaN	NaN	NaN	NaN	NaN	NaN	0	0	0.387631	1.01941	1.54711	2.26713	2.58539	1.64702	3.10183	3.27174	2.68202	2.12154	5
AT1G03060	BEACH-DOMAIN HOMOLOG A1	A0A1P8AT16;A0A1P8AT19;A0A1P8AT57;F4HZB2	SPI	400.8	+	55	55	48	18.4	17.7111	17.769	0.0436172	0.00468826	anatomical structure morphogenesis;cell growth;cell morphogenesis;cellular component morphogenesis;cellular component organization;cellular process;developmental process;endosome transport;establishment of localization;growth;organelle organization;response to chemical stimulus;response to endogenous stimulus;response to stimulus;transport;vacuole organization;vesicle-mediated transport	GO:0000902;GO:0006810;GO:0006996;GO:0007033;GO:0009653;GO:0009719;GO:0009987;GO:0016043;GO:0016049;GO:0016192;GO:0016197;GO:0032502;GO:0032989;GO:0040007;GO:0042221;GO:0050896;GO:0051234	SQ_A	EB_C	+	2.78759	0.733153	0.265159	0.178317	-0.538056	n.d.	5	2	17.6204	17.71	17.7111	17.7983	17.7547	17.7534	17.7737	17.7692	17.769	17.7206	5	5	3.05275	3.09295	2.78759	2.65183	1.77474	0.91147	NaN	0.554836	NaN	NaN	5
AT1G03070	Bax inhibitor-1 family protein	Q9SA63	AT1G03070	NaN		NaN	NaN	NaN	NaN	NaN	NaN	NaN	NaN					+	1.12443	2.97852	0.566838	0.303706	n.d.	n.d.	0	0	NaN	NaN	NaN	NaN	NaN	NaN	NaN	NaN	NaN	NaN	0	0	0.794847	0.557596	1.12443	2.26666	2.93129	3.93216	2.97852	2.73669	3.28222	1.66662	5
AT1G03080	kinase interacting (KIP1-like) family protein	F4HZB5	NET1D	198.55	+	27	27	26	16.7	16.9538	16.6249	0.0662975	0.0287323			SQ_B	EB_F	+	4.44744	0.908795	0.112113	0.257132	0.812862	n.d.	5	4	16.9264	17.0201	17.0979	16.9538	16.8241	16.6591	16.6249	16.5992	16.5962	16.7491	5	5	4.32299	4.55955	4.44744	4.4828	3.85192	0.68411	NaN	0.619215	1.57864	1.13348	5
AT1G03090	methylcrotonyl-CoA carboxylase alpha chain	Q42523	MCCA	80.45	+	24	24	24	42.2	17.1124	17.7914	0.155689	0.0129814	amine metabolic process;catabolic process;cellular amino acid metabolic process;cellular ketone metabolic process;cellular metabolic process;cellular nitrogen compound metabolic process;cellular process;metabolic process;nitrogen compound metabolic process;organic acid metabolic process;primary metabolic process;small molecule metabolic process	GO:0006082;GO:0006520;GO:0006807;GO:0008152;GO:0009056;GO:0009308;GO:0009987;GO:0034641;GO:0042180;GO:0044237;GO:0044238;GO:0044281	SQ_A	EB_H	+	3.65736	3.79608	0.127789	0.552482	0.664978	0.775927	5	5	16.9567	17.0387	17.1124	17.2863	17.5132	17.7775	17.8043	17.7906	17.7914	17.9134	5	5	3.84997	3.64203	3.52957	3.65736	4.28512	3.21619	3.2436	3.79608	4.23763	4.81638	5
AT1G03100	Pentatricopeptide repeat (PPR) superfamily protein	Q9SA60	AT1G03100	NaN		NaN	NaN	NaN	NaN	NaN	NaN	NaN	NaN					+	1.03457	0.145038	0.370713	0.0714905	n.d.	n.d.	0	0	NaN	NaN	NaN	NaN	NaN	NaN	NaN	NaN	NaN	NaN	0	0	1.54085	1.29863	1.03457	0.483112	0.663855	0.145038	NaN	0.0735479	NaN	0.952429	5
AT1G03103	Bifunctional inhibitor/lipid-transfer protein/seed storage 2S albumin superfamily protein	F4HZB9	AT1G03103	NaN		NaN	NaN	NaN	NaN	NaN	NaN	NaN	NaN					+	NaN	9.26033	NaN	0.474985	n.d.	n.d.	0	0	NaN	NaN	NaN	NaN	NaN	NaN	NaN	NaN	NaN	NaN	0	0	NaN	NaN	NaN	NaN	NaN	NaN	4.28325	8.92473	9.8747	9.59592	0
AT1G03106	hypothetical protein	Q8L760	AT1G03106	NaN		NaN	NaN	NaN	NaN	NaN	NaN	NaN	NaN					+	NaN	6.52146	NaN	0.934851	n.d.	n.d.	0	0	NaN	NaN	NaN	NaN	NaN	NaN	NaN	NaN	NaN	NaN	0	0	NaN	NaN	NaN	NaN	NaN	NaN	1.3992	5.97446	7.06846	7.84416	0
AT1G03110	Transducin/WD40 repeat-like superfamily protein	Q93WD7	TRM82	46.443	+	10	10	10	23.9	16.4068	16.5539	0.138327	0.133499	cellular metabolic process;cellular nitrogen compound metabolic process;cellular process;heterocycle metabolic process;macromolecule metabolic process;macromolecule modification;metabolic process;nitrogen compound metabolic process;nucleobase-containing compound metabolic process;nucleobase-containing small molecule metabolic process;nucleoside metabolic process;one-carbon metabolic process;prima…	GO:0006139;GO:0006396;GO:0006399;GO:0006730;GO:0006807;GO:0008033;GO:0008152;GO:0009116;GO:0009451;GO:0009987;GO:0016070;GO:0034641;GO:0043170;GO:0043412;GO:0044237;GO:0044238;GO:0044281;GO:0046483;GO:0055086	SQ_B	EB_G	+	3.54165	4.61623	0.291317	0.460486	0.423608	0.971588	5	5	16.4068	16.5505	16.5451	16.3286	16.1131	16.6874	16.6444	16.5539	16.3787	16.2326	5	5	4.14472	3.99974	3.54165	3.25033	3.50004	4.9575	5.07671	4.61623	3.75972	3.59948	5
AT1G03120	responsive to abscisic acid 28	A0A1P8ATY1;Q9SA57	RAB28	18.941	+	4	4	4	36.3	13.0693	13.6027	0.14279	0.387908	biological regulation;cellular homeostasis;cellular ion homeostasis;cellular process;homeostatic process;multicellular organismal process;response to chemical stimulus;response to stimulus	GO:0006873;GO:0009987;GO:0019725;GO:0032501;GO:0042221;GO:0042592;GO:0050896;GO:0065007	SQ_A	EB_H	+	2.06994	5.61141	0.113255	1.60584	-0.47571	0.83776	5	5	12.9157	13.0693	12.9265	13.1194	13.2398	13.2148	13.2384	13.6027	14.0575	14.6184	5	5	2.18319	2.00154	2.20128	1.58206	2.06994	2.43861	3.91394	5.61141	7.21724	6.62718	5
AT1G03130	photosystem I subunit D-2	Q9SA56	PSAD-2	22.306	+	15	2	2	68.1	15.318	14.0297	0.703547	0.446788	cellular metabolic process;cellular process;metabolic process;photosynthesis	GO:0008152;GO:0009987;GO:0015979;GO:0044237	SQ_A	EB_H	+	8.98503	8.89225	0.634027	0.548842	0.906271	0.977203	5	5	14.1956	14.8961	15.318	16.0216	16.037	12.4318	13.6539	14.0297	14.4765	15.0023	5	5	8.15922	8.29121	8.98503	9.61906	9.06213	6.72123	8.17345	8.89225	9.39845	9.44109	5
AT1G03140	splicing factor Prp18 family protein	Q9SA55	AT1G03140	NaN		NaN	NaN	NaN	NaN	NaN	NaN	NaN	NaN	cellular metabolic process;cellular nitrogen compound metabolic process;cellular process;macromolecule metabolic process;metabolic process;nitrogen compound metabolic process;nucleobase-containing compound metabolic process;primary metabolic process;RNA metabolic process;RNA processing;RNA splicing	GO:0006139;GO:0006396;GO:0006807;GO:0008152;GO:0008380;GO:0009987;GO:0016070;GO:0034641;GO:0043170;GO:0044237;GO:0044238			+	5.16316	6.03211	0.088541	0.0170784	n.d.	n.d.	0	0	NaN	NaN	NaN	NaN	NaN	NaN	NaN	NaN	NaN	NaN	0	0	5.16316	5.07461	5.09677	5.30948	5.60045	6.22073	6.04919	6.03211	6.01991	5.78498	5
AT1G03150	Acyl-CoA N-acyltransferases (NAT) superfamily protein	Q8LGI8	AT1G03150	20.395	+	5	5	5	30.5	13.8467	13.759	0.0708008	0.0492897	cellular metabolic process;cellular process;macromolecule metabolic process;macromolecule modification;metabolic process;peptidyl-amino acid modification;primary metabolic process;protein acylation;protein metabolic process;protein modification process	GO:0006464;GO:0008152;GO:0009987;GO:0018193;GO:0019538;GO:0043170;GO:0043412;GO:0043543;GO:0044237;GO:0044238	SQ_A	EB_H	+	4.92841	4.60855	0.01401	0.242688	0.116765	-0.27633	5	5	13.8467	13.7759	13.7758	13.8673	14.0526	13.7609	13.7097	13.6208	13.759	13.9149	5	5	4.90895	4.9144	4.92872	4.99204	4.92841	5.12813	4.82976	4.60855	4.0777	4.36586	5
AT1G03160	FZO-like protein	A0A1P8AUL2;A0A1P8AUL4;Q1KPV0	FZL	100.73	+	29	29	29	36.2	17.1443	16.8231	0.0903263	0.306715	biosynthetic process;cellular aromatic compound metabolic process;cellular component organization;cellular membrane organization;cellular metabolic process;cellular nitrogen compound metabolic process;cellular process;developmental process;heterocycle metabolic process;membrane organization;metabolic process;nitrogen compound metabolic process;small molecule metabolic process;sulfur compound meta…	GO:0006725;GO:0006766;GO:0006790;GO:0006807;GO:0008152;GO:0009058;GO:0009987;GO:0016043;GO:0016044;GO:0032502;GO:0034641;GO:0044237;GO:0044281;GO:0046483;GO:0061024	SQ_B	EB_H	+	4.45834	2.67254	0.0675235	0.216498	0.738528	0.723541	5	5	17.0669	17.236	17.2346	17.1443	16.968	16.349	16.5297	16.8231	17.1409	17.1298	5	5	4.52586	4.46559	4.45834	4.25917	3.76461	1.86144	2.45604	3.03453	2.72755	2.67254	5
AT1G03165	hypothetical protein	A0A1P8AUJ0	AT1G03165	NaN		NaN	NaN	NaN	NaN	NaN	NaN	NaN	NaN					+	0.715117	2.78943	0.333834	0	n.d.	n.d.	0	0	NaN	NaN	NaN	NaN	NaN	NaN	NaN	NaN	NaN	NaN	0	0	0.515483	0.914752	0.247084	1.28684	NaN	NaN	NaN	2.78943	NaN	NaN	4
AT1G03170	FANTASTIC four-like protein (DUF3049)	Q8GXU9	FAF2	NaN		NaN	NaN	NaN	NaN	NaN	NaN	NaN	NaN	biological regulation	GO:0065007			+	5.82079	NaN	0.0940251	NaN	n.d.	n.d.	0	0	NaN	NaN	NaN	NaN	NaN	NaN	NaN	NaN	NaN	NaN	0	0	5.82079	5.91482	5.85701	4.85528	3.23459	NaN	NaN	NaN	NaN	NaN	5
AT1G03180	non-structural protein	A0A1P8AVN6;Q5Q0J2;Q5Q0J3	AT1G03180	NaN		NaN	NaN	NaN	NaN	NaN	NaN	NaN	NaN					+	2.54594	1.24639	0.641341	0.570131	n.d.	n.d.	0	0	NaN	NaN	NaN	NaN	NaN	NaN	NaN	NaN	NaN	NaN	0	0	3.18728	2.98859	2.54594	1.35751	1.50451	2.61002	2.39394	0.676258	0.855508	1.24639	5
AT1G03190	RAD3-like DNA-binding helicase protein	Q8W4M7	UVH6	86.235	+	14	14	14	21	16.0377	16.207	0.0310192	0.137434	biological regulation;biosynthetic process;cellular metabolic process;cellular nitrogen compound metabolic process;cellular process;DNA metabolic process;DNA repair;macromolecule metabolic process;metabolic process;nitrogen compound metabolic process;nucleobase-containing compound metabolic process;primary metabolic process;response to abiotic stimulus;response to DNA damage stimulus;response to …	GO:0006139;GO:0006259;GO:0006281;GO:0006807;GO:0006950;GO:0006974;GO:0008152;GO:0009058;GO:0009408;GO:0009628;GO:0009987;GO:0016070;GO:0034641;GO:0043170;GO:0044237;GO:0044238;GO:0050896;GO:0065007	SQ_A	EB_G	+	2.79703	1.96439	0.15854	0.235828	-0.854851	0.503221	5	5	15.9838	15.9458	16.038	16.0377	16.0687	16.3475	16.3029	16.207	16.0695	16.0042	5	5	3.07185	2.95557	2.79703	2.66209	2.42341	1.84716	2.46591	2.20538	1.96439	1.72856	5
AT1G03200	hypothetical protein	B6IDH7	AT1G03200	NaN		NaN	NaN	NaN	NaN	NaN	NaN	NaN	NaN					+	4.00811	2.32735	0.318938	0.0879368	n.d.	n.d.	0	0	NaN	NaN	NaN	NaN	NaN	NaN	NaN	NaN	NaN	NaN	0	0	4.00811	4.38898	4.12622	3.68917	2.38778	NaN	2.23941	NaN	2.41529	NaN	5
AT1G03210	Phenazine biosynthesis PhzC/PhzF protein	A0A1P8ARL5;Q9ZVS2	AT1G03210	31.71	+	3	3	3	12.9	13.7357	15.6222	0.0238428	0.298033	biosynthetic process;metabolic process	GO:0008152;GO:0009058	SQ_C	EB_H	+	3.39598	7.92622	0.445138	0.223207	-0.147392	0.942487	5	5	13.7119	13.7875	13.7199	13.7357	13.8413	14.9943	15.4592	15.6222	15.9202	16.2687	5	5	3.8988	3.7169	3.39598	2.1653	2.95084	7.12933	7.78822	7.92622	8.14943	8.19705	5
AT1G03220	Eukaryotic aspartyl protease family protein	Q9ZVS4	AT1G03220	45.717	+	9	6	6	20.8	16.0379	16.4209	0.0761728	0.262146	catabolic process;macromolecule metabolic process;metabolic process;primary metabolic process;protein catabolic process;protein metabolic process;proteolysis;response to abiotic stimulus;response to osmotic stress;response to stimulus;response to stress	GO:0006508;GO:0006950;GO:0006970;GO:0008152;GO:0009056;GO:0009628;GO:0019538;GO:0030163;GO:0043170;GO:0044238;GO:0050896	SQ_A	EB_H	+	1.88546	6.26465	1.54804	0.600111	n.d.	0.960674	4	5	16.0379	15.9617	15.8698	16.0722	16.6742	15.5638	16.1588	16.4209	16.5378	16.7991	5	5	0.577645	NaN	0.0971994	3.19328	4.88638	4.25252	5.39459	6.26465	6.86477	6.66276	4
AT1G03230	Eukaryotic aspartyl protease family protein	Q9ZVS5	AT1G03230	46.148	+	11	11	8	32	17.7166	17.8524	0.192621	0.217541	catabolic process;macromolecule metabolic process;metabolic process;primary metabolic process;protein catabolic process;protein metabolic process;proteolysis;response to abiotic stimulus;response to osmotic stress;response to stimulus;response to stress	GO:0006508;GO:0006950;GO:0006970;GO:0008152;GO:0009056;GO:0009628;GO:0019538;GO:0030163;GO:0043170;GO:0044238;GO:0050896	SQ_B	EB_H	+	0.380862	5.94412	0.0507127	0.730305	n.d.	0.861062	2	5	17.9672	17.9093	17.7166	17.4874	17.5897	17.3995	17.6349	17.8524	17.9464	18.1465	5	5	0.33015	NaN	NaN	NaN	0.431575	4.38184	5.21381	5.94412	6.87027	6.12174	2
AT1G03240	hypothetical protein	F4I0U4	AT1G03240	NaN		NaN	NaN	NaN	NaN	NaN	NaN	NaN	NaN					+	0.438077	NaN	0.00265621	NaN	n.d.	n.d.	0	0	NaN	NaN	NaN	NaN	NaN	NaN	NaN	NaN	NaN	NaN	0	0	NaN	0.435421	0.440733	NaN	NaN	NaN	NaN	NaN	NaN	NaN	2
AT1G03250	R3H domain protein	A0A1P8AQQ6;A0A1P8AQZ8;F4I0U6;Q8L3X7	AT1G03250	21.127	+	3	3	3	17.1	11.3399	11.1263	0.105143	0.0555677			SQ_B	EB_H	+	4.71763	4.86342	0.00891781	0.295496	-0.565714	-0.318993	5	5	11.0516	11.6408	11.4125	11.3399	11.2348	11.0707	11.1263	11.2089	11.2561	11.094	5	5	4.71763	4.6149	4.76285	4.72237	4.70871	4.56792	5.20158	4.86342	4.68197	5.43196	5
AT1G03260	SNARE associated Golgi protein family	Q6NMJ6	AT1G03260	NaN		NaN	NaN	NaN	NaN	NaN	NaN	NaN	NaN					+	3.12049	3.35381	0.130087	0.205949	n.d.	n.d.	0	0	NaN	NaN	NaN	NaN	NaN	NaN	NaN	NaN	NaN	NaN	0	0	3.10061	3.12049	2.9904	3.39624	3.34772	3.35381	3.12499	3.76119	3.14786	3.49873	5
AT1G03270	CBS domain protein with a domain protein (DUF21)	Q9ZVS8	AT1G03270	54.661	+	8	6	6	19.4	13.3089	14.5288	0.0992346	0.0894527			SQ_A	EB_H	+	2.60984	3.36871	0.0915041	0.566567	0.49842	0.46761	5	5	13.5952	13.2613	13.2097	13.3089	13.5913	14.3567	14.4902	14.7351	14.6182	14.5288	5	5	2.65261	2.70135	2.32567	2.17122	2.60984	2.72718	2.90077	3.36871	3.93528	4.25423	5
AT1G03280	Transcription factor TFIIE%2C alpha subunit	Q93ZW3	AT1G03280	54.123	+	18	18	17	39	16.558	16.7116	0.0452347	0.0794353	biosynthetic process;cellular metabolic process;cellular nitrogen compound metabolic process;cellular process;macromolecule metabolic process;metabolic process;nitrogen compound metabolic process;nucleobase-containing compound metabolic process;primary metabolic process;RNA metabolic process;transcription initiation, DNA-dependent	GO:0006139;GO:0006352;GO:0006807;GO:0008152;GO:0009058;GO:0009987;GO:0016070;GO:0034641;GO:0043170;GO:0044237;GO:0044238	SQ_B	EB_G	+	4.65244	2.60625	0.0128689	0.158264	0.292914	-0.855924	5	5	16.5795	16.558	16.6144	16.5127	16.4368	16.8098	16.7911	16.7116	16.6647	16.6188	5	5	4.80727	4.95309	4.63957	4.65244	4.64598	1.42284	2.44798	2.60625	2.61667	3.26353	5
AT1G03290	ELKS/Rab6-interacting/CAST family protein	A0A1P8AT68;A0A1P8AT82;Q9ZVT0	AT1G03290	NaN		NaN	NaN	NaN	NaN	NaN	NaN	NaN	NaN					+	4.63669	2.63917	0.101608	0.482382	n.d.	n.d.	0	0	NaN	NaN	NaN	NaN	NaN	NaN	NaN	NaN	NaN	NaN	0	0	4.53508	4.63669	4.62275	4.80921	5.08883	3.35259	3.16841	2.22698	2.63917	2.15678	5
AT1G03300	agenet domain protein (DOMAIN OF UNKNOWN FUNCTION 724 1)	Q9ZVT1	ATDUF1	76.29	+	4	4	4	6.3	16.9541	17.7206	0.213623	0.0225563			SQ_A	EB_H	+	3.17094	NaN	0.147736	NaN	-0.927137	n.d.	5	0	16.7405	16.8334	16.9541	17.1979	17.2361	17.5888	17.7206	17.7315	17.6981	17.8038	5	5	3.31868	3.27192	3.17094	2.85006	2.45596	NaN	NaN	NaN	NaN	NaN	5
AT1G03310	debranching enzyme 1	Q8L735	DBE1	98.883	+	16	16	16	22.7	16.444	17.0217	0.0819454	0.0316219	biosynthetic process;carbohydrate metabolic process;cellular metabolic process;cellular process;energy reserve metabolic process;generation of precursor metabolites and energy;macromolecule metabolic process;metabolic process;polysaccharide metabolic process;primary metabolic process	GO:0005975;GO:0005976;GO:0006091;GO:0006112;GO:0008152;GO:0009058;GO:0009987;GO:0043170;GO:0044237;GO:0044238	SQ_A	EB_G	+	4.52876	3.67065	0.290629	0.136231	0.716397	0.293493	5	5	16.3621	16.4235	16.444	16.7389	16.9035	17.0217	17.024	16.9654	16.9496	17.0533	5	5	4.22474	4.23813	4.52876	4.83745	4.5674	3.29714	3.53442	3.6815	3.67065	4.21795	5
AT1G03320	hypothetical protein	Q9ZVT3	AT1G03320	NaN		NaN	NaN	NaN	NaN	NaN	NaN	NaN	NaN					+	NaN	0.0958648	NaN	0	n.d.	n.d.	0	0	NaN	NaN	NaN	NaN	NaN	NaN	NaN	NaN	NaN	NaN	0	0	NaN	NaN	NaN	NaN	NaN	NaN	0.0958648	NaN	NaN	NaN	0
AT1G03330	Small nuclear ribonucleoprotein family protein	Q1H595	LSM2	10.694	+	4	4	4	55.9	15.0869	15.2603	0.124338	0.29756	cellular metabolic process;cellular nitrogen compound metabolic process;cellular process;macromolecule metabolic process;metabolic process;mRNA metabolic process;mRNA processing;nitrogen compound metabolic process;nucleobase-containing compound metabolic process;primary metabolic process;RNA metabolic process;RNA processing;RNA splicing	GO:0006139;GO:0006396;GO:0006397;GO:0006807;GO:0008152;GO:0008380;GO:0009987;GO:0016070;GO:0016071;GO:0034641;GO:0043170;GO:0044237;GO:0044238	SQ_A	EB_H	+	6.09471	7.56183	0.146588	0.277932	0.796457	-0.932891	5	5	14.9625	15.0869	15.1819	14.8297	15.3922	14.6515	14.9627	15.2603	15.4173	15.6391	5	5	6.12787	5.93143	6.09471	5.731	6.24129	8.146	7.83976	7.29239	7.56183	7.00315	5
AT1G03340	hypothetical protein	Q9ZVT5	AT1G03340	NaN		NaN	NaN	NaN	NaN	NaN	NaN	NaN	NaN					+	NaN	1.05189	NaN	0.0746402	n.d.	n.d.	0	0	NaN	NaN	NaN	NaN	NaN	NaN	NaN	NaN	NaN	NaN	0	0	NaN	NaN	NaN	NaN	NaN	0.977245	1.12653	NaN	NaN	NaN	0
AT1G03350	BSD domain-containing protein	Q9ZVT6	AT1G03350	51.895	+	20	20	20	46.8	17.5741	17.6196	0.177473	0.111364			SQ_A	EB_G	+	5.58626	5.46676	0.361849	0.147074	0.981484	-0.136385	5	5	17.3667	17.4335	17.5741	17.7516	17.785	17.714	17.731	17.6196	17.4121	17.2697	5	5	5.2831	5.22441	5.58626	6.09173	6.14395	5.31969	5.46676	5.54129	5.1239	5.64716	5
AT1G03360	ribosomal RNA processing 4	Q9ZVT7	RRP4	36.573	+	12	12	12	38.2	14.9048	14.7296	0.0977106	0.076664			SQ_B	EB_G	+	4.0181	5.21619	0.2579	0.212167	0.868068	0.937205	5	5	15.0025	14.9475	14.9048	14.6669	14.751	14.9296	14.8063	14.7296	14.661	14.4218	5	5	4.44609	4.276	3.88329	3.39011	4.0181	5.38829	5.50566	5.21619	5.00402	4.59033	5
AT1G03365	RING/U-box superfamily protein	Q9ZVT8	AT1G03365	91.536	+	13	13	13	18.1	16.2405	15.4292	0.0984497	0.0405579	cellular metabolic process;cellular process;macromolecule metabolic process;macromolecule modification;metabolic process;primary metabolic process;protein metabolic process;protein modification by small protein conjugation or removal;protein modification process	GO:0006464;GO:0008152;GO:0009987;GO:0019538;GO:0043170;GO:0043412;GO:0044237;GO:0044238;GO:0070647	SQ_B	EB_G	+	3.48206	2.61987	0.0829046	0.207338	0.579544	-0.941179	5	5	16.2937	16.339	16.2405	16.0128	15.5987	15.5691	15.4568	15.4292	15.3887	15.2972	5	5	3.49347	3.48206	3.37103	3.56496	3.28149	0.991453	2.46271	2.8272	2.61987	3.34943	5
AT1G03370	C2 calcium/lipid-binding and GRAM domain containing protein	A0A1P8AUR4;Q9ZVT9	AT1G03370	114.2	+	8	8	8	11	15.1059	14.7891	0.150467	0.0643005			SQ_A	EB_C	+	2.71339	0.945744	0.115188	0.43618	-0.77017	-0.00855995	5	5	14.9094	14.8306	15.1059	15.1996	15.2564	14.7891	14.8534	14.8338	14.6851	14.649	5	5	2.82858	2.77683	2.56478	2.71339	2.32983	0.159333	0.945744	1.47074	0.540564	1.38192	5
AT1G03380	yeast autophagy 18 G-like protein	Q8GUL1	ATG18G	104.58	+	3	2	2	3.2	10.6386	10.2048	0.0346012	0.259553	autophagy;catabolic process;cellular metabolic process;cellular process;establishment of localization;metabolic process;protein transport;response to external stimulus;response to extracellular stimulus;response to starvation;response to stimulus;response to stress;transport;vesicle-mediated transport	GO:0006810;GO:0006914;GO:0006950;GO:0008152;GO:0009056;GO:0009605;GO:0009987;GO:0009991;GO:0015031;GO:0016192;GO:0042594;GO:0044237;GO:0050896;GO:0051234	SQ_B	EB_H	+	2.43158	1.12414	0.259079	0.106766	-0.738516	n.d.	5	3	10.7038	10.8655	10.6386	10.6243	10.604	10.3934	9.5654	9.94528	10.2048	10.8404	5	5	2.20911	2.1725	2.43158	2.97297	3.28762	NaN	NaN	1.12414	0.454359	1.23091	5
AT1G03400	2-oxoglutarate (2OG) and Fe(II)-dependent oxygenase superfamily protein	A0A1P8AQW5;Q94A78	AT1G03400	NaN		NaN	NaN	NaN	NaN	NaN	NaN	NaN	NaN					+	1.23496	0.996261	0.800319	0.400481	n.d.	n.d.	0	0	NaN	NaN	NaN	NaN	NaN	NaN	NaN	NaN	NaN	NaN	0	0	0.434644	0.962434	1.23496	2.16668	2.83188	0.996261	1.9175	0.579852	1.05984	0.59578	5
AT1G03410	2-oxoglutarate (2OG) and Fe(II)-dependent oxygenase superfamily protein	A0A1P8AWC4;Q43383	2A6	40.594	+	2	2	2	7.2	11.1472	10.8167	0.153065	0.0349121			SQ_A	EB_G	+	2.9651	NaN	0.0496223	NaN	-0.986299	n.d.	5	0	10.9942	11.013	11.1472	11.7304	12.1625	10.9872	10.8516	10.8167	10.8116	10.4862	5	5	2.9651	2.9717	3.01472	2.45151	2.02969	NaN	NaN	NaN	NaN	NaN	5
AT1G03430	histidine-containing phosphotransfer factor 5	A0A1P8AWM0;Q8L9T7	AHP5	17.925	+	3	3	3	18.5	13.8536	13.9041	0.0255032	0.0615244	biological regulation;cellular process;response to chemical stimulus;response to endogenous stimulus;response to stimulus;signal transduction	GO:0007165;GO:0009719;GO:0009987;GO:0042221;GO:0050896;GO:0065007	SQ_C	EB_H	+	3.46097	4.09264	0.0868342	0.289929	0.495433	-0.914507	5	5	14.2426	13.9203	13.8281	13.8363	13.8536	13.8066	13.8957	13.9656	14.0274	13.9041	5	5	3.5478	3.46097	3.5287	2.83358	3.16812	4.5325	4.38257	4.09264	3.46555	4.06215	5
AT1G03440	Leucine-rich repeat (LRR) family protein	F4I0W7	AT1G03440	43.594	+	6	6	4	11.6	13.8623	13.9947	0.0671864	0.0978374			SQ_D	EB_F	+	2.66986	4.3282	0.0761902	0.190899	0.397171	-0.606905	5	5	13.8229	13.7816	13.9295	13.9466	13.8623	13.8969	14.0113	13.9947	13.8768	14.1121	5	5	2.59367	2.67428	3.23082	2.5794	2.66986	4.86732	4.3282	3.98829	4.34618	4.1373	5
AT1G03445	Serine/threonine protein phosphatase family protein	A0A1P8AQ82;Q9LR78	BSU1	87.148	+	4	4	4	9.3	10.6224	11.7189	0.458885	0.399942	biological regulation;cellular metabolic process;cellular process;metabolic process;phosphorus metabolic process;response to chemical stimulus;response to endogenous stimulus;response to stimulus;signal transduction	GO:0006793;GO:0007165;GO:0008152;GO:0009719;GO:0009987;GO:0042221;GO:0044237;GO:0050896;GO:0065007	SQ_A	EB_G	+	1.9457	0.329379	0.285902	0	n.d.	n.d.	2	1	10.1888	9.66918	10.6224	11.0813	12.0383	12.3909	12.0238	11.7189	11.319	10.9647	5	5	NaN	NaN	NaN	1.6598	2.2316	0.329379	NaN	NaN	NaN	NaN	2
AT1G03457	RNA-binding (RRM/RBD/RNP motifs) family protein	A0A1P8AVL3;F4I0X0;Q8GZ26	AT1G03457	48.57	+	9	8	1	25.8	15.072	16.4315	0.105211	0.347631	anatomical structure development;biological regulation;catabolic process;cellular metabolic process;cellular nitrogen compound metabolic process;cellular process;developmental process;flower development;macromolecule metabolic process;metabolic process;mRNA metabolic process;nitrogen compound metabolic process;nucleobase-containing compound metabolic process;post-embryonic development;primary met…	GO:0006139;GO:0006401;GO:0006807;GO:0008152;GO:0009056;GO:0009628;GO:0009791;GO:0009908;GO:0009987;GO:0016070;GO:0016071;GO:0032502;GO:0034641;GO:0043170;GO:0044237;GO:0044238;GO:0048856;GO:0050896;GO:0065007	SQ_A	EB_H	+	2.30503	4.78136	0.688016	0.325861	-0.907198	0.944309	5	5	15.0517	14.9667	15.072	15.2196	15.2179	15.3383	16.0839	16.4315	16.6817	16.8577	5	5	2.99305	2.6698	2.30503	1.3441	1.41282	3.14914	4.56257	5.10722	4.78136	5.8541	5
AT1G03470	Kinase interacting (KIP1-like) family protein	Q66GR8	NET3A	NaN		NaN	NaN	NaN	NaN	NaN	NaN	NaN	NaN					+	3.00657	3.79745	0.435078	0.394082	n.d.	n.d.	0	0	NaN	NaN	NaN	NaN	NaN	NaN	NaN	NaN	NaN	NaN	0	0	3.63204	3.44165	3.00657	1.19969	2.84385	4.53086	3.79745	3.26489	3.40337	3.98783	5
AT1G03475	Coproporphyrinogen III oxidase	Q9LR75	LIN2	NaN		NaN	NaN	NaN	NaN	NaN	NaN	NaN	NaN	biosynthetic process;cellular aromatic compound metabolic process;cellular metabolic process;cellular nitrogen compound metabolic process;cellular process;cofactor metabolic process;heterocycle metabolic process;metabolic process;nitrogen compound metabolic process;pigment metabolic process;response to chemical stimulus;response to endogenous stimulus;response to stimulus	GO:0006725;GO:0006807;GO:0008152;GO:0009058;GO:0009719;GO:0009987;GO:0034641;GO:0042221;GO:0042440;GO:0044237;GO:0046483;GO:0050896;GO:0051186			+	6.53373	6.79883	0.159889	0.0720148	n.d.	n.d.	0	0	NaN	NaN	NaN	NaN	NaN	NaN	NaN	NaN	NaN	NaN	0	0	6.53373	6.56387	6.69362	6.33717	5.95686	6.45855	6.87085	6.80752	6.79883	5.94229	5
AT1G03495	HXXXD-type acyl-transferase family protein	A0A2H1ZEA8	AT1G03495	NaN		NaN	NaN	NaN	NaN	NaN	NaN	NaN	NaN					+	2.39788	NaN	0.0683224	NaN	n.d.	n.d.	0	0	NaN	NaN	NaN	NaN	NaN	NaN	NaN	NaN	NaN	NaN	0	0	2.93065	2.32955	2.39788	NaN	NaN	NaN	NaN	NaN	NaN	NaN	3
AT1G03510	Tetratricopeptide repeat (TPR)-like superfamily protein	Q9LR72	AT1G03510	NaN		NaN	NaN	NaN	NaN	NaN	NaN	NaN	NaN					+	1.15347	1.43147	0.381428	0.265225	n.d.	n.d.	0	0	NaN	NaN	NaN	NaN	NaN	NaN	NaN	NaN	NaN	NaN	0	0	1.5349	1.58281	1.15347	1.0125	0.678032	2.07512	1.16624	1.43147	0.277923	1.64566	5
AT1G03520	Core-2/I-branching beta-1%2C6-N-acetylglucosaminyltransferase family protein	A8MQE8;Q9LR71	AT1G03520	41.066	+	3	2	2	9.8	11.7097	11.9022	0.204432	0.0351267			SQ_A	EB_G	+	3.70762	3.17799	0.0517089	0.133732	-0.68646	-0.466632	5	5	11.44	11.7097	11.674	11.9141	11.9224	12.3483	11.8881	11.9022	11.9374	11.3246	5	5	3.8051	3.69441	3.86412	3.70762	3.65591	3.31172	2.83477	3.17799	3.08793	3.6397	5
AT1G03530	nuclear assembly factor 1	Q9LR70	NAF1	88.837	+	4	4	4	5.6	13.593	13.5334	0.222413	0.179327	cellular metabolic process;cellular nitrogen compound metabolic process;cellular process;macromolecule metabolic process;macromolecule modification;metabolic process;nitrogen compound metabolic process;nucleobase-containing compound metabolic process;primary metabolic process;ribosome biogenesis;RNA metabolic process;RNA modification	GO:0006139;GO:0006807;GO:0008152;GO:0009451;GO:0009987;GO:0016070;GO:0034641;GO:0042254;GO:0043170;GO:0043412;GO:0044237;GO:0044238	SQ_B	EB_G	+	2.52229	0.80543	0.131606	0.611113	0.308626	0.741558	5	5	13.8339	13.8154	13.593	13.2748	13.471	14.0906	13.6943	13.5334	13.3541	12.8256	5	5	2.6539	2.52229	1.85658	2.32217	2.56685	1.78372	1.78367	0.80543	0.194317	0.609574	5
AT1G03540	Pentatricopeptide repeat (PPR-like) superfamily protein	Q9LR69	AT1G03540	67.401	+	1	1	1	1.3	8.88804	7.94893	0.233377	0.213962			SQ_C	EB_H	+	0.277457	NaN	0.15664	NaN	n.d.	n.d.	4	0	8.88804	9.12141	8.24393	8.20293	9.08114	7.6667	7.73497	8.03172	7.94893	8.1677	5	5	0.378184	0.612794	0.176731	0.0649045	NaN	NaN	NaN	NaN	NaN	NaN	4
AT1G03550	Secretory carrier membrane protein (SCAMP) family protein	A0A1P8AMF6;A0A1P8AMG2;A0A1P8AMG5;A0A1P8AMH4;A0A1P8AMJ6;A0A1P8AMJ9;Q9LR68	SCAMP4	NaN		NaN	NaN	NaN	NaN	NaN	NaN	NaN	NaN	establishment of localization;protein transport;transport	GO:0006810;GO:0015031;GO:0051234			+	3.04025	0.959158	0.436857	0.276193	n.d.	n.d.	0	0	NaN	NaN	NaN	NaN	NaN	NaN	NaN	NaN	NaN	NaN	0	0	3.04025	3.3931	3.47711	2.28756	1.0872	NaN	1.18847	0.72985	1.6303	0.636079	5
AT1G03560	Pentatricopeptide repeat (PPR-like) superfamily protein	Q9LR67	AT1G03560	NaN		NaN	NaN	NaN	NaN	NaN	NaN	NaN	NaN					+	2.81273	0.237937	0.0412192	0	n.d.	n.d.	0	0	NaN	NaN	NaN	NaN	NaN	NaN	NaN	NaN	NaN	NaN	0	0	2.82993	2.85395	2.81273	2.57941	1.93518	0.237937	NaN	NaN	NaN	NaN	5
AT1G03590	Protein phosphatase 2C family protein	Q9LR65	AT1G03590	50.975	+	13	13	10	31.4	15.5204	14.7108	0.0790024	0.0864372			SQ_B	EB_G	+	5.37381	4.51731	0.028554	0.480797	0.6183	-0.231227	5	5	15.6106	15.5204	15.5994	15.5042	15.3042	15.1998	14.6192	14.6243	14.7108	14.7161	5	5	5.40236	5.3549	5.37381	5.4102	5.3427	4.03651	3.73813	4.65455	4.51731	5.85722	5
AT1G03600	photosystem II family protein	Q9LR64	PSB27	18.834	+	5	5	5	36.8	18.4514	17.5037	0.0811119	0.632153	cellular component assembly;cellular component organization;cellular macromolecular complex assembly;cellular metabolic process;cellular process;macromolecular complex assembly;macromolecule metabolic process;metabolic process;primary metabolic process;protein complex assembly;protein metabolic process	GO:0006461;GO:0008152;GO:0009987;GO:0016043;GO:0019538;GO:0022607;GO:0034622;GO:0043170;GO:0044237;GO:0044238;GO:0065003	SQ_A	EB_H	+	6.62902	7.63102	0.137387	0.330097	-0.362093	0.752323	5	5	18.3703	18.4514	18.4636	18.2568	18.7445	16.8715	17.1374	17.5037	18.2728	19.0849	5	5	6.49164	6.52499	7.01799	7.06133	6.62902	6.46538	7.30092	7.63102	8.34515	7.84738	5
AT1G03610	plant/protein (DUF789)	A0A1P8AV44;Q8LF98	AT1G03610	NaN		NaN	NaN	NaN	NaN	NaN	NaN	NaN	NaN					+	2.9344	3.57289	0.301877	0.614832	n.d.	n.d.	0	0	NaN	NaN	NaN	NaN	NaN	NaN	NaN	NaN	NaN	NaN	0	0	2.9344	2.63252	2.79144	3.55344	3.64912	2.50943	3.07838	3.57289	4.18772	4.96742	5
AT1G03620	ELMO/CED-12 family protein	A0A1P8APK4;A0A1P8APM3;A2RVK8	AT1G03620	NaN		NaN	NaN	NaN	NaN	NaN	NaN	NaN	NaN	cellular component organization;cellular membrane organization;cellular process;endocytosis;establishment of localization;membrane invagination;membrane organization;transport;vesicle-mediated transport	GO:0006810;GO:0006897;GO:0009987;GO:0010324;GO:0016043;GO:0016044;GO:0016192;GO:0051234;GO:0061024			+	0.513835	NaN	0.0618945	NaN	n.d.	n.d.	0	0	NaN	NaN	NaN	NaN	NaN	NaN	NaN	NaN	NaN	NaN	0	0	0.549607	0.601851	0.478062	0.168564	NaN	NaN	NaN	NaN	NaN	NaN	4
AT1G03630	protochlorophyllide oxidoreductase C	F4I2F8;O48741	POR C	43.625	+	22	17	17	51.9	18.841	17.8839	0.156263	0.0772839	biosynthetic process;cellular metabolic process;cellular nitrogen compound metabolic process;cellular process;cofactor metabolic process;heterocycle metabolic process;metabolic process;nitrogen compound metabolic process;photosynthesis;pigment metabolic process	GO:0006807;GO:0008152;GO:0009058;GO:0009987;GO:0015979;GO:0034641;GO:0042440;GO:0044237;GO:0046483;GO:0051186	SQ_A	EB_H	+	6.79315	5.80751	0.186282	0.371869	0.915574	0.421489	5	5	18.4723	18.6847	18.8829	19.0946	18.841	17.6121	17.8839	17.9612	17.9322	17.7131	5	5	6.60687	6.79315	7.10006	7.42549	6.77782	5.80751	6.43038	6.16327	5.43565	3.5811	5
AT1G03650	Acyl-CoA N-acyltransferases (NAT) superfamily protein	Q8GWN1	AT1G03650	NaN		NaN	NaN	NaN	NaN	NaN	NaN	NaN	NaN	cellular metabolic process;cellular process;macromolecule metabolic process;macromolecule modification;metabolic process;primary metabolic process;protein acylation;protein metabolic process;protein modification process	GO:0006464;GO:0008152;GO:0009987;GO:0019538;GO:0043170;GO:0043412;GO:0043543;GO:0044237;GO:0044238			+	2.14236	2.97539	0.164326	0.299824	n.d.	n.d.	0	0	NaN	NaN	NaN	NaN	NaN	NaN	NaN	NaN	NaN	NaN	0	0	2.14236	2.27298	1.97804	1.34645	2.35166	3.44631	3.95488	2.67557	2.97539	2.8394	5
AT1G03660	Ankyrin-repeat containing protein	F4I2G0	AT1G03660	NaN		NaN	NaN	NaN	NaN	NaN	NaN	NaN	NaN					+	3.36466	1.43622	0.0411637	0.117276	n.d.	n.d.	0	0	NaN	NaN	NaN	NaN	NaN	NaN	NaN	NaN	NaN	NaN	0	0	3.40582	3.36466	3.15506	NaN	NaN	NaN	1.20221	1.43568	2.64148	1.43677	3
AT1G03680	thioredoxin M-type 1	O48737	THM1	19.664	+	5	5	5	26.3	18.3647	17.7796	0.326715	0.311302	biological regulation;cellular homeostasis;cellular metabolic process;cellular process;glycerol ether metabolic process;homeostatic process;macromolecule metabolic process;metabolic process;primary metabolic process;protein folding;protein metabolic process;response to abiotic stimulus;response to chemical stimulus;response to oxidative stress;response to stimulus;response to stress;small molecul…	GO:0006457;GO:0006662;GO:0006790;GO:0006950;GO:0006979;GO:0008152;GO:0009628;GO:0009987;GO:0019538;GO:0019725;GO:0042221;GO:0042592;GO:0043170;GO:0044237;GO:0044238;GO:0044281;GO:0050896;GO:0065007	SQ_A	EB_H	+	7.80574	9.32224	0.470861	0.0944118	0.95853	-0.0847325	5	5	17.9111	18.0985	18.3647	18.6914	19.1156	16.6647	17.5455	17.7796	18.0909	18.762	5	5	7.33487	7.23328	7.80574	8.07994	8.33102	8.93219	9.32224	9.41666	9.40026	8.78598	5
AT1G03687	DTW domain-containing protein	F4I2G3;F4I2G4	AT1G03687	NaN		NaN	NaN	NaN	NaN	NaN	NaN	NaN	NaN					+	3.39181	3.4403	0.230177	0.15362	n.d.	n.d.	0	0	NaN	NaN	NaN	NaN	NaN	NaN	NaN	NaN	NaN	NaN	0	0	3.46627	3.63567	3.39181	3.06896	3.16163	3.59392	3.82654	3.4403	3.33274	3.14623	5
AT1G03710	Cystatin/monellin superfamily protein	Q58G57	AT1G03710	23.434	+	2	2	2	16.3	14.0102	14.2836	0.0117483	0.171109			SQ_C	EB_G	+	5.7313	5.47696	0.0550427	0.443346	0.948708	0.953313	5	5	14.0352	14.022	14.0102	13.9118	14.0067	14.6258	14.2836	14.3019	14.1124	14.0587	5	5	5.86721	5.7313	5.67626	5.46095	5.741	6.63491	5.9203	5.47696	5.15165	4.62145	5
AT1G03720	Cysteine proteinases superfamily protein	A0A1P8ASQ4;Q9LR55	AT1G03720	NaN		NaN	NaN	NaN	NaN	NaN	NaN	NaN	NaN					+	1.44905	0.014477	0.168164	0	n.d.	n.d.	0	0	NaN	NaN	NaN	NaN	NaN	NaN	NaN	NaN	NaN	NaN	0	0	1.61721	1.44905	0.39165	NaN	NaN	NaN	0.014477	NaN	NaN	NaN	3
AT1G03730	pyrroline-5-carboxylate reductase	Q1ECK0	AT1G03730	NaN		NaN	NaN	NaN	NaN	NaN	NaN	NaN	NaN					+	2.67024	4.53344	0.133071	0.388559	n.d.	n.d.	0	0	NaN	NaN	NaN	NaN	NaN	NaN	NaN	NaN	NaN	NaN	0	0	2.53717	2.67024	2.86152	2.94515	2.61215	3.81492	4.14488	4.53344	4.65004	5.18953	5
AT1G03740	Protein kinase superfamily protein	F4I2H1;Q9LR53	AT1G03740	79.463	+	9	8	7	11	14.9367	14.3232	0.114172	0.184896			SQ_A	EB_H	+	2.60479	1.04657	0.117164	0.68171	0.916574	n.d.	5	4	14.8225	14.9367	14.8234	15.5513	15.8429	13.6209	14.223	14.3232	14.5081	14.9301	5	5	2.60479	2.49926	2.48763	2.75121	2.783	NaN	0.0726167	1.43604	0.657097	2.23457	5
AT1G03750	switch 2	F4I2H2	SWI2	NaN		NaN	NaN	NaN	NaN	NaN	NaN	NaN	NaN	cellular metabolic process;cellular nitrogen compound metabolic process;cellular process;DNA metabolic process;DNA repair;macromolecule metabolic process;metabolic process;nitrogen compound metabolic process;nucleobase-containing compound metabolic process;primary metabolic process;response to DNA damage stimulus;response to stimulus;response to stress	GO:0006139;GO:0006259;GO:0006281;GO:0006807;GO:0006950;GO:0006974;GO:0008152;GO:0009987;GO:0034641;GO:0043170;GO:0044237;GO:0044238;GO:0050896			+	2.10825	0.70127	0.0197225	0.440032	n.d.	n.d.	0	0	NaN	NaN	NaN	NaN	NaN	NaN	NaN	NaN	NaN	NaN	0	0	2.08852	2.10825	1.89309	2.11034	2.18416	0.396222	0.70127	1.49934	0.261238	1.52924	5
AT1G03760	Prefoldin chaperone subunit family protein	Q8GWP1	AT1G03760	44.055	+	10	10	10	26.1	16.4684	16.8087	0.0274353	0.177679	biological regulation	GO:0065007	SQ_B	EB_G	+	3.46833	3.00766	0.309598	0.0758874	0.0885441	0.521231	5	5	16.4899	16.5205	16.4684	16.4082	16.441	17.0476	16.9665	16.8087	16.631	16.5808	5	5	3.54125	3.46833	2.93911	3.15873	3.95941	3.00766	3.66784	2.93178	2.68139	3.04282	5
AT1G03770	RING 1B	A0A1P8AWT6;A0A1P8AWX4;F4I2H4;F4I2H5;Q0WX00	RING1B	NaN		NaN	NaN	NaN	NaN	NaN	NaN	NaN	NaN	biological regulation;biosynthetic process;cellular component organization;cellular metabolic process;cellular nitrogen compound metabolic process;cellular process;chromatin modification;chromatin organization;chromosome organization;developmental process;macromolecule metabolic process;macromolecule modification;metabolic process;nitrogen compound metabolic process;nucleobase-containing compound…	GO:0006139;GO:0006325;GO:0006464;GO:0006807;GO:0006996;GO:0008152;GO:0009058;GO:0009987;GO:0016043;GO:0016070;GO:0016568;GO:0019538;GO:0032502;GO:0034641;GO:0043170;GO:0043412;GO:0044237;GO:0044238;GO:0051276;GO:0065007;GO:0070647			+	3.22299	2.09138	0.179236	0.294737	n.d.	n.d.	0	0	NaN	NaN	NaN	NaN	NaN	NaN	NaN	NaN	NaN	NaN	0	0	3.43308	3.40223	3.22299	3.17769	3.00467	2.09138	1.20976	2.27644	1.44353	2.38612	5
AT1G03780	targeting protein for XKLP2	F4I2H7	TPX2	NaN		NaN	NaN	NaN	NaN	NaN	NaN	NaN	NaN	cell division;cellular component organization;cellular process;mitosis;nuclear division;organelle fission;organelle organization	GO:0000280;GO:0006996;GO:0007067;GO:0009987;GO:0016043;GO:0048285;GO:0051301			+	3.60432	3.06195	0.71266	0.194317	n.d.	n.d.	0	0	NaN	NaN	NaN	NaN	NaN	NaN	NaN	NaN	NaN	NaN	0	0	4.31698	4.21621	3.60432	1.74761	2.2652	3.06195	3.25627	3.55214	3.01081	2.0542	5
AT1G03790	Zinc finger C-x8-C-x5-C-x3-H type family protein	Q9ZWA1	SOM	NaN		NaN	NaN	NaN	NaN	NaN	NaN	NaN	NaN	biological regulation;biosynthetic process;cellular metabolic process;cellular nitrogen compound metabolic process;cellular process;macromolecule metabolic process;metabolic process;nitrogen compound metabolic process;nucleobase-containing compound metabolic process;primary metabolic process;RNA metabolic process	GO:0006139;GO:0006807;GO:0008152;GO:0009058;GO:0009987;GO:0016070;GO:0034641;GO:0043170;GO:0044237;GO:0044238;GO:0065007			+	NaN	1.20904	NaN	0	n.d.	n.d.	0	0	NaN	NaN	NaN	NaN	NaN	NaN	NaN	NaN	NaN	NaN	0	0	NaN	NaN	NaN	NaN	NaN	NaN	NaN	NaN	NaN	1.20904	0
AT1G03800	ERF domain protein 10	Q9ZWA2	ERF10	NaN		NaN	NaN	NaN	NaN	NaN	NaN	NaN	NaN	biological regulation;biosynthetic process;cellular metabolic process;cellular nitrogen compound metabolic process;cellular process;macromolecule metabolic process;metabolic process;nitrogen compound metabolic process;nucleobase-containing compound metabolic process;primary metabolic process;response to chemical stimulus;response to endogenous stimulus;response to stimulus;RNA metabolic process;s…	GO:0006139;GO:0006807;GO:0007165;GO:0008152;GO:0009058;GO:0009719;GO:0009987;GO:0016070;GO:0034641;GO:0042221;GO:0043170;GO:0044237;GO:0044238;GO:0050896;GO:0065007			+	0.744603	NaN	0.502567	NaN	n.d.	n.d.	0	0	NaN	NaN	NaN	NaN	NaN	NaN	NaN	NaN	NaN	NaN	0	0	NaN	NaN	NaN	1.24717	0.242035	NaN	NaN	NaN	NaN	NaN	2
AT1G03820	E6-like protein	Q9ZWA4	AT1G03820	NaN		NaN	NaN	NaN	NaN	NaN	NaN	NaN	NaN					+	5.55771	0.713748	0.43654	0.198752	n.d.	n.d.	0	0	NaN	NaN	NaN	NaN	NaN	NaN	NaN	NaN	NaN	NaN	0	0	5.44442	5.55771	6.18701	5.99425	2.32269	NaN	NaN	NaN	0.9125	0.514996	5
AT1G03830	guanylate-binding family protein	F4I2I5;Q9ZWA5	AT1G03830	112.5	+	26	26	26	28.2	15.8784	16.2479	0.034853	0.0299759			SQ_C	EB_C	+	2.859	2.02706	0.134589	0.300773	0.587663	-0.747922	5	5	16.0441	15.8751	15.9132	15.8434	15.8784	16.2636	16.2479	16.333	16.2179	16.0303	5	5	3.09579	3.10192	2.859	2.77744	2.72441	1.92229	2.02706	1.72628	2.6071	2.50336	5
AT1G03840	C2H2 and C2HC zinc fingers superfamily protein	Q9ZWA6	MGP	NaN		NaN	NaN	NaN	NaN	NaN	NaN	NaN	NaN	biological regulation;biosynthetic process;cellular metabolic process;cellular nitrogen compound metabolic process;cellular process;macromolecule metabolic process;metabolic process;nitrogen compound metabolic process;nucleobase-containing compound metabolic process;primary metabolic process;RNA metabolic process	GO:0006139;GO:0006807;GO:0008152;GO:0009058;GO:0009987;GO:0016070;GO:0034641;GO:0043170;GO:0044237;GO:0044238;GO:0065007			+	NaN	1.33987	NaN	0.796285	n.d.	n.d.	0	0	NaN	NaN	NaN	NaN	NaN	NaN	NaN	NaN	NaN	NaN	0	0	NaN	NaN	NaN	NaN	NaN	0.543589	0.724215	1.33987	2.24279	2.30145	0
AT1G03850	Glutaredoxin family protein	A0A1P8AQF1;Q84TF4	GRXS13	NaN		NaN	NaN	NaN	NaN	NaN	NaN	NaN	NaN	biological regulation;cellular homeostasis;cellular process;homeostatic process;multi-organism process;response to biotic stimulus;response to chemical stimulus;response to endogenous stimulus;response to oxidative stress;response to stimulus;response to stress	GO:0006950;GO:0006979;GO:0009607;GO:0009719;GO:0009987;GO:0019725;GO:0042221;GO:0042592;GO:0050896;GO:0051704;GO:0065007			+	1.19145	NaN	0.691038	NaN	n.d.	n.d.	0	0	NaN	NaN	NaN	NaN	NaN	NaN	NaN	NaN	NaN	NaN	0	0	0.454775	0.500415	1.19145	1.4111	1.92206	NaN	NaN	NaN	NaN	NaN	5
AT1G03860	prohibitin 2	Q9ZNT7	PHB2	24.896	+	8	5	3	42.1	15.8116	15.677	0.228715	0.272302			SQ_C	EB_H	+	5.76652	6.00459	0.0816064	0.532372	0.817706	-0.805675	5	5	15.8116	15.9484	15.4878	15.5829	16.1359	15.532	15.3642	15.677	15.9493	16.2482	5	5	5.85286	5.76652	5.70785	5.68492	6.32177	7.1298	6.69324	5.79053	6.00459	5.47222	5
AT1G03870	FASCICLIN-like arabinoogalactan 9	Q9ZWA8	FLA9	26.115	+	2	2	2	10.9	14.1075	13.0492	0.5314	0.245544			SQ_A	EB_G	+	4.61984	0.949975	0.448568	0.48905	0.685795	0.632404	5	5	13.5761	13.7948	14.1075	14.71	15.1051	13.6627	13.2947	13.0492	12.8459	12.6817	5	5	3.72104	4.17127	4.93844	5.16102	4.61984	3.67708	0.22796	0.460925	0.949975	1.08084	5
AT1G03880	cruciferin 2	P15456	CRU2	50.558	+	21	20	20	56.9	18.0199	18.8575	0.0384178	0.950794	cellular process;multicellular organismal process;response to chemical stimulus;response to endogenous stimulus;response to stimulus	GO:0009719;GO:0009987;GO:0032501;GO:0042221;GO:0050896	SQ_A	EB_H	+	NaN	10.943	NaN	4.63371	n.d.	0.641592	0	5	18.0026	18.0199	17.9755	18.0583	18.1258	18.8575	18.487	17.9067	20.2633	23.4607	5	5	NaN	NaN	NaN	NaN	NaN	0.591305	3.78284	10.943	14.3921	15.5767	0
AT1G03890	RmlC-like cupins superfamily protein	Q9ZWA9	AT1G03890	49.674	+	19	19	19	42.8	16.8436	17.6201	0.0125351	0.88245	multicellular organismal process	GO:0032501	SQ_A	EB_H	+	NaN	10.3037	NaN	2.15117	n.d.	n.d.	0	3	16.8436	16.84	16.8001	16.8562	16.9901	17.6201	17.2332	16.6522	18.5026	22.4154	5	5	NaN	NaN	NaN	NaN	NaN	NaN	NaN	6.6071	10.3037	12.4549	0
AT1G03900	non-intrinsic ABC protein 4	Q681Q7	ABCI18	29.795	+	12	12	12	48.9	16.923	17.1979	0.105137	0.110523	cellular component organization;cellular membrane organization;cellular process;endocytosis;establishment of localization;membrane invagination;membrane organization;transmembrane transport;transport;vesicle-mediated transport	GO:0006810;GO:0006897;GO:0009987;GO:0010324;GO:0016043;GO:0016044;GO:0016192;GO:0051234;GO:0055085;GO:0061024	SQ_A	EB_G	+	6.29937	6.05847	0.149672	0.0984912	0.862855	0.813056	5	5	16.8179	16.8521	16.923	17.1551	17.0986	17.3084	17.2522	17.1979	17.0856	16.8604	5	5	6.07144	5.98501	6.31371	6.44904	6.29937	6.03352	6.30407	6.05847	6.15696	5.47276	5
AT1G03905	P-loop containing nucleoside triphosphate hydrolases superfamily protein	A0A1P8AX17;Q3EDJ0	ABCI19	32.421	+	4	3	3	21	13.6014	11.8739	0.49383	0.146807	establishment of localization;transport	GO:0006810;GO:0051234	SQ_A	EB_H	+	2.6286	3.31762	0.112282	0.276108	0.435979	0.975436	5	5	12.4316	13.3151	13.6014	14.0952	14.7404	11.0554	11.8739	11.8556	12.0207	12.3954	5	5	2.51632	2.6286	2.79259	2.50736	2.7363	2.21654	3.31762	3.02796	3.34191	3.59373	5
AT1G03910	cactus-binding carboxy-terminal%2C cactin	F4I2J8	AT1G03910	78.285	+	20	20	20	33	16.671	16.6663	0.153498	0.040266	cellular metabolic process;cellular nitrogen compound metabolic process;cellular process;macromolecule metabolic process;metabolic process;mRNA metabolic process;mRNA processing;nitrogen compound metabolic process;nucleobase-containing compound metabolic process;primary metabolic process;RNA metabolic process;RNA processing;RNA splicing	GO:0006139;GO:0006396;GO:0006397;GO:0006807;GO:0008152;GO:0008380;GO:0009987;GO:0016070;GO:0016071;GO:0034641;GO:0043170;GO:0044237;GO:0044238	SQ_B	EB_C	+	4.76071	3.49967	0.0578451	0.0764551	0.820274	0.106073	5	5	16.8931	16.8245	16.671	16.584	16.4958	16.6104	16.7065	16.6764	16.6663	16.5889	5	5	4.94112	4.81856	4.69396	4.76071	4.72019	3.07015	3.49967	3.20492	3.51249	3.57612	5
AT1G03920	Protein kinase family protein	A0A1P8AWP3;F4I2K0	AT1G03920	65.029	+	15	10	10	29.3	13.739	15.8662	0.044487	0.515059			SQ_A	EB_C	+	1.47113	2.06212	0.338849	0.750256	0.92798	0.717644	5	5	13.6945	13.739	13.7172	13.8531	14.1153	15.8662	16.8105	16.1187	15.3512	14.6932	5	5	1.45699	1.47113	1.13228	2.40984	2.89859	4.13862	3.72821	2.06212	1.57956	1.31187	5
AT1G03930	dual specificity kinase 1	Q9ZWB3	ADK1	53.001	+	8	3	3	20.2	11.8634	11.4127	0.395166	0.199503	biological regulation;cellular component organization;cellular membrane organization;cellular metabolic process;cellular process;endocytosis;establishment of localization;macromolecule metabolic process;macromolecule modification;membrane invagination;membrane organization;metabolic process;peptidyl-amino acid modification;phosphorus metabolic process;primary metabolic process;protein metabolic p…	GO:0006464;GO:0006468;GO:0006793;GO:0006810;GO:0006897;GO:0007165;GO:0008152;GO:0009987;GO:0010324;GO:0016043;GO:0016044;GO:0016192;GO:0018193;GO:0019538;GO:0043170;GO:0043412;GO:0044237;GO:0044238;GO:0050896;GO:0051234;GO:0061024;GO:0065007	SQ_A	EB_F	+	4.19498	1.57831	0.199502	0.440603	0.336546	0.616471	5	5	11.579	11.4682	11.8634	12.4166	12.3516	11.3295	11.6284	11.4127	11.2132	11.6624	5	5	3.99548	4.19498	4.31743	4.53343	3.98	1.13771	1.57831	2.25009	1.47622	2.92251	5
AT1G03940	HXXXD-type acyl-transferase family protein	Q9ZWB4	AT1G03940	51.925	+	11	11	7	25.2	16.7075	15.0672	0.21678	0.024394			SQ_B	EB_F	+	4.16361	0.9715	0.264077	0.0577142	n.d.	n.d.	3	3	16.9243	16.7075	16.7537	16.1398	15.3467	15.0428	15.0672	15.0715	14.9979	15.2842	5	5	4.5584	3.89953	4.16361	NaN	NaN	2.75938	0.9715	NaN	NaN	0.913785	3
AT1G03950	vacuolar protein sorting-associated protein 2.3	Q941D5	VPS2.3	23.026	+	5	5	5	23.3	14.1269	15.0027	0.0135365	0.0279322	establishment of localization;protein transport;transport;vacuolar transport	GO:0006810;GO:0007034;GO:0015031;GO:0051234	SQ_A	EB_G	+	3.81432	3.03779	0.550524	0.715822	0.602358	-0.850392	5	5	14.1269	14.1134	14.1379	14.0674	14.3521	15.2475	15.0173	14.9748	15.0027	14.6855	5	5	3.2638	3.35217	3.81432	4.69733	5.22793	2.32197	3.03779	2.96749	3.79016	3.98621	5
AT1G03960	Calcium-binding EF hand family protein	A0A1P8AMC2;A0A1P8AMC5;A0A1P8AMG0;Q84JI6	AT1G03960	57.789	+	7	4	4	11.8	14.7097	14.4515	0.029232	0.0103388			SQ_B	EB_H	+	3.61349	1.26822	0.331886	0.0769832	0.979626	0.689774	5	5	14.7389	14.7097	14.7382	14.4319	14.2879	14.4148	14.4618	14.4593	14.435	14.4515	5	5	3.93692	3.94537	3.61349	2.69277	1.8475	0.204545	1.31354	1.26822	1.3452	0.66677	5
AT1G03970	G-box binding factor 4	P42777	GBF4	30.586	+	10	10	10	33.3	15.1466	15.4752	0.0686111	0.0313778	biosynthetic process;cellular metabolic process;cellular nitrogen compound metabolic process;cellular process;macromolecule metabolic process;metabolic process;nitrogen compound metabolic process;nucleobase-containing compound metabolic process;primary metabolic process;RNA metabolic process	GO:0006139;GO:0006807;GO:0008152;GO:0009058;GO:0009987;GO:0016070;GO:0034641;GO:0043170;GO:0044237;GO:0044238	SQ_A	EB_G	+	4.86843	5.69768	0.139005	0.161463	-0.0268488	-0.919562	5	5	15.2684	15.1466	15.1358	15.078	15.2684	15.5367	15.4665	15.5066	15.4752	15.4351	5	5	4.72943	4.78129	4.86843	5.713	5.88113	5.45002	5.85915	5.66325	5.69768	6.3645	5
AT1G03980	phytochelatin synthase 2	A0A1P8AVJ0;A0A1P8AVN4;A0A2H1ZEA1;Q9ZWB7	PCS2	41.976	+	5	1	1	16.3	10.9892	11.4255	0.0527782	0.144679	biosynthetic process;cellular metabolic process;cellular process;metabolic process;peptide metabolic process;response to chemical stimulus;response to stimulus;secondary metabolic process	GO:0006518;GO:0008152;GO:0009058;GO:0009987;GO:0019748;GO:0042221;GO:0044237;GO:0050896	SQ_B	EB_G	+	0.455705	NaN	0	NaN	n.d.	n.d.	1	0	11.042	10.9892	10.8376	10.9912	10.8269	11.5702	11.6788	11.4255	11.3202	11.2415	5	5	NaN	NaN	NaN	NaN	0.455705	NaN	NaN	NaN	NaN	NaN	1
AT1G04000	hypothetical protein	Q9ZWC0	AT1G04000	16.853	+	3	3	3	28.9	13.9948	14.0949	0.0800152	0.0715332			SQ_B	EB_A	+	4.97828	5.20199	0.162881	0.346933	0.00100275	-0.696993	5	5	14.0748	13.9948	14.0069	13.4933	13.2131	14.0949	14.1965	14.0503	14.1664	13.9919	5	5	4.97828	4.80883	5.38465	4.87375	5.14116	5.4225	4.7944	4.85506	5.20199	6.27071	5
AT1G04010	phospholipid sterol acyl transferase 1	Q4VCM1	PSAT1	71.687	+	7	7	7	15	14.2451	14.9436	0.22602	0.138218	aging;alcohol metabolic process;catabolic process;cellular lipid metabolic process;cellular metabolic process;cellular process;developmental process;lipid metabolic process;metabolic process;primary metabolic process;small molecule metabolic process	GO:0006066;GO:0006629;GO:0007568;GO:0008152;GO:0009056;GO:0009987;GO:0032502;GO:0044237;GO:0044238;GO:0044255;GO:0044281	SQ_A	EB_G	+	3.08927	0.884476	0.0318749	0.470913	-0.770406	n.d.	5	4	14.2451	14.0191	14.1226	14.4795	14.8003	15.3916	15.1578	14.8645	14.8053	14.9436	5	5	3.08927	3.15761	3.05759	3.12114	2.93731	1.66273	0.608759	1.16019	NaN	0.218366	5
AT1G04020	breast cancer associated RING 1	A0A2H1ZEA6;F4I442	BARD1	79.519	+	3	3	3	5.8	12.809	13.234	0.169961	0.295324	cellular metabolic process;cellular nitrogen compound metabolic process;cellular process;DNA metabolic process;DNA repair;macromolecule metabolic process;metabolic process;nitrogen compound metabolic process;nucleobase-containing compound metabolic process;primary metabolic process;response to DNA damage stimulus;response to stimulus;response to stress	GO:0006139;GO:0006259;GO:0006281;GO:0006807;GO:0006950;GO:0006974;GO:0008152;GO:0009987;GO:0034641;GO:0043170;GO:0044237;GO:0044238;GO:0050896	SQ_B	EB_G	+	3.47292	2.58618	0.154286	0.52378	0.721135	0.876235	5	5	13.1769	13.0406	12.809	12.7516	12.6391	13.5294	13.2955	13.234	12.6861	12.7805	5	5	3.79588	3.6272	3.38679	3.01783	3.47292	3.41228	3.02869	2.58618	2.0624	1.07141	5
AT1G04030	eisosome protein	F4I444	AT1G04030	49.016	+	10	10	10	31.6	12.6178	13.9059	0.197824	0.341963			SQ_C	EB_G	+	3.87862	4.15149	0.226086	0.564125	0.633546	0.970441	5	5	13.0825	12.6178	12.42	12.5011	13.14	14.3208	14.1698	13.9059	13.5639	13.0881	5	5	4.10471	4.04305	3.64448	3.36277	3.87862	4.81882	4.71561	4.15149	4.13806	3.33445	5
AT1G04040	HAD superfamily%2C subfamily IIIB acid phosphatase	Q9ZWC4	AT1G04040	31.096	+	10	10	9	36.2	15.7305	14.4944	0.608575	0.0744009			SQ_A	EB_C	+	5.92263	1.01347	1.60185	0.535344	0.931554	n.d.	5	2	15.1219	15.4091	15.7305	16.8524	16.9874	14.492	14.9052	14.6153	14.4944	14.42	5	5	3.25905	4.32078	5.92263	7.9583	6.92321	1.54881	0.478124	NaN	NaN	NaN	5
AT1G04050	histone-lysine N-methyltransferase SUVR2-like protein	A0A1P8ANQ7;Q946J2	SUVR1	82.752	+	6	6	6	11.7	13.2857	13.0105	0.114326	0.115523			SQ_B	EB_G	+	2.45063	0.76003	0.423245	0.0561913	0.904973	n.d.	5	2	13.4023	13.2857	13.363	13.1713	12.7306	13.0463	13.1261	13.0105	12.6369	12.5273	5	5	2.97172	2.82496	2.45063	2.02739	1.49268	0.703839	0.816221	NaN	NaN	NaN	5
AT1G04070	translocase of outer membrane 22-I	O64497	TOM22-I	NaN		NaN	NaN	NaN	NaN	NaN	NaN	NaN	NaN	cellular process;establishment of localization;protein targeting;protein transport;transmembrane transport;transport	GO:0006605;GO:0006810;GO:0009987;GO:0015031;GO:0051234;GO:0055085			+	4.31986	6.46289	0.0767713	0.246025	n.d.	n.d.	0	0	NaN	NaN	NaN	NaN	NaN	NaN	NaN	NaN	NaN	NaN	0	0	4.31986	4.31547	4.39664	4.07247	4.80102	7.15141	6.83576	6.46289	6.41726	6.21686	5
AT1G04080	Tetratricopeptide repeat (TPR)-like superfamily protein	A0A1P8ATH2;F4I448;F4I450;Q93ZR3	PRP39	85.241	+	28	28	28	35.4	18.7366	18.845	0.072485	0.0331364	cellular metabolic process;cellular nitrogen compound metabolic process;cellular process;macromolecule metabolic process;metabolic process;mRNA metabolic process;mRNA processing;nitrogen compound metabolic process;nucleobase-containing compound metabolic process;primary metabolic process;RNA metabolic process;RNA processing	GO:0006139;GO:0006396;GO:0006397;GO:0006807;GO:0008152;GO:0009987;GO:0016070;GO:0016071;GO:0034641;GO:0043170;GO:0044237;GO:0044238	SQ_B	EB_G	+	5.16447	5.17919	0.259805	0.0994515	0.773453	0.0550606	5	5	18.7366	18.8091	18.8185	18.716	18.5233	18.8781	18.8652	18.845	18.7524	18.6467	5	5	5.47743	5.42427	5.16447	4.90546	4.67705	4.86602	5.23873	5.3996	5.17919	5.07974	5
AT1G04090	vacuolar sorting-associated protein (DUF946)	Q501D1	AT1G04090	NaN		NaN	NaN	NaN	NaN	NaN	NaN	NaN	NaN					+	0.10864	0.477971	0	0.124462	n.d.	n.d.	0	0	NaN	NaN	NaN	NaN	NaN	NaN	NaN	NaN	NaN	NaN	0	0	NaN	NaN	NaN	NaN	0.10864	0.544978	0.659889	NaN	0.410964	0.208558	1
AT1G04100	indoleacetic acid-induced protein 10	Q38828	IAA10	NaN		NaN	NaN	NaN	NaN	NaN	NaN	NaN	NaN	biological regulation;biosynthetic process;cellular metabolic process;cellular nitrogen compound metabolic process;cellular process;macromolecule metabolic process;metabolic process;nitrogen compound metabolic process;nucleobase-containing compound metabolic process;primary metabolic process;response to chemical stimulus;response to endogenous stimulus;response to stimulus;RNA metabolic process;s…	GO:0006139;GO:0006807;GO:0007165;GO:0008152;GO:0009058;GO:0009719;GO:0009987;GO:0016070;GO:0034641;GO:0042221;GO:0043170;GO:0044237;GO:0044238;GO:0050896;GO:0065007			+	2.12075	2.34379	0.0494497	0.437078	n.d.	n.d.	0	0	NaN	NaN	NaN	NaN	NaN	NaN	NaN	NaN	NaN	NaN	0	0	2.12075	2.09011	2.0713	2.9563	3.42215	1.35974	2.34379	2.38996	0.755342	2.78087	5
AT1G04110	Subtilase family protein	O64495	SDD1	83.775	+	13	13	13	17	16.6933	14.6119	0.179323	0.140444	anatomical structure morphogenesis;biological regulation;developmental process	GO:0009653;GO:0032502;GO:0065007	SQ_B	EB_H	+	2.53381	NaN	0.590267	NaN	n.d.	n.d.	3	0	16.6933	16.8726	16.8751	16.6417	16.3029	14.4098	14.6119	14.6009	14.7523	15.1405	5	5	3.12408	2.53381	1.57087	NaN	NaN	NaN	NaN	NaN	NaN	NaN	3
AT1G04120	multidrug resistance-associated protein 5	A0A1P8AT08;F4I454;Q7GB25	ABCC5	168.57	+	39	38	37	29.8	17.8164	18.3318	0.0280685	0.288876	biological regulation;cellular homeostasis;cellular ion homeostasis;cellular process;homeostatic process;response to abiotic stimulus;response to osmotic stress;response to stimulus;response to stress	GO:0006873;GO:0006950;GO:0006970;GO:0009628;GO:0009987;GO:0019725;GO:0042592;GO:0050896;GO:0065007	SQ_B	EB_H	+	5.31643	5.56046	0.0170074	0.748776	0.852506	0.888386	5	5	17.7693	17.8164	17.8445	17.8255	17.7153	18.043	18.1693	18.3318	18.6921	19.1261	5	5	5.31266	5.34852	5.31643	5.33343	4.57235	3.54399	4.4392	5.56046	5.69528	6.30924	5
AT1G04130	Tetratricopeptide repeat (TPR)-like superfamily protein	F4I456;Q940R2	TPR2	40.51	+	16	16	16	46.4	17.0292	16.6988	0.0509567	0.103783			SQ_B	EB_E	+	4.30315	3.63545	0.0691385	0.60243	0.950132	-0.0964797	5	5	17.0292	17.0801	17.0597	16.6662	16.6104	16.6988	16.5483	16.7764	16.8026	16.5229	5	5	4.37229	4.35748	4.30315	4.15638	4.02475	4.34218	3.85691	3.63545	2.78212	3.03302	5
AT1G04140	Transducin family protein / WD-40 repeat family protein	F4I458;Q94C94	AT1G04140	NaN		NaN	NaN	NaN	NaN	NaN	NaN	NaN	NaN	autophagy;catabolic process;cellular metabolic process;cellular process;metabolic process	GO:0006914;GO:0008152;GO:0009056;GO:0009987;GO:0044237			+	5.03947	3.80928	0.018682	0.0686188	n.d.	n.d.	0	0	NaN	NaN	NaN	NaN	NaN	NaN	NaN	NaN	NaN	NaN	0	0	5.08782	5.04867	5.02079	5.03947	4.56124	3.13704	4.00154	3.79229	3.8779	3.80928	5
AT1G04150	C2 calcium/lipid-binding plant phosphoribosyltransferase family protein	O64492	AT1G04150	NaN		NaN	NaN	NaN	NaN	NaN	NaN	NaN	NaN					+	0.782728	1.76125	0	0.440149	n.d.	n.d.	0	0	NaN	NaN	NaN	NaN	NaN	NaN	NaN	NaN	NaN	NaN	0	0	NaN	NaN	NaN	NaN	0.782728	1.76125	2.2014	2.13586	0.903644	0.0797014	1
AT1G04160	myosin XI B	A0A1P8ARX4;F4I460	XIB	169.49	+	27	13	13	21.6	14.6421	14.8317	0.00308132	0.0831394	cellular component movement;cellular process;metabolic process	GO:0006928;GO:0008152;GO:0009987	SQ_C	EB_H	+	2.54502	0.677926	0.117684	0.0850759	0.507165	0.863705	5	5	14.6452	14.6422	14.5866	14.6421	14.6082	14.3938	14.4567	14.8317	14.9148	14.8856	5	5	2.54502	2.66271	2.39762	2.57781	1.46274	0.59285	0.590515	0.741975	0.677926	0.786853	5
AT1G04170	eukaryotic translation initiation factor 2 gamma subunit	O64490	EIF2 GAMMA	NaN		NaN	NaN	NaN	NaN	NaN	NaN	NaN	NaN					+	6.18916	6.57796	0.072093	0.193802	n.d.	n.d.	0	0	NaN	NaN	NaN	NaN	NaN	NaN	NaN	NaN	NaN	NaN	0	0	6.18916	6.11706	5.86707	6.22337	6.27584	6.87628	6.77176	6.57796	6.52841	6.23986	5
AT1G04190	Tetratricopeptide repeat (TPR)-like superfamily protein	Q8RXN1	TPR3	37.18	+	16	16	16	51.2	18.0039	18.1264	0.125778	0.0590229			SQ_B	EB_C	+	4.91778	5.14111	0.149098	0.160753	-0.258055	0.0561671	5	5	18.1296	18.0039	18.0505	17.6933	17.539	18.1264	18.1855	18.2108	18.0778	17.983	5	5	4.96219	4.91778	4.76868	4.74083	5.08231	5.42779	5.15973	4.91284	5.14111	4.98036	5
AT1G04200	dyggve-melchior-clausen syndrome protein	A0A1P8ATW4;A0A1P8ATY2;Q8RWV1	AT1G04200	82.642	+	15	15	15	22.4	16.322	16.4671	0.18256	0.0246563			SQ_A	EB_G	+	4.46247	3.0169	0.0527143	0.180203	-0.703755	-0.669348	5	5	16.1395	16.2761	16.322	16.538	16.8332	16.8798	16.4917	16.4436	16.4671	16.4197	5	5	4.40303	4.51519	4.46247	4.48084	4.21195	2.53271	3.0169	2.8367	3.1546	3.92289	5
AT1G04210	Leucine-rich repeat protein kinase family protein	O64486	AT1G04210	NaN		NaN	NaN	NaN	NaN	NaN	NaN	NaN	NaN					+	4.35166	2.36324	0.28305	0.386254	n.d.	n.d.	0	0	NaN	NaN	NaN	NaN	NaN	NaN	NaN	NaN	NaN	NaN	0	0	4.65918	4.59599	4.35166	4.06861	3.59907	2.84914	2.03835	2.36324	1.97699	2.78603	5
AT1G04220	3-ketoacyl-CoA synthase 2	Q5XEP9	KCS2	59.527	+	10	9	5	23.5	16.4366	15.6377	0.0599422	0.164528	biosynthetic process;cellular aromatic compound metabolic process;cellular ketone metabolic process;cellular lipid metabolic process;cellular metabolic process;cellular process;lipid metabolic process;metabolic process;organic acid metabolic process;primary metabolic process;response to abiotic stimulus;response to osmotic stress;response to stimulus;response to stress;secondary metabolic process…	GO:0006082;GO:0006629;GO:0006725;GO:0006950;GO:0006970;GO:0008152;GO:0009058;GO:0009628;GO:0009987;GO:0019748;GO:0042180;GO:0044237;GO:0044238;GO:0044255;GO:0044281;GO:0050896	SQ_A	EB_H	+	5.51931	4.47172	0.111135	0.613565	0.514297	0.681213	5	5	16.5807	16.4147	16.4366	16.3767	16.5872	15.6377	15.5038	15.473	15.8022	16.4057	5	5	5.51931	5.40817	5.50853	5.76817	6.57483	5.08528	3.45652	3.39793	4.47172	5.02108	5
AT1G04230	rRNA-processing EFG1-like protein (DUF2361)	A0A1P8ANS3;Q94K10	AT1G04230	NaN		NaN	NaN	NaN	NaN	NaN	NaN	NaN	NaN					+	3.84178	4.10778	0.140423	0.375803	n.d.	n.d.	0	0	NaN	NaN	NaN	NaN	NaN	NaN	NaN	NaN	NaN	NaN	0	0	3.84178	3.68649	3.70135	3.87143	4.11652	3.7121	3.92709	4.10778	4.48359	4.57227	5
AT1G04240	AUX/IAA transcriptional regulator family protein	A0A1P8AT43;Q38822	SHY2	NaN		NaN	NaN	NaN	NaN	NaN	NaN	NaN	NaN	biological regulation;biosynthetic process;cellular metabolic process;cellular nitrogen compound metabolic process;cellular process;macromolecule metabolic process;metabolic process;nitrogen compound metabolic process;nucleobase-containing compound metabolic process;primary metabolic process;response to chemical stimulus;response to endogenous stimulus;response to stimulus;RNA metabolic process;s…	GO:0006139;GO:0006807;GO:0007165;GO:0008152;GO:0009058;GO:0009719;GO:0009987;GO:0016070;GO:0034641;GO:0042221;GO:0043170;GO:0044237;GO:0044238;GO:0050896;GO:0065007			+	6.19984	0.614733	0.329862	0.393728	n.d.	n.d.	0	0	NaN	NaN	NaN	NaN	NaN	NaN	NaN	NaN	NaN	NaN	0	0	5.84045	6.19984	6.5297	6.3017	5.205	0.221005	NaN	1.00846	NaN	NaN	5
AT1G04250	AUX/IAA transcriptional regulator family protein	P93830	AXR3	NaN		NaN	NaN	NaN	NaN	NaN	NaN	NaN	NaN	biological regulation;biosynthetic process;cellular metabolic process;cellular nitrogen compound metabolic process;cellular process;macromolecule metabolic process;metabolic process;nitrogen compound metabolic process;nucleobase-containing compound metabolic process;primary metabolic process;response to chemical stimulus;response to endogenous stimulus;response to stimulus;RNA metabolic process;s…	GO:0006139;GO:0006807;GO:0007165;GO:0008152;GO:0009058;GO:0009719;GO:0009987;GO:0016070;GO:0034641;GO:0042221;GO:0043170;GO:0044237;GO:0044238;GO:0050896;GO:0065007			+	5.90227	3.417	0.276375	0.564322	n.d.	n.d.	0	0	NaN	NaN	NaN	NaN	NaN	NaN	NaN	NaN	NaN	NaN	0	0	5.47336	5.83692	6.17864	7.11367	5.90227	NaN	1.67384	3.36352	3.47047	4.49216	5
AT1G04260	CAMV movement protein interacting protein 7	P93829	MPI7	19.325	+	1	1	1	6	14.5585	13.7352	0.141397	0.257776	cellular process;establishment of localization;interspecies interaction between organisms;locomotion;multi-organism process;transport;vesicle-mediated transport	GO:0006810;GO:0009987;GO:0016192;GO:0040011;GO:0044419;GO:0051234;GO:0051704	SQ_A	EB_H	+	4.22743	6.65551	0.127642	0.20227	0.648054	-0.380042	5	5	13.871	14.4171	14.5585	14.6971	14.8806	13.3405	13.6392	13.7352	13.9929	14.3334	5	5	4.09978	3.85063	4.22743	4.31288	4.73116	6.9124	6.65551	6.4799	7.02346	6.45324	5
AT1G04270	cytosolic ribosomal protein S15	F4I472;Q08112	RPS15	NaN		NaN	NaN	NaN	NaN	NaN	NaN	NaN	NaN	biosynthetic process;cellular component assembly;cellular component organization;cellular macromolecular complex assembly;cellular metabolic process;cellular process;macromolecular complex assembly;macromolecule metabolic process;metabolic process;primary metabolic process;protein metabolic process;ribonucleoprotein complex assembly;translation	GO:0006412;GO:0008152;GO:0009058;GO:0009987;GO:0016043;GO:0019538;GO:0022607;GO:0022618;GO:0034622;GO:0043170;GO:0044237;GO:0044238;GO:0065003			+	9.20085	10.6957	0.136885	0.439223	n.d.	n.d.	0	0	NaN	NaN	NaN	NaN	NaN	NaN	NaN	NaN	NaN	NaN	0	0	9.47608	9.33773	9.20085	8.77942	9.10868	11.3904	11.1349	10.479	10.6957	9.96337	5
AT1G04280	P-loop containing nucleoside triphosphate hydrolases superfamily protein	Q0WUY1;Q7GB61	AT1G04280	NaN		NaN	NaN	NaN	NaN	NaN	NaN	NaN	NaN					+	1.54697	0.0344244	0.238233	0	n.d.	n.d.	0	0	NaN	NaN	NaN	NaN	NaN	NaN	NaN	NaN	NaN	NaN	0	0	1.95482	1.72216	0.991431	1.30874	1.54697	NaN	NaN	NaN	NaN	0.0344244	5
AT1G04290	Thioesterase superfamily protein	A0A1P8APX5;P93828	AT1G04290	13.835	+	8	8	8	33.9	15.8461	15.2828	0.161219	0.0908241			SQ_A	EB_B	+	4.84144	4.52574	0.236574	0.0830998	0.124895	-0.75816	5	5	15.0846	15.497	15.8461	16.0073	15.8922	15.3912	15.2828	15.1919	15.2729	15.4951	5	5	4.88829	4.59521	4.84144	5.07801	4.59353	4.3258	4.52574	5.00684	4.60884	4.47099	5
AT1G04300	TRAF-like superfamily protein	A0A1P8AR94;A0A1P8ARC9;A8MQL1;A8MR11;F4I476	AT1G04300	117.43	+	23	23	21	30.6	15.234	15.733	0.0106888	0.0331554	biological regulation;catabolic process;cellular metabolic process;cellular process;macromolecule metabolic process;macromolecule modification;metabolic process;primary metabolic process;protein metabolic process;protein modification by small protein conjugation or removal;protein modification process;proteolysis;proteolysis involved in cellular protein catabolic process	GO:0006464;GO:0006508;GO:0008152;GO:0009056;GO:0009987;GO:0019538;GO:0043170;GO:0043412;GO:0044237;GO:0044238;GO:0051603;GO:0065007;GO:0070647	SQ_A	EB_G	+	4.46606	2.48425	0.0863481	0.187632	-0.729145	-0.739686	5	5	15.2301	15.1519	15.234	15.2447	15.2947	15.7933	15.7612	15.6776	15.733	15.6999	5	5	4.5524	4.4743	4.46606	4.27429	3.91588	1.39555	2.49097	2.48425	2.29662	3.2435	5
AT1G04310	ethylene response sensor 2	P93825	ERS2	72.192	+	8	8	8	17.8	13.7633	14.2525	0.0634975	0.0485983	biological regulation;cellular metabolic process;cellular process;macromolecule metabolic process;macromolecule modification;metabolic process;peptidyl-amino acid modification;phosphorus metabolic process;primary metabolic process;protein metabolic process;protein modification process;protein phosphorylation;response to chemical stimulus;response to endogenous stimulus;response to stimulus;signal…	GO:0006464;GO:0006468;GO:0006793;GO:0007165;GO:0008152;GO:0009719;GO:0009987;GO:0018193;GO:0019538;GO:0042221;GO:0043170;GO:0043412;GO:0044237;GO:0044238;GO:0050896;GO:0065007	SQ_C	EB_E	+	3.47112	4.29465	0.0736065	0.675031	0.796269	-0.254875	5	5	13.7756	13.7633	13.5668	13.5484	13.8268	14.3051	14.2039	14.3609	14.2525	14.2135	5	5	3.54473	3.47112	3.21257	3.44402	3.6353	3.05181	3.61962	4.29465	4.48139	5.18611	5
AT1G04330	hypothetical protein	O22691	AT1G04330	NaN		NaN	NaN	NaN	NaN	NaN	NaN	NaN	NaN					+	0.493703	1.431	0.150909	1.04384	n.d.	n.d.	0	0	NaN	NaN	NaN	NaN	NaN	NaN	NaN	NaN	NaN	NaN	0	0	NaN	0.276234	0.409355	2.01206	0.578052	0.760695	NaN	0.0136254	2.1013	3.55387	4
AT1G04340	HR-like lesion-inducing protein-like protein	O22690	AT1G04340	NaN		NaN	NaN	NaN	NaN	NaN	NaN	NaN	NaN					+	5.74031	6.10563	0.0118876	0.527001	n.d.	n.d.	0	0	NaN	NaN	NaN	NaN	NaN	NaN	NaN	NaN	NaN	NaN	0	0	5.74031	5.44556	5.78938	5.72843	5.74546	6.99496	6.55815	6.10563	5.57863	5.51268	5
AT1G04350	2-oxoglutarate (2OG) and Fe(II)-dependent oxygenase superfamily protein	P93824	AT1G04350	40.796	+	4	4	4	7.5	13.2914	13.4001	0.188604	0.0517988			SQ_A	EB_H	+	3.51993	1.85037	0.701809	0.212465	0.809016	n.d.	5	3	13.2914	13.1028	13.198	13.7501	14.6728	13.3593	13.4001	13.3483	13.7501	14.0569	5	5	2.43156	2.81812	3.51993	3.93965	4.37583	NaN	NaN	1.63791	1.85037	3.09653	5
AT1G04360	RING/U-box superfamily protein	P93823	AT1G04360	NaN		NaN	NaN	NaN	NaN	NaN	NaN	NaN	NaN	cellular metabolic process;cellular process;macromolecule metabolic process;macromolecule modification;metabolic process;primary metabolic process;protein metabolic process;protein modification by small protein conjugation or removal;protein modification process	GO:0006464;GO:0008152;GO:0009987;GO:0019538;GO:0043170;GO:0043412;GO:0044237;GO:0044238;GO:0070647			+	NaN	1.8387	NaN	0.959947	n.d.	n.d.	0	0	NaN	NaN	NaN	NaN	NaN	NaN	NaN	NaN	NaN	NaN	0	0	NaN	NaN	NaN	NaN	NaN	0.219645	NaN	1.49083	2.18656	3.41073	0
AT1G04370	Ethylene-responsive element binding factor 14	P93822	ERF14	NaN		NaN	NaN	NaN	NaN	NaN	NaN	NaN	NaN	biological regulation;biosynthetic process;cellular metabolic process;cellular nitrogen compound metabolic process;cellular process;macromolecule metabolic process;metabolic process;nitrogen compound metabolic process;nucleobase-containing compound metabolic process;primary metabolic process;response to chemical stimulus;response to endogenous stimulus;response to stimulus;response to stress;RNA …	GO:0006139;GO:0006807;GO:0006950;GO:0007165;GO:0008152;GO:0009058;GO:0009719;GO:0009987;GO:0016070;GO:0034641;GO:0042221;GO:0043170;GO:0044237;GO:0044238;GO:0050896;GO:0065007			+	NaN	1.51381	NaN	0.244845	n.d.	n.d.	0	0	NaN	NaN	NaN	NaN	NaN	NaN	NaN	NaN	NaN	NaN	0	0	NaN	NaN	NaN	NaN	NaN	NaN	NaN	1.26897	1.75866	NaN	0
AT1G04380	2-oxoglutarate (2OG) and Fe(II)-dependent oxygenase superfamily protein	A0A1P8ASV9;P93821	AT1G04380	38.618	+	9	9	7	18	14.7048	17.6924	0.0351458	0.0378513			SQ_A	EB_C	+	5.00892	8.48563	0	0.0196114	n.d.	-0.302487	1	5	14.7048	14.6787	14.6697	14.8549	15.8057	17.6605	17.9618	17.9158	17.6924	17.6545	5	5	NaN	NaN	NaN	NaN	5.00892	8.80176	8.48563	8.50524	8.42293	8.47277	1
AT1G04390	BTB/POZ domain-containing protein	P93820	AT1G04390	NaN		NaN	NaN	NaN	NaN	NaN	NaN	NaN	NaN	cellular metabolic process;cellular process;macromolecule metabolic process;macromolecule modification;metabolic process;primary metabolic process;protein metabolic process;protein modification by small protein conjugation or removal;protein modification process	GO:0006464;GO:0008152;GO:0009987;GO:0019538;GO:0043170;GO:0043412;GO:0044237;GO:0044238;GO:0070647			+	2.31646	0.0274529	0.352232	0	n.d.	n.d.	0	0	NaN	NaN	NaN	NaN	NaN	NaN	NaN	NaN	NaN	NaN	0	0	2.66869	2.54362	2.31646	1.91612	1.35513	NaN	NaN	NaN	NaN	0.0274529	5
AT1G04400	cryptochrome 2	Q96524	CRY2	69.456	+	12	12	12	21.7	15.3641	14.568	0.0781956	0.017025	biological regulation;cellular component organization;cellular homeostasis;cellular ion homeostasis;cellular metabolic process;cellular nitrogen compound metabolic process;cellular process;chromatin modification;chromatin organization;chromosome organization;DNA metabolic process;DNA repair;homeostatic process;macromolecule metabolic process;macromolecule modification;metabolic process;nitrogen c…	GO:0006139;GO:0006259;GO:0006281;GO:0006325;GO:0006464;GO:0006807;GO:0006873;GO:0006950;GO:0006974;GO:0006996;GO:0007165;GO:0008152;GO:0009628;GO:0009987;GO:0010118;GO:0016043;GO:0016568;GO:0019538;GO:0019725;GO:0034641;GO:0042221;GO:0042592;GO:0043170;GO:0043412;GO:0044237;GO:0044238;GO:0048511;GO:0050896;GO:0051276;GO:0065007	SQ_B	EB_G	+	5.81005	4.65593	0.0635095	0.138067	0.650808	-0.977353	5	5	15.3271	15.4456	15.4423	15.3641	15.2734	14.6025	14.582	14.551	14.568	14.5039	5	5	5.81005	5.80813	5.87356	5.92238	5.61513	4.03034	4.63709	4.79399	4.65593	5.76959	5
AT1G04410	Lactate/malate dehydrogenase family protein	P93819	c-NAD-MDH1	35.571	+	24	24	11	61.1	20.4923	21.0279	0.155933	0.0320683	carbohydrate metabolic process;catabolic process;cellular ketone metabolic process;cellular metabolic process;cellular process;cofactor metabolic process;metabolic process;organic acid metabolic process;primary metabolic process;response to abiotic stimulus;response to chemical stimulus;response to endogenous stimulus;response to osmotic stress;response to stimulus;response to stress;small molecu…	GO:0005975;GO:0006082;GO:0006950;GO:0006970;GO:0008152;GO:0009056;GO:0009628;GO:0009719;GO:0009987;GO:0042180;GO:0042221;GO:0044237;GO:0044238;GO:0044281;GO:0050896;GO:0051186	SQ_A	EB_G	+	8.68069	11.1883	0.392605	0.0761461	0.973342	0.755437	5	5	20.3363	20.409	20.4923	20.673	20.7058	21.0328	21.0279	21.0599	20.96	20.9115	5	5	8.37954	8.28808	8.68069	9.17872	9.27643	11.1883	11.2645	11.0813	11.1965	10.0912	5
AT1G04420	NAD(P)-linked oxidoreductase superfamily protein	Q8VZ23	AT1G04420	46.427	+	11	11	11	35.2	16.2159	15.7334	0.0878048	0.340876			SQ_A	EB_H	+	5.74639	4.68777	0.0988317	0.15998	-0.708068	-0.258736	5	5	16.1281	16.2159	16.1858	16.4304	17.0962	15.3925	15.6081	15.7334	16.0893	16.4511	5	5	5.74639	5.64756	5.95376	5.841	5.48889	4.37249	4.68777	4.79424	4.84775	4.19703	5
AT1G04430	S-adenosyl-L-methionine-dependent methyltransferases superfamily protein	Q940J9	AT1G04430	70.507	+	35	26	24	60.4	18.8822	17.62	0.197575	0.23534	cellular metabolic process;cellular process;metabolic process;one-carbon metabolic process;small molecule metabolic process	GO:0006730;GO:0008152;GO:0009987;GO:0044237;GO:0044281	SQ_D	EB_G	+	6.14158	4.47749	0.273831	0.29393	0.963939	-0.267651	5	5	18.4382	18.8049	19.0797	19.5519	18.8822	18.1739	17.8553	17.62	17.4152	17.2926	5	5	5.86774	5.98038	6.55007	7.112	6.14158	4.47749	4.33301	4.77142	3.82814	5.37631	5
AT1G04440	casein kinase like 13	Q5XF24	CKL13	53.204	+	11	6	4	24.6	14.5524	14.5884	0.0840912	0.0305042	biological regulation;cellular component organization;cellular membrane organization;cellular metabolic process;cellular process;endocytosis;establishment of localization;macromolecule metabolic process;macromolecule modification;membrane invagination;membrane organization;metabolic process;peptidyl-amino acid modification;phosphorus metabolic process;primary metabolic process;protein metabolic p…	GO:0006464;GO:0006468;GO:0006793;GO:0006810;GO:0006897;GO:0007165;GO:0008152;GO:0009987;GO:0010324;GO:0016043;GO:0016044;GO:0016192;GO:0018193;GO:0019538;GO:0043170;GO:0043412;GO:0044237;GO:0044238;GO:0050896;GO:0051234;GO:0061024;GO:0065007	SQ_A	EB_G	+	4.37812	3.57343	0.145204	0.0627241	0.979564	-0.701363	5	5	14.4683	14.5254	14.5524	14.837	14.7429	14.6961	14.5884	14.5725	14.6668	14.5579	5	5	4.23291	4.37812	4.29903	4.87749	4.80175	3.15025	3.57343	3.53234	3.63615	4.275	5
AT1G04445	C2H2-like zinc finger protein	A0A1P8AWD1;P93815	AT1G04445	NaN		NaN	NaN	NaN	NaN	NaN	NaN	NaN	NaN					+	1.26922	NaN	0.533865	NaN	n.d.	n.d.	0	0	NaN	NaN	NaN	NaN	NaN	NaN	NaN	NaN	NaN	NaN	0	0	0.735357	0.779518	1.26922	2.93088	3.19668	NaN	NaN	NaN	NaN	NaN	5
AT1G04470	hypothetical protein (DUF810)	P93812	AT1G04470	NaN		NaN	NaN	NaN	NaN	NaN	NaN	NaN	NaN					+	1.65575	0.341967	0.500953	0	n.d.	n.d.	0	0	NaN	NaN	NaN	NaN	NaN	NaN	NaN	NaN	NaN	NaN	0	0	2.31854	1.99486	1.31664	0.29422	NaN	0.341967	NaN	NaN	NaN	NaN	4
AT1G04480	Ribosomal protein L14p/L23e family protein	P49690	AT1G04480;AT2G33370;emb2171	NaN		NaN	NaN	NaN	NaN	NaN	NaN	NaN	NaN	biosynthetic process;cellular metabolic process;cellular process;macromolecule metabolic process;metabolic process;primary metabolic process;protein metabolic process;translation	GO:0006412;GO:0008152;GO:0009058;GO:0009987;GO:0019538;GO:0043170;GO:0044237;GO:0044238			+	8.02036	8.97691	0.266587	0.546066	n.d.	n.d.	0	0	NaN	NaN	NaN	NaN	NaN	NaN	NaN	NaN	NaN	NaN	0	0	8.28695	8.11264	8.02036	7.24374	7.66997	9.91092	9.52298	8.67577	8.97691	7.7114	5
AT1G04490	hypothetical protein (DUF3527)	A0A1P8ARL2;Q67XK9	AT1G04490	NaN		NaN	NaN	NaN	NaN	NaN	NaN	NaN	NaN					+	0.557146	3.52806	0.325492	1.00935	n.d.	n.d.	0	0	NaN	NaN	NaN	NaN	NaN	NaN	NaN	NaN	NaN	NaN	0	0	0.231654	0.557146	0.201415	1.25631	0.727308	1.65045	2.95318	4.66472	3.52806	4.53742	5
AT1G04500	CCT motif family protein	A0A1P8ATF4;A0A1P8ATH6;Q1PFY7	AT1G04500	NaN		NaN	NaN	NaN	NaN	NaN	NaN	NaN	NaN					+	1.04732	NaN	0	NaN	n.d.	n.d.	0	0	NaN	NaN	NaN	NaN	NaN	NaN	NaN	NaN	NaN	NaN	0	0	NaN	NaN	NaN	NaN	1.04732	NaN	NaN	NaN	NaN	NaN	1
AT1G04510	MOS4-associated complex 3A	F4I5P3;Q94BR4	MAC3A	56.881	+	24	22	22	46.7	19.2895	19.4495	0.0935612	0.111477	cellular component assembly;cellular component organization;cellular macromolecular complex assembly;cellular metabolic process;cellular nitrogen compound metabolic process;cellular process;DNA metabolic process;DNA repair;immune system process;macromolecular complex assembly;macromolecule metabolic process;macromolecule modification;metabolic process;multi-organism process;nitrogen compound meta…	GO:0002376;GO:0006139;GO:0006259;GO:0006281;GO:0006464;GO:0006807;GO:0006950;GO:0006974;GO:0008152;GO:0009607;GO:0009987;GO:0016043;GO:0019538;GO:0022607;GO:0022618;GO:0034622;GO:0034641;GO:0042221;GO:0043170;GO:0043412;GO:0044237;GO:0044238;GO:0050896;GO:0051704;GO:0065003;GO:0070647	SQ_B	EB_G	+	5.14681	5.70062	0.127472	0.162543	-0.465149	0.81837	5	5	19.3831	19.2961	19.2895	19.1572	19.0598	19.5609	19.5316	19.4495	19.3158	19.0676	5	5	5.26236	5.01934	4.83494	5.14681	5.39954	6.31342	5.73912	5.70062	5.53807	5.33438	5
AT1G04520	plasmodesmata-located protein 2	Q6NM73	PDLP2	32.764	+	6	6	5	29	14.4218	14.8345	0.177685	0.17741	cellular process;establishment of localization;interspecies interaction between organisms;locomotion;multi-organism process;transport	GO:0006810;GO:0009987;GO:0040011;GO:0044419;GO:0051234;GO:0051704	SQ_B	EB_C	+	3.32475	5.27953	0.206045	0.592272	0.33011	0.751806	5	5	14.8839	14.5995	14.4218	14.3122	14.1192	14.6971	15.0119	15.0131	14.8345	14.2176	5	5	3.55162	3.32475	3.11871	2.95215	3.50768	5.8718	5.9619	5.27953	4.77566	3.90996	5
AT1G04530	Tetratricopeptide repeat (TPR)-like superfamily protein	Q8VZ31	TPR4	34.553	+	14	14	14	54.5	16.6616	15.9576	0.250328	0.082675			SQ_A	EB_H	+	5.36703	4.88547	0.153854	0.15912	-0.111267	0.332519	5	5	16.4113	16.5989	16.6616	17.0216	17.1009	15.7889	15.9576	15.875	15.9675	16.0805	5	5	5.29073	5.36703	5.52089	5.68315	4.99152	4.88547	4.72635	4.89117	4.59247	5.20921	5
AT1G04540	Calcium-dependent lipid-binding (CaLB domain) family protein	F4I5P7	AT1G04540	NaN		NaN	NaN	NaN	NaN	NaN	NaN	NaN	NaN					+	2.19949	0.673463	0.969043	0	n.d.	n.d.	0	0	NaN	NaN	NaN	NaN	NaN	NaN	NaN	NaN	NaN	NaN	0	0	3.23955	3.06279	2.19949	1.23044	0.874549	0.673463	NaN	NaN	NaN	NaN	5
AT1G04550	AUX/IAA transcriptional regulator family protein	F4I5P9;Q38830	IAA12	NaN		NaN	NaN	NaN	NaN	NaN	NaN	NaN	NaN	anatomical structure development;biological regulation;biosynthetic process;cellular metabolic process;cellular nitrogen compound metabolic process;cellular process;developmental process;macromolecule metabolic process;metabolic process;nitrogen compound metabolic process;nucleobase-containing compound metabolic process;primary metabolic process;response to chemical stimulus;response to endogenou…	GO:0006139;GO:0006807;GO:0007165;GO:0008152;GO:0009058;GO:0009719;GO:0009987;GO:0016070;GO:0032502;GO:0034641;GO:0042221;GO:0043170;GO:0044237;GO:0044238;GO:0048856;GO:0050896;GO:0065007			+	4.99321	5.43727	0.0617661	0.182513	n.d.	n.d.	0	0	NaN	NaN	NaN	NaN	NaN	NaN	NaN	NaN	NaN	NaN	0	0	4.99321	5.18907	5.05497	4.98456	4.37856	4.96895	5.43727	5.61978	5.0502	5.5518	5
AT1G04555	transmembrane protein	Q1G3F4	AT1G04555	17.529	+	3	3	3	24.3	12.7043	12.9705	0.256753	0.0902376			SQ_B	EB_E	+	3.78561	3.71536	0.408999	0.192127	-0.795258	-0.589916	5	5	12.961	12.7043	12.9155	12.2989	12.3049	12.8873	12.8803	13.1743	13.2814	12.9705	5	5	3.37661	3.28498	3.78561	4.15055	4.64459	4.26541	3.69953	3.52323	3.71536	4.17501	5
AT1G04560	AWPM-19-like family protein	O23029	AT1G04560	19.846	+	2	2	2	16.7	12.8262	12.994	0.0118589	0.473426			SQ_C	EB_H	+	0.503909	10.637	0.0419312	1.74069	n.d.	n.d.	3	3	13.0245	12.8138	12.8262	12.8381	12.8189	12.994	12.5205	12.6644	13.5982	15.9381	5	5	0.399094	0.503909	0.545841	NaN	NaN	NaN	NaN	7.97385	10.637	12.3777	3
AT1G04570	Major facilitator superfamily protein	A0A1P8APB4;F4I5Q2	AT1G04570	NaN		NaN	NaN	NaN	NaN	NaN	NaN	NaN	NaN	establishment of localization;transport	GO:0006810;GO:0051234			+	2.22771	3.43958	0.797518	0.360935	n.d.	n.d.	0	0	NaN	NaN	NaN	NaN	NaN	NaN	NaN	NaN	NaN	NaN	0	0	1.4302	1.72364	2.22771	3.03117	3.03161	3.07865	3.52307	3.43958	2.97046	3.80765	5
AT1G04580	aldehyde oxidase 4	Q7G191	AO4	NaN		NaN	NaN	NaN	NaN	NaN	NaN	NaN	NaN	biological regulation;biosynthetic process;carbohydrate metabolic process;cellular ketone metabolic process;cellular lipid metabolic process;cellular metabolic process;cellular process;hormone metabolic process;lipid metabolic process;metabolic process;organic acid metabolic process;primary metabolic process;secondary metabolic process;small molecule metabolic process;sulfur compound metabolic pr…	GO:0005975;GO:0006082;GO:0006629;GO:0006790;GO:0008152;GO:0009058;GO:0009987;GO:0019748;GO:0042180;GO:0042445;GO:0044237;GO:0044238;GO:0044255;GO:0044281;GO:0065007			+	1.60432	4.8178	0.180465	0.487617	n.d.	n.d.	0	0	NaN	NaN	NaN	NaN	NaN	NaN	NaN	NaN	NaN	NaN	0	0	1.54091	1.42385	1.60432	3.58215	4.82596	3.79106	5.13147	5.9559	4.8178	4.33019	5
AT1G04590	PPR containing-like protein	F4I5Q5;Q9C5I2	AT1G04590	43.042	+	9	9	9	21	13.1804	13.2944	0.288446	0.0606384			SQ_B	EB_G	+	4.76682	3.8523	0.151204	0.0494258	0.908191	0.0603905	5	5	13.4689	13.3027	13.1804	12.4246	12.4253	13.2944	13.3551	13.3463	13.0824	12.7383	5	5	5.03347	4.91977	4.76682	4.61562	4.69531	4.14556	3.82258	3.74756	3.90173	3.8523	5
AT1G04610	YUCCA 3	O23024	YUC3	NaN		NaN	NaN	NaN	NaN	NaN	NaN	NaN	NaN	biological regulation;biosynthetic process;cellular metabolic process;cellular process;hormone metabolic process;metabolic process	GO:0008152;GO:0009058;GO:0009987;GO:0042445;GO:0044237;GO:0065007			+	1.57734	0.536416	0.459427	0.121777	n.d.	n.d.	0	0	NaN	NaN	NaN	NaN	NaN	NaN	NaN	NaN	NaN	NaN	0	0	1.8915	2.03677	1.57734	0.922592	0.117891	0.536416	0.747677	0.414639	NaN	NaN	5
AT1G04620	coenzyme F420 hydrogenase family / dehydrogenase%2C beta subunit family	Q8GS60	HCAR	51.661	+	16	16	16	38.7	15.8139	16.3432	0.0963802	0.337057	cellular metabolic process;cellular process;cofactor metabolic process;heterocycle metabolic process;metabolic process;nitrogen compound metabolic process	GO:0006807;GO:0008152;GO:0009987;GO:0044237;GO:0046483;GO:0051186	SQ_B	EB_H	+	4.18268	5.83293	0.0457072	0.33941	0.0694398	0.915901	5	5	15.8139	15.8388	15.9381	15.7035	15.7175	15.846	16.0062	16.3432	16.5602	16.8084	5	5	4.18268	4.13697	4.37466	4.15735	4.45449	4.31583	5.15835	5.83293	6.17234	6.07824	5
AT1G04630	GRIM-19 protein	Q8RWA7	MEE4	16.125	+	8	8	3	56.6	17.5337	17.2766	0.131273	0.167542	biosynthetic process;cellular metabolic compound salvage;cellular metabolic process;cellular process;developmental process;embryo development;metabolic process	GO:0008152;GO:0009058;GO:0009790;GO:0009987;GO:0032502;GO:0043094;GO:0044237	SQ_B	EB_H	+	5.95787	7.50767	0.128957	0.172727	-0.848539	-0.44857	5	5	17.6461	17.665	17.5337	16.8806	17.0043	17.1393	17.0026	17.2766	17.6371	17.4442	5	5	5.79095	5.82892	5.95787	6.03796	6.20983	7.68039	7.60393	7.29654	7.50767	6.93715	5
AT1G04635	ribonuclease P family protein / Rpp14 family protein	Q6AWV1	EMB1687	NaN		NaN	NaN	NaN	NaN	NaN	NaN	NaN	NaN	cellular metabolic process;cellular nitrogen compound metabolic process;cellular process;macromolecule metabolic process;metabolic process;nitrogen compound metabolic process;nucleobase-containing compound metabolic process;primary metabolic process;RNA metabolic process;RNA processing;tRNA metabolic process;tRNA processing	GO:0006139;GO:0006396;GO:0006399;GO:0006807;GO:0008033;GO:0008152;GO:0009987;GO:0016070;GO:0034641;GO:0043170;GO:0044237;GO:0044238			+	3.1635	4.81765	0.0288091	0.396169	n.d.	n.d.	0	0	NaN	NaN	NaN	NaN	NaN	NaN	NaN	NaN	NaN	NaN	0	0	3.17126	3.19231	2.95814	2.5074	3.1635	5.33703	4.88718	4.42148	4.81765	4.10368	5
AT1G04640	lipoyltransferase 2	Q9SXP7	LIP2	26.421	+	4	4	4	20.9	13.9397	13.8238	0.113802	0.00553703	biosynthetic process;cellular ketone metabolic process;cellular lipid metabolic process;cellular metabolic process;cellular process;cofactor metabolic process;heterocycle metabolic process;lipid metabolic process;macromolecule metabolic process;macromolecule modification;metabolic process;organic acid metabolic process;primary metabolic process;protein metabolic process;protein modification proce…	GO:0006082;GO:0006464;GO:0006629;GO:0006790;GO:0008152;GO:0009058;GO:0009987;GO:0019538;GO:0042180;GO:0043170;GO:0043412;GO:0044237;GO:0044238;GO:0044255;GO:0044281;GO:0046483;GO:0051186	SQ_A	EB_H	+	4.18492	3.61376	0.146292	0.328315	0.405767	0.0365019	5	5	13.8259	13.8356	13.9397	14.2032	14.2224	13.6734	13.8237	13.8293	13.8238	13.9178	5	5	3.96017	4.13422	4.45688	4.33121	4.18492	3.45872	4.49555	4.27429	3.61376	3.28544	5
AT1G04645	Plant self-incompatibility protein S1 family	O23020	AT1G04645	14.903	+	6	6	6	53.1	15.9422	16.6498	0.191569	0.198126			SQ_A	EB_G	+	6.80878	7.85082	0.387044	1.49818	0.0931486	0.908689	5	5	15.5905	15.8867	15.9422	16.1338	16.1688	17.0764	16.9678	16.6498	16.4517	16.6277	5	5	7.05189	6.80878	6.42173	6.37722	7.77129	11.8117	10.4439	7.85082	7.51084	6.35264	5
AT1G04650	holliday junction resolvase	A0A1P8AVU0;F4I5R5	AT1G04650	NaN		NaN	NaN	NaN	NaN	NaN	NaN	NaN	NaN					+	0.890607	2.32738	0.352104	0.151319	n.d.	n.d.	0	0	NaN	NaN	NaN	NaN	NaN	NaN	NaN	NaN	NaN	NaN	0	0	1.05691	0.890607	0.538503	0.44198	1.82499	2.4787	2.37557	2.32738	2.12617	1.13108	5
AT1G04660	glycine-rich protein	O23018	AT1G04660	18.312	+	5	5	5	39.2	15.1902	18.6972	0.0987043	0.239397			SQ_A	EB_H	+	1.76294	11.586	0.233519	0.51758	n.d.	0.993423	3	5	15.199	15.1902	15.0745	15.0915	15.4216	17.0116	18.1239	18.6972	18.9366	18.7968	5	5	1.52943	1.76294	NaN	NaN	4.1649	9.81475	11.0632	11.586	12.1036	11.7063	3
AT1G04670	hypothetical protein	Q5Q0I9	AT1G04670	13.45	+	2	2	2	17.5	11.6039	10.3453	0.710957	0.0808878			SQ_B	EB_G		NaN	NaN	NaN	NaN	n.d.	n.d.	0	0	12.7069	12.3149	11.6039	11.0602	10.7671	10.9991	10.3919	10.3453	10.2644	9.6202	5	5	NaN	NaN	NaN	NaN	NaN	NaN	NaN	NaN	NaN	NaN	0
AT1G04680	Pectin lyase-like superfamily protein	Q940Q1	AT1G04680	NaN		NaN	NaN	NaN	NaN	NaN	NaN	NaN	NaN	carbohydrate metabolic process;catabolic process;cellular metabolic process;cellular process;macromolecule metabolic process;metabolic process;polysaccharide metabolic process;primary metabolic process	GO:0005975;GO:0005976;GO:0008152;GO:0009056;GO:0009987;GO:0043170;GO:0044237;GO:0044238			+	7.20917	6.27367	0.268459	0.770538	n.d.	n.d.	0	0	NaN	NaN	NaN	NaN	NaN	NaN	NaN	NaN	NaN	NaN	0	0	6.94071	7.12458	7.66283	8.22305	7.20917	4.3539	5.41674	6.27367	6.48174	7.0442	5
AT1G04690	potassium channel beta subunit 1	O23016	KAB1	36.538	+	18	18	18	47.6	19.0606	19.2587	0.105961	0.280968	establishment of localization;ion transport;transport	GO:0006810;GO:0006811;GO:0051234	SQ_C	EB_H	+	6.9302	7.90059	0.0805626	0.116281	-0.753392	0.142644	5	5	19.0884	19.0606	18.9546	18.8407	19.2342	19.1059	18.9478	19.2587	19.5396	19.768	5	5	6.84964	6.83587	7.00582	7.24997	6.9302	7.37003	7.90059	8.01687	7.98895	7.72715	5
AT1G04700	PB1 domain-containing protein tyrosine kinase	A0A1P8AMW0;F4I5S1	AT1G04700	NaN		NaN	NaN	NaN	NaN	NaN	NaN	NaN	NaN					+	0.750307	0.217843	0.356968	0	n.d.	n.d.	0	0	NaN	NaN	NaN	NaN	NaN	NaN	NaN	NaN	NaN	NaN	0	0	1.10728	0.928352	0.750307	0.231653	0.158562	NaN	NaN	NaN	NaN	0.217843	5
AT1G04710	peroxisomal 3-ketoacyl-CoA thiolase 4	Q8LF48	PKT4	46.611	+	17	12	12	49.9	15.9897	16.5477	0.239577	0.0122509	biosynthetic process;cellular ketone metabolic process;cellular lipid metabolic process;cellular metabolic process;cellular process;lipid metabolic process;metabolic process;organic acid metabolic process;primary metabolic process;small molecule metabolic process	GO:0006082;GO:0006629;GO:0008152;GO:0009058;GO:0009987;GO:0042180;GO:0044237;GO:0044238;GO:0044255;GO:0044281	SQ_A	EB_H	+	3.96585	4.57842	0.0462139	0.352077	0.889654	0.338736	5	5	15.7121	15.9464	15.9897	16.2292	16.2776	16.62	16.5377	16.5354	16.5477	16.8186	5	5	3.91964	3.96585	3.94303	4.15032	4.30867	3.82544	3.85526	4.57842	4.9305	4.88673	5
AT1G04730	P-loop containing nucleoside triphosphate hydrolases superfamily protein	A0A1P8ASP2;F4I5S3	CTF18	107.02	+	10	10	10	15.8	15.2073	15.0294	0.0791187	0.251206			SQ_B	EB_G	+	2.22791	0.675868	0.705886	0.485047	0.794246	n.d.	5	4	15.2672	15.2073	15.2864	14.7446	14.531	15.3131	15.2806	15.0294	14.8231	14.3677	5	5	2.95556	2.98111	2.22791	1.52202	1.7971	1.01274	1.38351	0.338998	NaN	0.0426426	5
AT1G04750	vesicle-associated membrane protein 721	A0A1P8AS81;Q9ZTW3	VAMP721	NaN		NaN	NaN	NaN	NaN	NaN	NaN	NaN	NaN	cellular component assembly;cellular component organization;cellular membrane organization;cellular process;establishment of localization;exocytosis;membrane fusion;membrane organization;organelle fusion;organelle organization;protein targeting;protein transport;secretion;transport;vesicle organization;vesicle-mediated transport	GO:0006605;GO:0006810;GO:0006887;GO:0006996;GO:0009987;GO:0015031;GO:0016043;GO:0016044;GO:0016050;GO:0016192;GO:0022607;GO:0046903;GO:0048284;GO:0051234;GO:0061024;GO:0061025			+	6.90154	7.96163	0.0851035	0.0424728	n.d.	n.d.	0	0	NaN	NaN	NaN	NaN	NaN	NaN	NaN	NaN	NaN	NaN	0	0	6.88368	6.81644	6.90154	7.19074	7.23363	7.96163	8.04788	7.91916	8.03817	7.93035	5
AT1G04760	vesicle-associated membrane protein 726	Q9MAS5	VAMP726	24.873	+	9	2	2	33.2	13.1995	12.888	0.436191	0.120398	cellular component organization;cellular membrane organization;cellular process;establishment of localization;exocytosis;membrane fusion;membrane organization;organelle fusion;organelle organization;protein transport;secretion;transport;vesicle organization;vesicle-mediated transport	GO:0006810;GO:0006887;GO:0006996;GO:0009987;GO:0015031;GO:0016043;GO:0016044;GO:0016050;GO:0016192;GO:0046903;GO:0048284;GO:0051234;GO:0061024;GO:0061025	SQ_B	EB_C	+	2.59501	4.03331	0.645733	0.192532	0.975356	0.898825	5	5	13.6357	13.4279	13.1995	12.4918	12.7482	12.7066	12.9148	13.0084	12.888	12.3131	5	5	3.51465	3.24634	2.59501	1.94928	2.28253	4.03331	4.22584	4.19096	3.80474	3.1876	5
AT1G04770	Tetratricopeptide repeat (TPR)-like superfamily protein	Q8L730	AT1G04770	NaN		NaN	NaN	NaN	NaN	NaN	NaN	NaN	NaN	cell communication;cellular component organization;cellular process;organelle organization;plastid organization;response to external stimulus;response to extracellular stimulus;response to starvation;response to stimulus;response to stress	GO:0006950;GO:0006996;GO:0007154;GO:0009605;GO:0009657;GO:0009987;GO:0009991;GO:0016043;GO:0042594;GO:0050896			+	5.00455	4.19567	0.50344	0.545686	n.d.	n.d.	0	0	NaN	NaN	NaN	NaN	NaN	NaN	NaN	NaN	NaN	NaN	0	0	4.39429	5.00455	5.50799	5.89442	4.76045	4.74135	4.48617	3.39907	4.19567	3.57777	5
AT1G04778	hypothetical protein	A8MRV2	AT1G04778	NaN		NaN	NaN	NaN	NaN	NaN	NaN	NaN	NaN					+	0.156289	1.677	0	0.249887	n.d.	n.d.	0	0	NaN	NaN	NaN	NaN	NaN	NaN	NaN	NaN	NaN	NaN	0	0	NaN	NaN	NaN	NaN	0.156289	1.42711	0.567436	1.677	1.78785	3.36322	1
AT1G04780	Ankyrin repeat family protein	Q8GXW8	AT1G04780	NaN		NaN	NaN	NaN	NaN	NaN	NaN	NaN	NaN					+	4.26596	1.49138	0.0388241	0.0844977	n.d.	n.d.	0	0	NaN	NaN	NaN	NaN	NaN	NaN	NaN	NaN	NaN	NaN	0	0	4.26183	4.26596	4.30479	4.4743	3.98938	1.5099	1.47286	1.88976	NaN	1.34091	5
AT1G04790	RING/U-box superfamily protein	Q93XZ6	AT1G04790	71.492	+	5	5	5	9.9	13.1784	13.6146	0.0880098	0.0320015			SQ_A	EB_H	+	3.48273	2.27573	0.171172	0.1127	0.013678	0.684394	5	5	13.3549	13.1379	13.0903	13.1784	13.3203	13.5081	13.5185	13.6146	13.6272	13.6466	5	5	3.65391	3.52601	3.48273	3.2821	3.22477	1.90217	2.27573	2.38843	2.17137	2.46197	5
AT1G04800	glycine-rich protein	Q9MAS9	AT1G04800	18.045	+	4	4	4	21.5	15.0913	12.8312	0.583004	0.215327			SQ_D	EB_H	+	5.76408	0.497547	0.971032	0.0871299	0.98061	n.d.	5	2	14.2011	15.0913	15.6743	15.8267	15.0156	12.6159	12.8111	12.8312	13.059	13.6525	5	5	4.79304	5.76408	6.95242	6.7644	5.73302	NaN	NaN	NaN	0.410417	0.584677	5
AT1G04810	26S proteasome regulatory complex%2C non-ATPase subcomplex%2C Rpn2/Psmd1 subunit	Q9MAT0	AT1G04810	108.86	+	30	14	14	31.9	17.3706	18.2244	0.0555058	0.0460358	biological regulation;catabolic process;macromolecule metabolic process;metabolic process;primary metabolic process;protein catabolic process;protein metabolic process	GO:0008152;GO:0009056;GO:0019538;GO:0030163;GO:0043170;GO:0044238;GO:0065007	SQ_A	EB_G	+	3.92356	4.46473	0.145166	0.208769	0.575722	0.855583	5	5	17.4188	17.3706	17.2254	17.3151	17.6099	18.4379	18.2244	18.2353	18.1783	17.8893	5	5	3.87543	3.7784	3.92356	4.64295	4.92927	5.16442	4.54488	4.46473	4.25597	4.18889	5
AT1G04820	tubulin alpha-4 chain	B9DGT7;Q0WV25	TUA2;TUA4	NaN		NaN	NaN	NaN	NaN	NaN	NaN	NaN	NaN	cellular component assembly;cellular component organization;cellular macromolecular complex assembly;cellular process;macromolecular complex assembly;protein complex assembly;protein polymerization	GO:0006461;GO:0009987;GO:0016043;GO:0022607;GO:0034622;GO:0051258;GO:0065003			+	8.93095	10.4515	0.201306	0.407495	n.d.	n.d.	0	0	NaN	NaN	NaN	NaN	NaN	NaN	NaN	NaN	NaN	NaN	0	0	8.92318	8.72964	8.93095	9.32415	9.23649	10.8788	10.8589	10.4515	10.3794	9.55882	5
AT1G04830	Ypt/Rab-GAP domain of gyp1p superfamily protein	A0A1P8AWI2;F4I5T4;Q84K76	AT1G04830	46.136	+	10	10	10	35.1	15.2449	15.9326	0.0827808	0.0606709			SQ_B	EB_H	+	3.47145	4.94316	0.100678	0.647908	0.578073	0.912958	5	5	15.3277	15.3074	15.2449	15.0708	15.1168	15.8468	15.8756	15.9326	15.9933	16.227	5	5	3.47145	3.57213	3.32553	3.2628	3.48438	4.14907	4.29525	5.06722	4.94316	5.63301	5
AT1G04840	Tetratricopeptide repeat (TPR)-like superfamily protein	Q9MAT2	AT1G04840	NaN		NaN	NaN	NaN	NaN	NaN	NaN	NaN	NaN					+	0.207351	NaN	0.0935596	NaN	n.d.	n.d.	0	0	NaN	NaN	NaN	NaN	NaN	NaN	NaN	NaN	NaN	NaN	0	0	0.319834	0.281988	0.0134119	0.132714	NaN	NaN	NaN	NaN	NaN	NaN	4
AT1G04850	ubiquitin-associated (UBA)/TS-N domain-containing protein	A0A1P8AW60;Q9MAT3	AT1G04850	46.603	+	20	20	20	37.8	18.0462	18.5205	0.0405254	0.0629292			SQ_D	EB_B	+	6.40731	5.04805	0.0702915	0.12212	0.683744	0.165177	5	5	18.0285	17.9964	18.1105	18.0867	18.0462	18.593	18.5205	18.486	18.4576	18.6422	5	5	6.35026	6.25608	6.40731	6.5736	6.4776	4.90722	4.92593	5.04805	5.16309	5.26641	5
AT1G04860	ubiquitin-specific protease 2	Q8W4N3	UBP2	105.15	+	23	23	23	25.9	16.693	16.7553	0.0604534	0.0992088	biological regulation;catabolic process;cellular metabolic process;cellular process;macromolecule metabolic process;macromolecule modification;metabolic process;primary metabolic process;protein metabolic process;protein modification by small protein conjugation or removal;protein modification process;proteolysis;proteolysis involved in cellular protein catabolic process	GO:0006464;GO:0006508;GO:0008152;GO:0009056;GO:0009987;GO:0019538;GO:0043170;GO:0043412;GO:0044237;GO:0044238;GO:0051603;GO:0065007;GO:0070647	SQ_A	EB_G	+	3.50675	1.28318	0.0645158	0.537883	-0.285182	0.579573	5	5	16.6325	16.693	16.6495	16.8424	16.8615	16.8766	16.8546	16.7408	16.6419	16.7553	5	5	3.54343	3.57127	3.39403	3.50675	3.40114	2.26751	1.0571	1.85418	0.745296	1.28318	5
AT1G04870	protein arginine methyltransferase 10	Q9MAT5	PRMT10	43.129	+	10	10	10	30	17.2928	17.4618	0.027422	0.206049	biological regulation;cellular component organization;cellular metabolic process;cellular process;chromatin modification;chromatin organization;chromosome organization;developmental process;histone modification;macromolecule metabolic process;macromolecule modification;metabolic process;one-carbon metabolic process;organelle organization;peptidyl-amino acid modification;primary metabolic process;…	GO:0006325;GO:0006464;GO:0006730;GO:0006996;GO:0008152;GO:0008213;GO:0009987;GO:0016043;GO:0016568;GO:0016570;GO:0018193;GO:0019538;GO:0032502;GO:0043170;GO:0043412;GO:0044237;GO:0044238;GO:0044281;GO:0051276;GO:0065007	SQ_B	EB_G	+	4.396	3.64238	0.149673	0.626649	0.0589708	0.912922	5	5	17.3202	17.3153	17.2928	17.1651	17.0973	17.6849	17.5472	17.4618	17.2558	17.0541	5	5	4.54567	4.396	3.87107	3.76895	4.54105	5.16902	4.88494	3.64238	3.1335	3.01573	5
AT1G04880	HMG (high mobility group) box protein with ARID/BRIGHT DNA-binding domain-containing protein	Q9MAT6	AT1G04880	NaN		NaN	NaN	NaN	NaN	NaN	NaN	NaN	NaN	biological regulation;biosynthetic process;cellular component organization;cellular metabolic process;cellular nitrogen compound metabolic process;cellular process;chromatin modification;chromatin organization;chromosome organization;macromolecule metabolic process;metabolic process;nitrogen compound metabolic process;nucleobase-containing compound metabolic process;organelle organization;primary…	GO:0006139;GO:0006325;GO:0006807;GO:0006996;GO:0008152;GO:0009058;GO:0009987;GO:0016043;GO:0016070;GO:0016568;GO:0034641;GO:0043170;GO:0044237;GO:0044238;GO:0051276;GO:0065007			+	0.849267	1.91452	0.314201	0	n.d.	n.d.	0	0	NaN	NaN	NaN	NaN	NaN	NaN	NaN	NaN	NaN	NaN	0	0	0.827899	0.535065	0.849267	2.34124	2.41474	1.91452	NaN	NaN	NaN	NaN	5
AT1G04900	NADH dehydrogenase ubiquinone complex I%2C assembly factor-like protein (DUF185)	Q94C90	AT1G04900	50.604	+	10	10	10	25.1	15.7032	15.6839	0.105189	0.0194016			SQ_B	EB_C	+	3.54167	2.30777	0.352068	0.434891	0.660476	0.249432	5	5	15.7032	15.8083	15.7923	15.3884	15.4828	15.6839	15.5847	15.6936	15.7033	15.4706	5	5	4.01136	3.89374	3.54167	3.45435	3.11622	2.74266	2.30777	2.93484	1.57681	2.02894	5
AT1G04910	O-fucosyltransferase family protein	Q8W486	AT1G04910	59.042	+	18	18	17	28.7	17.0878	16.7702	0.0321732	0.0510674	metabolic process	GO:0008152	SQ_A	EB_G	+	4.68037	3.88005	0.0314646	0.0263691	0.586886	0.328159	5	5	16.9822	17.0687	17.0878	17.1733	17.1199	16.8213	16.7702	16.7926	16.6921	16.6584	5	5	4.68004	4.71183	4.68037	4.96196	4.62192	3.90642	3.88005	3.64821	3.26898	3.88319	5
AT1G04920	sucrose phosphate synthase 3F	Q8RY24	SPS3F	119.47	+	14	9	9	14.9	14.0188	15.0447	0.331199	0.363868	biosynthetic process;carbohydrate metabolic process;cellular metabolic process;cellular process;metabolic process;oligosaccharide metabolic process;primary metabolic process	GO:0005975;GO:0008152;GO:0009058;GO:0009311;GO:0009987;GO:0044237;GO:0044238	SQ_B	EB_H	+	1.20984	2.49415	0.0850235	0.465464	n.d.	0.983208	3	5	14.35	14.0836	14.0188	13.6675	13.5982	14.0378	14.6808	15.0447	15.3803	15.7311	5	5	1.29486	1.20984	0.861047	NaN	NaN	1.02598	1.94331	2.49415	2.81355	2.95962	3
AT1G04930	hydroxyproline-rich glycoprotein family protein	A0A1P8AV54;F4I764;Q9MAU1	AT1G04930	NaN		NaN	NaN	NaN	NaN	NaN	NaN	NaN	NaN	cell cycle;cellular process	GO:0007049;GO:0009987			+	1.80871	1.43493	0.382709	0.596188	n.d.	n.d.	0	0	NaN	NaN	NaN	NaN	NaN	NaN	NaN	NaN	NaN	NaN	0	0	2.22748	2.11072	1.80871	1.426	0.976025	1.43493	2.03111	0.524005	0.118559	1.51879	5
AT1G04940	translocon at the inner envelope membrane of chloroplasts 20	Q8GZ79	Tic20-I	NaN		NaN	NaN	NaN	NaN	NaN	NaN	NaN	NaN	cellular process;establishment of localization;protein targeting;protein transport;transmembrane transport;transport	GO:0006605;GO:0006810;GO:0009987;GO:0015031;GO:0051234;GO:0055085			+	5.50612	6.94291	0.0856686	0.283296	n.d.	n.d.	0	0	NaN	NaN	NaN	NaN	NaN	NaN	NaN	NaN	NaN	NaN	0	0	5.59179	5.50612	5.52715	5.37988	5.37996	6.94291	7.22621	6.95238	6.55821	6.2002	5
AT1G04945	HIT-type Zinc finger family protein	A0A1P8ANR0;A8MRX6;F4I765;Q0WTZ4	AT1G04945	NaN		NaN	NaN	NaN	NaN	NaN	NaN	NaN	NaN					+	3.03572	2.6182	0.188881	0.274302	n.d.	n.d.	0	0	NaN	NaN	NaN	NaN	NaN	NaN	NaN	NaN	NaN	NaN	0	0	3.24514	3.03572	2.9277	2.63126	3.2246	2.94025	2.8925	2.39802	2.04987	2.6182	5
AT1G04950	TATA BOX ASSOCIATED FACTOR II 59	Q9MAU3	TAFII59	61.364	+	17	17	17	28.6	15.7871	16.1456	0.0579472	0.00757408	anatomical structure morphogenesis;biological regulation;biosynthetic process;cell growth;cell morphogenesis;cellular component morphogenesis;cellular component organization;cellular metabolic process;cellular nitrogen compound metabolic process;cellular process;developmental process;growth;macromolecule metabolic process;metabolic process;nitrogen compound metabolic process;nucleobase-containing…	GO:0000902;GO:0006139;GO:0006352;GO:0006807;GO:0008152;GO:0009058;GO:0009653;GO:0009987;GO:0016043;GO:0016049;GO:0016070;GO:0032502;GO:0032989;GO:0034641;GO:0040007;GO:0043170;GO:0044237;GO:0044238;GO:0065007	SQ_B	EB_H	+	4.15279	4.14005	0.125285	0.161137	0.786721	0.941858	5	5	15.885	15.7871	15.9085	15.754	15.7292	16.0642	16.1531	16.1456	16.145	16.1602	5	5	4.28114	4.18136	4.15279	4.02751	3.96095	3.04977	3.97891	4.14005	4.29804	4.58945	5
AT1G04960	golgin family A protein (DUF1664)	A8MRN9;Q9MAU4	AT1G04960	NaN		NaN	NaN	NaN	NaN	NaN	NaN	NaN	NaN					+	4.24009	3.98587	0.153106	0.0711696	n.d.	n.d.	0	0	NaN	NaN	NaN	NaN	NaN	NaN	NaN	NaN	NaN	NaN	0	0	4.16722	4.08698	4.24009	4.5454	4.83176	3.98587	3.98069	4.05704	3.30357	4.09613	5
AT1G04970	lipid-binding serum glycoprotein family protein	F4I775;Q9MAU5	AT1G04970	53.493	+	2	2	2	5.1	15.681	16.2552	0.088953	0.106007			SQ_A	EB_F	+	4.13816	5.23517	0.146702	0.363053	0.966565	0.604859	5	5	15.6417	15.681	15.5921	15.8367	16.0844	16.2132	16.2552	16.368	16.1492	16.5249	5	5	4.06351	3.99145	4.13816	4.56124	5.24042	4.87212	4.68371	5.23517	5.4095	5.80569	5
AT1G04980	PDI-like 2-2	Q9MAU6	PDIL2-2	48.403	+	15	14	14	36.9	17.3032	18.3889	0.0730457	0.188911	biological regulation;cellular homeostasis;cellular metabolic process;cellular process;homeostatic process;macromolecule metabolic process;metabolic process;primary metabolic process;protein folding;protein metabolic process;response to stimulus;response to stress	GO:0006457;GO:0006950;GO:0008152;GO:0009987;GO:0019538;GO:0019725;GO:0042592;GO:0043170;GO:0044237;GO:0044238;GO:0050896;GO:0065007	SQ_A	EB_G	+	3.91074	5.01992	0.100773	0.488417	0.997107	0.0259596	5	5	17.2718	17.2302	17.3032	17.5207	17.9383	18.8949	18.5954	18.3889	18.2	18.2693	5	5	3.91074	3.80997	3.89327	4.44946	5.64785	5.6103	4.5315	4.95808	5.68917	5.01992	5
AT1G04985	triacylglycerol lipase-like protein	A0A1P8AQS7;Q84JL8	AT1G04985	NaN		NaN	NaN	NaN	NaN	NaN	NaN	NaN	NaN					+	4.25904	4.26295	0.0378375	0.251193	n.d.	n.d.	0	0	NaN	NaN	NaN	NaN	NaN	NaN	NaN	NaN	NaN	NaN	0	0	4.29688	4.25904	4.22463	4.13098	4.41324	3.96422	4.26295	3.78479	4.51414	4.29203	5
AT1G04990	Zinc finger C-x8-C-x5-C-x3-H type family protein	A0A1P8AWC1;A0A1P8AWC2;A0A1P8AWC3;Q94AD9	AT1G04990	NaN		NaN	NaN	NaN	NaN	NaN	NaN	NaN	NaN					+	5.15578	6.06352	0.33754	0.336195	n.d.	n.d.	0	0	NaN	NaN	NaN	NaN	NaN	NaN	NaN	NaN	NaN	NaN	0	0	4.81824	4.70213	5.15578	5.47909	5.60698	5.61866	5.72732	6.06352	6.13614	6.51329	5
AT1G05000	Phosphotyrosine protein phosphatases superfamily protein	A0A1P8ATV0;F4I780;Q9ZVN4	PFA-DSP1	NaN		NaN	NaN	NaN	NaN	NaN	NaN	NaN	NaN					+	1.34479	4.1482	0.931602	0.481885	n.d.	n.d.	0	0	NaN	NaN	NaN	NaN	NaN	NaN	NaN	NaN	NaN	NaN	0	0	NaN	0.138814	0.602223	2.08736	2.46543	3.25926	4.1482	3.1842	4.15918	4.63008	4
AT1G05010	ethylene-forming enzyme	Q06588	EFE	36.676	+	6	5	5	23.5	14.3767	13.8802	0.109316	0.0547647	biosynthetic process;cellular alkene metabolic process;cellular metabolic process;cellular process;developmental maturation;developmental process;metabolic process;multi-organism process;response to biotic stimulus;response to chemical stimulus;response to stimulus;response to stress;ripening	GO:0006950;GO:0008152;GO:0009058;GO:0009607;GO:0009835;GO:0009987;GO:0021700;GO:0032502;GO:0042221;GO:0043449;GO:0044237;GO:0050896;GO:0051704	SQ_B	EB_H	+	4.39506	3.41891	0.705888	0.678686	-0.833869	0.306118	5	5	14.486	14.3767	14.4158	14.221	14.1883	13.8802	13.7529	13.8791	13.9483	13.9349	5	5	3.42584	3.64572	4.39506	4.48938	5.10095	0.17506	2.74023	3.41891	3.76816	4.22278	5
AT1G05020	ENTH/ANTH/VHS superfamily protein	Q9ZVN6	AT1G05020	NaN		NaN	NaN	NaN	NaN	NaN	NaN	NaN	NaN	cellular component assembly;cellular component organization;cellular macromolecular complex assembly;cellular membrane organization;cellular process;endocytosis;establishment of localization;macromolecular complex assembly;membrane invagination;membrane organization;organelle organization;protein complex assembly;protein transport;transport;vesicle organization;vesicle-mediated transport	GO:0006461;GO:0006810;GO:0006897;GO:0006996;GO:0009987;GO:0010324;GO:0015031;GO:0016043;GO:0016044;GO:0016050;GO:0016192;GO:0022607;GO:0034622;GO:0051234;GO:0061024;GO:0065003			+	NaN	0.613159	NaN	0.556353	n.d.	n.d.	0	0	NaN	NaN	NaN	NaN	NaN	NaN	NaN	NaN	NaN	NaN	0	0	NaN	NaN	NaN	NaN	NaN	NaN	NaN	NaN	0.0568052	1.16951	0
AT1G05030	Major facilitator superfamily protein	A0A1P8ANF6;Q0WVE9	AT1G05030	NaN		NaN	NaN	NaN	NaN	NaN	NaN	NaN	NaN	carbohydrate transport;cellular process;establishment of localization;hydrogen transport;ion transport;transmembrane transport;transport	GO:0006810;GO:0006811;GO:0006818;GO:0008643;GO:0009987;GO:0051234;GO:0055085			+	2.66948	1.38635	0.130175	0.0902239	n.d.	n.d.	0	0	NaN	NaN	NaN	NaN	NaN	NaN	NaN	NaN	NaN	NaN	0	0	2.72915	2.79965	2.66948	2.45338	2.33779	1.34164	1.25062	1.93255	NaN	1.43107	5
AT1G05035	hypothetical protein	A0A1P8ANE6	AT1G05035	NaN		NaN	NaN	NaN	NaN	NaN	NaN	NaN	NaN					+	NaN	1.04871	NaN	0	n.d.	n.d.	0	0	NaN	NaN	NaN	NaN	NaN	NaN	NaN	NaN	NaN	NaN	0	0	NaN	NaN	NaN	NaN	NaN	NaN	NaN	NaN	1.04871	NaN	0
AT1G05055	general transcription factor II H2	Q9ZVN9	GTF2H2	46.978	+	5	5	5	20.7	12.8374	13.0898	0.0911779	0.0289593	biological regulation;biosynthetic process;cellular metabolic process;cellular nitrogen compound metabolic process;cellular process;DNA metabolic process;DNA repair;macromolecule metabolic process;metabolic process;nitrogen compound metabolic process;nucleobase-containing compound metabolic process;primary metabolic process;response to DNA damage stimulus;response to stimulus;response to stress;R…	GO:0006139;GO:0006259;GO:0006281;GO:0006807;GO:0006950;GO:0006974;GO:0008152;GO:0009058;GO:0009987;GO:0016070;GO:0034641;GO:0043170;GO:0044237;GO:0044238;GO:0050896;GO:0065007	SQ_A	EB_G	+	3.67424	3.90029	0.0918236	0.656107	0.57414	0.917193	5	5	12.8374	12.9286	12.689	12.7464	13.0767	13.249	13.1068	13.0609	13.0898	12.8753	5	5	3.76607	3.59096	3.67424	3.44819	3.84234	5.16072	4.73116	3.82044	3.90029	3.24418	5
AT1G05060	coiled-coil protein	Q9ZVP0	AT1G05060	NaN		NaN	NaN	NaN	NaN	NaN	NaN	NaN	NaN					+	4.53895	3.51496	0.376435	0.2185	n.d.	n.d.	0	0	NaN	NaN	NaN	NaN	NaN	NaN	NaN	NaN	NaN	NaN	0	0	4.24332	4.10101	4.53895	4.91538	5.10893	3.52938	3.90375	3.51496	3.22368	3.29646	5
AT1G05065	CLAVATA3/ESR-RELATED 20	Q3EDI6	CLE20	NaN		NaN	NaN	NaN	NaN	NaN	NaN	NaN	NaN	cell communication;cell-cell signaling;cellular process;developmental process;multicellular organismal development;multicellular organismal process;signaling	GO:0007154;GO:0007267;GO:0007275;GO:0009987;GO:0023052;GO:0032501;GO:0032502			+	1.13544	2.20789	0.244396	0.349088	n.d.	n.d.	0	0	NaN	NaN	NaN	NaN	NaN	NaN	NaN	NaN	NaN	NaN	0	0	1.25726	1.50241	1.01362	0.150786	NaN	NaN	1.87302	1.22368	2.54275	2.5712	4
AT1G05070	transmembrane protein%2C putative (DUF1068)	Q94AB8	AT1G05070	20.264	+	10	10	7	41.8	16.9638	16.5522	0.106567	0.129189			SQ_A	EB_G	+	5.08106	6.04442	0.0593057	0.42266	-0.0987442	-0.255335	5	5	16.8572	16.9007	16.9638	17.1406	17.0952	17.1392	16.7523	16.5522	16.423	16.5399	5	5	5.14037	5.04238	5.08106	5.00412	5.1985	6.04442	5.46788	5.62176	6.33297	6.54493	5
AT1G05080	F-box/RNI-like/FBD-like domains-containing protein	Q9ZVP2	AT1G05080	NaN		NaN	NaN	NaN	NaN	NaN	NaN	NaN	NaN					+	0.560866	0.705368	0	0.2448	n.d.	n.d.	0	0	NaN	NaN	NaN	NaN	NaN	NaN	NaN	NaN	NaN	NaN	0	0	NaN	NaN	NaN	NaN	0.560866	0.950168	0.460568	NaN	NaN	NaN	1
AT1G05087	dentin sialophosphoprotein	A0A1P8AV47;A0A1P8AV76	AT1G05087	NaN		NaN	NaN	NaN	NaN	NaN	NaN	NaN	NaN					+	2.29483	0.780361	0.356295	0.423377	n.d.	n.d.	0	0	NaN	NaN	NaN	NaN	NaN	NaN	NaN	NaN	NaN	NaN	0	0	2.29483	2.66993	1.93854	2.42217	1.44941	NaN	NaN	NaN	0.356984	1.20374	5
AT1G05090	dentin sialophosphoprotein-like protein	F4I793	AT1G05090	NaN		NaN	NaN	NaN	NaN	NaN	NaN	NaN	NaN					+	3.83708	1.51191	0.0867805	0.138597	n.d.	n.d.	0	0	NaN	NaN	NaN	NaN	NaN	NaN	NaN	NaN	NaN	NaN	0	0	3.83708	3.92387	3.84721	3.4554	3.10868	1.59038	NaN	1.43343	0.242199	1.71062	5
AT1G05100	mitogen-activated protein kinase kinase kinase 18	Q9ZVP5	MAPKKK18	NaN		NaN	NaN	NaN	NaN	NaN	NaN	NaN	NaN	biological regulation;cellular metabolic process;cellular process;macromolecule metabolic process;macromolecule modification;metabolic process;phosphorus metabolic process;primary metabolic process;protein metabolic process;protein modification process;protein phosphorylation;regulation of cell cycle;regulation of mitotic cell cycle;regulation of protein modification process;response to stimulus;…	GO:0006464;GO:0006468;GO:0006793;GO:0006950;GO:0007165;GO:0007346;GO:0008152;GO:0009987;GO:0019538;GO:0031399;GO:0043170;GO:0043412;GO:0044237;GO:0044238;GO:0050896;GO:0051726;GO:0065007			+	1.54593	2.84401	0.13408	0.628706	n.d.	n.d.	0	0	NaN	NaN	NaN	NaN	NaN	NaN	NaN	NaN	NaN	NaN	0	0	1.41185	1.59581	1.98886	1.54593	0.801937	NaN	NaN	1.15597	2.84401	3.47271	5
AT1G05120	Helicase protein with RING/U-box domain-containing protein	A0A1P8AWF9;F4I795	AT1G05120	94.587	+	1	1	1	1.2	11.4639	11.8375	0.128557	0.181652			SQ_B	EB_G	+	3.99466	2.8975	0.0997274	0.165796	-0.246998	0.334242	5	5	11.4639	11.5925	11.3804	11.6082	11.2028	12.2733	11.9031	11.8375	11.5699	11.6558	5	5	3.89494	3.99466	3.75576	4.06821	4.22034	2.69432	3.0633	2.89958	2.15627	2.8975	5
AT1G05136	hypothetical protein	B3H718	AT1G05136	NaN		NaN	NaN	NaN	NaN	NaN	NaN	NaN	NaN					+	1.18215	NaN	0.702024	NaN	n.d.	n.d.	0	0	NaN	NaN	NaN	NaN	NaN	NaN	NaN	NaN	NaN	NaN	0	0	1.88417	NaN	0.480122	NaN	NaN	NaN	NaN	NaN	NaN	NaN	2
AT1G05140	Peptidase M50 family protein	O23053	AT1G05140	47.774	+	5	3	3	13.2	14.2235	14.1866	0.252931	0.200747			SQ_A	EB_H	+	4.83034	4.884	0.222896	0.271836	0.960016	0.341178	5	5	14.0205	13.9194	14.2235	14.4765	14.5535	13.71	13.9382	14.2248	14.1866	14.3873	5	5	4.54189	4.60745	4.83034	5.08817	5.04111	4.45508	5.15583	5.11908	4.525	4.884	5
AT1G05150	Calcium-binding tetratricopeptide family protein	O23052	AT1G05150	90.168	+	29	29	17	40.8	17.3871	17.2306	0.0690269	0.0100098			SQ_D	EB_H	+	5.00176	4.46909	0.0411534	0.0604882	0.448359	0.803782	5	5	17.353	17.3871	17.5323	17.4561	17.312	17.1769	17.2306	17.2206	17.2324	17.3517	5	5	5.06109	5.03658	5.00176	4.9606	4.70705	4.07041	4.51265	4.4086	4.46909	4.62237	5
AT1G05160	cytochrome P450%2C family 88%2C subfamily A%2C polypeptide 3	O23051	CYP88A3	56.409	+	15	15	15	34.3	15.3512	17.6309	0.1349	0.278744	biosynthetic process;cellular ketone metabolic process;cellular lipid metabolic process;cellular metabolic process;cellular process;lipid metabolic process;metabolic process;organic acid metabolic process;primary metabolic process;small molecule metabolic process	GO:0006082;GO:0006629;GO:0008152;GO:0009058;GO:0009987;GO:0042180;GO:0044237;GO:0044238;GO:0044255;GO:0044281	SQ_A	EB_H	+	3.65679	7.50465	0.389761	0.126629	0.892172	0.630325	5	5	15.2163	15.3512	15.2767	15.5917	16.0232	16.9554	17.3522	17.7282	17.9237	17.6309	5	5	3.46802	3.65679	3.26703	4.32401	4.4208	6.94945	7.63128	7.78513	7.38301	7.50465	5
AT1G05170	Galactosyltransferase family protein	A0A2H1ZEA5;A8MRC7	AT1G05170	NaN		NaN	NaN	NaN	NaN	NaN	NaN	NaN	NaN	carbohydrate metabolic process;cellular metabolic process;cellular process;macromolecule metabolic process;macromolecule modification;metabolic process;primary metabolic process;protein glycosylation;protein metabolic process;protein modification process	GO:0005975;GO:0006464;GO:0006486;GO:0008152;GO:0009987;GO:0019538;GO:0043170;GO:0043412;GO:0044237;GO:0044238			+	3.42375	1.98993	0.204226	0.221616	n.d.	n.d.	0	0	NaN	NaN	NaN	NaN	NaN	NaN	NaN	NaN	NaN	NaN	0	0	3.22991	3.21953	3.42375	4.20387	5.00935	1.76832	3.1717	2.01792	1.69356	1.98993	5
AT1G05180	NAD(P)-binding Rossmann-fold superfamily protein	F4I7A3;F4I7A4;P42744	AXR1	60.034	+	16	16	16	33.7	17.1243	17.443	0.0470619	0.0219765	anatomical structure morphogenesis;biological regulation;cellular metabolic process;cellular nitrogen compound metabolic process;cellular process;developmental process;DNA metabolic process;DNA recombination;DNA repair;homeostatic process;macromolecule metabolic process;macromolecule modification;metabolic process;nitrogen compound metabolic process;nucleobase-containing compound metabolic proces…	GO:0006139;GO:0006259;GO:0006281;GO:0006310;GO:0006464;GO:0006807;GO:0006950;GO:0006974;GO:0007165;GO:0008152;GO:0009628;GO:0009653;GO:0009719;GO:0009987;GO:0019538;GO:0032502;GO:0034641;GO:0042221;GO:0042592;GO:0043170;GO:0043412;GO:0044237;GO:0044238;GO:0050896;GO:0065007;GO:0070647	SQ_A	EB_G	+	4.40417	3.92205	0.139782	0.0922556	0.615376	0.427435	5	5	17.1169	17.1835	17.1243	17.0772	17.2982	17.4707	17.443	17.46	17.4211	17.148	5	5	4.40417	4.26439	4.09722	4.51405	4.84918	4.95404	4.72861	3.82979	3.92205	3.91991	5
AT1G05190	Ribosomal protein L6 family	O23049	emb2394	24.705	+	17	17	17	59.2	19.6452	19.0234	0.111938	0.174431	biosynthetic process;cellular metabolic process;cellular process;macromolecule metabolic process;metabolic process;primary metabolic process;protein metabolic process;response to chemical stimulus;response to endogenous stimulus;response to stimulus;translation	GO:0006412;GO:0008152;GO:0009058;GO:0009719;GO:0009987;GO:0019538;GO:0042221;GO:0043170;GO:0044237;GO:0044238;GO:0050896	SQ_B	EB_H	+	8.27236	7.91209	0.217926	0.260993	0.781944	0.309008	5	5	19.5333	19.7098	19.8232	19.6452	19.5019	18.6772	19.0234	19.2684	19.1978	18.8727	5	5	8.27236	8.40009	8.52984	8.05443	7.62089	7.91209	8.31421	8.17308	7.6514	6.56024	5
AT1G05200	glutamate receptor 3.4	A0A1P8AP10;A0A1P8AP36;Q8GXJ4	GLR3.4	92.336	+	2	2	2	3.9	13.1637	12.3274	0.0706263	0.262894	biological regulation;cellular process;establishment of localization;ion transport;response to abiotic stimulus;response to chemical stimulus;response to endogenous stimulus;response to external stimulus;response to stimulus;response to stress;signal transduction;transmembrane transport;transport	GO:0006810;GO:0006811;GO:0006950;GO:0007165;GO:0009605;GO:0009628;GO:0009719;GO:0009987;GO:0042221;GO:0050896;GO:0051234;GO:0055085;GO:0065007	SQ_A	EB_G	+	4.01826	0.511344	0.0995064	0.0413083	-0.457726	n.d.	5	2	12.8244	13.093	13.1661	13.2834	13.1637	12.9063	12.6526	12.3274	12.0645	12.1755	5	5	4.01826	4.11776	4.05035	3.57556	3.18197	NaN	0.470036	NaN	0.552652	NaN	5
AT1G05205	hexokinase-1 protein	Q8LG56	AT1G05205	10.676	+	4	4	4	41.8	13.5091	13.2516	0.102368	0.0560188			SQ_B	EB_G	+	5.77562	7.13768	0.192895	0.0234709	0.769822	0.956472	5	5	13.5911	13.6115	13.5091	13.1144	12.9077	13.6432	13.3077	13.2516	13.2077	13.0279	5	5	5.95195	5.77562	5.99344	5.3471	5.58272	7.26568	7.13768	7.12674	7.16115	7.05465	5
AT1G05210	Transmembrane protein 97%2C Putative	O23047	AT1G05210	NaN		NaN	NaN	NaN	NaN	NaN	NaN	NaN	NaN					+	4.23136	5.45628	0.0610056	0.904819	n.d.	n.d.	0	0	NaN	NaN	NaN	NaN	NaN	NaN	NaN	NaN	NaN	NaN	0	0	4.29237	4.22616	4.0287	4.23136	4.5497	6.99099	6.3611	5.30425	5.45628	4.43919	5
AT1G05220	Transmembrane protein 97%2C Putative	O23046	AT1G05220	NaN		NaN	NaN	NaN	NaN	NaN	NaN	NaN	NaN					+	0.401485	5.07167	0	0.0614767	n.d.	n.d.	0	0	NaN	NaN	NaN	NaN	NaN	NaN	NaN	NaN	NaN	NaN	0	0	NaN	NaN	NaN	NaN	0.401485	5.1219	5.07167	4.74431	5.39577	5.0102	1
AT1G05230	homeodomain GLABROUS 2	A0A1P8AUV2;B3H6Y4;Q94C37	HDG2	68.178	+	15	15	13	31.7	15.3125	16.0013	0.0158567	0.40793	anatomical structure morphogenesis;biological regulation;biosynthetic process;cell morphogenesis;cellular component morphogenesis;cellular component organization;cellular metabolic process;cellular nitrogen compound metabolic process;cellular process;developmental process;macromolecule metabolic process;metabolic process;nitrogen compound metabolic process;nucleobase-containing compound metabolic…	GO:0000902;GO:0006139;GO:0006807;GO:0008152;GO:0009058;GO:0009653;GO:0009987;GO:0016043;GO:0016070;GO:0032502;GO:0032989;GO:0034641;GO:0043170;GO:0044237;GO:0044238;GO:0065007	SQ_C	EB_C	+	4.26329	4.50353	0.095335	0.427402	-0.0898581	0.923967	5	5	15.3284	15.218	15.3201	15.2391	15.3125	15.8495	16.4314	16.4092	16.0013	15.4687	5	5	4.46594	4.35863	4.10417	4.25174	4.26329	4.50353	5.12942	4.89421	4.07613	3.55092	5
AT1G05260	Peroxidase superfamily protein	O23044	RCI3	NaN		NaN	NaN	NaN	NaN	NaN	NaN	NaN	NaN	catabolic process;cellular metabolic process;cellular process;metabolic process;response to abiotic stimulus;response to chemical stimulus;response to osmotic stress;response to oxidative stress;response to stimulus;response to stress	GO:0006950;GO:0006970;GO:0006979;GO:0008152;GO:0009056;GO:0009628;GO:0009987;GO:0042221;GO:0044237;GO:0050896			+	4.49912	7.91859	1.44864	0.69346	n.d.	n.d.	0	0	NaN	NaN	NaN	NaN	NaN	NaN	NaN	NaN	NaN	NaN	0	0	3.05048	3.70374	4.49912	6.95222	7.25679	8.37799	8.88816	7.91859	7.22513	5.87066	5
AT1G05270	TraB family protein	Q8GXY6	AT1G05270	40.741	+	7	7	7	22.1	15.3446	15.9833	0.260979	0.0227757			SQ_A	EB_H	+	4.29851	4.77879	0.354687	0.0738449	0.988333	0.8047	5	5	15.0837	15.1274	15.3446	15.7328	16.1375	15.8922	15.9624	15.9833	16.0061	16.0062	5	5	3.94382	4.03658	4.29851	4.91661	5.18802	4.53496	4.77879	4.83918	4.70495	4.91778	5
AT1G05280	ERV-F (C)1 provirus ancestral Env polyprotein%2C putative (DUF604)	A0A1P8AQE7;F4I8P5	AT1G05280	56.357	+	9	9	9	24	14.3002	16.0255	0.0261793	0.251421			SQ_A	EB_C	+	2.38524	4.64753	0.750082	0.197393	n.d.	0.587161	2	5	14.2936	14.3263	14.2068	14.3002	14.6177	15.5625	16.1553	16.2769	16.0255	15.3683	5	5	NaN	NaN	NaN	1.63515	3.13532	4.64753	4.84492	4.4987	4.97859	4.15262	2
AT1G05291	GPI inositol-deacylase C%2C putative (DUF1218)	O23040	AT1G05291	NaN		NaN	NaN	NaN	NaN	NaN	NaN	NaN	NaN					+	1.56558	2.33714	0.837098	1.63594	n.d.	n.d.	0	0	NaN	NaN	NaN	NaN	NaN	NaN	NaN	NaN	NaN	NaN	0	0	NaN	0.338525	1.11844	2.01272	3.15095	3.97308	0.701193	NaN	NaN	NaN	4
AT1G05300	zinc transporter 5 precursor	F4I8P9;O23039	ZIP5	NaN		NaN	NaN	NaN	NaN	NaN	NaN	NaN	NaN					+	0.124055	3.36346	0.122749	0.37407	n.d.	n.d.	0	0	NaN	NaN	NaN	NaN	NaN	NaN	NaN	NaN	NaN	NaN	0	0	0.124055	NaN	NaN	0.00130591	1.05826	3.55535	2.07248	2.98939	3.36346	4.34762	3
AT1G05310	Pectin lyase-like superfamily protein	O23038	AT1G05310	43.349	+	2	2	2	10.7	12.3932	13.0627	0.116464	0.0494595	carbohydrate metabolic process;catabolic process;cell wall organization;cell wall organization or biogenesis;cellular metabolic process;cellular process;macromolecule metabolic process;metabolic process;polysaccharide metabolic process;primary metabolic process	GO:0005975;GO:0005976;GO:0008152;GO:0009056;GO:0009987;GO:0043170;GO:0044237;GO:0044238;GO:0071554;GO:0071555	SQ_A	EB_H	+	2.18016	NaN	1.02714	NaN	0.769064	n.d.	5	0	12.3932	12.1267	12.2767	12.4751	12.7901	12.8585	13.0627	13.1122	13.2484	13.0423	5	5	1.00625	1.27333	2.18016	3.2073	3.55475	NaN	NaN	NaN	NaN	NaN	5
AT1G05320	myosin heavy chain%2C embryonic smooth protein	A0A1P8AQX3;F4I8Q1	AT1G05320	89.45	+	36	34	34	44.7	17.589	17.6187	0.0688419	0.197966	cellular metabolic process;cellular nitrogen compound metabolic process;cellular process;DNA metabolic process;DNA recombination;macromolecule metabolic process;metabolic process;nitrogen compound metabolic process;nucleobase-containing compound metabolic process;primary metabolic process	GO:0006139;GO:0006259;GO:0006310;GO:0006807;GO:0008152;GO:0009987;GO:0034641;GO:0043170;GO:0044237;GO:0044238	SQ_A	EB_H	+	4.21456	1.9053	0.0431705	0.23091	-0.280183	0.831736	5	5	17.589	17.5202	17.7109	17.5633	17.6771	17.5385	17.4207	17.6187	17.9432	18.1449	5	5	4.00689	4.23261	4.17139	4.55814	4.21456	0.560301	0.0837648	1.9053	2.13621	2.12418	5
AT1G05330	hypothetical protein	O23036	AT1G05330	NaN		NaN	NaN	NaN	NaN	NaN	NaN	NaN	NaN					+	0.86874	1.15901	0	0	n.d.	n.d.	0	0	NaN	NaN	NaN	NaN	NaN	NaN	NaN	NaN	NaN	NaN	0	0	NaN	NaN	NaN	0.86874	NaN	NaN	1.15901	NaN	NaN	NaN	1
AT1G05340	cysteine-rich TM module stress tolerance protein	O23035	AT1G05340	NaN		NaN	NaN	NaN	NaN	NaN	NaN	NaN	NaN					+	2.76419	7.77152	0.712944	0.112305	n.d.	n.d.	0	0	NaN	NaN	NaN	NaN	NaN	NaN	NaN	NaN	NaN	NaN	0	0	1.68963	2.43188	3.47714	2.76419	4.9799	6.36113	7.77152	7.8207	7.88383	7.38745	5
AT1G05350	NAD(P)-binding Rossmann-fold superfamily protein	O23034	AT1G05350	47.02	+	15	15	15	41.1	18.1117	19.0035	0.130671	0.0407696			SQ_A	EB_H	+	4.62753	5.63265	0.0736437	0.151812	0.939167	0.850625	5	5	18.0124	17.981	18.1117	18.3683	18.5471	18.91	18.981	19.0035	19.0443	19.1376	5	5	4.61756	4.55389	4.62753	5.16965	5.12004	5.06197	5.47535	5.7293	5.63265	5.78446	5
AT1G05360	vacuole membrane-like protein	C0Z3L0;F4I8Q7	KMS2	46.618	+	4	4	4	12.5	12.7011	12.1867	0.160081	0.0865192	biological regulation;cellular component organization;cellular membrane organization;cellular process;endoplasmic reticulum organization;establishment of localization;exocytosis;Golgi organization;membrane organization;organelle organization;secretion;transport;vesicle-mediated transport	GO:0006810;GO:0006887;GO:0006996;GO:0007029;GO:0007030;GO:0009987;GO:0016043;GO:0016044;GO:0016192;GO:0046903;GO:0051234;GO:0061024;GO:0065007	SQ_D	EB_H	+	4.35103	2.95546	0.117133	0.370286	-0.00680031	-0.268504	5	5	12.3359	12.7011	13.0774	12.8595	12.541	12.0987	12.1476	12.2822	12.2732	12.1867	5	5	4.46817	4.42971	4.35103	3.90711	3.67273	2.95546	3.32574	3.14464	2.46452	2.44502	5
AT1G05370	Sec14p-like phosphatidylinositol transfer family protein	F4I8Q8	AT1G05370	NaN		NaN	NaN	NaN	NaN	NaN	NaN	NaN	NaN					+	1.2994	2.16765	0.730561	0.289121	n.d.	n.d.	0	0	NaN	NaN	NaN	NaN	NaN	NaN	NaN	NaN	NaN	NaN	0	0	1.2994	1.65328	2.02996	0.0013189	0.130914	1.70723	2.45677	2.75364	2.06798	2.16765	5
AT1G05380	Acyl-CoA N-acyltransferase with RING/FYVE/PHD-type zinc finger protein	Q9ZW00	AT1G05380	126.36	+	9	8	8	9.2	14.2788	13.7943	0.146545	0.199265			SQ_B	EB_G	+	3.85428	1.19595	0.0921082	0.165118	0.0583522	-0.577485	5	5	14.4253	14.2788	14.2886	13.9931	13.8846	14.0658	13.921	13.7943	13.5951	13.1881	5	5	3.93311	3.85428	3.76217	4.05289	3.73861	0.888853	1.19595	1.41814	1.10622	1.36107	5
AT1G05385	photosystem II 11 kDa protein-like protein	A0A1P8ASY3;Q9ZVZ9	LPA19	16.203	+	3	3	3	27.6	13.5754	13.4112	0.313746	0.254298	cellular component assembly;cellular component organization;cellular macromolecular complex assembly;cellular process;macromolecular complex assembly;protein complex assembly	GO:0006461;GO:0009987;GO:0016043;GO:0022607;GO:0034622;GO:0065003	SQ_B	EB_H	+	4.81695	6.03037	0.111479	0.0930977	0.691816	-0.469645	5	5	13.5754	13.9588	13.8891	13.2513	13.3803	12.6511	12.9934	13.4112	13.6655	13.5258	5	5	4.70547	5.01253	5.44684	4.81695	4.78108	6.07973	6.12347	5.92139	6.03037	5.1997	5
AT1G05400	hypothetical protein	Q5XVL8	AT1G05400	NaN		NaN	NaN	NaN	NaN	NaN	NaN	NaN	NaN					+	NaN	0.458578	NaN	0.438398	n.d.	n.d.	0	0	NaN	NaN	NaN	NaN	NaN	NaN	NaN	NaN	NaN	NaN	0	0	NaN	NaN	NaN	NaN	NaN	NaN	0.458578	0.0201806	1.15185	NaN	0
AT1G05410	CDPK adapter%2C putative (DUF1423)	B9DGV7;Q8VZE5	AT1G05410	50.322	+	5	5	5	13.3	15.0466	15.6442	0.033494	0.205408			SQ_C	EB_G	+	4.07264	4.75838	0.105482	0.251335	0.462764	-0.866256	5	5	15.2005	15.1803	15.0351	15.0131	15.0466	16.1703	15.8496	15.6442	15.4832	15.1969	5	5	4.17812	4.05964	4.07264	3.87914	4.18775	4.32051	4.75838	5.00972	4.67197	5.59503	5
AT1G05420	ovate family protein 12	A0A1P8AWY8;F4I8R6	OFP12	NaN		NaN	NaN	NaN	NaN	NaN	NaN	NaN	NaN	biological regulation;biosynthetic process;cellular metabolic process;cellular nitrogen compound metabolic process;cellular process;macromolecule metabolic process;metabolic process;nitrogen compound metabolic process;nucleobase-containing compound metabolic process;primary metabolic process;RNA metabolic process	GO:0006139;GO:0006807;GO:0008152;GO:0009058;GO:0009987;GO:0016070;GO:0034641;GO:0043170;GO:0044237;GO:0044238;GO:0065007			+	2.13055	3.41981	0.347238	0.316792	n.d.	n.d.	0	0	NaN	NaN	NaN	NaN	NaN	NaN	NaN	NaN	NaN	NaN	0	0	2.13055	2.08036	2.91027	2.77392	1.78331	1.31911	3.10302	3.61375	3.41981	5.58297	5
AT1G05430	hypothetical protein	Q8LC42	AT1G05430	29.861	+	5	5	5	20.1	14.4176	14.8703	0.0580807	0.135947			SQ_B	EB_G	+	5.04579	5.40439	0.0507975	0.153029	0.236296	0.486922	5	5	14.5477	14.4046	14.4176	14.4756	14.3148	15.0744	14.8703	14.8104	14.7344	15.0416	5	5	5.09658	4.9109	5.1525	5.03038	5.04579	5.25136	5.40439	5.4681	5.01806	5.65859	5
AT1G05440	C-8 sterol isomerase	Q9ZVZ4	AT1G05440	44.491	+	1	1	1	2.5	16.1749	13.6961	0.329939	0.159869	establishment of localization;lipid transport;transport	GO:0006810;GO:0006869;GO:0051234	SQ_A	EB_H	+	2.50355	4.03889	0.478243	0.710147	n.d.	-0.664996	4	5	14.5309	15.6585	16.2413	16.5048	16.1749	11.948	13.5569	13.6961	13.856	13.9532	5	5	3.14843	2.81516	2.19194	NaN	1.7432	4.74903	4.24016	4.03889	3.17076	1.52599	4
AT1G05450	Bifunctional inhibitor/lipid-transfer protein/seed storage 2S albumin superfamily protein	Q1G2Y5;Q8LBJ6	AT1G05450	20.621	+	1	1	1	5.9	14.7028	12.9937	0.715668	1.47034			SQ_B	EB_H	+	0.427513	5.86515	0.221902	1.56859	n.d.	n.d.	2	3	15.6508	15.4184	14.7028	14.1883	12.9268	12.9937	12.6473	10.9048	14.4641	17.8023	5	5	0.205612	NaN	NaN	0.649415	NaN	NaN	NaN	3.13654	5.86515	7.43374	2
AT1G05460	P-loop containing nucleoside triphosphate hydrolases superfamily protein	A0A1P8AMM9;Q8GYD9	SDE3	113.36	+	26	26	26	28.5	16.7414	17.0039	0.0196915	0.0920525	biological regulation;cellular process;gene silencing;immune system process;interspecies interaction between organisms;metabolic process;multi-organism process;regulation of gene expression, epigenetic;response to biotic stimulus;response to stimulus;response to stress	GO:0002376;GO:0006950;GO:0008152;GO:0009607;GO:0009987;GO:0016458;GO:0040029;GO:0044419;GO:0050896;GO:0051704;GO:0065007	SQ_A	EB_G	+	3.04636	2.44962	0.0650527	0.444562	0.978803	-0.823714	5	5	16.7286	16.7414	16.7217	16.8447	16.85	17.19	17.0905	17.0039	16.9118	16.769	5	5	3.01162	3.04636	2.9813	3.49339	3.37633	2.00506	1.87698	2.88376	2.44962	3.10639	5
AT1G05470	DNAse I-like superfamily protein	Q9LR47	CVP2	NaN		NaN	NaN	NaN	NaN	NaN	NaN	NaN	NaN	anatomical structure development;biological regulation;carbohydrate metabolic process;catabolic process;cell differentiation;cellular lipid metabolic process;cellular metabolic process;cellular process;developmental process;lipid metabolic process;metabolic process;phosphorus metabolic process;primary metabolic process;response to chemical stimulus;response to endogenous stimulus;response to stim…	GO:0005975;GO:0006629;GO:0006793;GO:0007165;GO:0008152;GO:0009056;GO:0009719;GO:0009987;GO:0030154;GO:0032502;GO:0042221;GO:0044237;GO:0044238;GO:0044255;GO:0048856;GO:0050896;GO:0065007			+	2.60909	1.07348	0.414968	0.283348	n.d.	n.d.	0	0	NaN	NaN	NaN	NaN	NaN	NaN	NaN	NaN	NaN	NaN	0	0	3.02405	2.94362	2.60909	1.78154	0.0189223	NaN	1.06702	1.78886	1.07995	0.513249	5
AT1G05490	chromatin remodeling 31	F4I8S3	chr31	158.72	+	24	24	23	20.6	15.5418	15.603	0.115788	0.214353			SQ_B	EB_G	+	5.13589	2.26382	0.192412	0.656452	0.798577	0.983445	5	5	15.848	15.6576	15.5418	15.332	15.4405	15.9621	15.8174	15.603	15.4131	15.2569	5	5	5.42583	5.32831	5.06563	5.13589	4.92983	3.85637	2.76943	2.26382	1.60737	0.610732	5
AT1G05500	Calcium-dependent lipid-binding (CaLB domain) family protein	A0A1P8APH4;Q8L706	NTMC2T2.1	62.928	+	19	19	18	30.5	17.771	18.3349	0.21011	0.0365047			SQ_A	EB_C	+	5.54704	6.1293	0.221365	0.117986	0.989208	0.481798	5	5	17.5754	17.5609	17.771	18.084	18.2865	18.3146	18.3872	18.3856	18.3349	18.2984	5	5	5.45385	5.32567	5.54704	5.83462	6.02557	6.37062	6.24728	6.1293	6.10417	5.54964	5
AT1G05510	naphthalene 1%2C2-dioxygenase subunit alpha (DUF1264)	Q9ZVY7	AT1G05510	27.293	+	8	8	7	38.6	14.743	15.15	0.0407639	0.292625	cellular process;developmental process;embryo development;localization;response to chemical stimulus;response to endogenous stimulus;response to stimulus	GO:0009719;GO:0009790;GO:0009987;GO:0032502;GO:0042221;GO:0050896;GO:0051179	SQ_C	EB_H	+	NaN	6.92701	NaN	2.39433	n.d.	n.d.	0	3	14.7698	14.7838	14.6371	14.6947	14.743	15.15	14.8574	14.4875	15.3834	18.8575	5	5	NaN	NaN	NaN	NaN	NaN	NaN	NaN	3.98338	6.92701	9.32134	0
AT1G05520	Sec23/Sec24 protein transport family protein	Q8H0S3	AT1G05520	86.356	+	23	21	20	32.8	18.3372	18.316	0.0160522	0.023531	cellular process;establishment of localization;Golgi vesicle transport;protein transport;transport;vesicle-mediated transport	GO:0006810;GO:0009987;GO:0015031;GO:0016192;GO:0048193;GO:0051234	SQ_D	EB_F	+	4.37405	3.66383	0.0318131	0.057575	0.924319	-0.0201144	5	5	18.3281	18.3211	18.3372	18.3849	18.3534	18.2957	18.3395	18.316	18.2376	18.5099	5	5	4.34224	4.3049	4.39804	4.8263	4.37405	3.31405	3.69142	3.98236	3.66383	3.60625	5
AT1G05540	hypothetical protein (DUF295)	A0A1P8ANS4;Q9ZVY4	AT1G05540	41.794	+	3	3	3	9.8	14.2096	12.4526	0.0934381	0.110467			SQ_B	EB_G	+	4.52603	1.6156	0.336054	0.978525	0.96956	0.757881	5	5	14.2551	14.3031	14.2096	13.9177	13.4921	13.2602	12.7933	12.3916	12.3422	12.4526	5	5	4.86208	4.71767	4.52603	3.88567	3.42705	2.59637	2.59412	1.6156	0.968151	0.195019	5
AT1G05550	hypothetical protein (DUF295)	F4I8S9;F4I8T0;F4I8T1	AT1G05550	NaN		NaN	NaN	NaN	NaN	NaN	NaN	NaN	NaN					+	3.70131	1.91844	0.136122	0.469269	n.d.	n.d.	0	0	NaN	NaN	NaN	NaN	NaN	NaN	NaN	NaN	NaN	NaN	0	0	3.83743	3.70131	3.15434	NaN	NaN	NaN	NaN	NaN	1.44917	2.38771	3
AT1G05560	UDP-glucosyltransferase 75B1	A0A1P8AP70;Q9LR44	UGT75B1	52.813	+	5	5	5	12.4	15.3563	14.985	0.193088	0.494782	alcohol metabolic process;amine metabolic process;biosynthetic process;carbohydrate metabolic process;cellular amino acid metabolic process;cellular aromatic compound metabolic process;cellular component assembly;cellular component organization;cellular ketone metabolic process;cellular metabolic process;cellular nitrogen compound metabolic process;cellular process;metabolic process;nitrogen comp…	GO:0005975;GO:0006066;GO:0006082;GO:0006520;GO:0006725;GO:0006807;GO:0008152;GO:0009058;GO:0009308;GO:0009987;GO:0016043;GO:0019748;GO:0022607;GO:0034641;GO:0042180;GO:0042221;GO:0044237;GO:0044238;GO:0044281;GO:0050896	SQ_A	EB_H	+	2.41288	3.17207	0.29865	0.327272	0.680468	n.d.	5	4	15.6893	15.2646	15.1632	15.3563	16.2676	14.0565	14.661	14.985	15.4797	16.0002	5	5	2.11423	2.38725	2.41288	4.07112	5.14692	NaN	2.63571	3.29026	3.05389	4.21409	5
AT1G05570	callose synthase 1	F4I8T3;Q9AUE0	CALS1	221.02	+	32	10	9	17	14.5534	14.9549	0.0308962	0.114928	biological regulation;biosynthetic process;carbohydrate metabolic process;cell wall organization;cell wall organization or biogenesis;cellular metabolic process;cellular process;macromolecule metabolic process;metabolic process;polysaccharide metabolic process;primary metabolic process	GO:0005975;GO:0005976;GO:0008152;GO:0009058;GO:0009987;GO:0043170;GO:0044237;GO:0044238;GO:0065007;GO:0071554;GO:0071555	SQ_A	EB_G	+	3.27545	1.67112	0.289255	0.493416	-0.72102	0.860303	5	5	14.4026	14.5681	14.5534	14.5225	14.6335	15.1378	14.981	14.9549	14.84	14.6117	5	5	3.60134	3.56471	3.09797	3.27545	2.91498	2.22968	2.25977	1.53767	1.67112	1.17771	5
AT1G05575	transmembrane protein	Q8LC91	AT1G05575	NaN		NaN	NaN	NaN	NaN	NaN	NaN	NaN	NaN	cellular metabolic process;cellular process;cellular respiration;generation of precursor metabolites and energy;metabolic process	GO:0006091;GO:0008152;GO:0009987;GO:0044237;GO:0045333			+	NaN	2.99402	NaN	0.357992	n.d.	n.d.	0	0	NaN	NaN	NaN	NaN	NaN	NaN	NaN	NaN	NaN	NaN	0	0	NaN	NaN	NaN	NaN	NaN	NaN	2.64583	2.62622	3.34221	3.95418	0
AT1G05580	cation/H+ exchanger 23	Q8VYD4	CHX23	NaN		NaN	NaN	NaN	NaN	NaN	NaN	NaN	NaN	cellular process;establishment of localization;ion transport;locomotion;response to chemical stimulus;response to external stimulus;response to stimulus;transmembrane transport;transport	GO:0006810;GO:0006811;GO:0009605;GO:0009987;GO:0040011;GO:0042221;GO:0050896;GO:0051234;GO:0055085			+	2.62984	1.10925	0.962233	0	n.d.	n.d.	0	0	NaN	NaN	NaN	NaN	NaN	NaN	NaN	NaN	NaN	NaN	0	0	3.96304	3.59207	2.62984	1.77987	1.35413	1.10925	NaN	NaN	NaN	NaN	5
AT1G05590	beta-hexosaminidase 2	Q9SYK0	HEXO2	64.99	+	10	10	10	22.9	16.1208	16.4641	0.0270767	0.0566654	carbohydrate metabolic process;metabolic process;primary metabolic process	GO:0005975;GO:0008152;GO:0044238	SQ_B	EB_G	+	4.17417	3.98222	0.204182	0.00799322	0.160488	0.386177	5	5	16.137	16.0937	16.1208	16.1668	16.0626	16.5208	16.5133	16.4641	16.3868	16.2926	5	5	3.96998	3.94592	4.17417	4.41858	4.32135	4.1386	3.97423	3.98755	3.47732	3.98222	5
AT1G05600	Tetratricopeptide repeat (TPR)-like superfamily protein	Q9SYK1	EMB3101	NaN		NaN	NaN	NaN	NaN	NaN	NaN	NaN	NaN					+	2.80618	2.08869	0.164599	0.482658	n.d.	n.d.	0	0	NaN	NaN	NaN	NaN	NaN	NaN	NaN	NaN	NaN	NaN	0	0	2.88521	2.99414	2.80618	2.57578	2.64158	2.72688	2.49804	1.60604	0.724931	2.08869	5
AT1G05610	ADP-glucose pyrophosphorylase small subunit 2	A0A1P8ATP5;F4I8U2	APS2	NaN		NaN	NaN	NaN	NaN	NaN	NaN	NaN	NaN	biosynthetic process;carbohydrate metabolic process;cellular metabolic process;cellular process;energy reserve metabolic process;generation of precursor metabolites and energy;macromolecule metabolic process;metabolic process;polysaccharide metabolic process;primary metabolic process	GO:0005975;GO:0005976;GO:0006091;GO:0006112;GO:0008152;GO:0009058;GO:0009987;GO:0043170;GO:0044237;GO:0044238			+	0.677434	NaN	0.155584	NaN	n.d.	n.d.	0	0	NaN	NaN	NaN	NaN	NaN	NaN	NaN	NaN	NaN	NaN	0	0	0.518507	0.829676	1.12477	0.525192	NaN	NaN	NaN	NaN	NaN	NaN	4
AT1G05620	uridine-ribohydrolase 2	Q8LAC4	URH2	32.528	+	11	11	11	33.8	16.795	17.235	0.0718803	0.0154247	aging;catabolic process;cellular metabolic process;cellular nitrogen compound metabolic process;cellular process;developmental process;heterocycle metabolic process;metabolic process;nitrogen compound metabolic process;nucleobase-containing compound catabolic process;nucleobase-containing compound metabolic process;nucleobase-containing small molecule metabolic process;nucleoside metabolic proces…	GO:0006139;GO:0006807;GO:0007568;GO:0008152;GO:0009056;GO:0009116;GO:0009987;GO:0032502;GO:0034641;GO:0034655;GO:0044237;GO:0044238;GO:0044281;GO:0046483;GO:0055086	SQ_A	EB_E	+	4.46164	4.67405	0.133248	0.0970869	0.307355	0.149962	5	5	16.7232	16.7637	16.795	16.9368	16.9601	17.2284	17.2189	17.2504	17.251	17.235	5	5	4.32839	4.46164	4.8	4.76221	4.42982	4.29044	4.57696	4.71864	4.67405	5.56324	5
AT1G05630	Endonuclease/exonuclease/phosphatase family protein	A0A1P8AU01;Q9SYK4	5PTASE13	NaN		NaN	NaN	NaN	NaN	NaN	NaN	NaN	NaN	cellular lipid metabolic process;cellular metabolic process;cellular process;lipid metabolic process;metabolic process;phosphorus metabolic process;primary metabolic process	GO:0006629;GO:0006793;GO:0008152;GO:0009987;GO:0044237;GO:0044238;GO:0044255			+	3.10394	0.502444	0.267759	0.119639	n.d.	n.d.	0	0	NaN	NaN	NaN	NaN	NaN	NaN	NaN	NaN	NaN	NaN	0	0	3.3717	3.28738	3.10394	2.24266	1.00537	0.207913	0.539032	0.622083	0.502444	0.341886	5
AT1G05640	Ankyrin repeat family protein	Q9SYK5	AT1G05640	68.697	+	3	2	2	5.4	11.7698	11.8399	0.308737	0.274622			SQ_B	EB_G	+	2.40757	1.78262	0.0781057	0.0559319	0.271748	0.418916	5	5	12.0848	11.7698	11.7883	11.461	10.8017	12.1602	11.8613	11.8399	11.5653	11.5325	5	5	2.359	2.40757	2.48568	2.50806	2.32835	1.72669	1.98742	1.78262	1.8206	1.30685	5
AT1G05670	Pentatricopeptide repeat (PPR-like) superfamily protein	Q0WVK7	AT1G05670	NaN		NaN	NaN	NaN	NaN	NaN	NaN	NaN	NaN					+	2.06711	NaN	0.601945	NaN	n.d.	n.d.	0	0	NaN	NaN	NaN	NaN	NaN	NaN	NaN	NaN	NaN	NaN	0	0	2.55618	2.66905	2.06711	1.4471	0.663382	NaN	NaN	NaN	NaN	NaN	5
AT1G05680	Uridine diphosphate glycosyltransferase 74E2	Q9SYK9	UGT74E2	NaN		NaN	NaN	NaN	NaN	NaN	NaN	NaN	NaN	alcohol metabolic process;anatomical structure morphogenesis;biological regulation;biosynthetic process;carbohydrate metabolic process;cell communication;cellular aromatic compound metabolic process;cellular ketone metabolic process;cellular metabolic process;cellular process;developmental process;hormone metabolic process;metabolic process;organic acid metabolic process;primary metabolic process…	GO:0005975;GO:0006066;GO:0006082;GO:0006725;GO:0006950;GO:0006970;GO:0006979;GO:0007154;GO:0008152;GO:0009058;GO:0009605;GO:0009628;GO:0009653;GO:0009719;GO:0009987;GO:0009991;GO:0019748;GO:0032502;GO:0042180;GO:0042221;GO:0042445;GO:0044237;GO:0044238;GO:0044281;GO:0050896;GO:0065007			+	3.72066	NaN	0.219639	NaN	n.d.	n.d.	0	0	NaN	NaN	NaN	NaN	NaN	NaN	NaN	NaN	NaN	NaN	0	0	3.89913	4.09991	3.72066	3.50102	2.98279	NaN	NaN	NaN	NaN	NaN	5
AT1G05690	BTB and TAZ domain protein 3	Q9SYL0	BT3	NaN		NaN	NaN	NaN	NaN	NaN	NaN	NaN	NaN	biological regulation;cellular metabolic process;cellular process;developmental process;macromolecule metabolic process;macromolecule modification;metabolic process;multicellular organismal development;multicellular organismal process;primary metabolic process;protein metabolic process;protein modification by small protein conjugation or removal;protein modification process;response to abiotic st…	GO:0006464;GO:0006950;GO:0006970;GO:0006979;GO:0007275;GO:0008152;GO:0009628;GO:0009719;GO:0009987;GO:0019538;GO:0032501;GO:0032502;GO:0042221;GO:0043170;GO:0043412;GO:0044237;GO:0044238;GO:0050896;GO:0065007;GO:0070647			+	0.669668	0.0262992	0.455477	0	n.d.	n.d.	0	0	NaN	NaN	NaN	NaN	NaN	NaN	NaN	NaN	NaN	NaN	0	0	0.245145	0.214191	0.669668	1.25607	1.14686	NaN	NaN	NaN	NaN	0.0262992	5
AT1G05710	basic helix-loop-helix (bHLH) DNA-binding superfamily protein	A0A1P8AVJ7;A0A1P8AVK1;Q7XJU2	AT1G05710	NaN		NaN	NaN	NaN	NaN	NaN	NaN	NaN	NaN					+	4.76399	5.10933	0.246592	0.0152931	n.d.	n.d.	0	0	NaN	NaN	NaN	NaN	NaN	NaN	NaN	NaN	NaN	NaN	0	0	5.16342	4.77044	4.76399	4.05734	4.5174	5.37853	5.10573	4.84127	5.12462	5.10933	5
AT1G05720	selenoprotein family protein	Q8GWP6	AT1G05720	18.573	+	7	7	7	48.5	16.2559	16.0382	0.35252	0.259985			SQ_B	EB_H	+	6.49383	7.72719	0.32158	0.0344529	-0.846911	0.116047	5	5	16.6972	16.6084	16.2559	15.6746	15.9459	16.0382	15.7555	15.9006	16.2982	16.3972	5	5	6.17225	6.03107	6.49383	6.65748	6.95978	8.06039	7.69274	7.628	7.72719	7.74427	5
AT1G05730	FAM136A-like protein (DUF842)	A0A1P8AV61;Q5BQ23	AT1G05730	NaN		NaN	NaN	NaN	NaN	NaN	NaN	NaN	NaN					+	2.44334	1.43046	0.227478	0.322448	n.d.	n.d.	0	0	NaN	NaN	NaN	NaN	NaN	NaN	NaN	NaN	NaN	NaN	0	0	3.01344	2.44334	2.27852	2.21587	2.88128	3.50742	3.4751	1.20283	1.10801	1.43046	5
AT1G05750	Tetratricopeptide repeat (TPR)-like superfamily protein	Q9MA50	PDE247	NaN		NaN	NaN	NaN	NaN	NaN	NaN	NaN	NaN	cellular metabolic process;cellular nitrogen compound metabolic process;cellular process;macromolecule metabolic process;macromolecule modification;metabolic process;nitrogen compound metabolic process;nucleobase-containing compound metabolic process;primary metabolic process;RNA metabolic process;RNA modification	GO:0006139;GO:0006807;GO:0008152;GO:0009451;GO:0009987;GO:0016070;GO:0034641;GO:0043170;GO:0043412;GO:0044237;GO:0044238			+	0.829584	0.429306	0.454893	0.34812	n.d.	n.d.	0	0	NaN	NaN	NaN	NaN	NaN	NaN	NaN	NaN	NaN	NaN	0	0	1.51498	1.26965	0.829584	0.374691	0.257056	NaN	NaN	0.0811857	NaN	0.777426	5
AT1G05760	Mannose-binding lectin superfamily protein	A0A1P8APH7;Q9SE37	RTM1	19.199	+	2	2	2	12.1	11.223	10.0328	0.126727	0.290335	immune system process;interspecies interaction between organisms;locomotion;multi-organism process;response to biotic stimulus;response to stimulus;response to stress	GO:0002376;GO:0006950;GO:0009607;GO:0040011;GO:0044419;GO:0050896;GO:0051704	SQ_A	EB_G	+	4.75465	NaN	0.432407	NaN	0.681602	n.d.	5	0	11.0963	11.178	11.223	11.493	12.1059	10.4501	10.3231	9.95196	9.71343	10.0328	5	5	3.75999	3.62701	4.75465	5.18705	5.03765	NaN	NaN	NaN	NaN	NaN	5
AT1G05770	Mannose-binding lectin superfamily protein	Q9MA49	AT1G05770	NaN		NaN	NaN	NaN	NaN	NaN	NaN	NaN	NaN					+	2.68507	NaN	0.542921	NaN	n.d.	n.d.	0	0	NaN	NaN	NaN	NaN	NaN	NaN	NaN	NaN	NaN	NaN	0	0	2.14215	1.91529	2.68507	3.25958	2.74022	NaN	NaN	NaN	NaN	NaN	5
AT1G05780	Vacuolar ATPase assembly integral membrane protein VMA21-like domain-containing protein	Q58G56	AT1G05780	NaN		NaN	NaN	NaN	NaN	NaN	NaN	NaN	NaN	cellular component assembly;cellular component organization;cellular macromolecular complex assembly;cellular process;macromolecular complex assembly;protein complex assembly	GO:0006461;GO:0009987;GO:0016043;GO:0022607;GO:0034622;GO:0065003			+	4.01023	3.82146	0.222484	0.367878	n.d.	n.d.	0	0	NaN	NaN	NaN	NaN	NaN	NaN	NaN	NaN	NaN	NaN	0	0	4.01023	4.1025	4.23272	3.71868	3.53347	2.82242	2.97884	3.82146	4.18933	3.99196	5
AT1G05783	hypothetical protein	A0A1P8AQA7	AT1G05783	NaN		NaN	NaN	NaN	NaN	NaN	NaN	NaN	NaN					+	2.01419	0.740458	0.226374	0.688155	n.d.	n.d.	0	0	NaN	NaN	NaN	NaN	NaN	NaN	NaN	NaN	NaN	NaN	0	0	2.24056	2.20539	2.01419	1.34063	0.218651	NaN	NaN	NaN	1.42861	0.0523031	5
AT1G05785	Got1/Sft2-like vescicle transport protein family	A0A1P8AP49;A0A1P8AP61;A0A1P8AP81;Q8GWH4	AT1G05785	NaN		NaN	NaN	NaN	NaN	NaN	NaN	NaN	NaN	cellular process;establishment of localization;transport;vesicle-mediated transport	GO:0006810;GO:0009987;GO:0016192;GO:0051234			+	3.90817	5.3751	0.195336	0.102691	n.d.	n.d.	0	0	NaN	NaN	NaN	NaN	NaN	NaN	NaN	NaN	NaN	NaN	0	0	3.71284	3.90817	3.78974	4.12302	4.25142	5.69673	5.3751	5.2605	5.36192	5.4778	5
AT1G05790	lipase class 3 family protein	A0A1P8AU29;A0A1P8AU43;A8MRJ1;Q0WQ61	AT1G05790	NaN		NaN	NaN	NaN	NaN	NaN	NaN	NaN	NaN	lipid metabolic process;metabolic process;primary metabolic process	GO:0006629;GO:0008152;GO:0044238			+	3.42054	1.728	0.261779	0.263133	n.d.	n.d.	0	0	NaN	NaN	NaN	NaN	NaN	NaN	NaN	NaN	NaN	NaN	0	0	3.68232	3.50803	3.42054	3.03133	3.0852	1.46487	0.743932	1.728	1.926	3.15549	5
AT1G05805	basic helix-loop-helix (bHLH) DNA-binding superfamily protein	Q8H102	AT1G05805	38.951	+	6	6	6	23.5	14.6523	13.7445	0.0697451	0.102906	biological regulation;biosynthetic process;cellular metabolic process;cellular nitrogen compound metabolic process;cellular process;macromolecule metabolic process;metabolic process;nitrogen compound metabolic process;nucleobase-containing compound metabolic process;primary metabolic process;RNA metabolic process	GO:0006139;GO:0006807;GO:0008152;GO:0009058;GO:0009987;GO:0016070;GO:0034641;GO:0043170;GO:0044237;GO:0044238;GO:0065007	SQ_C	EB_C	+	3.51701	0.911562	0.0763927	0.151447	-0.649933	-0.24936	5	5	14.7247	14.722	14.5495	14.6523	14.5942	13.778	13.7445	13.8599	13.6416	13.6399	5	5	3.43689	3.51701	3.82768	3.59219	3.44062	0.911562	0.760115	1.25876	2.01996	0.807235	5
AT1G05810	Rab GTPase-like A5A protein	A0A1P8AVC8;P19892	RABA5E	24.21	+	9	4	4	38.1	13.1723	12.4624	0.436188	0.0469923	biological regulation;cellular process;establishment of localization;protein transport;response to stimulus;signal transduction;transport	GO:0006810;GO:0007165;GO:0009987;GO:0015031;GO:0050896;GO:0051234;GO:0065007	SQ_A	EB_F	+	3.99543	2.6077	0.30371	0.614298	0.761982	0.590781	5	5	12.6464	12.7361	13.1723	13.5253	13.893	12.4154	12.4641	12.4624	12.3812	12.5732	5	5	3.48145	3.55476	4.14813	4.29914	3.99543	0.230221	1.9934	2.6077	2.99633	4.16057	5
AT1G05820	SIGNAL PEPTIDE PEPTIDASE-LIKE 5	A0A1P8AWA1;A0A1P8AWF6;B3H5D5;Q9MA44	SPPL5	NaN		NaN	NaN	NaN	NaN	NaN	NaN	NaN	NaN					+	1.66929	0.426728	0.323933	0.15353	n.d.	n.d.	0	0	NaN	NaN	NaN	NaN	NaN	NaN	NaN	NaN	NaN	NaN	0	0	1.99323	1.97383	1.66929	0.982527	0.708805	1.19077	0.497826	NaN	0.35563	0.190765	5
AT1G05830	trithorax-like protein 2	P0CB22	ATX2	123.29	+	5	5	5	6.6	11.8399	11.6553	0.0494061	0.0372524	biological regulation;cellular component organization;cellular metabolic process;cellular process;chromatin modification;chromatin organization;chromosome organization;histone modification;macromolecule metabolic process;macromolecule modification;metabolic process;one-carbon metabolic process;organelle organization;primary metabolic process;protein alkylation;protein metabolic process;protein mo…	GO:0006325;GO:0006464;GO:0006730;GO:0006996;GO:0008152;GO:0008213;GO:0009987;GO:0016043;GO:0016568;GO:0016570;GO:0019538;GO:0043170;GO:0043412;GO:0044237;GO:0044238;GO:0044281;GO:0051276;GO:0065007	SQ_B	EB_C	+	3.66856	1.27921	0.436517	0.321097	0.880958	-0.0257251	5	5	11.8975	11.8514	11.8399	11.7905	11.2421	11.6745	11.6553	11.9154	11.6181	11.5029	5	5	4.10432	4.10508	3.66856	3.02918	2.33697	0.31569	1.60031	1.27921	0.600816	1.50996	5
AT1G05835	PHD finger protein	A8MS78	AT1G05835	14.221	+	2	2	2	13.4	14.641	13.1227	0.768229	0.599378			SQ_B	EB_H	+	4.21186	7.04565	0.422845	0.724375	n.d.	0.568867	4	5	15.4092	14.8625	14.641	13.7398	12.8571	12.5234	12.82	13.1227	13.7823	14.3433	5	5	4.87703	4.39239	4.03134	2.06553	NaN	5.26824	6.8788	7.77002	8.55023	7.04565	4
AT1G05840	Eukaryotic aspartyl protease family protein	F4IAD5	AT1G05840	53.297	+	6	6	6	11.3	15.7466	16.8435	0.0627441	0.14076	catabolic process;macromolecule metabolic process;metabolic process;primary metabolic process;protein catabolic process;protein metabolic process;proteolysis	GO:0006508;GO:0008152;GO:0009056;GO:0019538;GO:0030163;GO:0043170;GO:0044238	SQ_A	EB_G	+	4.08382	5.06744	0.173268	0.152098	0.917295	-0.98482	5	5	15.7028	15.6839	15.7466	16.1058	16.2714	17.2323	16.9843	16.8435	16.7002	16.7326	5	5	3.93585	4.08382	3.91055	4.29151	4.86209	4.60568	4.91534	5.06744	5.20192	5.29181	5
AT1G05850	Chitinase family protein	Q9MA41	POM1	35.579	+	6	6	6	21.2	16.1063	16.0985	0.298546	0.100143	amine metabolic process;biological regulation;biosynthetic process;carbohydrate metabolic process;catabolic process;cell differentiation;cell growth;cellular metabolic process;cellular process;developmental process;growth;macromolecule metabolic process;metabolic process;nitrogen compound metabolic process;polysaccharide metabolic process;primary metabolic process;response to abiotic stimulus;res…	GO:0005975;GO:0005976;GO:0006807;GO:0006950;GO:0006970;GO:0007165;GO:0008152;GO:0009056;GO:0009058;GO:0009308;GO:0009408;GO:0009628;GO:0009719;GO:0009987;GO:0016049;GO:0030154;GO:0032502;GO:0040007;GO:0042221;GO:0043170;GO:0044237;GO:0044238;GO:0050896;GO:0065007	SQ_A	EB_C	+	8.70751	9.07219	0.67727	0.16083	0.989047	0.632893	5	5	15.8078	15.8546	16.1063	16.5154	16.7126	16.0985	16.256	16.1165	15.8418	15.9984	5	5	8.03024	8.20913	8.70751	9.98315	10.0745	8.91136	9.40268	9.36676	9.02471	9.07219	5
AT1G05860	INO80 complex subunit D-like protein	A0A1P8AVI7;Q9MA40	AT1G05860	25.028	+	2	2	2	9.9	12.8034	12.0466	0.266252	0.0136423			SQ_B	EB_B	+	3.70454	3.41688	0.163897	0.142022	0.830248	0.940928	5	5	13.0697	12.8706	12.8034	12.145	11.4462	12.0523	11.9411	12.0602	11.9608	12.0466	5	5	3.68847	3.92446	3.86844	3.70454	3.33987	3.41688	3.22114	3.5589	3.25847	3.53552	5
AT1G05870	hypothetical protein (DUF1685)	Q9MA39	AT1G05870	NaN		NaN	NaN	NaN	NaN	NaN	NaN	NaN	NaN					+	5.46646	4.04215	0.12531	0.145107	n.d.	n.d.	0	0	NaN	NaN	NaN	NaN	NaN	NaN	NaN	NaN	NaN	NaN	0	0	5.46646	5.50952	5.59177	5.06424	4.53674	3.76076	4.2034	3.89705	4.14403	4.04215	5
AT1G05890	RING/U-box superfamily protein	F4IAE4;Q8L829	ARI5	62.459	+	15	14	12	30.6	15.7126	15.8565	0.0352974	0.0499926	cellular metabolic process;cellular process;macromolecule metabolic process;macromolecule modification;metabolic process;primary metabolic process;protein metabolic process;protein modification by small protein conjugation or removal;protein modification process	GO:0006464;GO:0008152;GO:0009987;GO:0019538;GO:0043170;GO:0043412;GO:0044237;GO:0044238;GO:0070647	SQ_B	EB_G	+	4.40573	3.7328	0.184561	0.561806	0.77673	-0.845431	5	5	15.8432	15.7376	15.7126	15.6773	15.6442	15.9065	15.9016	15.8565	15.754	15.7729	5	5	4.57986	4.59029	4.40573	3.89488	4.06103	2.59695	3.07343	3.7328	3.78389	4.29461	5
AT1G05900	endonuclease III 2	B9DFZ0	NTH2	34.494	+	2	1	1	7.3	11.0513	11.2345	0.180211	0.204843	catabolic process;cellular metabolic process;cellular nitrogen compound metabolic process;cellular process;DNA metabolic process;DNA repair;macromolecule metabolic process;metabolic process;nitrogen compound metabolic process;nucleobase-containing compound metabolic process;primary metabolic process;response to DNA damage stimulus;response to stimulus;response to stress	GO:0006139;GO:0006259;GO:0006281;GO:0006807;GO:0006950;GO:0006974;GO:0008152;GO:0009056;GO:0009987;GO:0034641;GO:0043170;GO:0044237;GO:0044238;GO:0050896	SQ_A	EB_G	+	3.22983	1.68748	0.136039	0.493592	-0.940721	0.93719	5	5	10.8711	11.0513	10.8496	11.2359	11.2131	11.5522	11.4393	11.1312	11.2345	10.7452	5	5	3.2819	3.22983	3.36587	2.64689	2.80323	2.67154	2.18107	1.4753	1.68748	1.18271	5
AT1G05910	cell division cycle protein 48-related / CDC48-like protein	F4IAE9	AT1G05910	133.78	+	24	24	24	20.2	16.903	17.0321	0.112568	0.0303955	biological regulation;metabolic process;regulation of gene expression, epigenetic	GO:0008152;GO:0040029;GO:0065007	SQ_B	EB_G	+	3.51316	2.53261	0.0707469	0.157474	0.733272	-0.926316	5	5	17.0156	17.0049	16.903	16.7505	16.6461	17.107	17.0625	17.0098	17.0321	16.9848	5	5	3.88375	3.79129	3.44241	3.50884	3.51316	1.98727	2.50187	2.69936	2.53261	2.69008	5
AT1G05940	cationic amino acid transporter 9	A0A1P8AU02;A0A1P8AU13;A0A1P8AU30;Q9C5D6	CAT9	52.591	+	4	4	4	8.2	14.5021	14.7342	0.11113	0.0464706	amine transport;amino acid transport;cellular process;establishment of localization;organic acid transport;transmembrane transport;transport	GO:0006810;GO:0006865;GO:0009987;GO:0015837;GO:0015849;GO:0051234;GO:0055085	SQ_A	EB_G	+	3.8322	4.46277	0.13102	0.27279	0.979397	0.804069	5	5	14.4062	14.5021	14.391	14.6723	14.935	15.0419	14.8516	14.723	14.7342	14.6877	5	5	3.70118	3.82344	3.8322	4.21407	4.58226	4.79635	4.82211	4.46277	4.18998	4.30607	5
AT1G05950	hypothetical protein	A0A1P8ANL7;A0A1P8ANN2;A0A1P8ANN5;F4IAF4	AT1G05950	70.125	+	9	9	9	16.7	14.4391	14.3828	0.0276937	0.195666			SQ_D	EB_G	+	3.62372	1.88976	0.473068	0.147203	-0.390052	0.887184	5	5	14.4071	14.4114	14.5104	14.4518	14.4391	14.8109	14.4351	14.3828	14.1872	13.9418	5	5	4.09679	4.07017	3.62372	3.04747	3.04598	2.03696	1.97335	1.88976	0.972284	0.50014	5
AT1G05960	ARM repeat superfamily protein	F4IAF5;F4IAF6	AT1G05960	108.94	+	13	13	13	13.6	15.6379	15.3519	0.0298519	0.0153856			SQ_A	EB_E	+	3.90055	1.79108	0.220326	0.332973	-0.632887	0.759177	5	5	15.3528	15.4547	15.6459	15.6678	15.6379	15.3365	15.3312	15.3532	15.4064	15.3519	5	5	4.14127	4.12088	3.90055	3.74975	3.02228	1.4581	1.78932	1.79108	2.38473	2.27008	5
AT1G05970	RNA-binding (RRM/RBD/RNP motifs) family protein	Q8L7G5;Q9LNE8	AT1G05970	NaN		NaN	NaN	NaN	NaN	NaN	NaN	NaN	NaN					+	3.83021	6.28146	0.0535319	0.229941	n.d.	n.d.	0	0	NaN	NaN	NaN	NaN	NaN	NaN	NaN	NaN	NaN	NaN	0	0	3.88374	3.83729	3.64584	3.55581	3.83021	6.45159	6.28146	5.94215	6.5114	5.93395	5
AT1G06000	UDP-Glycosyltransferase superfamily protein	Q9LNE6	AT1G06000	48.122	+	16	16	16	34.3	19.7546	17.7204	0.176992	0.610119	alcohol metabolic process;biosynthetic process;carbohydrate metabolic process;cellular aromatic compound metabolic process;cellular ketone metabolic process;cellular metabolic process;cellular process;heterocycle metabolic process;metabolic process;organic acid metabolic process;pigment metabolic process;primary metabolic process;secondary metabolic process;small molecule metabolic process	GO:0005975;GO:0006066;GO:0006082;GO:0006725;GO:0008152;GO:0009058;GO:0009987;GO:0019748;GO:0042180;GO:0042440;GO:0044237;GO:0044238;GO:0044281;GO:0046483	SQ_B	EB_H	+	4.92182	6.01918	0.19064	1.23884	0.979073	0.901208	5	5	19.9316	19.7546	19.7889	19.1809	18.328	17.0009	17.2778	17.7204	18.3305	19.3442	5	5	5.11246	4.92352	4.92182	2.82851	1.61346	2.92411	4.56633	6.01918	6.23933	7.25803	5
AT1G06010	basic leucine zipper/W2 domain protein	Q84R19	AT1G06010	NaN		NaN	NaN	NaN	NaN	NaN	NaN	NaN	NaN					+	5.12485	5.98779	0.263244	0.0486445	n.d.	n.d.	0	0	NaN	NaN	NaN	NaN	NaN	NaN	NaN	NaN	NaN	NaN	0	0	5.12485	5.20788	5.47412	4.8616	4.7861	5.95261	5.93914	5.98779	6.40876	6.3138	5
AT1G06020	pfkB-like carbohydrate kinase family protein	Q9LNE4	AT1G06020	37.628	+	9	1	1	30.1	10.2922	10.1668	0.135241	0.317659	alcohol metabolic process;biosynthetic process;carbohydrate metabolic process;cellular metabolic process;cellular process;heterocycle metabolic process;macromolecule metabolic process;metabolic process;polysaccharide metabolic process;primary metabolic process;small molecule metabolic process	GO:0005975;GO:0005976;GO:0006066;GO:0008152;GO:0009058;GO:0009987;GO:0043170;GO:0044237;GO:0044238;GO:0044281;GO:0046483	SQ_C	EB_G	+	2.07635	NaN	0.150372	NaN	0.472087	n.d.	5	0	10.5276	10.4275	10.2922	10.0212	10.2376	10.892	10.4845	10.0392	10.1668	9.20794	5	5	2.77293	2.07635	2.11334	1.92597	0.566513	NaN	NaN	NaN	NaN	NaN	5
AT1G06030	pfkB-like carbohydrate kinase family protein	Q9LNE3	AT1G06030	35.892	+	11	5	2	41.9	13.7055	13.6571	0.136665	0.328687	alcohol metabolic process;biosynthetic process;carbohydrate metabolic process;cellular metabolic process;cellular process;heterocycle metabolic process;macromolecule metabolic process;metabolic process;polysaccharide metabolic process;primary metabolic process;small molecule metabolic process	GO:0005975;GO:0005976;GO:0006066;GO:0008152;GO:0009058;GO:0009987;GO:0043170;GO:0044237;GO:0044238;GO:0044281;GO:0046483	SQ_A	EB_G	+	1.13739	NaN	0.773386	NaN	n.d.	n.d.	3	0	13.6088	13.5688	13.7055	14.0537	14.3429	14.6652	13.9857	13.6571	13.4101	13.039	5	5	1.13739	NaN	NaN	2.12323	0.364006	NaN	NaN	NaN	NaN	NaN	3
AT1G06040	B-box zinc finger family protein	F4IBY7;Q96288	STO	NaN		NaN	NaN	NaN	NaN	NaN	NaN	NaN	NaN	biosynthetic process;cellular metabolic process;cellular nitrogen compound metabolic process;cellular process;macromolecule metabolic process;metabolic process;nitrogen compound metabolic process;nucleobase-containing compound metabolic process;primary metabolic process;response to abiotic stimulus;response to stimulus;RNA metabolic process	GO:0006139;GO:0006807;GO:0008152;GO:0009058;GO:0009628;GO:0009987;GO:0016070;GO:0034641;GO:0043170;GO:0044237;GO:0044238;GO:0050896			+	6.90598	8.03553	0.236325	0.188378	n.d.	n.d.	0	0	NaN	NaN	NaN	NaN	NaN	NaN	NaN	NaN	NaN	NaN	0	0	6.57177	6.66965	6.90598	7.28012	7.07491	7.55902	7.84715	8.03553	8.12532	8.53126	5
AT1G06050	ENHANCED DISEASE RESISTANCE-like protein (DUF1336)	F4IBY8	AT1G06050	34.85	+	2	2	2	8.6	12.3063	11.9852	0.212514	0.070282			SQ_A	EB_D	+	2.67588	3.30377	0.0867829	0.0194957	0.844106	0.177398	5	5	12.0031	12.1251	12.3063	12.602	12.5188	11.9748	12.1868	11.9101	11.9852	12.0554	5	5	2.5891	2.6633	2.67588	3.21097	3.59126	3.21991	3.29152	3.30377	3.32326	4.32346	5
AT1G06060	LisH and RanBPM domains containing protein	A0A1P8AV86;Q9LNE1	AT1G06060	24.575	+	4	4	4	12.8	12.9966	12.6928	0.174552	0.137313			SQ_C	EB_H	+	4.59628	4.75943	0.11064	0.227588	-0.420572	0.331749	5	5	12.9966	13.2587	12.8221	12.7949	13.0843	12.6928	12.5555	12.6927	13.1712	13.3355	5	5	4.47513	4.48564	4.59628	4.69198	4.72505	4.41645	4.75943	4.8106	4.53185	5.01471	5
AT1G06070	Basic-leucine zipper (bZIP) transcription factor family protein	Q9LNE0	AT1G06070	47.13	+	14	14	14	43.3	16.1652	15.9791	0.159624	0.154291			SQ_B	EB_G	+	4.28314	3.54514	0.108373	0.180061	0.955126	-0.663622	5	5	16.3248	16.2521	16.1652	15.8849	15.6722	16.1512	16.1334	15.9791	15.8393	15.7904	5	5	4.51305	4.37168	4.28314	4.17476	3.72664	3.1884	3.56576	3.33177	3.54514	3.7252	5
AT1G06080	delta 9 desaturase 1	A0A1P8AU64;O65797	ADS1	NaN		NaN	NaN	NaN	NaN	NaN	NaN	NaN	NaN	biosynthetic process;cellular ketone metabolic process;cellular lipid metabolic process;cellular metabolic process;cellular process;lipid metabolic process;metabolic process;organic acid metabolic process;primary metabolic process;small molecule metabolic process	GO:0006082;GO:0006629;GO:0008152;GO:0009058;GO:0009987;GO:0042180;GO:0044237;GO:0044238;GO:0044255;GO:0044281			+	3.4207	8.06087	0.684242	0.380381	n.d.	n.d.	0	0	NaN	NaN	NaN	NaN	NaN	NaN	NaN	NaN	NaN	NaN	0	0	3.70922	3.4207	2.09746	2.00487	4.10494	7.22678	8.06087	8.44125	8.42384	7.68003	5
AT1G06090	Fatty acid desaturase family protein	Q9LND9	AT1G06090	NaN		NaN	NaN	NaN	NaN	NaN	NaN	NaN	NaN	biosynthetic process;cellular ketone metabolic process;cellular lipid metabolic process;cellular metabolic process;cellular process;lipid metabolic process;metabolic process;organic acid metabolic process;primary metabolic process;small molecule metabolic process	GO:0006082;GO:0006629;GO:0008152;GO:0009058;GO:0009987;GO:0042180;GO:0044237;GO:0044238;GO:0044255;GO:0044281			+	1.20546	NaN	0.676127	NaN	n.d.	n.d.	0	0	NaN	NaN	NaN	NaN	NaN	NaN	NaN	NaN	NaN	NaN	0	0	1.20546	0.529329	1.08503	2.58832	2.8813	NaN	NaN	NaN	NaN	NaN	5
AT1G06110	SKP1/ASK-interacting protein 16	A0A1P8ANB4;A0A1P8AND2;Q9LND7	SKIP16	42.323	+	9	9	9	24.2	16.0937	16.4882	0.0533791	0.110117	cellular metabolic process;cellular process;macromolecule metabolic process;macromolecule modification;metabolic process;primary metabolic process;protein metabolic process;protein modification by small protein conjugation or removal;protein modification process	GO:0006464;GO:0008152;GO:0009987;GO:0019538;GO:0043170;GO:0043412;GO:0044237;GO:0044238;GO:0070647	SQ_A	EB_B	+	4.39615	5.22474	0.0568624	0.098166	0.529319	0.803429	5	5	16.0615	16.0403	16.0937	16.1554	16.1596	16.6595	16.4882	16.4356	16.3781	16.7928	5	5	4.49944	4.33929	4.3423	4.39615	4.70617	5.57894	5.20292	5.12658	5.22474	5.442	5
AT1G06130	glyoxalase 2-4	Q8LDW8	GLX2-4	36.496	+	14	14	13	34.5	16.9187	16.967	0.0998154	0.00666046	amine metabolic process;biosynthetic process;cellular amino acid metabolic process;cellular ketone metabolic process;cellular metabolic process;cellular nitrogen compound metabolic process;cellular process;metabolic process;nitrogen compound metabolic process;organic acid metabolic process;peptide metabolic process;primary metabolic process;small molecule metabolic process;sulfur compound metabol…	GO:0006082;GO:0006518;GO:0006520;GO:0006790;GO:0006807;GO:0008152;GO:0009058;GO:0009308;GO:0009987;GO:0034641;GO:0042180;GO:0044237;GO:0044238;GO:0044281	SQ_A	EB_H	+	4.70183	4.63746	0.0163927	0.296296	-0.691223	0.381219	5	5	16.7548	16.8189	16.9187	17.0066	17.1004	16.9737	16.9622	16.9288	16.967	17.0849	5	5	4.70183	4.71822	4.73547	4.68866	4.64071	4.08997	4.59338	4.63746	4.93912	4.93376	5
AT1G06135	transmembrane protein	Q8LCX3	AT1G06135	NaN		NaN	NaN	NaN	NaN	NaN	NaN	NaN	NaN					+	NaN	2.0068	NaN	0.181546	n.d.	n.d.	0	0	NaN	NaN	NaN	NaN	NaN	NaN	NaN	NaN	NaN	NaN	0	0	NaN	NaN	NaN	NaN	NaN	NaN	0.72276	2.0337	2.343	1.97991	0
AT1G06140	Pentatricopeptide repeat (PPR) superfamily protein	Q9LND4	MEF3	NaN		NaN	NaN	NaN	NaN	NaN	NaN	NaN	NaN	cellular metabolic process;cellular nitrogen compound metabolic process;cellular process;macromolecule metabolic process;macromolecule modification;metabolic process;mRNA metabolic process;nitrogen compound metabolic process;nucleobase-containing compound metabolic process;primary metabolic process;RNA metabolic process;RNA modification	GO:0006139;GO:0006807;GO:0008152;GO:0009451;GO:0009987;GO:0016070;GO:0016071;GO:0034641;GO:0043170;GO:0043412;GO:0044237;GO:0044238			+	0.313475	NaN	0.0314485	NaN	n.d.	n.d.	0	0	NaN	NaN	NaN	NaN	NaN	NaN	NaN	NaN	NaN	NaN	0	0	0.313475	0.000431534	0.344923	NaN	NaN	NaN	NaN	NaN	NaN	NaN	3
AT1G06143	basic helix loop helix DNA-binding superfamily protein	Q56X05	AT1G06143	NaN		NaN	NaN	NaN	NaN	NaN	NaN	NaN	NaN					+	1.73782	1.80587	0.0650253	0.632142	n.d.	n.d.	0	0	NaN	NaN	NaN	NaN	NaN	NaN	NaN	NaN	NaN	NaN	0	0	1.57866	1.80285	1.73782	1.69049	2.09697	2.59991	2.27612	NaN	1.33563	0.847096	5
AT1G06148	hypothetical protein	F4IC04;Q1G3W8	AT1G06148	NaN		NaN	NaN	NaN	NaN	NaN	NaN	NaN	NaN					+	NaN	1.3702	NaN	0	n.d.	n.d.	0	0	NaN	NaN	NaN	NaN	NaN	NaN	NaN	NaN	NaN	NaN	0	0	NaN	NaN	NaN	NaN	NaN	NaN	NaN	NaN	1.3702	NaN	0
AT1G06150	basic helix loop helix (bHLH) DNA-binding superfamily protein	P0C7P8	EMB1444	NaN		NaN	NaN	NaN	NaN	NaN	NaN	NaN	NaN	anatomical structure development;biological regulation;biosynthetic process;cellular metabolic process;cellular nitrogen compound metabolic process;cellular process;developmental process;macromolecule metabolic process;metabolic process;nitrogen compound metabolic process;nucleobase-containing compound metabolic process;primary metabolic process;RNA metabolic process	GO:0006139;GO:0006807;GO:0008152;GO:0009058;GO:0009987;GO:0016070;GO:0032502;GO:0034641;GO:0043170;GO:0044237;GO:0044238;GO:0048856;GO:0065007			+	3.94807	0.944304	0.263953	0.24894	n.d.	n.d.	0	0	NaN	NaN	NaN	NaN	NaN	NaN	NaN	NaN	NaN	NaN	0	0	4.13986	4.21202	3.94807	3.24922	2.473	0.729613	0.629238	1.19324	0.944304	1.48154	5
AT1G06180	myb domain protein 13	Q9LNC9	MYB13	NaN		NaN	NaN	NaN	NaN	NaN	NaN	NaN	NaN	biological regulation;response to abiotic stimulus;response to chemical stimulus;response to endogenous stimulus;response to osmotic stress;response to stimulus;response to stress	GO:0006950;GO:0006970;GO:0009628;GO:0009719;GO:0042221;GO:0050896;GO:0065007			+	1.76505	2.93191	0.498061	0.328556	n.d.	n.d.	0	0	NaN	NaN	NaN	NaN	NaN	NaN	NaN	NaN	NaN	NaN	0	0	2.40263	2.12359	1.40651	NaN	0.0857212	1.78679	2.90517	3.26047	2.93191	4.06837	4
AT1G06190	Rho termination factor	A0A1P8AM09;A0A1P8AM12;Q94K75	RHON1	NaN		NaN	NaN	NaN	NaN	NaN	NaN	NaN	NaN	biosynthetic process;cellular metabolic process;cellular nitrogen compound metabolic process;cellular process;macromolecule metabolic process;metabolic process;mRNA metabolic process;mRNA processing;nitrogen compound metabolic process;nucleobase-containing compound metabolic process;primary metabolic process;response to chemical stimulus;response to endogenous stimulus;response to stimulus;RNA me…	GO:0006139;GO:0006353;GO:0006396;GO:0006397;GO:0006807;GO:0008152;GO:0009058;GO:0009719;GO:0009987;GO:0016070;GO:0016071;GO:0034641;GO:0042221;GO:0043170;GO:0044237;GO:0044238;GO:0050896			+	5.68917	5.04394	0.129176	0.419816	n.d.	n.d.	0	0	NaN	NaN	NaN	NaN	NaN	NaN	NaN	NaN	NaN	NaN	0	0	5.81834	5.68917	5.71519	5.46669	5.11212	4.95579	5.53324	5.46376	5.04394	4.60132	5
AT1G06200	Peptidase S24/S26A/S26B/S26C family protein	A0A1P8AQV9;Q8W476	AT1G06200	NaN		NaN	NaN	NaN	NaN	NaN	NaN	NaN	NaN					+	5.81285	6.89225	0.0776305	0.0927997	n.d.	n.d.	0	0	NaN	NaN	NaN	NaN	NaN	NaN	NaN	NaN	NaN	NaN	0	0	5.77049	5.59922	5.89048	5.81285	6.03378	6.89225	6.76873	6.79945	7.0446	6.90263	5
AT1G06210	ENTH/VHS/GAT family protein	Q9LNC6	AT1G06210	42.797	+	13	13	13	38.6	17.6194	17.7788	0.125137	0.0553379	establishment of localization;protein transport;transport	GO:0006810;GO:0015031;GO:0051234	SQ_B	EB_G	+	5.33714	5.38529	0.160499	0.14111	-0.143083	-0.471392	5	5	17.5378	17.6194	17.7446	17.7663	17.4548	17.8625	17.8329	17.7788	17.6942	17.7234	5	5	5.17665	5.19692	5.33714	5.5512	5.70515	5.38529	5.20945	5.5264	5.35386	5.95756	5
AT1G06220	Ribosomal protein S5/Elongation factor G/III/V family protein	Q9LNC5	MEE5	110.44	+	43	43	13	47.9	19.6998	19.8442	0.0103455	0.0622196	biological regulation;developmental process;embryo development	GO:0009790;GO:0032502;GO:0065007	SQ_B	EB_G	+	4.99109	4.40071	0.0892005	0.161142	-0.0745967	0.930416	5	5	19.7084	19.6998	19.7101	19.5612	19.4577	19.9064	19.8527	19.8442	19.75	19.5853	5	5	5.08685	5.03786	4.72665	4.90189	4.99109	4.56185	4.40071	4.44713	4.18097	4.11132	5
AT1G06225	CLAVATA3/ESR-RELATED 3	Q3EDH8	CLE3	NaN		NaN	NaN	NaN	NaN	NaN	NaN	NaN	NaN	cell communication;cell-cell signaling;cellular process;developmental process;multicellular organismal development;multicellular organismal process;signaling	GO:0007154;GO:0007267;GO:0007275;GO:0009987;GO:0023052;GO:0032501;GO:0032502			+	NaN	0.775307	NaN	0	n.d.	n.d.	0	0	NaN	NaN	NaN	NaN	NaN	NaN	NaN	NaN	NaN	NaN	0	0	NaN	NaN	NaN	NaN	NaN	NaN	0.775307	NaN	NaN	NaN	0
AT1G06230	global transcription factor group E4	Q9LNC4	GTE4	84.094	+	33	33	33	39.4	18.0515	17.7541	0.0981331	0.0709934	anatomical structure development;biological regulation;biosynthetic process;cellular metabolic process;cellular nitrogen compound metabolic process;cellular process;developmental process;genetic transfer;macromolecule metabolic process;metabolic process;multi-organism process;nitrogen compound metabolic process;nucleobase-containing compound metabolic process;primary metabolic process;regulation …	GO:0006139;GO:0006807;GO:0007346;GO:0008152;GO:0009058;GO:0009292;GO:0009987;GO:0016070;GO:0032502;GO:0034641;GO:0043170;GO:0044237;GO:0044238;GO:0048856;GO:0051704;GO:0051726;GO:0065007	SQ_B	EB_G	+	4.53741	2.43073	0.260114	0.347256	0.959999	-0.47908	5	5	18.1496	18.0856	18.0515	17.827	17.5525	17.79	17.8251	17.7541	17.6746	17.5946	5	5	4.87678	4.79753	4.53741	4.30597	4.05381	1.87944	2.43073	2.56444	2.08347	2.85668	5
AT1G06240	diiron containing four-helix bundle family ferritin protein%2C putative (Protein of unknown function DUF455)	Q8H109	AT1G06240	NaN		NaN	NaN	NaN	NaN	NaN	NaN	NaN	NaN					+	3.38108	2.98149	0.0364304	0.133317	n.d.	n.d.	0	0	NaN	NaN	NaN	NaN	NaN	NaN	NaN	NaN	NaN	NaN	0	0	3.41751	3.34625	3.41824	3.38108	3.2636	3.23736	2.98149	3.03283	2.84817	2.68378	5
AT1G06250	alpha/beta-Hydrolases superfamily protein	A0A1P8AV16;Q9LNC2	AT1G06250	NaN		NaN	NaN	NaN	NaN	NaN	NaN	NaN	NaN	catabolic process;lipid metabolic process;metabolic process;primary metabolic process	GO:0006629;GO:0008152;GO:0009056;GO:0044238			+	NaN	0.190488	NaN	0	n.d.	n.d.	0	0	NaN	NaN	NaN	NaN	NaN	NaN	NaN	NaN	NaN	NaN	0	0	NaN	NaN	NaN	NaN	NaN	NaN	0.190488	NaN	NaN	NaN	0
AT1G06260	Cysteine proteinases superfamily protein	Q9LNC1	AT1G06260	37.77	+	3	3	3	9.3	13.5982	13.9819	0.31051	0.16618	macromolecule metabolic process;metabolic process;primary metabolic process;protein metabolic process;proteolysis;proteolysis involved in cellular protein catabolic process	GO:0006508;GO:0008152;GO:0019538;GO:0043170;GO:0044238;GO:0051603	SQ_B	EB_G		NaN	NaN	NaN	NaN	n.d.	n.d.	0	0	14.087	13.9103	13.5982	13.4272	13.2877	14.148	14.1154	13.9819	13.8152	13.4338	5	5	NaN	NaN	NaN	NaN	NaN	NaN	NaN	NaN	NaN	NaN	0
AT1G06270	Pentatricopeptide repeat (PPR) superfamily protein	Q9LNC0	AT1G06270	NaN		NaN	NaN	NaN	NaN	NaN	NaN	NaN	NaN					+	2.44143	1.82873	0.210003	0.224701	n.d.	n.d.	0	0	NaN	NaN	NaN	NaN	NaN	NaN	NaN	NaN	NaN	NaN	0	0	2.90203	2.78777	2.42512	2.44143	2.23143	1.60403	1.82873	1.99214	1.49469	2.13137	5
AT1G06280	LOB domain-containing protein 2	Q9LNB9	LBD2	NaN		NaN	NaN	NaN	NaN	NaN	NaN	NaN	NaN					+	NaN	1.01194	NaN	0	n.d.	n.d.	0	0	NaN	NaN	NaN	NaN	NaN	NaN	NaN	NaN	NaN	NaN	0	0	NaN	NaN	NaN	NaN	NaN	1.01194	NaN	NaN	NaN	NaN	0
AT1G06290	acyl-CoA oxidase 3	P0CZ23	ACX3	NaN		NaN	NaN	NaN	NaN	NaN	NaN	NaN	NaN	catabolic process;cellular ketone metabolic process;cellular lipid metabolic process;cellular metabolic process;cellular process;lipid metabolic process;metabolic process;organic acid metabolic process;primary metabolic process;small molecule metabolic process	GO:0006082;GO:0006629;GO:0008152;GO:0009056;GO:0009987;GO:0042180;GO:0044237;GO:0044238;GO:0044255;GO:0044281			+	4.41903	4.66497	0.066587	0.51646	n.d.	n.d.	0	0	NaN	NaN	NaN	NaN	NaN	NaN	NaN	NaN	NaN	NaN	0	0	4.35244	4.38418	4.41903	4.8949	5.07715	3.76274	4.20264	5.18143	4.66497	5.57687	5
AT1G06310	acyl-CoA oxidase 6	Q9LMI7	ACX6	NaN		NaN	NaN	NaN	NaN	NaN	NaN	NaN	NaN	catabolic process;cellular ketone metabolic process;cellular lipid metabolic process;cellular metabolic process;cellular process;lipid metabolic process;metabolic process;organic acid metabolic process;primary metabolic process;small molecule metabolic process	GO:0006082;GO:0006629;GO:0008152;GO:0009056;GO:0009987;GO:0042180;GO:0044237;GO:0044238;GO:0044255;GO:0044281			+	NaN	0.724982	NaN	0.150015	n.d.	n.d.	0	0	NaN	NaN	NaN	NaN	NaN	NaN	NaN	NaN	NaN	NaN	0	0	NaN	NaN	NaN	NaN	NaN	0.574967	0.874997	NaN	NaN	NaN	0
AT1G06340	Plant Tudor-like protein	Q9LMI5	AT1G06340	NaN		NaN	NaN	NaN	NaN	NaN	NaN	NaN	NaN					+	1.88696	0.875027	0.582026	0.131242	n.d.	n.d.	0	0	NaN	NaN	NaN	NaN	NaN	NaN	NaN	NaN	NaN	NaN	0	0	1.26032	1.88696	2.46899	1.94869	0.168292	NaN	1.00627	NaN	0.743785	NaN	5
AT1G06350	Fatty acid desaturase family protein	Q9LMI4	ADS4	35.432	+	2	2	2	5	14.6596	11.4389	0.572824	0.288842	biosynthetic process;cellular ketone metabolic process;cellular lipid metabolic process;cellular metabolic process;cellular process;lipid metabolic process;metabolic process;organic acid metabolic process;primary metabolic process;small molecule metabolic process	GO:0006082;GO:0006629;GO:0008152;GO:0009058;GO:0009987;GO:0042180;GO:0044237;GO:0044238;GO:0044255;GO:0044281	SQ_B	EB_H	+	7.74082	1.30958	0.0428023	0.158723	n.d.	n.d.	4	3	14.6596	15.4189	15.2325	14.1573	10.8791	10.9349	11.4389	11.1501	11.4848	12.2497	5	5	7.70492	7.77671	7.79053	6.10501	NaN	NaN	NaN	1.4683	1.30958	0.0707092	4
AT1G06360	Fatty acid desaturase family protein	A0A1P8AN77;Q9LMI3	AT1G06360	NaN		NaN	NaN	NaN	NaN	NaN	NaN	NaN	NaN	biosynthetic process;cellular ketone metabolic process;cellular lipid metabolic process;cellular metabolic process;cellular process;lipid metabolic process;metabolic process;organic acid metabolic process;primary metabolic process;small molecule metabolic process	GO:0006082;GO:0006629;GO:0008152;GO:0009058;GO:0009987;GO:0042180;GO:0044237;GO:0044238;GO:0044255;GO:0044281			+	0.878403	2.76896	0	0.369024	n.d.	n.d.	0	0	NaN	NaN	NaN	NaN	NaN	NaN	NaN	NaN	NaN	NaN	0	0	0.878403	NaN	NaN	NaN	NaN	NaN	NaN	3.22348	2.39994	2.76896	1
AT1G06380	Ribosomal protein L1p/L10e family	Q9LMI1	AT1G06380	NaN		NaN	NaN	NaN	NaN	NaN	NaN	NaN	NaN					+	3.53589	3.80295	0.0246484	0.164326	n.d.	n.d.	0	0	NaN	NaN	NaN	NaN	NaN	NaN	NaN	NaN	NaN	NaN	0	0	3.62026	3.56054	3.53589	3.22331	3.51275	4.84675	4.51853	3.80295	3.72716	3.63863	5
AT1G06390	GSK3/SHAGGY-like protein kinase 1	Q39012	GSK1	46.024	+	11	6	1	24.3	14.0904	14.0762	0.112486	0.0947371	biological regulation;cellular metabolic process;cellular process;macromolecule metabolic process;macromolecule modification;metabolic process;phosphorus metabolic process;primary metabolic process;protein metabolic process;protein modification process;protein phosphorylation;response to abiotic stimulus;response to chemical stimulus;response to endogenous stimulus;response to osmotic stress;resp…	GO:0006464;GO:0006468;GO:0006793;GO:0006950;GO:0006970;GO:0007165;GO:0008152;GO:0009628;GO:0009719;GO:0009987;GO:0019538;GO:0042221;GO:0043170;GO:0043412;GO:0044237;GO:0044238;GO:0050896;GO:0065007	SQ_B	EB_C	+	5.77831	5.17273	0.0326438	0.145308	0.459393	0.511012	5	5	14.191	14.2367	14.0904	13.9779	13.9714	13.9231	14.1128	14.1876	14.0762	13.9814	5	5	5.81096	5.76832	5.77831	5.84575	5.39221	4.34049	5.08228	5.17273	5.31804	5.40737	5
AT1G06400	Ras-related small GTP-binding family protein	P28185	ARA-2	23.927	+	12	9	9	49.1	16.9483	16.5764	0.0793209	0.0773869	biological regulation;cellular process;establishment of localization;metabolic process;protein transport;response to chemical stimulus;response to endogenous stimulus;response to stimulus;signal transduction;transport	GO:0006810;GO:0007165;GO:0008152;GO:0009719;GO:0009987;GO:0015031;GO:0042221;GO:0050896;GO:0051234;GO:0065007	SQ_A	EB_H	+	5.80419	6.77318	0.295692	0.181798	0.747854	0.894396	5	5	16.8689	16.9483	16.7819	16.9663	17.3746	16.5422	16.499	16.5764	16.8001	17.0278	5	5	5.57582	5.5085	5.80419	6.19326	6.42592	6.77318	6.43428	6.59138	6.7872	7.11972	5
AT1G06410	trehalose-phosphatase/synthase 7	Q9LMI0	TPS7	96.687	+	35	35	32	42	18.5852	18.7265	0.0585537	0.10882	biosynthetic process;carbohydrate metabolic process;cellular metabolic process;cellular process;metabolic process;oligosaccharide metabolic process;primary metabolic process	GO:0005975;GO:0008152;GO:0009058;GO:0009311;GO:0009987;GO:0044237;GO:0044238	SQ_A	EB_G	+	5.42567	3.7507	0.0419273	0.443235	0.457802	-0.84487	5	5	18.5266	18.5764	18.5852	18.7284	18.7192	18.8603	18.7948	18.7265	18.6177	18.4894	5	5	5.38375	5.44482	5.42567	5.81212	5.31665	3.30746	3.42135	4.28078	3.7507	4.8904	5
AT1G06420	DNA ligase-like protein	F4IDM0;Q9LMH9	AT1G06420	NaN		NaN	NaN	NaN	NaN	NaN	NaN	NaN	NaN					+	5.01728	1.12836	0.385109	0.29937	n.d.	n.d.	0	0	NaN	NaN	NaN	NaN	NaN	NaN	NaN	NaN	NaN	NaN	0	0	5.40239	5.24375	5.01728	4.05026	3.07163	0.801374	1.59161	1.12836	0.863846	1.42773	5
AT1G06430	FTSH protease 8	Q8W585	FTSH8	NaN		NaN	NaN	NaN	NaN	NaN	NaN	NaN	NaN	catabolic process;cellular metabolic process;cellular process;developmental process;macromolecule metabolic process;metabolic process;multicellular organismal development;multicellular organismal process;primary metabolic process;protein catabolic process;protein metabolic process	GO:0007275;GO:0008152;GO:0009056;GO:0009987;GO:0019538;GO:0030163;GO:0032501;GO:0032502;GO:0043170;GO:0044237;GO:0044238			+	3.96113	7.24812	0.334595	0.882049	n.d.	n.d.	0	0	NaN	NaN	NaN	NaN	NaN	NaN	NaN	NaN	NaN	NaN	0	0	3.62653	3.74451	3.96113	4.97239	5.52885	4.73648	6.1874	7.24812	7.72145	8.13017	5
AT1G06440	Ubiquitin carboxyl-terminal hydrolase family protein	Q9SHI9	AT1G06440	NaN		NaN	NaN	NaN	NaN	NaN	NaN	NaN	NaN					+	0.470487	0.278247	0.0662523	0.154546	n.d.	n.d.	0	0	NaN	NaN	NaN	NaN	NaN	NaN	NaN	NaN	NaN	NaN	0	0	0.989203	0.810262	0.450861	0.470487	0.404234	0.0595802	1.65718	NaN	0.368672	0.187823	5
AT1G06450	Polynucleotidyl transferase%2C ribonuclease H-like superfamily protein	Q9SHJ0	AT1G06450	NaN		NaN	NaN	NaN	NaN	NaN	NaN	NaN	NaN	biological regulation;biosynthetic process;catabolic process;cellular metabolic process;cellular nitrogen compound metabolic process;cellular process;macromolecule metabolic process;metabolic process;mRNA metabolic process;nitrogen compound metabolic process;nucleobase-containing compound metabolic process;primary metabolic process;RNA catabolic process;RNA metabolic process	GO:0006139;GO:0006401;GO:0006807;GO:0008152;GO:0009056;GO:0009058;GO:0009987;GO:0016070;GO:0016071;GO:0034641;GO:0043170;GO:0044237;GO:0044238;GO:0065007			+	3.20039	2.99598	0.043849	0.52386	n.d.	n.d.	0	0	NaN	NaN	NaN	NaN	NaN	NaN	NaN	NaN	NaN	NaN	0	0	3.37556	3.20039	3.15922	3.24424	3.04525	4.20878	3.84658	2.99598	2.52645	2.47212	5
AT1G06460	alpha-crystallin domain 32.1	Q208N7	ACD32.1	31.222	+	5	5	5	21.8	14.0345	12.8263	0.753388	0.0265512			SQ_A	EB_D	+	4.56989	2.83424	0.936539	0.0615695	0.987566	-0.0599039	5	5	13.2794	13.7067	14.0345	14.7879	15.0964	12.8263	13.1079	12.7998	12.8716	12.8192	5	5	3.39598	3.63335	4.56989	5.50055	5.91912	3.1714	2.80386	2.89581	1.72546	2.83424	5
AT1G06470	Nucleotide/sugar transporter family protein	Q8H184	AT1G06470	46.452	+	4	4	4	13.8	14.3465	14.6504	0.21868	0.0351896	carbohydrate transport;cellular process;establishment of localization;transmembrane transport;transport	GO:0006810;GO:0008643;GO:0009987;GO:0051234;GO:0055085	SQ_A	EB_F	+	4.73924	3.30368	0.122547	0.214407	0.877179	0.845001	5	5	14.1278	14.2513	14.3465	14.8461	15.2412	14.6152	14.7032	14.6504	14.6317	14.7414	5	5	4.52879	4.62651	4.73924	4.89543	4.86179	3.08927	3.34418	3.30368	2.81434	3.5986	5
AT1G06475	transmembrane protein	Q6DSU2	AT1G06475	NaN		NaN	NaN	NaN	NaN	NaN	NaN	NaN	NaN					+	3.5509	4.72448	0.332337	0.195725	n.d.	n.d.	0	0	NaN	NaN	NaN	NaN	NaN	NaN	NaN	NaN	NaN	NaN	0	0	3.5509	3.86979	4.04849	3.21856	2.65099	4.52875	4.49229	4.99477	4.72448	4.85852	5
AT1G06490	glucan synthase-like 7	E9KSP0;Q9SHJ3	CalS7	NaN		NaN	NaN	NaN	NaN	NaN	NaN	NaN	NaN	biological regulation;biosynthetic process;carbohydrate metabolic process;cell wall organization;cell wall organization or biogenesis;cellular metabolic process;cellular process;macromolecule metabolic process;metabolic process;polysaccharide metabolic process;primary metabolic process	GO:0005975;GO:0005976;GO:0008152;GO:0009058;GO:0009987;GO:0043170;GO:0044237;GO:0044238;GO:0065007;GO:0071554;GO:0071555			+	0.81976	0.745206	0.331849	0.482082	n.d.	n.d.	0	0	NaN	NaN	NaN	NaN	NaN	NaN	NaN	NaN	NaN	NaN	0	0	0.527617	0.81976	1.33678	1.75106	0.487911	NaN	NaN	NaN	0.263124	1.22729	5
AT1G06500	hypothetical protein	Q8VY54	AT1G06500	14.687	+	4	4	4	47.1	13.8869	13.9546	0.0420485	0.190388			SQ_B	EB_G	+	5.31576	6.24273	0.129863	0.346583	-0.877911	0.446437	5	5	13.9195	13.9289	13.8869	13.8437	13.3686	14.145	14.1207	13.9546	13.7462	13.6537	5	5	5.31576	5.18589	5.34054	5.14772	5.64623	6.81735	6.24273	5.92494	6.58932	5.83822	5
AT1G06510	forkhead-associated domain protein	Q84K72	AT1G06510	30.807	+	7	7	7	22.7	15.2079	15.3236	0.152173	0.495582			SQ_B	EB_H	+	3.80126	4.12296	0.260425	0.305964	0.744043	0.322657	5	5	15.2981	15.3601	15.2079	14.7542	14.8945	14.8236	14.9624	15.3236	15.8192	15.9099	5	5	3.80126	4.06169	4.15971	3.66064	3.48704	3.75333	4.12296	4.31694	3.76416	4.42892	5
AT1G06515	transmembrane protein%2C putative (DUF3317)	A8MSB8	AT1G06515	NaN		NaN	NaN	NaN	NaN	NaN	NaN	NaN	NaN					+	5.83554	7.00191	0.0918713	0.0402155	n.d.	n.d.	0	0	NaN	NaN	NaN	NaN	NaN	NaN	NaN	NaN	NaN	NaN	0	0	5.92742	5.90557	5.83554	5.06855	5.09134	6.99104	7.41503	7.14294	7.00191	6.96169	5
AT1G06520	glycerol-3-phosphate acyltransferase 1	Q9SHJ5	GPAT1	NaN		NaN	NaN	NaN	NaN	NaN	NaN	NaN	NaN	biosynthetic process;cell differentiation;cellular lipid metabolic process;cellular metabolic process;cellular process;developmental process;glycerol ether metabolic process;lipid metabolic process;metabolic process;primary metabolic process;response to abiotic stimulus;response to stimulus;small molecule metabolic process	GO:0006629;GO:0006662;GO:0008152;GO:0009058;GO:0009628;GO:0009987;GO:0030154;GO:0032502;GO:0044237;GO:0044238;GO:0044255;GO:0044281;GO:0050896			+	5.2606	6.19379	0.423102	0.751354	n.d.	n.d.	0	0	NaN	NaN	NaN	NaN	NaN	NaN	NaN	NaN	NaN	NaN	0	0	4.8375	4.96171	5.2606	6.31838	6.48975	5.44244	5.21627	6.2939	6.19379	7.78949	5
AT1G06530	Tropomyosin-like protein	Q9SHJ6	PMD2	36.119	+	23	23	23	55.7	18.7544	18.8141	0.0280933	0.0370922	cellular component organization;cellular process;mitochondrion organization;organelle organization	GO:0006996;GO:0007005;GO:0009987;GO:0016043	SQ_B	EB_E	+	5.33166	4.41468	0.0900407	0.0996122	-0.728306	-0.670237	5	5	18.8193	18.735	18.8768	18.7263	18.7544	18.777	18.7807	18.8871	18.9577	18.8141	5	5	5.28667	5.33166	5.24162	5.58452	5.59974	4.90585	4.7235	4.41468	4.37905	4.31506	5
AT1G06540	hypothetical protein	Q9SHJ7	AT1G06540	13.031	+	2	2	2	18.4	14.7133	13.8209	0.21536	0.184082			SQ_B	EB_H	+	1.53983	NaN	0.110958	NaN	n.d.	n.d.	3	0	14.3007	14.9282	14.9287	14.7133	14.3095	13.3759	13.8209	14.1498	14.005	13.6419	5	5	1.7147	1.42887	1.53983	NaN	NaN	NaN	NaN	NaN	NaN	NaN	3
AT1G06550	ATP-dependent caseinolytic (Clp) protease/crotonase family protein	Q9SHJ8	AT1G06550	43.257	+	32	32	32	69	20.047	20.9389	0.509178	0.341127	response to abiotic stimulus;response to stimulus	GO:0009628;GO:0050896	SQ_A	EB_G	+	7.44166	4.95494	0.509892	0.200324	0.991522	0.921967	5	5	19.5378	19.7266	20.047	20.7314	21.3316	21.8887	21.2801	20.9389	20.6015	20.2056	5	5	6.93177	7.18075	7.44166	7.97005	8.26853	6.1357	5.15527	4.95494	4.82036	4.74083	5
AT1G06560	NOL1/NOP2/sun family protein	Q84MA1	AT1G06560	65.512	+	14	14	14	25.4	15.6873	15.6916	0.0454645	0.127276			SQ_B	EB_G	+	2.84343	2.29459	0.474205	0.130327	0.0806578	0.931712	5	5	15.6418	15.7422	15.8589	15.6873	15.6591	15.8725	15.7736	15.6916	15.5643	15.4557	5	5	3.36101	3.36308	2.84343	2.43689	2.36923	2.72455	2.29459	2.37754	2.16426	1.623	5
AT1G06570	4-hydroxyphenylpyruvate dioxygenase	F4IDP2;P93836	PDS1	48.815	+	15	15	15	40.7	16.8108	18.1201	0.171371	0.136436	amine metabolic process;catabolic process;cellular amino acid metabolic process;cellular aromatic compound metabolic process;cellular ketone metabolic process;cellular metabolic process;cellular nitrogen compound metabolic process;cellular process;metabolic process;nitrogen compound metabolic process;organic acid metabolic process;primary metabolic process;small molecule metabolic process	GO:0006082;GO:0006520;GO:0006725;GO:0006807;GO:0008152;GO:0009056;GO:0009308;GO:0009987;GO:0034641;GO:0042180;GO:0044237;GO:0044238;GO:0044281	SQ_A	EB_G	+	3.67966	4.86057	0.508848	0.318651	0.986491	-0.658883	5	5	16.6394	16.6975	16.8108	17.2523	17.8265	18.344	18.2572	18.1201	17.9922	17.9837	5	5	3.31718	3.17081	3.67966	4.61062	5.41082	4.86057	4.37839	4.54192	5.14854	5.40115	5
AT1G06580	Pentatricopeptide repeat (PPR) superfamily protein	A0A1P8AN74;Q9SHK2	AT1G06580	NaN		NaN	NaN	NaN	NaN	NaN	NaN	NaN	NaN					+	1.66242	0.470788	0.11314	0	n.d.	n.d.	0	0	NaN	NaN	NaN	NaN	NaN	NaN	NaN	NaN	NaN	NaN	0	0	1.88046	1.66242	1.77556	1.60297	0.76011	NaN	NaN	NaN	NaN	0.470788	5
AT1G06590	anaphase-promoting complex subunit	Q8H1U4	AT1G06590	101.04	+	8	8	8	8.6	14.5291	14.7934	0.102973	0.028554	cell division;cellular component organization;cellular metabolic process;cellular process;macromolecule metabolic process;macromolecule modification;metabolic process;mitosis;nuclear division;organelle fission;organelle organization;primary metabolic process;protein metabolic process;protein modification by small protein conjugation or removal;protein modification process	GO:0000280;GO:0006464;GO:0006996;GO:0007067;GO:0008152;GO:0009987;GO:0016043;GO:0019538;GO:0043170;GO:0043412;GO:0044237;GO:0044238;GO:0048285;GO:0051301;GO:0070647	SQ_B	EB_C	+	2.09251	1.73088	0.598553	0.687283	0.974207	0.688876	5	5	14.648	14.5745	14.5291	14.3805	14.4262	14.7934	14.8008	14.7549	14.822	14.6552	5	5	2.9379	2.69107	2.09251	1.46621	1.84056	2.35497	2.55293	1.73088	1.04359	0.189867	5
AT1G06620	2-oxoglutarate (2OG) and Fe(II)-dependent oxygenase superfamily protein	A0A1P8AM08;Q84MB3	AT1G06620	NaN		NaN	NaN	NaN	NaN	NaN	NaN	NaN	NaN					+	1.42278	2.31662	0.553457	0.743688	n.d.	n.d.	0	0	NaN	NaN	NaN	NaN	NaN	NaN	NaN	NaN	NaN	NaN	0	0	1.97623	1.42278	1.68167	0.634871	0.190814	NaN	NaN	NaN	1.57293	3.06031	5
AT1G06630	F-box/RNI-like superfamily protein	A0A1P8ARQ2;A0A1P8ARR9;A0A1P8ARS0;F4IDP6;P0C2G0	AT1G06630	NaN		NaN	NaN	NaN	NaN	NaN	NaN	NaN	NaN					+	4.09067	4.68555	0.239399	0.0838356	n.d.	n.d.	0	0	NaN	NaN	NaN	NaN	NaN	NaN	NaN	NaN	NaN	NaN	0	0	4.33007	4.42591	4.09067	3.82596	4.08957	4.60035	4.68555	4.75654	4.60171	5.48913	5
AT1G06640	2-oxoglutarate (2OG) and Fe(II)-dependent oxygenase superfamily protein	F4IDQ0;Q9C5K7	AT1G06640	NaN		NaN	NaN	NaN	NaN	NaN	NaN	NaN	NaN					+	8.31861	3.92001	0.355122	1.53477	n.d.	n.d.	0	0	NaN	NaN	NaN	NaN	NaN	NaN	NaN	NaN	NaN	NaN	0	0	6.6441	7.01201	8.31861	8.67373	8.63287	2.57117	2.38524	3.92001	5.68579	7.07475	5
AT1G06645	2-oxoglutarate (2OG) and Fe(II)-dependent oxygenase superfamily protein	F4IDQ2	AT1G06645	NaN		NaN	NaN	NaN	NaN	NaN	NaN	NaN	NaN					+	2.59924	2.35897	0.23908	0	n.d.	n.d.	0	0	NaN	NaN	NaN	NaN	NaN	NaN	NaN	NaN	NaN	NaN	0	0	2.20388	2.59924	3.36036	2.83832	2.46154	NaN	NaN	NaN	NaN	2.35897	5
AT1G06650	2-oxoglutarate (2OG) and Fe(II)-dependent oxygenase superfamily protein	Q8H1S4	AT1G06650	42.02	+	10	8	7	21.7	14.6041	14.3583	0.11292	0.0829897			SQ_A	EB_A	+	4.59195	3.29169	0.613145	0.943482	0.885786	-0.10148	5	5	14.4912	14.5824	14.6041	14.8828	15.2303	14.3583	14.4413	14.3386	14.5523	14.2536	5	5	3.78908	3.97881	4.59195	5.10284	5.25628	0.194302	2.12592	3.29169	3.42751	4.23517	5
AT1G06660	aspartyl/glutamyl-tRNA(Asn/Gln) amidotransferase subunit	F4IDQ5	JASON	53.142	+	11	11	11	31.6	14.5419	15.2838	0.0898666	0.461965	biological regulation;cell cycle;cellular process;developmental process;meiotic cell cycle	GO:0007049;GO:0009987;GO:0032502;GO:0051321;GO:0065007	SQ_B	EB_G	+	2.2581	4.37237	0.429163	0.559798	-0.667251	0.932142	5	5	14.5254	14.6318	14.6683	14.5419	14.4253	15.7457	15.5768	15.2838	14.6009	14.3204	5	5	2.6095	2.2581	1.82894	1.37777	3.41252	4.93217	4.84681	4.37237	3.63432	1.84395	5
AT1G06670	nuclear DEIH-boxhelicase	A0A1P8ASP8;F4IDQ6	NIH	171.55	+	26	26	24	21.2	16.8354	17.1532	0.227999	0.155205	cellular metabolic process;cellular nitrogen compound metabolic process;cellular process;DNA geometric change;DNA metabolic process;macromolecule metabolic process;metabolic process;nitrogen compound metabolic process;nucleobase-containing compound metabolic process;primary metabolic process;RNA metabolic process;RNA processing	GO:0006139;GO:0006259;GO:0006396;GO:0006807;GO:0008152;GO:0009987;GO:0016070;GO:0032392;GO:0034641;GO:0043170;GO:0044237;GO:0044238	SQ_B	EB_G	+	3.68186	1.75009	0.356666	0.0330429	0.987426	0.276798	5	5	17.0918	17.0836	16.8354	16.61	16.6074	17.3919	17.2508	17.1532	16.998	16.7375	5	5	4.13413	4.03852	3.68186	3.40407	3.24871	1.71705	1.94224	1.76322	1.1228	1.75009	5
AT1G06680	photosystem II subunit P-1	Q42029	PSBP-1	NaN		NaN	NaN	NaN	NaN	NaN	NaN	NaN	NaN	cellular metabolic process;cellular process;generation of precursor metabolites and energy;metabolic process;multi-organism process;response to biotic stimulus;response to stimulus;response to stress	GO:0006091;GO:0006950;GO:0008152;GO:0009607;GO:0009987;GO:0044237;GO:0050896;GO:0051704			+	10.6594	11.8496	0.471977	0.356291	n.d.	n.d.	0	0	NaN	NaN	NaN	NaN	NaN	NaN	NaN	NaN	NaN	NaN	0	0	10.012	10.1108	10.6594	11.1313	10.9211	11.1927	11.8496	12.2038	12.7952	11.4934	5
AT1G06690	NAD(P)-linked oxidoreductase superfamily protein	Q94A68	AT1G06690	41.497	+	14	14	14	33.7	17.4986	17.4029	0.420879	0.147661			SQ_A	EB_H	+	4.23962	4.46128	0.265941	0.101014	0.954358	0.881159	5	5	17.0285	17.2507	17.4986	17.9195	18.2774	16.9686	17.2552	17.4029	17.5379	17.709	5	5	3.73689	3.93046	4.23962	4.46348	4.50556	3.84452	4.35611	4.46128	4.56229	4.47815	5
AT1G06700	Protein kinase superfamily protein	Q8H1G6	AT1G06700	39.819	+	14	10	8	46.5	17.547	17.3426	0.103802	0.070776	biological regulation;cellular metabolic process;cellular process;macromolecule metabolic process;macromolecule modification;metabolic process;phosphorus metabolic process;primary metabolic process;protein metabolic process;protein modification process;protein phosphorylation;response to chemical stimulus;response to endogenous stimulus;response to stimulus;signal transduction	GO:0006464;GO:0006468;GO:0006793;GO:0007165;GO:0008152;GO:0009719;GO:0009987;GO:0019538;GO:0042221;GO:0043170;GO:0043412;GO:0044237;GO:0044238;GO:0050896;GO:0065007	SQ_A	EB_H	+	5.61253	5.20157	0.0861125	0.41392	-0.606121	0.983968	5	5	17.3194	17.4225	17.547	17.6508	17.6135	17.1758	17.2904	17.3426	17.4134	17.4321	5	5	5.6343	5.70071	5.61253	5.52642	5.1855	4.1548	4.64284	5.20157	5.38203	5.61549	5
AT1G06710	Tetratricopeptide repeat (TPR)-like superfamily protein	A0A1P8AQ62;Q9M9X9	AT1G06710	NaN		NaN	NaN	NaN	NaN	NaN	NaN	NaN	NaN					+	1.04472	NaN	0.698197	NaN	n.d.	n.d.	0	0	NaN	NaN	NaN	NaN	NaN	NaN	NaN	NaN	NaN	NaN	0	0	1.87311	2.00338	1.04472	0.34652	0.349828	NaN	NaN	NaN	NaN	NaN	5
AT1G06720	P-loop containing nucleoside triphosphate hydrolases superfamily protein	A0A1P8AVE9;A0A1P8AVJ3;F4IDR3	AT1G06720	134.43	+	28	28	28	23.8	16.7229	16.6533	0.239742	0.114241	cellular process;ribosome biogenesis	GO:0009987;GO:0042254	SQ_B	EB_G	+	2.70812	1.01592	0.234718	0.508568	0.89323	0.293417	5	5	16.9626	16.8562	16.7229	16.3481	16.2869	16.9488	16.7676	16.6462	16.5302	16.6533	5	5	3.55599	3.62225	2.70812	2.53502	2.47341	1.55069	1.01592	0.538897	1.53083	0.507355	5
AT1G06730	pfkB-like carbohydrate kinase family protein	Q9ASV2	AT1G06730	52.762	+	4	4	4	10.7	14.1939	14.6487	0.019001	0.188707			SQ_C	EB_G	+	3.69756	3.08817	0.0681143	0.194986	-0.171797	0.703089	5	5	14.2129	14.1078	14.2415	14.1939	14.1784	14.8176	14.8374	14.6487	14.419	14.2082	5	5	3.69748	3.69756	3.62944	3.87078	3.95345	3.74398	3.08817	3.21321	2.88685	2.89318	5
AT1G06740	MuDR family transposase	Q9M9Y2	MUG3	NaN		NaN	NaN	NaN	NaN	NaN	NaN	NaN	NaN					+	2.06411	1.50138	0.0468087	0.14137	n.d.	n.d.	0	0	NaN	NaN	NaN	NaN	NaN	NaN	NaN	NaN	NaN	NaN	0	0	2.06411	2.0366	1.88215	2.11092	2.24727	1.36001	1.4958	1.50138	1.99731	2.39301	5
AT1G06760	winged-helix DNA-binding transcription factor family protein	P26568	AT1G06760	28.946	+	12	9	9	26.6	16.6587	16.278	0.644526	0.0798168	cellular component assembly;cellular component organization;cellular macromolecular complex assembly;cellular process;chromatin organization;chromosome organization;macromolecular complex assembly;organelle organization	GO:0006325;GO:0006996;GO:0009987;GO:0016043;GO:0022607;GO:0034622;GO:0051276;GO:0065003	SQ_B	EB_G	+	8.00168	9.72127	0.122703	0.0441685	-0.197129	-0.30034	5	5	18.0391	17.0304	16.6587	16.0142	15.9067	17.017	16.1982	16.278	15.9903	16.2788	5	5	8.07099	7.87898	8.00168	7.80988	8.4364	9.61084	9.76544	9.72127	9.69473	10.1806	5
AT1G06770	DREB2A-interacting protein 1	A0A1P8ARB2;Q9M9Y4	DRIP1	45.393	+	6	6	6	18.3	13.4321	13.5216	0.0981989	0.0246506	cellular metabolic process;cellular process;macromolecule metabolic process;macromolecule modification;metabolic process;primary metabolic process;protein metabolic process;protein modification by small protein conjugation or removal;protein modification process;response to abiotic stimulus;response to chemical stimulus;response to stimulus;response to stress	GO:0006464;GO:0006950;GO:0008152;GO:0009628;GO:0009987;GO:0019538;GO:0042221;GO:0043170;GO:0043412;GO:0044237;GO:0044238;GO:0050896;GO:0070647	SQ_B	EB_H	+	2.7777	2.37178	0.436227	0.327598	0.782655	0.426234	5	5	13.4321	13.5313	13.413	13.5303	13.0038	13.4406	13.535	13.493	13.5216	13.5462	5	5	3.27499	3.21392	2.7777	2.73853	2.24739	1.31052	1.17506	2.37178	2.69938	2.6612	5
AT1G06780	galacturonosyltransferase 6	F4IDS0;Q9M9Y5	GAUT6	67.536	+	7	7	7	14.4	15.8271	15.5718	0.112445	0.430768	biosynthetic process;carbohydrate metabolic process;cell wall organization;cell wall organization or biogenesis;cellular metabolic process;cellular process;macromolecule metabolic process;metabolic process;polysaccharide metabolic process;primary metabolic process	GO:0005975;GO:0005976;GO:0008152;GO:0009058;GO:0009987;GO:0043170;GO:0044237;GO:0044238;GO:0071554;GO:0071555	SQ_A	EB_H	+	3.73834	3.10693	0.131111	0.151571	0.891145	0.681592	5	5	15.8271	15.7249	15.7146	16.1117	16.8041	14.8735	15.3857	15.5718	16.0026	16.3176	5	5	3.73834	3.60722	3.69684	4.25328	4.35353	3.10693	2.76618	3.05448	3.2585	3.48939	5
AT1G06790	RNA polymerase Rpb7 N-terminal domain-containing protein	F4HNT3;Q9M9Y6	AT1G06790	21.284	+	6	6	6	34.9	13.0807	13.3376	0.0651941	0.0999708	biosynthetic process;cellular metabolic process;cellular nitrogen compound metabolic process;cellular process;macromolecule metabolic process;metabolic process;nitrogen compound metabolic process;nucleobase-containing compound metabolic process;primary metabolic process;RNA metabolic process;transcription initiation, DNA-dependent	GO:0006139;GO:0006352;GO:0006807;GO:0008152;GO:0009058;GO:0009987;GO:0016070;GO:0034641;GO:0043170;GO:0044237;GO:0044238	SQ_B	EB_C	+	4.32935	4.41163	0.354162	0.218504	0.313947	0.380134	5	5	13.23	13.0437	13.2223	13.0807	13.0155	13.3376	13.4376	13.4909	13.2586	13.1067	5	5	4.54904	4.74648	4.32935	3.83069	3.97518	4.84992	4.91122	4.39308	4.19313	4.41163	5
AT1G06800	alpha/beta-Hydrolases superfamily protein	F4HNT5;Q941F1	PLA-I{gamma}1	NaN		NaN	NaN	NaN	NaN	NaN	NaN	NaN	NaN	catabolic process;lipid metabolic process;metabolic process;primary metabolic process	GO:0006629;GO:0008152;GO:0009056;GO:0044238			+	1.41103	3.11677	0.38577	0.16469	n.d.	n.d.	0	0	NaN	NaN	NaN	NaN	NaN	NaN	NaN	NaN	NaN	NaN	0	0	1.22536	0.990537	1.41103	1.7968	2.03999	1.22694	2.95208	3.11677	3.23195	3.46468	5
AT1G06820	carotenoid isomerase	A0A1P8ATA5;A0A1P8ATC2;A0A1P8ATE5;Q9M9Y8	CRTISO	65.428	+	9	9	9	17.8	15.5317	15.71	0.209066	0.0954943	biosynthetic process;cellular component organization;cellular lipid metabolic process;cellular metabolic process;cellular process;lipid metabolic process;metabolic process;organelle organization;pigment metabolic process;plastid organization;primary metabolic process	GO:0006629;GO:0006996;GO:0008152;GO:0009058;GO:0009657;GO:0009987;GO:0016043;GO:0042440;GO:0044237;GO:0044238;GO:0044255	SQ_A	EB_H	+	3.99377	3.09253	0.080272	0.143512	-0.78814	0.703131	5	5	15.3227	15.5317	15.53	15.8233	15.9465	15.5313	15.6145	15.71	15.7941	15.908	5	5	4.07404	4.24083	3.99377	3.9243	3.47601	2.1281	2.94901	3.47589	3.09253	3.21947	5
AT1G06830	Glutaredoxin family protein	Q9M9Y9	AT1G06830	NaN		NaN	NaN	NaN	NaN	NaN	NaN	NaN	NaN	biological regulation;cellular homeostasis;cellular process;homeostatic process	GO:0009987;GO:0019725;GO:0042592;GO:0065007			+	2.65604	NaN	0.735236	NaN	n.d.	n.d.	0	0	NaN	NaN	NaN	NaN	NaN	NaN	NaN	NaN	NaN	NaN	0	0	NaN	NaN	2.65604	3.68762	1.9208	NaN	NaN	NaN	NaN	NaN	3
AT1G06840	Leucine-rich repeat protein kinase family protein	C0LGD7	AT1G06840	NaN		NaN	NaN	NaN	NaN	NaN	NaN	NaN	NaN					+	2.9761	1.22252	0.215959	0.31856	n.d.	n.d.	0	0	NaN	NaN	NaN	NaN	NaN	NaN	NaN	NaN	NaN	NaN	0	0	3.19205	2.9761	2.74206	3.01594	2.70924	1.22252	0.750055	1.54108	0.704299	1.4651	5
AT1G06850	basic leucine-zipper 52	F4HNU1;Q8VWG0	bZIP52	37.054	+	3	2	2	11.6	12.4445	11.8811	0.118341	0.198292			SQ_B	EB_C	+	3.74153	1.34504	0.147132	0.0961422	0.743567	-0.249034	5	5	12.4774	12.4445	12.3239	12.5628	12.0872	11.8811	12.0947	11.9787	11.3943	11.6828	5	5	3.88866	3.74153	4.11814	3.60069	2.25225	0.71005	1.42444	1.2489	1.34504	2.19006	5
AT1G06870	Peptidase S24/S26A/S26B/S26C family protein	Q9M9Z2	Plsp2A	NaN		NaN	NaN	NaN	NaN	NaN	NaN	NaN	NaN					+	4.39628	2.89031	0.0927782	0.665984	n.d.	n.d.	0	0	NaN	NaN	NaN	NaN	NaN	NaN	NaN	NaN	NaN	NaN	0	0	4.39209	4.27152	4.39628	4.59554	4.48906	3.91678	3.74076	2.89031	2.22433	2.57467	5
AT1G06890	nodulin MtN21 /EamA-like transporter family protein	A0A1P8ANY9;F4HNU3;Q8RXL8	AT1G06890	NaN		NaN	NaN	NaN	NaN	NaN	NaN	NaN	NaN					+	5.6577	5.48337	0.0627108	0.110247	n.d.	n.d.	0	0	NaN	NaN	NaN	NaN	NaN	NaN	NaN	NaN	NaN	NaN	0	0	5.62645	5.59499	5.6577	6.00548	5.8714	5.69044	5.60963	5.48337	5.37313	5.4554	5
AT1G06900	Insulinase (Peptidase family M16) family protein	F4HNU6	AT1G06900	117.17	+	25	25	25	26.7	18.0216	18.2586	0.00860786	0.08605			SQ_C	EB_G	+	4.04064	2.04354	0.0997391	0.0391307	-0.474125	-0.12424	5	5	18.0216	18.0104	18.0302	17.9832	18.0237	18.3783	18.2586	18.2799	18.1726	17.9882	5	5	4.04064	4.14038	3.90662	4.04709	3.67765	1.86343	2.02039	2.42079	2.04354	2.08267	5
AT1G06910	TRF-like 7	Q6R0E4	TRFL7	44.344	+	2	2	2	4.1	11.8944	11.4549	0.35793	0.103177	biological regulation;cellular component organization;cellular metabolic process;cellular nitrogen compound metabolic process;cellular process;chromosome organization;DNA metabolic process;homeostatic process;macromolecule metabolic process;metabolic process;nitrogen compound metabolic process;nucleobase-containing compound metabolic process;organelle organization;primary metabolic process;respon…	GO:0006139;GO:0006259;GO:0006807;GO:0006996;GO:0008152;GO:0009719;GO:0009987;GO:0016043;GO:0032200;GO:0034641;GO:0042221;GO:0042592;GO:0043170;GO:0044237;GO:0044238;GO:0050896;GO:0051276;GO:0065007	SQ_B	EB_F	+	2.90638	2.04101	0.138991	0.356926	0.933584	-0.0640103	5	5	12.3244	11.8944	12.2523	11.6847	11.2232	11.1978	11.5581	11.4549	11.2267	11.4792	5	5	3.04537	2.94034	2.90638	2.34717	2.03845	1.68409	2.04101	1.74258	2.68354	2.43582	5
AT1G06930	TPRXL	Q5BQ22	AT1G06930	NaN		NaN	NaN	NaN	NaN	NaN	NaN	NaN	NaN					+	NaN	0.360762	NaN	0	n.d.	n.d.	0	0	NaN	NaN	NaN	NaN	NaN	NaN	NaN	NaN	NaN	NaN	0	0	NaN	NaN	NaN	NaN	NaN	NaN	NaN	NaN	NaN	0.360762	0
AT1G06950	translocon at the inner envelope membrane of chloroplasts 110	Q8LPR9	TIC110	112.12	+	57	57	57	55.1	20.3302	20.378	0.100079	0.23872	cellular component organization;cellular process;establishment of localization;organelle organization;plastid organization;protein targeting;protein transport;transmembrane transport;transport	GO:0006605;GO:0006810;GO:0006996;GO:0009657;GO:0009987;GO:0015031;GO:0016043;GO:0051234;GO:0055085	SQ_A	EB_H	+	5.38574	5.05924	0.204384	0.351847	-0.897457	-0.61524	5	5	20.0863	20.2574	20.3302	20.4303	20.47	19.8424	20.0977	20.378	20.6168	20.5001	5	5	5.85951	5.84019	5.38574	5.3841	5.18135	5.05924	5.41108	5.09235	4.59046	3.78378	5
AT1G06960	RNA-binding (RRM/RBD/RNP motifs) family protein	A0A1P8AQK9;A0A1P8AQM1;A0A1P8AQQ1;A0A2H1ZEA7;Q8H1S6	AT1G06960	15.366	+	2	1	1	15.7	15.7072	16.0378	0.123752	0.0536938	cellular metabolic process;cellular nitrogen compound metabolic process;cellular process;macromolecule metabolic process;metabolic process;mRNA metabolic process;mRNA processing;nitrogen compound metabolic process;nucleobase-containing compound metabolic process;primary metabolic process;RNA metabolic process;RNA processing;RNA splicing	GO:0006139;GO:0006396;GO:0006397;GO:0006807;GO:0008152;GO:0008380;GO:0009987;GO:0016070;GO:0016071;GO:0034641;GO:0043170;GO:0044237;GO:0044238	SQ_B	EB_G	+	4.77514	5.02755	0.164148	0.201782	0.732322	0.149389	5	5	15.831	15.7749	15.7072	15.4105	14.9741	16.0915	16.0378	16.0407	15.929	15.5008	5	5	4.93733	4.93929	4.77514	4.23982	4.48688	5.02755	5.22933	4.77098	5.35193	4.93779	5
AT1G06980	6%2C7-dimethyl-8-ribityllumazine synthase	Q9LMJ2	AT1G06980	NaN		NaN	NaN	NaN	NaN	NaN	NaN	NaN	NaN					+	0.294205	1.59352	0.16513	0	n.d.	n.d.	0	0	NaN	NaN	NaN	NaN	NaN	NaN	NaN	NaN	NaN	NaN	0	0	0.459335	0.129075	NaN	NaN	NaN	NaN	NaN	NaN	NaN	1.59352	2
AT1G07000	exocyst subunit exo70 family protein B2	Q9LMJ4	EXO70B2	NaN		NaN	NaN	NaN	NaN	NaN	NaN	NaN	NaN	cellular process;establishment of localization;exocytosis;secretion;transport;vesicle-mediated transport	GO:0006810;GO:0006887;GO:0009987;GO:0016192;GO:0046903;GO:0051234			+	1.27844	1.58873	0.112505	0.399691	n.d.	n.d.	0	0	NaN	NaN	NaN	NaN	NaN	NaN	NaN	NaN	NaN	NaN	0	0	1.39094	1.10561	1.27844	1.36496	0.75063	0.562309	1.18002	1.65199	1.98842	1.58873	5
AT1G07010	Calcineurin-like metallo-phosphoesterase superfamily protein	F4HNW0;F4HNW2;Q8L774	SLP1	NaN		NaN	NaN	NaN	NaN	NaN	NaN	NaN	NaN					+	4.87377	3.48529	0.154522	0.613809	n.d.	n.d.	0	0	NaN	NaN	NaN	NaN	NaN	NaN	NaN	NaN	NaN	NaN	0	0	4.8333	5.02829	5.12507	4.87377	4.70562	1.69142	2.87148	3.48529	3.68357	4.49015	5
AT1G07020	hypothetical protein	Q8LCS6	AT1G07020	16.51	+	5	5	5	26.5	13.7893	13.6682	0.0297699	0.196539			SQ_B	EB_B	+	4.74474	6.33994	0.0273385	0.251567	-0.0771913	0.874639	5	5	13.7893	13.7751	13.8981	13.819	13.4685	13.8782	13.6682	13.4716	13.5982	14.2992	5	5	4.77208	4.73265	4.86564	4.31755	4.74474	6.62676	6.33994	6.08837	6.1245	6.6358	5
AT1G07030	Mitochondrial substrate carrier family protein	Q8L6Z2	AT1G07030	35.703	+	4	4	3	14.1	13.9156	13.6516	0.124917	0.0495081	cellular process;establishment of localization;transmembrane transport;transport	GO:0006810;GO:0009987;GO:0051234;GO:0055085	SQ_B	EB_E	+	3.79128	3.51652	0.0792437	0.124548	0.958626	-0.457711	5	5	14.1811	14.0405	13.9156	13.8508	13.7482	13.6516	13.6211	13.5857	13.8763	13.7011	5	5	4.12349	3.87052	3.74522	3.79128	3.59221	3.64106	4.13345	3.51652	3.43078	3.37865	5
AT1G07040	plant/protein	Q9LMJ7	AT1G07040	40.637	+	20	20	20	55.8	18.2985	19.5663	0.0275478	0.161314			SQ_A	EB_H	+	4.78724	7.13248	0.363524	0.388139	0.971562	0.887672	5	5	18.2985	18.271	18.2759	18.4202	18.7266	19.2754	19.405	19.5663	19.7048	20.0814	5	5	4.49061	4.42371	4.78724	5.51993	6.56218	6.03114	6.34631	7.13248	7.42747	7.52062	5
AT1G07050	CCT motif family protein	A0A1P8ANW9;Q8LDM8	AT1G07050	NaN		NaN	NaN	NaN	NaN	NaN	NaN	NaN	NaN					+	3.16869	NaN	0.304929	NaN	n.d.	n.d.	0	0	NaN	NaN	NaN	NaN	NaN	NaN	NaN	NaN	NaN	NaN	0	0	3.21273	3.16869	4.20108	2.86377	2.39926	NaN	NaN	NaN	NaN	NaN	5
AT1G07060	hypothetical protein	A0A1P8AU91;A0A1P8AU93;Q8RX33;Q9LMJ9	DFO	NaN		NaN	NaN	NaN	NaN	NaN	NaN	NaN	NaN	cellular metabolic process;cellular nitrogen compound metabolic process;cellular process;meiosis;metabolic process;nitrogen compound metabolic process;nucleobase-containing compound metabolic process;primary metabolic process	GO:0006139;GO:0006807;GO:0007126;GO:0008152;GO:0009987;GO:0034641;GO:0044237;GO:0044238			+	NaN	0.846223	NaN	0.23172	n.d.	n.d.	0	0	NaN	NaN	NaN	NaN	NaN	NaN	NaN	NaN	NaN	NaN	0	0	NaN	NaN	NaN	NaN	NaN	1.65312	0.614503	0.846223	NaN	NaN	0
AT1G07070	Ribosomal protein L35Ae family protein	Q9LMK0	AT1G07070	NaN		NaN	NaN	NaN	NaN	NaN	NaN	NaN	NaN	biosynthetic process;cellular metabolic process;cellular process;macromolecule metabolic process;metabolic process;primary metabolic process;protein metabolic process;translation	GO:0006412;GO:0008152;GO:0009058;GO:0009987;GO:0019538;GO:0043170;GO:0044237;GO:0044238			+	5.76608	6.34137	0.0876026	0.740443	n.d.	n.d.	0	0	NaN	NaN	NaN	NaN	NaN	NaN	NaN	NaN	NaN	NaN	0	0	5.85427	5.76608	5.68931	5.0881	5.85368	7.60219	7.08181	6.08911	6.34137	5.44958	5
AT1G07080	Thioredoxin superfamily protein	Q93VQ6	AT1G07080	29.698	+	5	5	5	14.7	16.4671	17.4507	0.262854	0.0705948			SQ_A	EB_G	+	5.9361	8.40797	0.38812	0.52263	0.803013	0.701953	5	5	16.0551	16.4121	16.4671	16.8444	16.73	17.5212	17.4967	17.4507	17.0367	17.1498	5	5	5.57074	5.54798	5.9361	7.12521	8.03825	9.67817	8.9306	8.40693	8.40797	7.85901	5
AT1G07090	LIGHT-DEPENDENT SHORT HYPOCOTYLS-like protein (DUF640)	Q9LMK2	LSH6	NaN		NaN	NaN	NaN	NaN	NaN	NaN	NaN	NaN	anatomical structure morphogenesis;biological regulation;biosynthetic process;cellular metabolic process;cellular nitrogen compound metabolic process;cellular process;developmental process;macromolecule metabolic process;metabolic process;nitrogen compound metabolic process;nucleobase-containing compound metabolic process;primary metabolic process;RNA metabolic process	GO:0006139;GO:0006807;GO:0008152;GO:0009058;GO:0009653;GO:0009987;GO:0016070;GO:0032502;GO:0034641;GO:0043170;GO:0044237;GO:0044238;GO:0065007			+	5.38581	5.5306	0.513841	0.966318	n.d.	n.d.	0	0	NaN	NaN	NaN	NaN	NaN	NaN	NaN	NaN	NaN	NaN	0	0	4.87197	4.88888	5.38581	6.23401	6.61646	7.61133	7.14553	5.5306	5.40485	4.56428	5
AT1G07110	fructose-2%2C6-bisphosphatase	Q9MB58	F2KP	NaN		NaN	NaN	NaN	NaN	NaN	NaN	NaN	NaN	alcohol metabolic process;biological regulation;carbohydrate metabolic process;cellular metabolic process;cellular process;metabolic process;primary metabolic process;small molecule metabolic process	GO:0005975;GO:0006066;GO:0008152;GO:0009987;GO:0044237;GO:0044238;GO:0044281;GO:0065007			+	4.68662	3.06383	0.0517139	0.169335	n.d.	n.d.	0	0	NaN	NaN	NaN	NaN	NaN	NaN	NaN	NaN	NaN	NaN	0	0	4.378	4.69534	4.68662	4.73834	4.39734	2.43097	2.52651	3.15221	3.06383	3.23317	5
AT1G07120	CHUP1-like protein	A0A1P8AWM2;Q9LMK4	AT1G07120	NaN		NaN	NaN	NaN	NaN	NaN	NaN	NaN	NaN					+	1.62766	0.466755	1.01933	0.0777978	n.d.	n.d.	0	0	NaN	NaN	NaN	NaN	NaN	NaN	NaN	NaN	NaN	NaN	0	0	0.608329	1.23589	1.62766	3.42984	5.99464	NaN	NaN	0.388957	0.544553	NaN	5
AT1G07130	Nucleic acid-binding%2C OB-fold-like protein	Q9LMK5	STN1	NaN		NaN	NaN	NaN	NaN	NaN	NaN	NaN	NaN	biological regulation;cellular component organization;cellular metabolic process;cellular nitrogen compound metabolic process;cellular process;chromosome organization;DNA metabolic process;homeostatic process;macromolecule metabolic process;metabolic process;nitrogen compound metabolic process;nucleobase-containing compound metabolic process;organelle organization;primary metabolic process;telome…	GO:0006139;GO:0006259;GO:0006807;GO:0006996;GO:0008152;GO:0009987;GO:0016043;GO:0032200;GO:0034641;GO:0042592;GO:0043170;GO:0044237;GO:0044238;GO:0051276;GO:0065007			+	1.39471	2.0615	0.223522	0.292872	n.d.	n.d.	0	0	NaN	NaN	NaN	NaN	NaN	NaN	NaN	NaN	NaN	NaN	0	0	1.71039	1.39471	1.61823	0.798447	1.252	2.40089	2.0615	1.8562	2.43934	1.76863	5
AT1G07135	glycine-rich protein	Q9LMK6	AT1G07135	NaN		NaN	NaN	NaN	NaN	NaN	NaN	NaN	NaN					+	5.12387	8.94516	0.47767	0.211523	n.d.	n.d.	0	0	NaN	NaN	NaN	NaN	NaN	NaN	NaN	NaN	NaN	NaN	0	0	4.6462	5.12387	5.26938	5.93104	3.49735	8.59119	8.94516	9.31185	8.99638	8.73364	5
AT1G07140	Pleckstrin homology (PH) domain superfamily protein	Q9LMK7	SIRANBP	25.601	+	18	18	12	69.3	19.5685	19.0779	0.124758	0.171898	establishment of localization;nucleobase-containing compound transport;protein transport;transport	GO:0006810;GO:0015031;GO:0015931;GO:0051234	SQ_B	EB_H	+	6.96341	5.76874	0.0918546	0.17577	-0.167395	-0.947414	5	5	19.5685	19.6318	19.6933	19.2265	19.1437	18.7252	18.7717	19.0779	19.2498	19.1157	5	5	6.87156	6.91771	7.21539	7.28666	6.96341	6.28101	6.12526	5.76874	5.67474	5.59297	5
AT1G07150	mitogen-activated protein kinase kinase kinase 13	F4HNX7;Q9LMK8	MAPKKK13	NaN		NaN	NaN	NaN	NaN	NaN	NaN	NaN	NaN	biological regulation;cellular metabolic process;cellular process;macromolecule metabolic process;macromolecule modification;metabolic process;phosphorus metabolic process;primary metabolic process;protein metabolic process;protein modification process;protein phosphorylation;regulation of cell cycle;regulation of mitotic cell cycle;regulation of protein modification process;response to stimulus;…	GO:0006464;GO:0006468;GO:0006793;GO:0006950;GO:0007165;GO:0007346;GO:0008152;GO:0009987;GO:0019538;GO:0031399;GO:0043170;GO:0043412;GO:0044237;GO:0044238;GO:0050896;GO:0051726;GO:0065007			+	1.01222	3.54193	0.203603	1.32692	n.d.	n.d.	0	0	NaN	NaN	NaN	NaN	NaN	NaN	NaN	NaN	NaN	NaN	0	0	NaN	NaN	NaN	1.21582	0.808613	2.215	1.29501	3.54193	4.35248	5.82932	2
AT1G07170	PHF5-like protein	P0DI19;Q0WMV8	AT1G07170;AT2G30000	NaN		NaN	NaN	NaN	NaN	NaN	NaN	NaN	NaN					+	4.67254	5.60727	0.138083	0.083004	n.d.	n.d.	0	0	NaN	NaN	NaN	NaN	NaN	NaN	NaN	NaN	NaN	NaN	0	0	4.70695	4.8538	4.67254	4.10774	4.53446	5.69027	5.60727	5.4528	5.80941	5.56349	5
AT1G07175	alternative NAD(P)H dehydrogenase	A0A1P8AQE8;B3H674	AT1G07175	NaN		NaN	NaN	NaN	NaN	NaN	NaN	NaN	NaN					+	NaN	2.21982	NaN	0.452613	n.d.	n.d.	0	0	NaN	NaN	NaN	NaN	NaN	NaN	NaN	NaN	NaN	NaN	0	0	NaN	NaN	NaN	NaN	NaN	NaN	2.46382	0.815	2.88105	1.97582	0
AT1G07180	alternative NAD(P)H dehydrogenase 1	Q8GWA1	NDA1	56.627	+	7	2	2	11.4	11.3804	11.0396	0.666666	0.138125	cellular metabolic process;cellular process;generation of precursor metabolites and energy;metabolic process;response to abiotic stimulus;response to stimulus	GO:0006091;GO:0008152;GO:0009628;GO:0009987;GO:0044237;GO:0050896	SQ_A	EB_H	+	1.9774	2.42041	0.515378	0.750937	0.832318	0.198796	5	5	10.6236	11.3804	11.2499	12.0471	12.2467	11.0565	10.441	10.6641	11.0396	11.1778	5	5	1.12549	1.46202	1.9774	2.97259	2.24755	0.446897	1.66947	2.55055	2.42041	3.55411	5
AT1G07200	Double Clp-N motif-containing P-loop nucleoside triphosphate hydrolases superfamily protein	Q8RWE4;Q9LML2	AT1G07200	NaN		NaN	NaN	NaN	NaN	NaN	NaN	NaN	NaN					+	3.73045	1.20639	0.157758	0.0878039	n.d.	n.d.	0	0	NaN	NaN	NaN	NaN	NaN	NaN	NaN	NaN	NaN	NaN	0	0	3.50945	3.57269	3.73045	3.93378	3.75487	NaN	1.0716	1.3717	1.16556	1.24721	5
AT1G07210	Ribosomal protein S18	Q9LML3	AT1G07210	29.619	+	6	6	6	21.8	16.507	16.1811	0.0437031	0.259649	biosynthetic process;cellular metabolic process;cellular process;macromolecule metabolic process;metabolic process;primary metabolic process;protein metabolic process;translation	GO:0006412;GO:0008152;GO:0009058;GO:0009987;GO:0019538;GO:0043170;GO:0044237;GO:0044238	SQ_B	EB_G	+	5.84996	6.13074	0.0394797	0.325861	0.232292	0.954784	5	5	16.507	16.541	16.5507	16.2449	15.8053	16.4468	16.4407	16.1811	15.9527	15.6329	5	5	5.99746	5.81048	5.881	5.51776	5.84996	6.78186	6.4566	6.13074	5.91569	5.61837	5
AT1G07220	O-glucosyltransferase rumi-like protein (DUF821)	Q9LML4	AT1G07220	NaN		NaN	NaN	NaN	NaN	NaN	NaN	NaN	NaN					+	3.40711	2.09347	0.0672264	0.360524	n.d.	n.d.	0	0	NaN	NaN	NaN	NaN	NaN	NaN	NaN	NaN	NaN	NaN	0	0	3.5096	3.47434	3.40711	3.38178	2.7252	1.41038	1.99367	2.47043	2.454	2.09347	5
AT1G07230	non-specific phospholipase C1	Q8L7Y9	NPC1	60.047	+	11	11	10	24	15.8186	16.3538	0.0405321	0.113705			SQ_A	EB_G	+	4.18358	5.19655	0.129243	0.216018	0.990395	-0.970379	5	5	15.778	15.7867	15.8186	16.1637	16.2708	16.5579	16.528	16.3538	16.2987	16.2401	5	5	4.18358	4.05434	4.17116	5.09876	5.62917	4.54799	4.85673	5.19655	5.33017	5.41257	5
AT1G07240	UDP-glucosyl transferase 71C5	Q9FE68	UGT71C5	52.646	+	4	4	4	10.2	12.8581	12.7106	0.171487	0.132727	alcohol metabolic process;biosynthetic process;carbohydrate metabolic process;cellular aromatic compound metabolic process;cellular ketone metabolic process;cellular metabolic process;cellular process;metabolic process;organic acid metabolic process;primary metabolic process;secondary metabolic process;small molecule metabolic process	GO:0005975;GO:0006066;GO:0006082;GO:0006725;GO:0008152;GO:0009058;GO:0009987;GO:0019748;GO:0042180;GO:0044237;GO:0044238;GO:0044281	SQ_A	EB_H	+	0.978339	2.78039	0.139943	0.56525	0.506014	0.886489	5	5	12.4249	12.8581	12.6115	12.9025	13.0296	12.5002	12.6688	12.8434	12.7106	13.0545	5	5	0.878778	0.69711	1.11828	0.978339	1.88613	1.04338	2.21514	2.78039	3.25323	3.80784	5
AT1G07250	UDP-glucosyl transferase 71C4	Q9LML6	UGT71C4	52.843	+	18	18	18	37.8	17.578	18.6571	0.146904	0.0815048	alcohol metabolic process;biosynthetic process;carbohydrate metabolic process;cellular aromatic compound metabolic process;cellular ketone metabolic process;cellular metabolic process;cellular process;metabolic process;organic acid metabolic process;primary metabolic process;secondary metabolic process;small molecule metabolic process	GO:0005975;GO:0006066;GO:0006082;GO:0006725;GO:0008152;GO:0009058;GO:0009987;GO:0019748;GO:0042180;GO:0044237;GO:0044238;GO:0044281	SQ_A	EB_G	+	3.82683	4.38483	0.61711	0.464937	0.980067	0.867952	5	5	17.4311	17.4488	17.578	17.9237	18.2982	18.6571	18.7763	18.7386	18.6218	18.4781	5	5	3.3322	3.20972	3.82683	4.48154	5.0024	4.84977	4.94396	4.38483	4.29025	3.28293	5
AT1G07260	UDP-glucosyl transferase 71C3	Q9LML7	UGT71C3	52.901	+	4	4	4	14.1	12.4301	14.1253	0.114448	0.0270548	alcohol metabolic process;biosynthetic process;carbohydrate metabolic process;cellular aromatic compound metabolic process;cellular ketone metabolic process;cellular metabolic process;cellular process;metabolic process;organic acid metabolic process;primary metabolic process;secondary metabolic process;small molecule metabolic process	GO:0005975;GO:0006066;GO:0006082;GO:0006725;GO:0008152;GO:0009058;GO:0009987;GO:0019748;GO:0042180;GO:0044237;GO:0044238;GO:0044281	SQ_A	EB_H	+	1.19733	3.65362	0.0920698	0.166348	n.d.	0.13752	2	5	12.3157	12.4301	12.3595	12.7579	13.6139	14.1253	14.0983	14.124	14.3033	14.457	5	5	NaN	NaN	NaN	1.10526	1.2894	2.65077	3.72457	3.97313	3.48728	3.65362	2
AT1G07270	Cell division control%2C Cdc6	A0A1P8AUT2;Q8W032	AT1G07270	NaN		NaN	NaN	NaN	NaN	NaN	NaN	NaN	NaN	biosynthetic process;cell cycle;cell division;cellular metabolic process;cellular nitrogen compound metabolic process;cellular process;DNA metabolic process;DNA replication;macromolecule metabolic process;metabolic process;nitrogen compound metabolic process;nucleobase-containing compound metabolic process;primary metabolic process	GO:0006139;GO:0006259;GO:0006260;GO:0006807;GO:0007049;GO:0008152;GO:0009058;GO:0009987;GO:0034641;GO:0043170;GO:0044237;GO:0044238;GO:0051301			+	0.801367	0.858981	0.0716196	0.222387	n.d.	n.d.	0	0	NaN	NaN	NaN	NaN	NaN	NaN	NaN	NaN	NaN	NaN	0	0	1.68207	1.45412	0.801367	0.771181	0.729748	NaN	0.636594	1.08137	NaN	NaN	5
AT1G07280	Tetratricopeptide repeat (TPR)-like superfamily protein	A0A1P8AMQ5;Q8VZC8	AT1G07280	NaN		NaN	NaN	NaN	NaN	NaN	NaN	NaN	NaN					+	3.04763	5.65078	0.468649	0.474517	n.d.	n.d.	0	0	NaN	NaN	NaN	NaN	NaN	NaN	NaN	NaN	NaN	NaN	0	0	2.57898	2.59249	3.04763	3.6952	4.80506	4.9541	5.17626	5.65078	5.82653	6.17977	5
AT1G07290	golgi nucleotide sugar transporter 2	A0A2H1ZEA3	GONST2	NaN		NaN	NaN	NaN	NaN	NaN	NaN	NaN	NaN					+	0.711917	0.966342	0.592717	0.648965	n.d.	n.d.	0	0	NaN	NaN	NaN	NaN	NaN	NaN	NaN	NaN	NaN	NaN	0	0	1.30463	1.33351	0.711917	0.0304536	0.313167	1.43008	1.82295	0.502603	NaN	0.132151	5
AT1G07300	josephin protein-like protein	A0A1P8ARC6;A0A1P8ARD0;Q6NPG3	AT1G07300	NaN		NaN	NaN	NaN	NaN	NaN	NaN	NaN	NaN					+	2.95385	0.447992	0.412401	0	n.d.	n.d.	0	0	NaN	NaN	NaN	NaN	NaN	NaN	NaN	NaN	NaN	NaN	0	0	3.18596	3.36625	2.95385	1.19013	0.295174	NaN	NaN	NaN	NaN	0.447992	5
AT1G07310	Calcium-dependent lipid-binding (CaLB domain) family protein	Q9LNV0	AT1G07310	39.013	+	10	10	10	40.1	14.9876	15.3309	0.0287523	0.185615			SQ_D	EB_G	+	4.13647	5.71175	0.238492	0.164862	0.104222	-0.777862	5	5	14.9876	14.9641	15.0336	15.1083	14.9588	15.9792	15.6064	15.3309	15.1453	15.2925	5	5	3.91553	3.73241	4.13647	4.37497	4.83339	5.50994	5.56855	5.71175	5.87661	6.09396	5
AT1G07320	ribosomal protein L4	O50061;Q2V4Q4;Q3EDH2	RPL4	30.142	+	12	12	12	35.3	18.9264	18.0997	0.154312	0.0745449	biosynthetic process;cellular metabolic process;cellular process;macromolecule metabolic process;metabolic process;primary metabolic process;protein metabolic process;translation	GO:0006412;GO:0008152;GO:0009058;GO:0009987;GO:0019538;GO:0043170;GO:0044237;GO:0044238	SQ_D	EB_H	+	7.67121	7.97181	0.0747514	0.232768	0.161906	0.0159103	5	5	18.6152	18.9264	19.0808	19.0999	18.8133	17.7713	18.0512	18.2052	18.1743	18.0997	5	5	7.67121	7.69139	7.74596	7.42576	6.71296	7.73904	8.28626	8.03541	7.97181	6.3191	5
AT1G07350	RNA-binding (RRM/RBD/RNP motifs) family protein	A0A1P8AVR1;A0A1P8AVT0;Q84TH4	SR45a	NaN		NaN	NaN	NaN	NaN	NaN	NaN	NaN	NaN	biological regulation;cellular metabolic process;cellular nitrogen compound metabolic process;cellular process;macromolecule metabolic process;metabolic process;mRNA metabolic process;mRNA processing;nitrogen compound metabolic process;nucleobase-containing compound metabolic process;primary metabolic process;response to abiotic stimulus;response to stimulus;RNA metabolic process;RNA processing;R…	GO:0006139;GO:0006396;GO:0006397;GO:0006807;GO:0008152;GO:0008380;GO:0009628;GO:0009987;GO:0016070;GO:0016071;GO:0034641;GO:0043170;GO:0044237;GO:0044238;GO:0050896;GO:0065007			+	5.10608	3.78842	0.184913	0.395683	n.d.	n.d.	0	0	NaN	NaN	NaN	NaN	NaN	NaN	NaN	NaN	NaN	NaN	0	0	5.29099	5.13132	5.10608	4.11171	3.9827	4.1841	4.13244	3.26006	3.78842	3.08509	5
AT1G07360	CCCH-type zinc fingerfamily protein with RNA-binding domain-containing protein	Q9LNV5	MAC5A	53.587	+	27	27	17	51.4	18.3913	18.1297	0.140966	0.0305824	multi-organism process;response to biotic stimulus;response to stimulus;response to stress	GO:0006950;GO:0009607;GO:0050896;GO:0051704	SQ_B	EB_G	+	4.67807	5.39208	0.0908008	0.0770259	-0.95255	0.320443	5	5	18.5323	18.4338	18.3913	18.1715	17.8306	18.1603	18.1502	18.1297	18.0311	17.8919	5	5	4.67807	4.58727	4.62872	4.83996	5.11755	5.4691	5.39208	5.05063	5.39795	5.17914	5
AT1G07370	proliferating cellular nuclear antigen 1	Q9M7Q7	PCNA1	29.122	+	16	16	6	66.9	19.5238	19.6076	0.0802269	0.057848	biological regulation;biosynthetic process;cellular metabolic process;cellular nitrogen compound metabolic process;cellular process;DNA metabolic process;DNA repair;macromolecule metabolic process;metabolic process;nitrogen compound metabolic process;nucleobase-containing compound metabolic process;primary metabolic process;regulation of cell cycle;regulation of DNA metabolic process;response to …	GO:0006139;GO:0006259;GO:0006281;GO:0006807;GO:0006950;GO:0006974;GO:0008152;GO:0009058;GO:0009987;GO:0034641;GO:0043170;GO:0044237;GO:0044238;GO:0050896;GO:0051052;GO:0051726;GO:0065007	SQ_A	EB_C	+	5.40326	6.66888	0.250077	1.12184	-0.315109	0.535742	5	5	19.3367	19.4436	19.6163	19.5238	19.5547	19.5942	19.7985	19.7557	19.6076	19.5498	5	5	5.65333	5.40326	5.16453	4.81178	5.88299	8.27855	7.79072	6.66888	5.69437	3.81098	5
AT1G07380	Neutral/alkaline non-lysosomal ceramidase	A0A1P8APY2;F4HQM3	AT1G07380	NaN		NaN	NaN	NaN	NaN	NaN	NaN	NaN	NaN					+	1.82796	4.78476	0.0872416	0.444584	n.d.	n.d.	0	0	NaN	NaN	NaN	NaN	NaN	NaN	NaN	NaN	NaN	NaN	0	0	1.74072	1.82796	1.79875	3.02286	3.88948	3.37786	3.88446	4.78476	5.07405	5.22935	5
AT1G07390	receptor like protein 1	A0A1P8AUZ5;F4HQM4;F4HQM5;Q9LNV9	RLP1	NaN		NaN	NaN	NaN	NaN	NaN	NaN	NaN	NaN	biological regulation;cellular metabolic process;cellular process;macromolecule metabolic process;macromolecule modification;metabolic process;phosphorus metabolic process;primary metabolic process;protein metabolic process;protein modification process;protein phosphorylation;response to chemical stimulus;response to endogenous stimulus;response to stimulus;signal transduction	GO:0006464;GO:0006468;GO:0006793;GO:0007165;GO:0008152;GO:0009719;GO:0009987;GO:0019538;GO:0042221;GO:0043170;GO:0043412;GO:0044237;GO:0044238;GO:0050896;GO:0065007			+	0.30403	NaN	0.0550664	NaN	n.d.	n.d.	0	0	NaN	NaN	NaN	NaN	NaN	NaN	NaN	NaN	NaN	NaN	0	0	0.30403	0.379902	0.248964	NaN	NaN	NaN	NaN	NaN	NaN	NaN	3
AT1G07400	HSP20-like chaperones superfamily protein	Q9LNW0	AT1G07400	NaN		NaN	NaN	NaN	NaN	NaN	NaN	NaN	NaN	response to chemical stimulus;response to oxidative stress;response to stimulus;response to stress	GO:0006950;GO:0006979;GO:0042221;GO:0050896			+	1.62679	4.51325	0.0113187	0.371889	n.d.	n.d.	0	0	NaN	NaN	NaN	NaN	NaN	NaN	NaN	NaN	NaN	NaN	0	0	1.88583	1.63811	1.62317	0.298573	1.62679	4.88514	3.74639	4.18491	5.42877	4.51325	5
AT1G07410	RAB GTPase homolog A2B	Q9LNW1	RABA2b	23.688	+	11	5	4	58.9	14.3403	14.3407	0.232613	0.19266	biological regulation;cellular process;establishment of localization;protein transport;response to stimulus;signal transduction;transport	GO:0006810;GO:0007165;GO:0009987;GO:0015031;GO:0050896;GO:0051234;GO:0065007	SQ_A	EB_H	+	3.37813	2.7393	0.38904	0.476214	0.809397	0.79565	5	5	14.1077	14.2423	14.3403	14.6315	14.8467	13.7621	14.148	14.3407	14.4058	14.5454	5	5	2.98909	2.85774	3.37813	3.93557	3.60371	2.26309	2.34629	3.44693	2.7393	3.54027	5
AT1G07420	sterol 4-alpha-methyl-oxidase 2-1	Q8VWZ8	SMO2-1	NaN		NaN	NaN	NaN	NaN	NaN	NaN	NaN	NaN	alcohol metabolic process;biosynthetic process;cellular ketone metabolic process;cellular lipid metabolic process;cellular metabolic process;cellular process;lipid metabolic process;metabolic process;organic acid metabolic process;primary metabolic process;small molecule metabolic process	GO:0006066;GO:0006082;GO:0006629;GO:0008152;GO:0009058;GO:0009987;GO:0042180;GO:0044237;GO:0044238;GO:0044255;GO:0044281			+	5.08183	5.78247	0.127954	0.0156178	n.d.	n.d.	0	0	NaN	NaN	NaN	NaN	NaN	NaN	NaN	NaN	NaN	NaN	0	0	4.95388	4.84102	5.20666	5.08183	5.24185	5.79808	5.75879	5.79433	5.78247	5.72731	5
AT1G07430	highly ABA-induced PP2C protein 2	Q9LNW3	HAI2	NaN		NaN	NaN	NaN	NaN	NaN	NaN	NaN	NaN	biological regulation;cellular metabolic process;cellular process;developmental process;macromolecule metabolic process;macromolecule modification;metabolic process;phosphorus metabolic process;primary metabolic process;protein dephosphorylation;protein metabolic process;protein modification process	GO:0006464;GO:0006470;GO:0006793;GO:0008152;GO:0009987;GO:0019538;GO:0032502;GO:0043170;GO:0043412;GO:0044237;GO:0044238;GO:0065007			+	3.03409	NaN	0.0432894	NaN	n.d.	n.d.	0	0	NaN	NaN	NaN	NaN	NaN	NaN	NaN	NaN	NaN	NaN	0	0	3.07738	2.95287	3.04083	2.83992	3.03409	NaN	NaN	NaN	NaN	NaN	5
AT1G07440	NAD(P)-binding Rossmann-fold superfamily protein	F4HQN3;P0DKI3	AT1G07440	28.332	+	6	6	5	21.8	17.3606	15.6308	0.153633	0.0684795			SQ_A	EB_H	+	6.32415	3.33805	0.18076	0.431667	-0.644225	0.655358	5	5	17.0196	17.1487	17.367	17.5143	17.3606	15.4364	15.6308	15.5941	15.6992	15.7931	5	5	6.32415	6.42389	6.50491	5.5855	5.68695	1.44599	3.33805	3.76972	3.96557	3.04261	5
AT1G07450	NAD(P)-binding Rossmann-fold superfamily protein	Q8RX32	AT1G07450	27.896	+	5	4	4	24.2	11.9503	11.3601	0.263929	0.254121			SQ_A	EB_G	+	4.55552	3.1138	0.178723	0.562465	-0.0700538	-0.391427	5	5	10.9313	12.2143	11.7438	12.2174	11.9503	11.6142	11.3516	10.9945	11.3601	11.7126	5	5	4.55552	4.73424	5.13954	4.54154	3.87189	0.785078	1.87656	3.31251	3.67627	3.1138	5
AT1G07470	Transcription factor IIA%2C alpha/beta subunit	Q93VP4	AT1G07470	NaN		NaN	NaN	NaN	NaN	NaN	NaN	NaN	NaN	biosynthetic process;cellular metabolic process;cellular nitrogen compound metabolic process;cellular process;macromolecule metabolic process;metabolic process;nitrogen compound metabolic process;nucleobase-containing compound metabolic process;primary metabolic process;RNA metabolic process;transcription from RNA polymerase II promoter;transcription initiation, DNA-dependent	GO:0006139;GO:0006352;GO:0006366;GO:0006807;GO:0008152;GO:0009058;GO:0009987;GO:0016070;GO:0034641;GO:0043170;GO:0044237;GO:0044238			+	4.36564	4.85077	0.162426	0.111681	n.d.	n.d.	0	0	NaN	NaN	NaN	NaN	NaN	NaN	NaN	NaN	NaN	NaN	0	0	4.20159	4.17128	4.36564	4.39799	4.52807	5.01747	4.96245	4.84256	4.64593	4.85077	5
AT1G07473	hypothetical protein	Q9LNW8	AT1G07473	NaN		NaN	NaN	NaN	NaN	NaN	NaN	NaN	NaN					+	2.0688	5.96538	0	0.35438	n.d.	n.d.	0	0	NaN	NaN	NaN	NaN	NaN	NaN	NaN	NaN	NaN	NaN	0	0	NaN	NaN	NaN	NaN	2.0688	5.0054	5.96538	6.15239	6.31976	5.34152	1
AT1G07476	transmembrane protein	Q9LNX0	AT1G07476	NaN		NaN	NaN	NaN	NaN	NaN	NaN	NaN	NaN					+	0.655465	3.18242	0	0.39151	n.d.	n.d.	0	0	NaN	NaN	NaN	NaN	NaN	NaN	NaN	NaN	NaN	NaN	0	0	NaN	NaN	NaN	NaN	0.655465	2.79091	3.60032	3.46154	3.18242	1.74789	1
AT1G07480	Transcription factor IIA%2C alpha/beta subunit	A0A1P8APF4;O49349	AT1G07480	NaN		NaN	NaN	NaN	NaN	NaN	NaN	NaN	NaN	biosynthetic process;cellular metabolic process;cellular nitrogen compound metabolic process;cellular process;macromolecule metabolic process;metabolic process;nitrogen compound metabolic process;nucleobase-containing compound metabolic process;primary metabolic process;RNA metabolic process;transcription from RNA polymerase II promoter;transcription initiation, DNA-dependent	GO:0006139;GO:0006352;GO:0006366;GO:0006807;GO:0008152;GO:0009058;GO:0009987;GO:0016070;GO:0034641;GO:0043170;GO:0044237;GO:0044238			+	3.88672	4.22214	0.205441	0.275825	n.d.	n.d.	0	0	NaN	NaN	NaN	NaN	NaN	NaN	NaN	NaN	NaN	NaN	0	0	3.68128	3.88672	3.83895	4.19571	4.18917	4.22214	3.9958	4.54009	3.94632	4.9724	5
AT1G07485	hypothetical protein	Q67XE6	AT1G07485	NaN		NaN	NaN	NaN	NaN	NaN	NaN	NaN	NaN					+	1.44895	NaN	0.519642	NaN	n.d.	n.d.	0	0	NaN	NaN	NaN	NaN	NaN	NaN	NaN	NaN	NaN	NaN	0	0	1.96859	1.44895	2.16793	1.12479	0.499595	NaN	NaN	NaN	NaN	NaN	5
AT1G07490	ROTUNDIFOLIA like 3	Q6IM92	RTFL3	11.693	+	4	4	4	36.4	11.5362	8.26433	0.271684	0.256679	anatomical structure development;developmental process	GO:0032502;GO:0048856	SQ_B	EB_F	+	4.44682	2.62895	0.171515	0.33522	0.84962	n.d.	5	3	11.922	11.5362	11.8079	11.2695	11.0209	NaN	NaN	8.26433	8.00765	9.72303	5	3	4.44682	4.61833	4.6103	3.87002	2.28641	NaN	2.9453	2.27486	2.3126	3.8904	5
AT1G07500	hypothetical protein	Q9LNX4	SMR5	NaN		NaN	NaN	NaN	NaN	NaN	NaN	NaN	NaN					+	NaN	3.62364	NaN	1.39543	n.d.	n.d.	0	0	NaN	NaN	NaN	NaN	NaN	NaN	NaN	NaN	NaN	NaN	0	0	NaN	NaN	NaN	NaN	NaN	1.53324	1.67767	3.62364	5.01654	5.01908	0
AT1G07510	FTSH protease 10	Q8VZI8	ftsh10	89.554	+	30	20	20	37.6	17.3537	17.5884	0.0487785	0.13628			SQ_A	EB_G	+	3.07908	2.80834	0.212839	0.230257	0.967709	-0.342607	5	5	17.3049	17.3255	17.3537	17.4168	17.4648	17.7585	17.69	17.5884	17.4521	17.3372	5	5	2.97255	2.86624	3.07908	3.31221	3.51257	2.8196	2.80834	2.57809	2.49577	3.25458	5
AT1G07520	GRAS family transcription factor	A0A1P8AT25;A0A1P8AT66;Q3EDH0	AT1G07520	NaN		NaN	NaN	NaN	NaN	NaN	NaN	NaN	NaN	biological regulation;biosynthetic process;cellular metabolic process;cellular nitrogen compound metabolic process;cellular process;macromolecule metabolic process;metabolic process;nitrogen compound metabolic process;nucleobase-containing compound metabolic process;primary metabolic process;response to chemical stimulus;response to stimulus;RNA metabolic process	GO:0006139;GO:0006807;GO:0008152;GO:0009058;GO:0009987;GO:0016070;GO:0034641;GO:0042221;GO:0043170;GO:0044237;GO:0044238;GO:0050896;GO:0065007			+	2.40399	2.75975	0.169395	0.139717	n.d.	n.d.	0	0	NaN	NaN	NaN	NaN	NaN	NaN	NaN	NaN	NaN	NaN	0	0	2.57338	2.53741	2.40399	2.15311	1.61915	2.02902	2.75975	2.89078	2.62003	3.14957	5
AT1G07530	SCARECROW-like 14	Q9XE58	SCL14	85.928	+	8	8	7	12.7	15.2555	15.3531	0.07055	0.0185738	biological regulation;biosynthetic process;cellular metabolic process;cellular nitrogen compound metabolic process;cellular process;macromolecule metabolic process;metabolic process;nitrogen compound metabolic process;nucleobase-containing compound metabolic process;primary metabolic process;response to chemical stimulus;response to stimulus;RNA metabolic process	GO:0006139;GO:0006807;GO:0008152;GO:0009058;GO:0009987;GO:0016070;GO:0034641;GO:0042221;GO:0043170;GO:0044237;GO:0044238;GO:0050896;GO:0065007	SQ_B	EB_H	+	4.187	4.04794	0.138922	0.512454	-0.731974	0.788868	5	5	15.2555	15.3472	15.3261	15.2391	15.1849	15.1548	15.3531	15.3717	15.2934	15.366	5	5	4.187	4.04808	4.01944	4.40292	4.2227	3.53549	4.01145	4.60335	4.04794	5.10574	5
AT1G07540	TRF-like 2	Q6R0E3	TRFL2	NaN		NaN	NaN	NaN	NaN	NaN	NaN	NaN	NaN	biological regulation;biosynthetic process;cellular component organization;cellular metabolic process;cellular nitrogen compound metabolic process;cellular process;chromosome organization;DNA metabolic process;homeostatic process;macromolecule metabolic process;metabolic process;nitrogen compound metabolic process;nucleobase-containing compound metabolic process;organelle organization;primary met…	GO:0006139;GO:0006259;GO:0006807;GO:0006996;GO:0008152;GO:0009058;GO:0009987;GO:0016043;GO:0016070;GO:0032200;GO:0034641;GO:0042592;GO:0043170;GO:0044237;GO:0044238;GO:0051276;GO:0065007			+	NaN	0.439802	NaN	0	n.d.	n.d.	0	0	NaN	NaN	NaN	NaN	NaN	NaN	NaN	NaN	NaN	NaN	0	0	NaN	NaN	NaN	NaN	NaN	NaN	NaN	NaN	0.439802	NaN	0
AT1G07570	Protein kinase superfamily protein	A0A1P8ANC9;F4HQQ0;Q06548	APK1A	NaN		NaN	NaN	NaN	NaN	NaN	NaN	NaN	NaN					+	4.88059	6.17179	0.0304232	0.447561	n.d.	n.d.	0	0	NaN	NaN	NaN	NaN	NaN	NaN	NaN	NaN	NaN	NaN	0	0	4.99095	4.89186	4.85016	4.88059	4.6912	5.05393	5.66331	6.17179	6.20634	6.61936	5
AT1G07590	Tetratricopeptide repeat (TPR)-like superfamily protein	Q940Q2	AT1G07590	NaN		NaN	NaN	NaN	NaN	NaN	NaN	NaN	NaN	response to chemical stimulus;response to stimulus	GO:0042221;GO:0050896			+	4.45924	5.62351	0.179036	0.177579	n.d.	n.d.	0	0	NaN	NaN	NaN	NaN	NaN	NaN	NaN	NaN	NaN	NaN	0	0	4.43065	4.45924	5.25598	4.28021	4.99338	5.62351	5.47574	4.90145	5.80109	6.41829	5
AT1G07600	metallothionein 1A	P43392	MT1A	NaN		NaN	NaN	NaN	NaN	NaN	NaN	NaN	NaN	response to abiotic stimulus;response to chemical stimulus;response to stimulus	GO:0009628;GO:0042221;GO:0050896			+	4.46492	7.04365	0.804202	0.596082	n.d.	n.d.	0	0	NaN	NaN	NaN	NaN	NaN	NaN	NaN	NaN	NaN	NaN	0	0	0.963424	4.24027	5.26912	4.46492	5.47984	NaN	6.70884	5.86895	7.37846	7.901	5
AT1G07610	metallothionein 1C	Q38804	MT1C	NaN		NaN	NaN	NaN	NaN	NaN	NaN	NaN	NaN	response to chemical stimulus;response to stimulus	GO:0042221;GO:0050896			+	0.685566	0.548743	0.325354	0.306373	n.d.	n.d.	0	0	NaN	NaN	NaN	NaN	NaN	NaN	NaN	NaN	NaN	NaN	0	0	1.27528	0.978752	0.685566	0.22917	0.360212	0.441663	NaN	0.655823	0.0430767	2.28726	5
AT1G07615	GTP-binding protein Obg/CgtA	F4HSD4	AT1G07615	54.299	+	7	7	7	13.2	12.9533	13.1811	0.11856	0.0864859			SQ_B	EB_G	+	2.71024	2.00576	0.248777	0.135755	0.794509	0.815113	5	5	13.2696	13.0718	12.9533	12.8015	12.8494	13.3452	13.2676	13.1811	12.9965	13.0979	5	5	2.95902	3.052	2.58327	2.32067	2.71024	2.56105	2.74919	2.00576	1.97078	1.87001	5
AT1G07630	pol-like 5	Q9LQN6	PLL5	74.273	+	6	6	3	15.1	12.9802	12.8566	0.0827999	0.0801544	anatomical structure development;developmental process	GO:0032502;GO:0048856	SQ_B	EB_C	+	3.1099	4.04951	0.0481563	0.450314	-0.318799	0.0381758	5	5	12.8974	13.0804	12.9804	12.9802	12.6217	12.8566	12.8524	13.0573	13.0546	12.7765	5	5	3.06174	2.98004	3.1308	3.16494	3.1099	2.40485	3.5992	4.40862	4.04951	5.18844	5
AT1G07640	Dof-type zinc finger DNA-binding family protein	Q2V4Q1;Q8L9V6	OBP2	NaN		NaN	NaN	NaN	NaN	NaN	NaN	NaN	NaN	biological regulation;biosynthetic process;cellular metabolic process;cellular nitrogen compound metabolic process;cellular process;developmental process;macromolecule metabolic process;metabolic process;multi-organism process;nitrogen compound metabolic process;nucleobase-containing compound metabolic process;primary metabolic process;response to biotic stimulus;response to chemical stimulus;res…	GO:0006139;GO:0006807;GO:0006950;GO:0008152;GO:0009058;GO:0009607;GO:0009719;GO:0009987;GO:0016070;GO:0032502;GO:0034641;GO:0042221;GO:0043170;GO:0044237;GO:0044238;GO:0050896;GO:0051704;GO:0065007			+	3.88919	0.939012	0.31343	0.0281579	n.d.	n.d.	0	0	NaN	NaN	NaN	NaN	NaN	NaN	NaN	NaN	NaN	NaN	0	0	3.84681	3.88919	4.45498	4.54615	3.57576	0.939012	NaN	0.384671	NaN	0.96717	5
AT1G07645	dessication-induced 1VOC superfamily protein	Q9LQP1	DSI-1VOC	NaN		NaN	NaN	NaN	NaN	NaN	NaN	NaN	NaN					+	NaN	1.12776	NaN	1.01584	n.d.	n.d.	0	0	NaN	NaN	NaN	NaN	NaN	NaN	NaN	NaN	NaN	NaN	0	0	NaN	NaN	NaN	NaN	NaN	0.530997	0.111915	1.12776	3.02464	3.60961	0
AT1G07650	Leucine-rich repeat transmembrane protein kinase	A0A1P8APW9;A0A1P8AQ09;C0LGE0;F4HSE1	AT1G07650	110.03	+	14	14	13	15.3	15.9507	15.1913	0.173682	0.0361977			SQ_B	EB_C	+	4.85679	2.51767	0.403636	0.990468	0.993677	n.d.	5	4	16.1243	16.0192	15.9507	15.7005	15.4636	15.1913	15.242	15.2274	15.113	15.1551	5	5	5.3922	5.15754	4.85679	4.45315	3.7792	NaN	0.873051	2.18134	2.85399	4.27144	5
AT1G07660	Histone superfamily protein	A8MRV1;P59259	AT1G07660;AT1G07820;AT3G45930;AT3G46320;AT3G53730;AT5G59690;AT5G59970;HIS4	NaN		NaN	NaN	NaN	NaN	NaN	NaN	NaN	NaN	cellular component assembly;cellular component organization;cellular macromolecular complex assembly;cellular process;chromatin organization;chromosome organization;macromolecular complex assembly;organelle organization;response to abiotic stimulus;response to chemical stimulus;response to stimulus;response to stress	GO:0006325;GO:0006950;GO:0006996;GO:0009628;GO:0009987;GO:0016043;GO:0022607;GO:0034622;GO:0042221;GO:0050896;GO:0051276;GO:0065003			+	6.7171	7.0814	0.0634279	0.0903773	n.d.	n.d.	0	0	NaN	NaN	NaN	NaN	NaN	NaN	NaN	NaN	NaN	NaN	0	0	6.78053	6.7171	6.72902	6.07341	6.24886	7.17177	7.0814	7.14165	6.92195	6.98184	5
AT1G07670	endomembrane-type CA-ATPase 4	Q9XES1	ECA4	116.18	+	56	56	20	45.6	20.3716	21.0854	0.0769691	0.241993	cellular process;establishment of localization;ion transport;transmembrane transport;transport	GO:0006810;GO:0006811;GO:0009987;GO:0051234;GO:0055085	SQ_A	EB_G	+	4.97532	5.06173	0.188639	0.123013	0.963188	0.630964	5	5	20.2947	20.3037	20.3716	20.554	20.7854	21.472	21.3029	21.0854	20.8434	20.7094	5	5	4.97532	4.92835	4.78668	5.75629	6.29265	6.07519	5.06173	4.85451	4.93871	5.14524	5
AT1G07680	transmembrane protein	Q9LQP3	AT1G07680	NaN		NaN	NaN	NaN	NaN	NaN	NaN	NaN	NaN					+	NaN	1.8006	NaN	0.607928	n.d.	n.d.	0	0	NaN	NaN	NaN	NaN	NaN	NaN	NaN	NaN	NaN	NaN	0	0	NaN	NaN	NaN	NaN	NaN	2.40853	1.19267	NaN	NaN	NaN	0
AT1G07690	transmembrane protein	A0A1P8AP82;A0A1P8APA1;A0A1P8APA6;A0A1P8APC0;Q9LQP4	AT1G07690	18.947	+	1	1	1	9.5	10.2128	11.808	0.788854	0.944351			SQ_A	EB_G	+	1.93982	2.30645	1.10216	0.263966	n.d.	n.d.	4	3	NaN	9.25753	9.59031	10.8352	11.7954	13.496	12.7524	11.808	11.6329	10.4971	4	5	NaN	0.178621	1.33095	2.5487	3.53526	2.57041	2.30645	NaN	0.580049	NaN	4
AT1G07700	Thioredoxin superfamily protein	Q9C5C5	AT1G07700	23.011	+	6	6	6	35.8	14.568	13.9917	0.190697	0.117404	biological regulation;cellular homeostasis;cellular process;glycerol ether metabolic process;homeostatic process;metabolic process;small molecule metabolic process	GO:0006662;GO:0008152;GO:0009987;GO:0019725;GO:0042592;GO:0044281;GO:0065007	SQ_A	EB_H	+	5.35435	4.604	0.101198	0.618932	0.588373	0.737644	5	5	14.3822	14.3774	14.568	14.7629	14.8967	13.8743	13.92	13.9917	14.2951	14.6099	5	5	5.07678	5.25315	5.48331	5.38936	5.35435	3.01051	4.604	4.53096	5.22293	5.2531	5
AT1G07705	NOT2 / NOT3 / NOT5 family	A8MR45;Q0WP31	AT1G07705	65.816	+	16	16	16	41.4	16.0475	16.1542	0.051033	0.17695	biological regulation	GO:0065007	SQ_B	EB_G	+	3.96518	3.81504	0.0639443	0.127235	-0.547161	0.601903	5	5	16.0475	16.107	16.0986	16.0364	15.9232	16.3768	16.1822	16.1542	15.9773	15.9348	5	5	3.90158	3.96518	3.73528	4.08084	4.02912	3.81504	3.98328	3.94228	3.52767	3.68841	5
AT1G07710	Ankyrin repeat family protein	Q9LQP7	AT1G07710	NaN		NaN	NaN	NaN	NaN	NaN	NaN	NaN	NaN					+	3.15867	0.935667	0.586507	0.257736	n.d.	n.d.	0	0	NaN	NaN	NaN	NaN	NaN	NaN	NaN	NaN	NaN	NaN	0	0	2.2469	2.34127	3.15867	3.56417	3.74518	2.73134	0.677931	0.935667	1.0144	0.450112	5
AT1G07720	3-ketoacyl-CoA synthase 3	A0A1P8AST0;Q9LQP8	KCS3	54.335	+	13	13	11	27.6	16.5582	16.1514	0.605835	0.442574	biosynthetic process;cellular ketone metabolic process;cellular lipid metabolic process;cellular metabolic process;cellular process;lipid metabolic process;metabolic process;organic acid metabolic process;primary metabolic process;response to abiotic stimulus;response to stimulus;response to stress;small molecule metabolic process	GO:0006082;GO:0006629;GO:0006950;GO:0008152;GO:0009058;GO:0009628;GO:0009987;GO:0042180;GO:0044237;GO:0044238;GO:0044255;GO:0044281;GO:0050896	SQ_A	EB_G	+	6.1914	3.2113	0.979555	0.843136	0.972206	0.845133	5	5	15.8677	16.2512	16.5582	17.164	17.6028	17.1741	16.5845	16.1514	15.7088	15.0369	5	5	5.18809	5.46307	6.1914	7.17095	7.22937	6.80533	5.41562	3.17064	2.36817	3.2113	5
AT1G07730	Disease resistance-responsive (dirigent-like protein) family protein	Q9LQQ0	AT1G07730	NaN		NaN	NaN	NaN	NaN	NaN	NaN	NaN	NaN					+	NaN	0.337891	NaN	0	n.d.	n.d.	0	0	NaN	NaN	NaN	NaN	NaN	NaN	NaN	NaN	NaN	NaN	0	0	NaN	NaN	NaN	NaN	NaN	NaN	0.337891	NaN	NaN	NaN	0
AT1G07740	Tetratricopeptide repeat (TPR)-like superfamily protein	Q9LQQ1	AT1G07740	NaN		NaN	NaN	NaN	NaN	NaN	NaN	NaN	NaN					+	0.961542	0.560718	0.303839	0.167536	n.d.	n.d.	0	0	NaN	NaN	NaN	NaN	NaN	NaN	NaN	NaN	NaN	NaN	0	0	1.11939	1.26538	0.961542	0.651992	0.397993	0.728255	NaN	0.393182	NaN	NaN	5
AT1G07745	DNA repair RAD51-like protein	A0A1P8AT83;A3QS64;A8MSF8;Q9LQQ2	RAD51D	NaN		NaN	NaN	NaN	NaN	NaN	NaN	NaN	NaN	cellular metabolic process;cellular nitrogen compound metabolic process;cellular process;DNA metabolic process;DNA recombination;DNA repair;macromolecule metabolic process;metabolic process;nitrogen compound metabolic process;nucleobase-containing compound metabolic process;primary metabolic process;response to DNA damage stimulus;response to stimulus;response to stress	GO:0006139;GO:0006259;GO:0006281;GO:0006310;GO:0006807;GO:0006950;GO:0006974;GO:0008152;GO:0009987;GO:0034641;GO:0043170;GO:0044237;GO:0044238;GO:0050896			+	2.56309	1.19698	0.465674	0.441973	n.d.	n.d.	0	0	NaN	NaN	NaN	NaN	NaN	NaN	NaN	NaN	NaN	NaN	0	0	3.02876	2.94966	2.56309	0.707519	0.564759	NaN	0.789623	1.60433	0.720382	2.449	5
AT1G07747	Bifunctional inhibitor/lipid-transfer protein/seed storage 2S albumin superfamily protein	A8MRP3	AT1G07747	NaN		NaN	NaN	NaN	NaN	NaN	NaN	NaN	NaN					+	1.0128	NaN	0.471385	NaN	n.d.	n.d.	0	0	NaN	NaN	NaN	NaN	NaN	NaN	NaN	NaN	NaN	NaN	0	0	NaN	NaN	NaN	0.541412	1.48418	NaN	NaN	NaN	NaN	NaN	2
AT1G07750	RmlC-like cupins superfamily protein	Q9LQQ3	AT1G07750	38.31	+	21	21	17	57.6	19.8527	21.1071	0.12813	0.238302			SQ_A	EB_G	+	7.11661	9.1563	0.662946	0.263423	0.977902	0.80954	5	5	19.7246	19.7521	19.8527	20.2193	20.4439	21.6381	21.3053	21.1071	20.8688	20.5754	5	5	6.45366	6.69058	7.11661	7.8493	8.14299	9.77815	9.1563	9.01049	9.41973	7.87774	5
AT1G07770	ribosomal protein S15A	P42798	AT5G59850;RPS15A	NaN		NaN	NaN	NaN	NaN	NaN	NaN	NaN	NaN	biosynthetic process;cellular metabolic process;cellular process;macromolecule metabolic process;metabolic process;primary metabolic process;protein metabolic process;translation	GO:0006412;GO:0008152;GO:0009058;GO:0009987;GO:0019538;GO:0043170;GO:0044237;GO:0044238			+	9.06218	10.8679	0.215235	0.136292	n.d.	n.d.	0	0	NaN	NaN	NaN	NaN	NaN	NaN	NaN	NaN	NaN	NaN	0	0	9.27741	9.06218	9.07815	8.28725	8.544	10.9475	11.0042	10.4013	10.8679	9.82606	5
AT1G07780	phosphoribosylanthranilate isomerase 1	A0A1P8ATT5;A0A1P8ATU6;B3H4J9;Q42440	PAI1	NaN		NaN	NaN	NaN	NaN	NaN	NaN	NaN	NaN	amine metabolic process;biosynthetic process;cellular amino acid metabolic process;cellular aromatic compound metabolic process;cellular ketone metabolic process;cellular metabolic process;cellular nitrogen compound metabolic process;cellular process;heterocycle metabolic process;metabolic process;nitrogen compound metabolic process;organic acid metabolic process;primary metabolic process;small m…	GO:0006082;GO:0006520;GO:0006725;GO:0006807;GO:0008152;GO:0009058;GO:0009308;GO:0009987;GO:0034641;GO:0042180;GO:0044237;GO:0044238;GO:0044281;GO:0046483			+	4.25148	3.98209	0.326152	0.276299	n.d.	n.d.	0	0	NaN	NaN	NaN	NaN	NaN	NaN	NaN	NaN	NaN	NaN	0	0	4.44444	4.57763	4.25148	3.34716	3.52269	3.93669	3.70501	4.52461	3.98209	4.25839	5
AT1G07790	Histone superfamily protein	Q9LQQ4	HTB1	16.402	+	11	4	3	56.1	16.4467	16.0923	0.503143	0.0172844	cellular component assembly;cellular component organization;cellular macromolecular complex assembly;cellular process;chromatin organization;chromosome organization;macromolecular complex assembly;organelle organization	GO:0006325;GO:0006996;GO:0009987;GO:0016043;GO:0022607;GO:0034622;GO:0051276;GO:0065003	SQ_B	EB_C	+	7.23772	7.7617	0.324799	0.934193	0.943612	0.503381	5	5	16.9498	16.731	16.4467	15.9015	15.5773	16.1096	16.0923	16.161	16.0895	16.0627	5	5	7.56252	7.35724	7.23772	6.44033	6.60556	8.6959	8.24982	7.7617	6.8121	6.27785	5
AT1G07795	forkhead box protein G1	Q29PW8	AT1G07795	NaN		NaN	NaN	NaN	NaN	NaN	NaN	NaN	NaN					+	1.54753	3.05145	0.614435	0.794797	n.d.	n.d.	0	0	NaN	NaN	NaN	NaN	NaN	NaN	NaN	NaN	NaN	NaN	0	0	NaN	NaN	0.912826	1.54753	2.16197	3.84624	2.25665	NaN	NaN	NaN	3
AT1G07810	ER-type Ca2+-ATPase 1	P92939	ECA1	116.36	+	53	17	17	47	17.7491	18.2553	0.13106	0.0239391	cellular process;establishment of localization;ion transport;response to chemical stimulus;response to stimulus;transmembrane transport;transport	GO:0006810;GO:0006811;GO:0009987;GO:0042221;GO:0050896;GO:0051234;GO:0055085	SQ_A	EB_H	+	4.10825	4.09516	0.149468	0.119305	0.76529	0.872658	5	5	17.5303	17.618	17.7491	17.8357	17.9681	18.114	18.2519	18.2553	18.2792	18.2839	5	5	4.10825	4.06818	3.95878	4.64641	4.64111	3.54424	4.24298	4.21446	4.09516	4.0328	5
AT1G07820	Histone superfamily protein	P59259	AT1G07660;AT1G07820;AT3G45930;AT3G46320;AT3G53730;AT5G59690;AT5G59970;HIS4	NaN		NaN	NaN	NaN	NaN	NaN	NaN	NaN	NaN	cellular component assembly;cellular component organization;cellular macromolecular complex assembly;cellular process;chromatin organization;chromosome organization;macromolecular complex assembly;organelle organization;response to abiotic stimulus;response to chemical stimulus;response to stimulus;response to stress	GO:0006325;GO:0006950;GO:0006996;GO:0009628;GO:0009987;GO:0016043;GO:0022607;GO:0034622;GO:0042221;GO:0050896;GO:0051276;GO:0065003			+	8.20534	8.32531	0.250325	0.684006	n.d.	n.d.	0	0	NaN	NaN	NaN	NaN	NaN	NaN	NaN	NaN	NaN	NaN	0	0	8.45566	8.36311	8.20534	7.39403	7.54617	9.01232	8.9213	8.32531	7.6413	7.31011	5
AT1G07830	ribosomal protein L29 family protein	Q94JQ7	AT1G07830	16.886	+	6	6	6	39.6	16.1124	15.7757	0.236153	0.0745344	biosynthetic process;cellular component organization;cellular metabolic process;cellular process;macromolecule metabolic process;metabolic process;mitochondrial translation;mitochondrion organization;organelle organization;primary metabolic process;protein metabolic process;translation	GO:0006412;GO:0006996;GO:0007005;GO:0008152;GO:0009058;GO:0009987;GO:0016043;GO:0019538;GO:0032543;GO:0043170;GO:0044237;GO:0044238	SQ_B	EB_G	+	4.76409	6.02502	0.297621	0.209994	0.830833	0.787046	5	5	16.3486	16.1124	16.1193	15.4581	15.2682	15.8502	15.7757	15.7965	15.6077	15.3517	5	5	5.06703	4.84355	4.76409	3.95009	4.46647	6.1664	6.23502	5.75576	6.02502	5.36918	5
AT1G07840	Sas10/Utp3/C1D family	Q93ZQ9;Q9LQQ6	AT1G07840	31.995	+	7	7	7	24	15.6476	15.9156	0.163214	0.0368395	cellular metabolic process;cellular nitrogen compound metabolic process;cellular process;macromolecule metabolic process;metabolic process;nitrogen compound metabolic process;nucleobase-containing compound metabolic process;primary metabolic process;RNA metabolic process;RNA processing;rRNA processing	GO:0006139;GO:0006364;GO:0006396;GO:0006807;GO:0008152;GO:0009987;GO:0016070;GO:0034641;GO:0043170;GO:0044237;GO:0044238	SQ_B	EB_G	+	4.4244	4.07573	0.0840178	0.11655	-0.572187	-0.196252	5	5	15.6351	15.83	15.8294	15.6476	15.4844	15.9156	15.9524	15.9245	15.7263	15.5381	5	5	4.50841	4.4244	4.17213	4.27087	4.49824	4.07573	4.28632	3.95918	3.98146	4.24129	5
AT1G07860	Serine/Threonine-kinase RLCKVII protein	Q8RY98	AT1G07860	NaN		NaN	NaN	NaN	NaN	NaN	NaN	NaN	NaN					+	NaN	1.26015	NaN	0.441375	n.d.	n.d.	0	0	NaN	NaN	NaN	NaN	NaN	NaN	NaN	NaN	NaN	NaN	0	0	NaN	NaN	NaN	NaN	NaN	NaN	NaN	1.72824	1.26015	0.818774	0
AT1G07870	Protein kinase superfamily protein	F4HSH9;Q9LQQ8	AT1G07870	46.763	+	21	21	19	47	17.5153	17.8274	0.0718479	0.10862			SQ_A	EB_G	+	4.47176	6.16964	0.151906	0.435239	0.965864	-0.90508	5	5	17.4434	17.4442	17.5153	17.6618	17.7299	18.0169	17.8858	17.8274	17.7188	17.6876	5	5	4.274	4.31985	4.47176	4.57794	4.82217	5.20487	5.7344	6.38942	6.16964	6.91988	5
AT1G07880	Protein kinase superfamily protein	Q9LQQ9	ATMPK13	NaN		NaN	NaN	NaN	NaN	NaN	NaN	NaN	NaN	anatomical structure formation involved in morphogenesis;biological regulation;cellular process;developmental process;response to stimulus;signal transduction	GO:0007165;GO:0009987;GO:0032502;GO:0048646;GO:0050896;GO:0065007			+	2.5856	0.406233	0.00416565	0.231216	n.d.	n.d.	0	0	NaN	NaN	NaN	NaN	NaN	NaN	NaN	NaN	NaN	NaN	0	0	2.58511	2.58609	2.59345	0.620321	NaN	NaN	0.0511958	0.298839	0.513627	1.11312	4
AT1G07885	hypothetical protein	F4HSI4	AT1G07885	NaN		NaN	NaN	NaN	NaN	NaN	NaN	NaN	NaN					+	NaN	1.65641	NaN	0.443501	n.d.	n.d.	0	0	NaN	NaN	NaN	NaN	NaN	NaN	NaN	NaN	NaN	NaN	0	0	NaN	NaN	NaN	NaN	NaN	1.2129	NaN	NaN	2.09991	NaN	0
AT1G07890	ascorbate peroxidase 1	F4HU93;Q05431	APX1	27.561	+	23	23	22	76	21.5182	21.6145	0.182129	0.183765	catabolic process;cellular metabolic process;cellular process;developmental process;embryo development;metabolic process;response to abiotic stimulus;response to chemical stimulus;response to endogenous stimulus;response to heat;response to osmotic stress;response to oxidative stress;response to stimulus;response to stress	GO:0006950;GO:0006970;GO:0006979;GO:0008152;GO:0009056;GO:0009408;GO:0009628;GO:0009719;GO:0009790;GO:0009987;GO:0032502;GO:0042221;GO:0044237;GO:0050896	SQ_A	EB_G	+	9.50369	10.7577	0.504157	0.568252	0.871844	0.946105	5	5	21.2257	21.4706	21.5182	21.7003	21.7974	21.9797	21.7659	21.6145	21.4307	21.131	5	5	9.16946	8.99895	9.50369	10.0078	10.3858	12.0194	11.4349	10.6748	10.7577	10.1894	5
AT1G07900	LOB domain-containing protein 1	Q9LQR0	LBD1	NaN		NaN	NaN	NaN	NaN	NaN	NaN	NaN	NaN					+	0.83348	NaN	0	NaN	n.d.	n.d.	0	0	NaN	NaN	NaN	NaN	NaN	NaN	NaN	NaN	NaN	NaN	0	0	NaN	NaN	NaN	NaN	0.83348	NaN	NaN	NaN	NaN	NaN	1
AT1G07901	hypothetical protein	B3H516	AT1G07901	NaN		NaN	NaN	NaN	NaN	NaN	NaN	NaN	NaN					+	1.29329	3.97988	0.142388	0.0465971	n.d.	n.d.	0	0	NaN	NaN	NaN	NaN	NaN	NaN	NaN	NaN	NaN	NaN	0	0	NaN	NaN	1.1509	1.43567	NaN	4.02648	NaN	NaN	3.93329	NaN	2
AT1G07902	hypothetical protein	A0A1P8APT0	AT1G07902	NaN		NaN	NaN	NaN	NaN	NaN	NaN	NaN	NaN					+	3.0382	3.93838	0.135693	0.41061	n.d.	n.d.	0	0	NaN	NaN	NaN	NaN	NaN	NaN	NaN	NaN	NaN	NaN	0	0	2.85998	3.34024	3.0382	2.9025	3.07504	3.52395	4.34899	4.2036	2.82601	3.93838	5
AT1G07910	RNAligase	A0A2H1ZEA2;Q0WL81	RNL	123.2	+	25	25	25	27	16.8492	17.0853	0.0614338	0.16387	cellular metabolic process;cellular nitrogen compound metabolic process;cellular process;macromolecule metabolic process;metabolic process;nitrogen compound metabolic process;nucleobase-containing compound metabolic process;primary metabolic process;RNA metabolic process;RNA processing;RNA splicing;tRNA metabolic process;tRNA processing	GO:0006139;GO:0006396;GO:0006399;GO:0006807;GO:0008033;GO:0008152;GO:0008380;GO:0009987;GO:0016070;GO:0034641;GO:0043170;GO:0044237;GO:0044238	SQ_A	EB_G	+	2.75017	1.36152	0.0981121	0.115952	-0.671494	0.934106	5	5	16.7877	16.8492	16.8258	16.929	16.9366	17.2492	17.1976	17.0853	16.8916	16.8899	5	5	2.93242	2.82735	2.65205	2.75017	2.52933	1.47748	1.36152	1.42529	1.03342	1.05669	5
AT1G07920	GTP binding Elongation factor Tu family protein	P0DH99;Q0WL56;Q8GTY0;Q8W4H7	AT1G07920;AT1G07930;AT1G07940;AT5G60390	NaN		NaN	NaN	NaN	NaN	NaN	NaN	NaN	NaN	response to chemical stimulus;response to stimulus	GO:0042221;GO:0050896			+	8.63127	10.3553	0.0916576	0.506582	n.d.	n.d.	0	0	NaN	NaN	NaN	NaN	NaN	NaN	NaN	NaN	NaN	NaN	0	0	8.63127	8.40564	8.62441	8.72293	9.078	11.2882	10.8619	10.3231	10.3553	9.46308	5
AT1G07930	GTP binding Elongation factor Tu family protein	F4HUA0;P0DH99;Q0WL56;Q8GTY0;Q8W4H7	AT1G07920;AT1G07930;AT1G07940;AT5G60390	NaN		NaN	NaN	NaN	NaN	NaN	NaN	NaN	NaN	response to chemical stimulus;response to stimulus	GO:0042221;GO:0050896			+	8.12932	9.34591	0.202157	0.583349	n.d.	n.d.	0	0	NaN	NaN	NaN	NaN	NaN	NaN	NaN	NaN	NaN	NaN	0	0	8.12932	7.92717	7.83494	8.18489	8.61079	10.4335	9.92926	9.22151	9.34591	8.48028	5
AT1G07940	GTP binding Elongation factor Tu family protein	P0DH99;Q0WL56;Q8GTY0;Q8W4H7	AT1G07920;AT1G07930;AT1G07940;AT5G60390	NaN		NaN	NaN	NaN	NaN	NaN	NaN	NaN	NaN	response to chemical stimulus;response to stimulus	GO:0042221;GO:0050896			+	8.33167	10.3294	0.144708	0.542532	n.d.	n.d.	0	0	NaN	NaN	NaN	NaN	NaN	NaN	NaN	NaN	NaN	NaN	0	0	8.33167	8.18696	8.30646	8.57577	8.91135	11.2513	10.8719	10.3147	10.3294	9.32491	5
AT1G07950	Surfeit locus protein 5 subunit 22 of Mediator complex	A0A1P8ATZ6;Q8LCH5	MED22B	16.563	+	3	1	1	35.7	11.684	11.5881	0.522077	0.184673			SQ_B	EB_E	+	4.95987	5.629	0.236427	0.084476	0.658201	-0.540347	5	5	12.516	12.2061	11.684	10.2374	11.2552	11.5033	11.3286	11.7728	11.9462	11.5881	5	5	5.1963	4.95987	5.28321	4.74137	4.64698	5.61115	5.9728	5.40698	5.71348	5.629	5
AT1G07960	PDI-like 5-1	Q8GYD1	PDIL5-1	16.565	+	6	6	6	38.4	16.5891	17.1662	0.0882683	0.0642242	biological regulation;cellular homeostasis;cellular metabolic process;cellular process;homeostatic process;macromolecule metabolic process;metabolic process;primary metabolic process;protein folding;protein metabolic process;response to stimulus;response to stress	GO:0006457;GO:0006950;GO:0008152;GO:0009987;GO:0019538;GO:0019725;GO:0042592;GO:0043170;GO:0044237;GO:0044238;GO:0050896;GO:0065007	SQ_A	EB_G	+	6.11309	5.71931	0.0219464	0.157356	-0.450044	0.148194	5	5	16.6773	16.4596	16.5891	16.5519	16.6847	17.1662	17.18	17.0889	17.0163	17.2305	5	5	6.11309	6.13411	6.13504	5.78551	5.43401	5.46242	5.71931	5.30854	5.83884	5.87667	5
AT1G07970	cytochrome B561%2C amino-terminal protein	Q9LN10	AT1G07970	75.717	+	18	18	18	29.6	16.5958	16.7778	0.0815144	0.118887			SQ_B	EB_G	+	3.13986	3.35511	0.16682	0.471114	-0.0953949	0.934115	5	5	16.7025	16.6803	16.5958	16.556	16.5143	16.8966	16.843	16.7778	16.6158	16.4572	5	5	3.30668	3.13986	2.81482	3.08457	3.45849	3.82622	3.91297	3.35511	3.31231	2.84834	5
AT1G07980	nuclear factor Y%2C subunit C10	A0A1P8AN83;Q9LN09	NF-YC10	23.027	+	7	7	7	35	14.9188	14.9294	0.101562	0.0508118	biological regulation	GO:0065007	SQ_B	EB_G	+	4.38071	3.81696	0.035244	0.0794177	-0.410385	-0.0461286	5	5	15.1086	15.0092	14.9188	14.8172	14.6825	15.2801	14.9802	14.9294	14.8618	14.8787	5	5	4.36628	4.34547	4.58221	4.38071	4.48239	3.7443	4.36723	3.89638	3.81696	3.62939	5
AT1G07985	Expressed protein	Q3EDG6	AT1G07985	NaN		NaN	NaN	NaN	NaN	NaN	NaN	NaN	NaN					+	NaN	4.98984	NaN	1.65029	n.d.	n.d.	0	0	NaN	NaN	NaN	NaN	NaN	NaN	NaN	NaN	NaN	NaN	0	0	NaN	NaN	NaN	NaN	NaN	NaN	0.568954	4.00073	5.97895	7.30132	0
AT1G07990	SIT4 phosphatase-associated family protein	A0A1P8ATA9;Q8L7T5	AT1G07990	89.588	+	33	32	30	43.8	18.4179	18.624	0.0431118	0.0168839			SQ_A	EB_H	+	4.08165	2.91554	0.0518942	0.400038	-0.860359	0.900847	5	5	18.2916	18.3956	18.4179	18.461	18.4892	18.6029	18.624	18.6408	18.6225	18.6853	5	5	4.16772	4.13354	4.05181	4.08165	3.97231	2.02636	2.91554	3.31558	2.84702	3.63576	5
AT1G08000	GATA transcription factor 10	Q8VZP4	GATA10	NaN		NaN	NaN	NaN	NaN	NaN	NaN	NaN	NaN	biosynthetic process;cellular metabolic process;cellular nitrogen compound metabolic process;cellular process;macromolecule metabolic process;metabolic process;nitrogen compound metabolic process;nucleobase-containing compound metabolic process;primary metabolic process;RNA metabolic process	GO:0006139;GO:0006807;GO:0008152;GO:0009058;GO:0009987;GO:0016070;GO:0034641;GO:0043170;GO:0044237;GO:0044238			+	3.29743	4.15927	0.169452	0.358536	n.d.	n.d.	0	0	NaN	NaN	NaN	NaN	NaN	NaN	NaN	NaN	NaN	NaN	0	0	3.53044	3.29743	3.43514	2.97892	3.12798	4.5416	4.51781	4.15927	3.98327	3.79062	5
AT1G08005	serine/threonine-protein phosphatase 6 regulatory subunit	Q1G325	AT1G08005	NaN		NaN	NaN	NaN	NaN	NaN	NaN	NaN	NaN					+	0.340786	1.08712	0.23369	0	n.d.	n.d.	0	0	NaN	NaN	NaN	NaN	NaN	NaN	NaN	NaN	NaN	NaN	0	0	NaN	0.107096	0.574476	NaN	NaN	NaN	NaN	NaN	NaN	1.08712	2
AT1G08010	GATA transcription factor 11	Q6DBP8	GATA11	NaN		NaN	NaN	NaN	NaN	NaN	NaN	NaN	NaN	biosynthetic process;cellular metabolic process;cellular nitrogen compound metabolic process;cellular process;macromolecule metabolic process;metabolic process;nitrogen compound metabolic process;nucleobase-containing compound metabolic process;primary metabolic process;RNA metabolic process	GO:0006139;GO:0006807;GO:0008152;GO:0009058;GO:0009987;GO:0016070;GO:0034641;GO:0043170;GO:0044237;GO:0044238			+	4.81059	5.1211	0.150399	0.0859451	n.d.	n.d.	0	0	NaN	NaN	NaN	NaN	NaN	NaN	NaN	NaN	NaN	NaN	0	0	4.81059	4.66019	5.34869	5.33987	4.71739	4.30687	4.98929	5.20705	5.1211	5.20354	5
AT1G08030	tyrosylprotein sulfotransferase	Q3EDG5	TPST	56.988	+	9	9	9	19.8	15.6493	15.5486	0.12705	0.177741			SQ_A	EB_G	+	4.12445	3.16367	0.0782638	0.0510936	0.119889	0.493894	5	5	15.5222	15.6493	15.626	15.816	15.8204	15.9306	15.7264	15.5486	15.4524	15.3311	5	5	4.20271	3.96136	4.00008	4.16903	4.12445	3.16367	3.21476	2.84229	3.19207	2.9375	5
AT1G08035	hypothetical protein	A0A1P8AMD3;Q9LN05	AT1G08035	NaN		NaN	NaN	NaN	NaN	NaN	NaN	NaN	NaN					+	0.365193	2.50031	0.186244	0.896582	n.d.	n.d.	0	0	NaN	NaN	NaN	NaN	NaN	NaN	NaN	NaN	NaN	NaN	0	0	1.31429	0.365193	NaN	NaN	0.17895	2.82343	3.47801	2.50031	1.60373	0.706382	3
AT1G08040	trimethylguanosine synthase (DUF707)	A0A1P8AV11;Q93ZR2	AT1G08040	43.556	+	8	8	5	21.4	16.2084	15.9796	0.095665	0.0250063	metabolic process	GO:0008152	SQ_B	EB_B	+	5.1411	5.44238	0.150428	0.495445	-0.948551	-0.0642032	5	5	16.2084	16.2179	16.304	15.9348	15.7698	16.2738	15.9546	15.9564	15.9796	16.143	5	5	4.99067	5.01983	5.1411	5.59134	5.8155	4.82572	4.94693	5.53952	5.44238	6.2678	5
AT1G08050	Zinc finger (C3HC4-type RING finger) family protein	Q9LN03	AT1G08050	70.117	+	4	4	4	9.2	9.80657	11.3414	0.112326	0.101865			SQ_A	EB_H	+	1.13203	3.32618	0.404713	0.357004	n.d.	0.486954	2	5	9.81001	9.69425	9.53787	9.80657	10.0375	11.1298	10.9446	11.3414	11.4433	11.4045	5	5	NaN	NaN	NaN	0.72732	1.53675	3.32618	3.12058	3.84863	4.02044	2.96918	2
AT1G08060	ATP-dependent helicase family protein	A0A1P8ASM1;Q9M658	MOM	218.57	+	19	19	19	10.4	15.3948	15.4328	0.168049	0.0299702	biological regulation;biosynthetic process;cellular component organization;cellular metabolic process;cellular nitrogen compound metabolic process;cellular process;chromosome organization;gene silencing;macromolecule metabolic process;metabolic process;nitrogen compound metabolic process;nucleobase-containing compound metabolic process;organelle organization;primary metabolic process;regulation o…	GO:0006139;GO:0006807;GO:0006996;GO:0008152;GO:0009058;GO:0009987;GO:0016043;GO:0016070;GO:0016458;GO:0034641;GO:0040029;GO:0043170;GO:0044237;GO:0044238;GO:0051276;GO:0065007	SQ_B	EB_G	+	2.54481	0.894289	0.0740366	0.102267	0.676156	n.d.	5	3	15.6991	15.5359	15.3948	15.2268	15.1962	15.4627	15.4328	15.452	15.3547	15.3376	5	5	2.61885	2.74915	2.52563	2.54481	1.99211	NaN	NaN	0.996556	0.142975	0.894289	5
AT1G08065	alpha carbonic anhydrase 5	F4HUC4	ACA5	NaN		NaN	NaN	NaN	NaN	NaN	NaN	NaN	NaN					+	1.55781	NaN	0.819809	NaN	n.d.	n.d.	0	0	NaN	NaN	NaN	NaN	NaN	NaN	NaN	NaN	NaN	NaN	0	0	NaN	NaN	0.00882598	1.55781	2.37762	NaN	NaN	NaN	NaN	NaN	3
AT1G08070	Tetratricopeptide repeat (TPR)-like superfamily protein	A0A1P8ARF0;Q9LN01	OTP82	NaN		NaN	NaN	NaN	NaN	NaN	NaN	NaN	NaN	cellular metabolic process;cellular nitrogen compound metabolic process;cellular process;macromolecule metabolic process;metabolic process;nitrogen compound metabolic process;nucleobase-containing compound metabolic process;primary metabolic process;RNA metabolic process;RNA processing	GO:0006139;GO:0006396;GO:0006807;GO:0008152;GO:0009987;GO:0016070;GO:0034641;GO:0043170;GO:0044237;GO:0044238			+	0.394057	0.36142	0.0116823	0	n.d.	n.d.	0	0	NaN	NaN	NaN	NaN	NaN	NaN	NaN	NaN	NaN	NaN	0	0	0.399893	0.38822	0.169597	NaN	0.411585	NaN	NaN	NaN	0.36142	NaN	4
AT1G08080	alpha carbonic anhydrase 7	Q8L817	ACA7	NaN		NaN	NaN	NaN	NaN	NaN	NaN	NaN	NaN	cellular metabolic process;cellular process;metabolic process;one-carbon metabolic process;small molecule metabolic process	GO:0006730;GO:0008152;GO:0009987;GO:0044237;GO:0044281			+	NaN	0.69564	NaN	0	n.d.	n.d.	0	0	NaN	NaN	NaN	NaN	NaN	NaN	NaN	NaN	NaN	NaN	0	0	NaN	NaN	NaN	NaN	NaN	NaN	NaN	NaN	0.69564	NaN	0
AT1G08110	lactoylglutathione lyase family protein / glyoxalase I family protein	B9DH52;Q8H0V3	AT1G08110	20.848	+	12	12	12	62.7	17.9716	18.318	0.0147209	0.0504532	response to chemical stimulus;response to stimulus	GO:0042221;GO:0050896	SQ_A	EB_H	+	6.76378	7.73644	0.085813	0.128218	0.915644	0.426395	5	5	17.9568	17.9716	17.9713	17.993	18.0905	18.2654	18.3081	18.318	18.3684	18.4579	5	5	6.62559	6.67797	6.76378	6.82936	6.96697	7.48416	7.7269	7.86466	7.9415	7.73644	5
AT1G08125	S-adenosyl-L-methionine-dependent methyltransferases superfamily protein	A0A1P8AME4;F4HUD4;F4HUD5;F4HUD6	AT1G08125	35.173	+	6	5	5	27	13.3642	13.2576	0.104145	0.0463247			SQ_C	EB_H	+	4.48943	4.90336	0.23209	0.13554	0.032567	0.465627	5	5	13.26	13.6394	13.3642	13.2694	13.7694	13.1627	13.2576	13.3039	13.2506	13.4444	5	5	4.7003	4.7647	4.48943	4.10635	4.25734	3.95525	4.90336	4.93548	5.0389	4.73648	5
AT1G08130	DNA ligase 1	Q42572	LIG1	NaN		NaN	NaN	NaN	NaN	NaN	NaN	NaN	NaN	biosynthetic process;cell cycle;cell division;cellular metabolic process;cellular nitrogen compound metabolic process;cellular process;DNA ligation;DNA metabolic process;DNA recombination;DNA repair;DNA replication;macromolecule metabolic process;metabolic process;nitrogen compound metabolic process;nucleobase-containing compound metabolic process;primary metabolic process;response to DNA damage …	GO:0006139;GO:0006259;GO:0006260;GO:0006266;GO:0006281;GO:0006310;GO:0006807;GO:0006950;GO:0006974;GO:0007049;GO:0008152;GO:0009058;GO:0009987;GO:0034641;GO:0043170;GO:0044237;GO:0044238;GO:0050896;GO:0051301			+	4.46581	4.79092	0.138124	0.0665836	n.d.	n.d.	0	0	NaN	NaN	NaN	NaN	NaN	NaN	NaN	NaN	NaN	NaN	0	0	4.581	4.46581	4.28366	4.32768	4.66591	4.74929	4.8575	4.92533	4.61704	4.79092	5
AT1G08140	cation/H+ exchanger 6A	Q8GX92	CHX6A	NaN		NaN	NaN	NaN	NaN	NaN	NaN	NaN	NaN	establishment of localization;ion transport;transport	GO:0006810;GO:0006811;GO:0051234			+	1.53474	NaN	0.518639	NaN	n.d.	n.d.	0	0	NaN	NaN	NaN	NaN	NaN	NaN	NaN	NaN	NaN	NaN	0	0	2.10687	1.9999	1.06959	0.269466	NaN	NaN	NaN	NaN	NaN	NaN	4
AT1G08150	Cation/hydrogen exchanger family protein	Q3EDG3	ATCHX5	NaN		NaN	NaN	NaN	NaN	NaN	NaN	NaN	NaN	establishment of localization;ion transport;transport	GO:0006810;GO:0006811;GO:0051234			+	1.06617	NaN	0.422708	NaN	n.d.	n.d.	0	0	NaN	NaN	NaN	NaN	NaN	NaN	NaN	NaN	NaN	NaN	0	0	1.48888	1.06617	0.390769	NaN	NaN	NaN	NaN	NaN	NaN	NaN	3
AT1G08160	Late embryogenesis abundant (LEA) hydroxyproline-rich glycoprotein family	Q8VZ13	AT1G08160	25.158	+	5	5	5	26.7	16.2444	15.0533	0.413406	0.0936184			SQ_A	EB_G	+	4.46767	NaN	0.641196	NaN	0.64413	n.d.	5	0	15.831	16.1259	16.2444	16.9783	17.1463	15.124	15.1469	14.927	14.8733	15.0533	5	5	3.6099	3.82647	5.04653	5.63875	4.46767	NaN	NaN	NaN	NaN	NaN	5
AT1G08165	hypothetical protein	F4HUE2	AT1G08165	NaN		NaN	NaN	NaN	NaN	NaN	NaN	NaN	NaN					+	0.616203	0.449906	0.390309	0.177934	n.d.	n.d.	0	0	NaN	NaN	NaN	NaN	NaN	NaN	NaN	NaN	NaN	NaN	0	0	0.225894	0.616203	2.27332	1.4946	0.246783	0.792134	0.271972	NaN	0.449906	NaN	5
AT1G08180	cyclin-dependent kinase inhibitor	Q9SGE2	AT1G08180	NaN		NaN	NaN	NaN	NaN	NaN	NaN	NaN	NaN	cell cycle;cellular process	GO:0007049;GO:0009987			+	3.3421	2.80544	0.0398803	0.356961	n.d.	n.d.	0	0	NaN	NaN	NaN	NaN	NaN	NaN	NaN	NaN	NaN	NaN	0	0	3.3421	3.33133	3.77864	3.38198	3.16273	0.485608	2.80544	2.01103	3.1624	3.13406	5
AT1G08190	vacuolar protein sorting 41	P93043	VPS41	110.28	+	28	28	28	32.4	16.8835	17.0931	0.188017	0.0971432	biological regulation;cellular component organization;cellular membrane organization;cellular process;establishment of localization;membrane fusion;membrane organization;multicellular organismal process;organelle organization;protein targeting;protein transport;regulation of organelle organization;regulation of transport;response to abiotic stimulus;response to external stimulus;response to stimu…	GO:0006605;GO:0006810;GO:0006996;GO:0007033;GO:0007034;GO:0009605;GO:0009606;GO:0009628;GO:0009987;GO:0015031;GO:0016043;GO:0016044;GO:0016192;GO:0032501;GO:0033043;GO:0050896;GO:0051049;GO:0051234;GO:0061024;GO:0061025;GO:0065007	SQ_A	EB_G	+	5.10173	2.60037	0.0494447	0.0864608	-0.417115	0.730123	5	5	16.6955	16.7908	16.8835	17.1129	17.2352	17.2346	17.1594	17.0931	16.9959	16.8445	5	5	5.15118	5.08688	5.10173	5.30019	4.77323	2.99037	2.79042	2.51391	2.60037	2.5789	5
AT1G08200	UDP-D-apiose/UDP-D-xylose synthase 2	Q9SGE0	AXS2	43.79	+	26	8	8	53.2	17.7285	16.7315	0.0849438	0.104742	cell wall organization;cell wall organization or biogenesis	GO:0071554;GO:0071555	SQ_A	EB_H	+	7.69265	7.31172	0.237414	0.337806	0.899056	0.976341	5	5	17.37	17.5846	17.7425	17.8134	17.7285	16.5398	16.6928	16.7315	16.8362	16.9751	5	5	7.3443	7.45524	7.84027	8.13384	7.69265	6.01264	6.97392	7.31172	7.36461	8.37841	5
AT1G08210	Eukaryotic aspartyl protease family protein	A0A1P8AM85;A0A1P8AM88;A0A1P8AM93;Q9FPD6	AT1G08210	NaN		NaN	NaN	NaN	NaN	NaN	NaN	NaN	NaN	catabolic process;macromolecule metabolic process;metabolic process;primary metabolic process;protein catabolic process;protein metabolic process;proteolysis	GO:0006508;GO:0008152;GO:0009056;GO:0019538;GO:0030163;GO:0043170;GO:0044238			+	3.33365	4.38006	0.294145	0.135446	n.d.	n.d.	0	0	NaN	NaN	NaN	NaN	NaN	NaN	NaN	NaN	NaN	NaN	0	0	3.79767	3.6003	3.33365	3.0217	3.03951	4.38006	4.51551	4.33145	4.75711	4.19999	5
AT1G08220	ATPase complex subunit	Q0WRX7;Q5XEN3	AT1G08220	31.057	+	6	6	6	25.9	15.4618	15.3293	0.0270023	0.0381422			SQ_B	EB_H	+	3.00306	3.86424	0.198203	0.136958	0.645492	-0.0885783	5	5	15.4888	15.4657	15.4618	15.3736	15.4033	15.2911	15.288	15.3293	15.4323	15.3528	5	5	3.43939	2.98674	3.00306	2.7006	3.20126	4.0012	3.97722	2.66824	3.86424	3.01831	5
AT1G08230	Transmembrane amino acid transporter family protein	A0A1P8ANX9;A0A1P8ANY8;F4HW02	AT1G08230	NaN		NaN	NaN	NaN	NaN	NaN	NaN	NaN	NaN	amine transport;amino acid transport;cellular process;establishment of localization;organic acid transport;transmembrane transport;transport	GO:0006810;GO:0006865;GO:0009987;GO:0015837;GO:0015849;GO:0051234;GO:0055085			+	2.52782	1.63684	0.225491	0.0859892	n.d.	n.d.	0	0	NaN	NaN	NaN	NaN	NaN	NaN	NaN	NaN	NaN	NaN	0	0	2.71625	2.79037	2.33939	0.465194	NaN	2.47459	1.55085	1.55427	1.63684	2.64309	4
AT1G08250	arogenate dehydratase 6	Q9SGD6	ADT6	44.801	+	12	8	5	37.8	15.1488	15.0921	0.24371	0.0123463	amine metabolic process;biosynthetic process;cellular amino acid metabolic process;cellular aromatic compound metabolic process;cellular ketone metabolic process;cellular metabolic process;cellular nitrogen compound metabolic process;cellular process;metabolic process;nitrogen compound metabolic process;organic acid metabolic process;primary metabolic process;small molecule metabolic process	GO:0006082;GO:0006520;GO:0006725;GO:0006807;GO:0008152;GO:0009058;GO:0009308;GO:0009987;GO:0034641;GO:0042180;GO:0044237;GO:0044238;GO:0044281	SQ_A	EB_H	+	2.78888	2.57489	0.576625	0.744961	0.970746	0.68491	5	5	14.8335	14.7974	15.1488	15.2169	15.3925	15.0895	15.1137	15.0921	15.0797	15.4296	5	5	2.21225	2.00322	2.78888	3.05633	3.93995	1.27709	2.38267	2.57489	3.31985	3.99757	5
AT1G08260	DNA polymerase epsilon catalytic subunit	A0A1P8AV03;F4HW04	TIL1	NaN		NaN	NaN	NaN	NaN	NaN	NaN	NaN	NaN	biosynthetic process;cellular metabolic process;cellular nitrogen compound metabolic process;cellular process;DNA metabolic process;DNA repair;DNA replication;macromolecule metabolic process;metabolic process;nitrogen compound metabolic process;nucleobase-containing compound metabolic process;primary metabolic process;response to DNA damage stimulus;response to stimulus;response to stress	GO:0006139;GO:0006259;GO:0006260;GO:0006281;GO:0006807;GO:0006950;GO:0006974;GO:0008152;GO:0009058;GO:0009987;GO:0034641;GO:0043170;GO:0044237;GO:0044238;GO:0050896			+	1.83764	0.692136	0.503306	0.0387915	n.d.	n.d.	0	0	NaN	NaN	NaN	NaN	NaN	NaN	NaN	NaN	NaN	NaN	0	0	2.35144	2.44826	1.83764	1.47222	1.33433	0.70648	0.677793	0.755376	0.0621143	NaN	5
AT1G08270	vacuolar protein sorting-associated protein	F4HW05;Q9SGD4	AT1G08270	NaN		NaN	NaN	NaN	NaN	NaN	NaN	NaN	NaN	cellular component organization;cellular process;organelle organization;vacuole organization	GO:0006996;GO:0007033;GO:0009987;GO:0016043			+	0.85034	2.33213	0.199426	0.399862	n.d.	n.d.	0	0	NaN	NaN	NaN	NaN	NaN	NaN	NaN	NaN	NaN	NaN	0	0	0.85034	0.986761	1.04977	0.619308	0.226105	2.09583	3.51002	0.219349	2.732	2.33213	5
AT1G08280	Glycosyltransferase family 29 (sialyltransferase) family protein	Q9SGD2	AT1G08280	NaN		NaN	NaN	NaN	NaN	NaN	NaN	NaN	NaN	carbohydrate metabolic process;cellular metabolic process;cellular process;macromolecule metabolic process;macromolecule modification;metabolic process;primary metabolic process;protein glycosylation;protein metabolic process;protein modification process	GO:0005975;GO:0006464;GO:0006486;GO:0008152;GO:0009987;GO:0019538;GO:0043170;GO:0043412;GO:0044237;GO:0044238			+	2.97674	2.99554	0.235108	0.693772	n.d.	n.d.	0	0	NaN	NaN	NaN	NaN	NaN	NaN	NaN	NaN	NaN	NaN	0	0	2.74163	2.80642	2.97674	3.43797	3.58345	2.99554	3.68931	3.79059	2.44102	2.25653	5
AT1G08290	WIP domain protein 3	Q9SGD1	WIP3	NaN		NaN	NaN	NaN	NaN	NaN	NaN	NaN	NaN	biological regulation;biosynthetic process;cellular metabolic process;cellular nitrogen compound metabolic process;cellular process;macromolecule metabolic process;metabolic process;nitrogen compound metabolic process;nucleobase-containing compound metabolic process;primary metabolic process;RNA metabolic process	GO:0006139;GO:0006807;GO:0008152;GO:0009058;GO:0009987;GO:0016070;GO:0034641;GO:0043170;GO:0044237;GO:0044238;GO:0065007			+	0.38465	0.212731	0.144918	0	n.d.	n.d.	0	0	NaN	NaN	NaN	NaN	NaN	NaN	NaN	NaN	NaN	NaN	0	0	NaN	0.210923	0.529569	0.38465	NaN	NaN	NaN	0.212731	NaN	NaN	3
AT1G08300	no vein-like protein	A0A1P8ARF3;A0A1P8ARG1;F4HW09	NVL	NaN		NaN	NaN	NaN	NaN	NaN	NaN	NaN	NaN					+	2.1048	0.738277	0.117513	0.559265	n.d.	n.d.	0	0	NaN	NaN	NaN	NaN	NaN	NaN	NaN	NaN	NaN	NaN	0	0	2.22818	2.21644	1.99316	0.811341	NaN	0.0180729	NaN	NaN	0.738277	1.29754	4
AT1G08310	alpha/beta-Hydrolases superfamily protein	A0A1P8AWS9;A8MRK8;B3H6Y0	AT1G08310	NaN		NaN	NaN	NaN	NaN	NaN	NaN	NaN	NaN					+	NaN	0.273259	NaN	0.143119	n.d.	n.d.	0	0	NaN	NaN	NaN	NaN	NaN	NaN	NaN	NaN	NaN	NaN	0	0	NaN	NaN	NaN	NaN	NaN	NaN	NaN	0.130141	NaN	0.416378	0
AT1G08315	ARM repeat superfamily protein	Q0WNZ8	AT1G08315	NaN		NaN	NaN	NaN	NaN	NaN	NaN	NaN	NaN	cellular metabolic process;cellular process;macromolecule metabolic process;macromolecule modification;metabolic process;primary metabolic process;protein metabolic process;protein modification by small protein conjugation or removal;protein modification process	GO:0006464;GO:0008152;GO:0009987;GO:0019538;GO:0043170;GO:0043412;GO:0044237;GO:0044238;GO:0070647			+	1.90993	4.02783	0.428144	0.492241	n.d.	n.d.	0	0	NaN	NaN	NaN	NaN	NaN	NaN	NaN	NaN	NaN	NaN	0	0	1.72395	1.48178	1.90993	2.49638	2.9442	3.53559	3.26116	4.17953	4.02783	5.01474	5
AT1G08320	bZIP transcription factor family protein	Q93XM6	TGA9	NaN		NaN	NaN	NaN	NaN	NaN	NaN	NaN	NaN	biosynthetic process;cellular metabolic process;cellular nitrogen compound metabolic process;cellular process;macromolecule metabolic process;metabolic process;nitrogen compound metabolic process;nucleobase-containing compound metabolic process;primary metabolic process;RNA metabolic process	GO:0006139;GO:0006807;GO:0008152;GO:0009058;GO:0009987;GO:0016070;GO:0034641;GO:0043170;GO:0044237;GO:0044238			+	NaN	2.36252	NaN	0.663548	n.d.	n.d.	0	0	NaN	NaN	NaN	NaN	NaN	NaN	NaN	NaN	NaN	NaN	0	0	NaN	NaN	NaN	NaN	NaN	1.83775	2.36252	3.28613	1.63676	3.02606	0
AT1G08340	Rho GTPase activating protein with PAK-box/P21-Rho-binding domain-containing protein	Q6NKT5	AT1G08340	36.83	+	4	4	4	13.6	12.1282	11.7474	0.611778	0.0839663	biological regulation;cellular process;response to stimulus;signal transduction	GO:0007165;GO:0009987;GO:0050896;GO:0065007	SQ_A	EB_F	+	1.86823	2.65287	0.998758	0	0.99802	n.d.	5	1	11.5164	11.6602	12.1282	13.2755	14.1536	11.6634	11.7882	11.7474	11.2878	12.1925	5	5	0.869473	1.11778	1.86823	4.03382	6.07992	NaN	NaN	NaN	NaN	2.65287	5
AT1G08350	Endomembrane protein 70 protein family	A0A1P8AW75;F4HW17	AT1G08350	61.715	+	8	8	8	14.4	14.5806	15.0502	0.025568	0.069005	multi-organism process;response to biotic stimulus;response to stimulus	GO:0009607;GO:0050896;GO:0051704	SQ_C	EB_G	+	3.51809	4.01053	0.209869	0.183613	0.015578	-0.186123	5	5	14.6844	14.554	14.555	14.5806	14.5921	15.2196	15.0502	15.0918	14.9812	14.9021	5	5	3.48118	3.30822	3.51809	3.81457	3.84006	4.19415	3.83144	3.6459	4.01053	4.27198	5
AT1G08360	Ribosomal protein L1p/L10e family	Q8VZB9	AT1G08360	24.469	+	11	4	2	49.5	18.7128	18.9438	0.25403	0.125999	biosynthetic process;cellular metabolic process;cellular process;macromolecule metabolic process;metabolic process;primary metabolic process;protein metabolic process;translation	GO:0006412;GO:0008152;GO:0009058;GO:0009987;GO:0019538;GO:0043170;GO:0044237;GO:0044238	SQ_B	EB_C	+	8.68696	9.83186	0.0888109	0.238153	0.799902	0.0447616	5	5	18.9668	18.9242	18.7128	17.9065	17.7928	18.9438	18.8178	19.126	19.0218	18.6304	5	5	8.97678	8.75045	8.68696	8.27713	8.59815	10.07	9.83186	9.38755	9.87588	9.49672	5
AT1G08370	decapping 1	Q9SJF3	DCP1	40.61	+	11	11	11	33.5	17.1579	17.4494	0.0221424	0.060318	biological regulation;catabolic process;cellular metabolic process;cellular nitrogen compound metabolic process;cellular process;macromolecule metabolic process;metabolic process;mRNA metabolic process;mRNA processing;nitrogen compound metabolic process;nucleobase-containing compound metabolic process;primary metabolic process;RNA catabolic process;RNA metabolic process;RNA processing	GO:0006139;GO:0006396;GO:0006397;GO:0006401;GO:0006807;GO:0008152;GO:0009056;GO:0009987;GO:0016070;GO:0016071;GO:0034641;GO:0043170;GO:0044237;GO:0044238;GO:0065007	SQ_A	EB_G	+	4.54046	5.06177	0.32057	0.0646181	0.674217	-0.855909	5	5	17.0591	17.0818	17.18	17.1711	17.1579	17.5196	17.5043	17.4494	17.3891	17.3021	5	5	4.4357	4.21989	4.54046	4.88658	5.08988	5.06177	5.01742	4.9754	5.12639	5.61827	5
AT1G08380	photosystem I subunit O	Q949Q5	PSAO	NaN		NaN	NaN	NaN	NaN	NaN	NaN	NaN	NaN	cellular metabolic process;cellular process;generation of precursor metabolites and energy;metabolic process	GO:0006091;GO:0008152;GO:0009987;GO:0044237			+	9.94367	11.0121	0.406202	0.539918	n.d.	n.d.	0	0	NaN	NaN	NaN	NaN	NaN	NaN	NaN	NaN	NaN	NaN	0	0	9.3615	9.53747	10.0445	10.4271	9.94367	9.77534	10.9631	11.552	11.9991	11.0121	5
AT1G08390	recQ-mediated instability-like protein	A0A1P8AN39;Q8RX36	AT1G08390	NaN		NaN	NaN	NaN	NaN	NaN	NaN	NaN	NaN					+	3.40276	4.24862	0.12517	0.060235	n.d.	n.d.	0	0	NaN	NaN	NaN	NaN	NaN	NaN	NaN	NaN	NaN	NaN	0	0	3.40276	3.43236	3.65041	3.27759	2.68557	4.24534	4.24862	4.15414	4.30886	4.66424	5
AT1G08400	RINT-1 / TIP-1 family	Q8GXP1	AT1G08400	92.351	+	4	4	4	7.3	14.3081	14.5081	0.111664	0.083045	cellular process;establishment of localization;Golgi vesicle transport;protein transport;transport;vesicle-mediated transport	GO:0006810;GO:0009987;GO:0015031;GO:0016192;GO:0048193;GO:0051234	SQ_D	EB_G	+	2.14977	1.53495	0.0545094	0.331686	-0.445506	n.d.	5	4	14.1111	14.2574	14.4805	14.4197	14.3081	14.6093	14.5655	14.5081	14.425	14.3143	5	5	2.23876	2.14977	2.11946	2.21614	2.09526	1.9109	1.82238	1.24753	NaN	0.515657	5
AT1G08410	P-loop containing nucleoside triphosphate hydrolases superfamily protein	Q9SJF1	AT1G08410	66.742	+	16	11	11	30.1	15.7799	15.6226	0.267308	0.38697	anatomical structure development;cellular metabolic process;cellular nitrogen compound metabolic process;cellular process;developmental process;embryo development;macromolecule metabolic process;metabolic process;nitrogen compound metabolic process;nucleobase-containing compound metabolic process;primary metabolic process;ribosome biogenesis;RNA metabolic process;RNA processing;rRNA processing	GO:0006139;GO:0006364;GO:0006396;GO:0006807;GO:0008152;GO:0009790;GO:0009987;GO:0016070;GO:0032502;GO:0034641;GO:0042254;GO:0043170;GO:0044237;GO:0044238;GO:0048856	SQ_B	EB_G	+	3.06011	3.09791	0.234459	0.147456	0.744479	0.937537	5	5	16.0472	15.8619	15.7799	15.4219	15.1595	16.0626	15.7902	15.6226	15.2356	15.131	5	5	3.56594	3.50409	3.03537	2.82565	3.06011	3.62333	3.24537	3.09791	3.00527	2.92035	5
AT1G08420	BRI1 suppressor 1 (BSU1)-like 2	F4HW26;Q9SJF0	BSL2	108.08	+	38	38	10	46.7	18.2885	18.4448	0.0190868	0.00931931	biological regulation;cellular process;response to chemical stimulus;response to endogenous stimulus;response to stimulus;signal transduction	GO:0007165;GO:0009719;GO:0009987;GO:0042221;GO:0050896;GO:0065007	SQ_C	EB_H	+	3.18913	1.79525	0.0907192	0.0681124	-0.0530143	0.615553	5	5	18.3186	18.2694	18.2814	18.3098	18.2885	18.2115	18.3907	18.4542	18.4448	18.4482	5	5	3.18913	3.33739	3.21449	3.09841	2.43137	1.6331	1.72713	2.24324	1.79525	1.8258	5
AT1G08430	aluminum-activated malate transporter 1	Q9SJE9	ALMT1	NaN		NaN	NaN	NaN	NaN	NaN	NaN	NaN	NaN	biological regulation;cellular process;establishment of localization;ion transport;organic acid transport;response to chemical stimulus;response to stimulus;transmembrane transport;transport	GO:0006810;GO:0006811;GO:0009987;GO:0015849;GO:0042221;GO:0050896;GO:0051234;GO:0055085;GO:0065007			+	NaN	2.33946	NaN	0.587194	n.d.	n.d.	0	0	NaN	NaN	NaN	NaN	NaN	NaN	NaN	NaN	NaN	NaN	0	0	NaN	NaN	NaN	NaN	NaN	1.16981	1.75227	2.80976	2.33946	3.22368	0
AT1G08440	aluminum activated malate transporter family protein	Q9SJE8	AT1G08440	NaN		NaN	NaN	NaN	NaN	NaN	NaN	NaN	NaN	establishment of localization;organic acid transport;transport	GO:0006810;GO:0015849;GO:0051234			+	0.524782	NaN	0.115492	NaN	n.d.	n.d.	0	0	NaN	NaN	NaN	NaN	NaN	NaN	NaN	NaN	NaN	NaN	0	0	0.153534	0.524782	0.640275	0.295333	0.56954	NaN	NaN	NaN	NaN	NaN	5
AT1G08450	calreticulin 3	F4HW29;F4HW30;O04153	CRT3	43.594	+	16	16	16	46.2	17.846	17.2699	0.0620594	0.135534	biological regulation;cell death;cellular aromatic compound metabolic process;cellular metabolic process;cellular process;death;immune system process;macromolecule metabolic process;metabolic process;multi-organism process;pigment metabolic process;primary metabolic process;protein folding;protein metabolic process;response to biotic stimulus;response to stimulus;response to stress;secondary meta…	GO:0002376;GO:0006457;GO:0006725;GO:0006950;GO:0007165;GO:0008152;GO:0008219;GO:0009607;GO:0009987;GO:0016265;GO:0019538;GO:0019748;GO:0042440;GO:0043170;GO:0044237;GO:0044238;GO:0050896;GO:0051704;GO:0065007	SQ_B	EB_H	+	4.16317	4.49429	0.0929289	0.383227	-0.620156	0.796	5	5	17.9679	17.8655	17.846	17.7839	17.4595	16.7841	17.1344	17.2699	17.3776	17.4943	5	5	4.16317	4.1087	4.07024	4.49032	4.41085	4.11106	4.02511	4.66352	4.49429	5.13403	5
AT1G08460	histone deacetylase 8	A0A1P8AMF5;Q94EJ2	HDA08	NaN		NaN	NaN	NaN	NaN	NaN	NaN	NaN	NaN	biological regulation;biosynthetic process;cellular metabolic process;cellular nitrogen compound metabolic process;cellular process;macromolecule metabolic process;metabolic process;nitrogen compound metabolic process;nucleobase-containing compound metabolic process;primary metabolic process;RNA metabolic process	GO:0006139;GO:0006807;GO:0008152;GO:0009058;GO:0009987;GO:0016070;GO:0034641;GO:0043170;GO:0044237;GO:0044238;GO:0065007			+	3.43786	4.81907	0.0474777	0.0332379	n.d.	n.d.	0	0	NaN	NaN	NaN	NaN	NaN	NaN	NaN	NaN	NaN	NaN	0	0	3.43786	3.37667	3.48478	3.39038	3.97968	4.80182	4.72116	4.81907	4.95038	4.85231	5
AT1G08465	Plant-specific transcription factor YABBY family protein	Q9XFB0	YAB2	NaN		NaN	NaN	NaN	NaN	NaN	NaN	NaN	NaN	biological regulation;cellular process;developmental process;multicellular organismal development;multicellular organismal process	GO:0007275;GO:0009987;GO:0032501;GO:0032502;GO:0065007			+	4.93691	4.59393	0.171301	0.509563	n.d.	n.d.	0	0	NaN	NaN	NaN	NaN	NaN	NaN	NaN	NaN	NaN	NaN	0	0	4.76561	4.7389	4.9866	5.24015	4.93691	3.16272	4.08436	4.96635	4.59393	5.24382	5
AT1G08470	strictosidine synthase-like 3	Q8VWF6	SSL3	44.036	+	17	16	16	45.6	17.9116	18.6572	0.222704	0.0234489	biosynthetic process;metabolic process	GO:0008152;GO:0009058	SQ_A	EB_H	+	4.77965	5.76389	0.477365	0.335439	0.990002	-0.329446	5	5	17.6889	17.7991	17.9116	18.3309	18.4208	18.3219	18.6479	18.6806	18.6572	18.7966	5	5	4.30228	4.48845	4.77965	5.49636	5.46298	6.09933	6.41891	5.72896	5.22977	5.76389	5
AT1G08480	succinate dehydrogenase subunit	Q941A6	SDH6	15.812	+	4	4	4	32.4	17.7334	17.9838	0.173569	0.133917	catabolic process;cellular metabolic process;cellular process;cofactor metabolic process;metabolic process	GO:0008152;GO:0009056;GO:0009987;GO:0044237;GO:0051186	SQ_A	EB_G	+	6.70364	8.21905	0.216483	0.187956	0.542922	0.497247	5	5	17.613	17.5391	17.7334	17.9069	18.0968	18.1154	18.1696	17.9838	17.7665	17.8499	5	5	6.70364	6.48716	6.97827	6.59173	6.96444	8.40701	8.28674	7.84745	8.21905	7.67617	5
AT1G08490	chloroplastic NIFS-like cysteine desulfurase	Q93WX6	CPNIFS	50.485	+	11	11	11	27.4	15.883	15.8586	0.154289	0.0588102	amine metabolic process;biosynthetic process;cellular amino acid metabolic process;cellular ketone metabolic process;cellular metabolic process;cellular nitrogen compound metabolic process;cellular process;cofactor metabolic process;macromolecule metabolic process;macromolecule modification;metabolic process;nitrogen compound metabolic process;organic acid metabolic process;primary metabolic proc…	GO:0006082;GO:0006464;GO:0006520;GO:0006790;GO:0006807;GO:0008152;GO:0009058;GO:0009308;GO:0009987;GO:0019538;GO:0034641;GO:0042180;GO:0042221;GO:0043170;GO:0043412;GO:0044237;GO:0044238;GO:0044281;GO:0050896;GO:0051186	SQ_A	EB_H	+	4.40618	3.86963	0.13876	0.26712	-0.668392	-0.451672	5	5	15.6711	15.8266	15.883	16.0863	16.0373	15.6962	15.8225	15.8586	15.9174	16.005	5	5	4.42117	4.40618	4.54494	4.24716	4.09476	3.86963	4.13675	4.16439	3.28076	3.64937	5
AT1G08500	early nodulin-like protein 18	O82083	ENODL18	24.904	+	1	1	1	6.1	11.0321	11.308	0.231365	0.405413			SQ_D	EB_H	+	1.07581	2.75641	0.911898	0.359849	n.d.	0.97685	3	5	10.7236	11.2634	11.0321	12.0858	10.858	10.02	10.9026	11.308	11.5332	11.9048	5	5	NaN	NaN	1.07581	1.98771	0.063449	0.973221	2.39657	2.82051	2.75641	3.83221	3
AT1G08510	fatty acyl-ACP thioesterases B	Q9SJE2	FATB	45.687	+	11	11	11	27.4	15.6969	15.3747	0.251743	0.085557	biosynthetic process;cellular ketone metabolic process;cellular lipid metabolic process;cellular metabolic process;cellular process;lipid metabolic process;metabolic process;organic acid metabolic process;primary metabolic process;small molecule metabolic process	GO:0006082;GO:0006629;GO:0008152;GO:0009058;GO:0009987;GO:0042180;GO:0044237;GO:0044238;GO:0044255;GO:0044281	SQ_A	EB_H	+	6.49485	5.09588	0.442943	0.219967	0.982247	0.946943	5	5	15.4355	15.4226	15.6969	15.9131	15.9487	15.2891	15.3747	15.3695	15.4771	15.6625	5	5	6.05191	6.11203	6.49485	7.18766	7.06914	4.94475	4.86773	5.09588	5.31585	5.68731	5
AT1G08520	ALBINA 1	Q9SJE1	ALB1	83.283	+	37	37	37	44.3	19.3541	19.2478	0.170069	0.105072	biosynthetic process;cellular metabolic process;cellular nitrogen compound metabolic process;cellular process;cofactor metabolic process;heterocycle metabolic process;metabolic process;nitrogen compound metabolic process;photosynthesis;pigment metabolic process	GO:0006807;GO:0008152;GO:0009058;GO:0009987;GO:0015979;GO:0034641;GO:0042440;GO:0044237;GO:0046483;GO:0051186	SQ_D	EB_H	+	5.82786	5.01478	0.153829	0.39223	-0.0311981	0.91254	5	5	19.1064	19.3422	19.5242	19.5499	19.3541	18.7208	19.1558	19.3528	19.3977	19.2478	5	5	5.89414	5.82786	5.67403	5.98195	5.41133	4.23439	5.01478	5.40701	5.4787	4.72809	5
AT1G08530	chitinase-like protein	A0A1P8ARK6;A0A1P8ARM9;Q0WNC2	AT1G08530	27.015	+	3	3	3	17.5	14.0636	14.6647	0.0371637	0.363791			SQ_A	EB_H	+	4.21939	4.52553	0.156552	0.273957	0.325627	0.808301	5	5	14.1008	13.9314	14.0335	14.0636	14.19	14.0881	14.3009	14.6647	15.0038	15.0962	5	5	3.74679	3.99584	4.21939	4.31646	4.37594	4.25157	4.16692	4.75812	4.52553	4.82465	5
AT1G08540	RNApolymerase sigma subunit 2	O22056	SIG2	64.053	+	2	2	2	4	13.6282	13.1153	0.0503721	0.0935688	biosynthetic process;cellular component organization;cellular metabolic process;cellular nitrogen compound metabolic process;cellular process;macromolecule metabolic process;metabolic process;nitrogen compound metabolic process;nucleobase-containing compound metabolic process;organelle organization;plastid organization;primary metabolic process;response to abiotic stimulus;response to stimulus;RN…	GO:0006139;GO:0006352;GO:0006399;GO:0006807;GO:0006996;GO:0008152;GO:0009058;GO:0009628;GO:0009657;GO:0009987;GO:0016043;GO:0016070;GO:0034641;GO:0043170;GO:0044237;GO:0044238;GO:0050896	SQ_B	EB_C	+	5.18512	3.91066	0.130944	0.125203	0.305824	0.383089	5	5	13.63	13.6282	13.6786	13.4095	13.08	13.1153	13.1314	13.2088	12.9568	12.9275	5	5	5.12286	5.18512	5.35117	5.48395	5.05417	3.39094	3.95094	4.03587	3.91066	3.49457	5
AT1G08550	non-photochemical quenching 1	Q39249	NPQ1	52.017	+	16	16	16	43.9	17.9499	17.5752	0.403458	0.0206547	cellular ketone metabolic process;cellular lipid metabolic process;cellular metabolic process;cellular process;cofactor metabolic process;heterocycle metabolic process;lipid metabolic process;metabolic process;nitrogen compound metabolic process;organic acid metabolic process;primary metabolic process;response to abiotic stimulus;response to heat;response to stimulus;response to stress;small mole…	GO:0006082;GO:0006629;GO:0006807;GO:0006950;GO:0008152;GO:0009408;GO:0009628;GO:0009987;GO:0042180;GO:0044237;GO:0044238;GO:0044255;GO:0044281;GO:0046483;GO:0050896;GO:0051186	SQ_A	EB_H	+	4.57025	2.51442	0.197808	0.208103	0.913897	0.884281	5	5	17.5464	17.7029	17.9499	18.4419	18.8278	17.3134	17.5599	17.5958	17.5752	17.6228	5	5	4.25053	4.3097	4.57025	4.76806	4.72467	1.81139	2.67268	2.30632	2.51442	2.78793	5
AT1G08560	syntaxin of plants 111	Q42374	SYP111	35.274	+	7	7	7	19.4	14.1946	14.6839	0.168846	0.299297	cell cycle;cell division;cellular component organization;cellular membrane organization;cellular process;establishment of localization;exocytosis;membrane docking;membrane fusion;membrane organization;organelle fusion;organelle organization;protein transport;secretion;transport;vesicle organization;vesicle-mediated transport	GO:0006810;GO:0006887;GO:0006996;GO:0007049;GO:0009987;GO:0015031;GO:0016043;GO:0016044;GO:0016050;GO:0016192;GO:0022406;GO:0046903;GO:0048284;GO:0051234;GO:0051301;GO:0061024;GO:0061025	SQ_C	EB_G	+	6.03702	9.4963	0.374147	0.626322	0.939202	0.969905	5	5	14.4898	14.3634	14.1131	13.774	14.1946	15.0479	14.6839	14.7233	14.3846	13.895	5	5	6.61816	6.41116	6.03702	3.78577	6.03094	10.4698	10.1226	9.4963	8.95097	7.37131	5
AT1G08570	atypical CYS HIS rich thioredoxin 4	A8MQQ7;O64654	ACHT4	19.372	+	2	2	2	15.3	10.5357	10.4404	0.618429	0.279758	biological regulation;cellular homeostasis;cellular metabolic process;cellular process;glycerol ether metabolic process;homeostatic process;macromolecule metabolic process;metabolic process;primary metabolic process;protein folding;protein metabolic process;response to chemical stimulus;response to oxidative stress;response to stimulus;response to stress;small molecule metabolic process;sulfur co…	GO:0006457;GO:0006662;GO:0006790;GO:0006950;GO:0006979;GO:0008152;GO:0009987;GO:0019538;GO:0019725;GO:0042221;GO:0042592;GO:0043170;GO:0044237;GO:0044238;GO:0044281;GO:0050896;GO:0065007	SQ_A	EB_F	+	5.74621	5.99031	0.32089	0.321938	0.86971	0.466641	5	5	9.91725	10.5357	10.3315	11.2085	11.2159	10.4404	10.4381	10.7201	10.0985	11.1286	5	5	5.48828	5.42532	5.74621	6.16231	6.2419	5.15678	5.66837	5.99031	6.2995	6.76873	5
AT1G08580	hypothetical protein	Q9FRS7	AT1G08580	14.053	+	4	4	4	39.8	14.9257	14.6743	0.412457	0.315442			SQ_B	EB_G	+	6.31754	5.95311	0.140754	0.356266	0.616013	0.865457	5	5	15.4798	15.1808	14.9257	14.5132	14.0232	15.0254	14.7186	14.6743	14.3589	14.3312	5	5	6.45829	6.31754	6.35957	5.58634	6.11033	7.14984	6.30938	5.7056	5.95311	5.21001	5
AT1G08590	Leucine-rich receptor-like protein kinase family protein	Q9FRS6	AT1G08590	NaN		NaN	NaN	NaN	NaN	NaN	NaN	NaN	NaN	anatomical structure development;biological regulation;cell differentiation;cellular metabolic process;cellular process;developmental process;macromolecule metabolic process;macromolecule modification;metabolic process;phosphorus metabolic process;primary metabolic process;protein metabolic process;protein modification process;protein phosphorylation;response to chemical stimulus;response to endo…	GO:0006464;GO:0006468;GO:0006793;GO:0007165;GO:0008152;GO:0009719;GO:0009987;GO:0019538;GO:0030154;GO:0032502;GO:0042221;GO:0043170;GO:0043412;GO:0044237;GO:0044238;GO:0048856;GO:0050896;GO:0065007			+	0.318596	NaN	0.0371769	NaN	n.d.	n.d.	0	0	NaN	NaN	NaN	NaN	NaN	NaN	NaN	NaN	NaN	NaN	0	0	NaN	NaN	0.281419	0.355773	NaN	NaN	NaN	NaN	NaN	NaN	2
AT1G08600	P-loop containing nucleoside triphosphate hydrolases superfamily protein	F4HW51	ATRX	165.91	+	17	17	17	11.5	16.3418	16.5529	0.0337448	0.146555	biological regulation;biosynthetic process;cellular component organization;cellular metabolic process;cellular nitrogen compound metabolic process;cellular process;chromatin modification;chromatin organization;chromosome organization;DNA metabolic process;DNA repair;macromolecule metabolic process;metabolic process;nitrogen compound metabolic process;nucleobase-containing compound metabolic proce…	GO:0006139;GO:0006259;GO:0006281;GO:0006325;GO:0006807;GO:0006950;GO:0006974;GO:0006996;GO:0008152;GO:0009058;GO:0009987;GO:0016043;GO:0016070;GO:0016568;GO:0034641;GO:0043170;GO:0044237;GO:0044238;GO:0050896;GO:0051276;GO:0065007	SQ_B	EB_H	+	3.48684	1.39479	0.226247	0.18694	0.939654	-0.257495	5	5	16.3853	16.3544	16.308	16.3418	16.184	16.4064	16.5293	16.5529	16.8596	16.9404	5	5	3.71308	3.75909	3.40246	3.48684	3.09714	1.39479	1.31311	1.58173	1.58338	1.13242	5
AT1G08610	Pentatricopeptide repeat (PPR) superfamily protein	Q9FRS4	AT1G08610	NaN		NaN	NaN	NaN	NaN	NaN	NaN	NaN	NaN					+	2.12186	1.94844	0.593076	0.423897	n.d.	n.d.	0	0	NaN	NaN	NaN	NaN	NaN	NaN	NaN	NaN	NaN	NaN	0	0	2.7418	2.65518	2.12186	1.52879	1.46028	2.54673	2.37234	1.72014	1.94844	1.40563	5
AT1G08620	Transcription factor jumonji (jmj) family protein / zinc finger (C5HC2 type) family protein	A0A1P8AMS3;C0SUT9	PKDM7D	134.99	+	4	4	4	3.6	14.0197	11.8171	1.23751	0.214649	biological regulation;biosynthetic process;cellular component organization;cellular metabolic process;cellular nitrogen compound metabolic process;cellular process;chromatin modification;chromatin organization;chromosome organization;macromolecule metabolic process;metabolic process;nitrogen compound metabolic process;nucleobase-containing compound metabolic process;organelle organization;primary…	GO:0006139;GO:0006325;GO:0006807;GO:0006996;GO:0008152;GO:0009058;GO:0009987;GO:0016043;GO:0016070;GO:0016568;GO:0034641;GO:0043170;GO:0044237;GO:0044238;GO:0051276;GO:0065007	SQ_A	EB_F	+	3.62047	1.87906	0.0892487	0.164148	-0.791365	0.242565	5	5	12.7245	13.3402	14.0197	15.2572	15.3164	11.8171	12.3165	11.6025	11.6366	12.5518	5	5	3.77918	3.70972	3.62047	3.5729	3.12426	1.87906	1.71491	2.43124	1.79799	2.58849	5
AT1G08630	threonine aldolase 1	A0A1P8ASQ3;Q8RXU4	THA1	38.942	+	14	14	13	51.1	16.8681	18.5566	0.0242481	0.265173	amine metabolic process;biosynthetic process;catabolic process;cellular amino acid metabolic process;cellular ketone metabolic process;cellular metabolic process;cellular nitrogen compound metabolic process;cellular process;metabolic process;nitrogen compound metabolic process;organic acid metabolic process;primary metabolic process;small molecule metabolic process	GO:0006082;GO:0006520;GO:0006807;GO:0008152;GO:0009056;GO:0009058;GO:0009308;GO:0009987;GO:0034641;GO:0042180;GO:0044237;GO:0044238;GO:0044281	SQ_A	EB_G	+	4.1948	7.49137	0.11852	0.341253	0.9484	-0.88726	5	5	16.8438	16.7377	16.8681	16.8877	17.4082	18.8214	18.8217	18.5566	18.2384	18.1153	5	5	4.25498	4.1948	4.01856	4.07628	5.58193	7.1364	7.15011	7.49137	7.61549	8.55856	5
AT1G08640	Chloroplast J-like domain 1	Q93WG3	CJD1	32.902	+	4	4	4	17.7	15.8475	15.7067	0.244358	0.572758	cellular ketone metabolic process;cellular lipid metabolic process;cellular metabolic process;cellular process;lipid metabolic process;metabolic process;organic acid metabolic process;primary metabolic process;small molecule metabolic process	GO:0006082;GO:0006629;GO:0008152;GO:0009987;GO:0042180;GO:0044237;GO:0044238;GO:0044255;GO:0044281	SQ_C	EB_H	+	5.6033	5.24214	0.24535	0.0774627	0.655168	-0.358101	5	5	16.0919	16.2039	15.633	15.5984	15.8475	14.9641	15.1346	15.7067	16.2795	16.3754	5	5	5.80068	5.84865	5.6033	4.83358	4.85566	5.04029	5.31254	5.24214	5.3196	4.62199	5
AT1G08650	phosphoenolpyruvate carboxylase kinase 1	F4HXN6;Q9SPK4	PPCK1	NaN		NaN	NaN	NaN	NaN	NaN	NaN	NaN	NaN	biological regulation;cellular metabolic process;cellular process;macromolecule metabolic process;macromolecule modification;metabolic process;peptidyl-amino acid modification;phosphorus metabolic process;primary metabolic process;protein metabolic process;protein modification process;protein phosphorylation;response to abiotic stimulus;response to chemical stimulus;response to endogenous stimulu…	GO:0006464;GO:0006468;GO:0006793;GO:0007165;GO:0008152;GO:0009628;GO:0009719;GO:0009987;GO:0018193;GO:0019538;GO:0042221;GO:0043170;GO:0043412;GO:0044237;GO:0044238;GO:0050896;GO:0065007			+	4.99199	4.90098	0.137687	0.0824866	n.d.	n.d.	0	0	NaN	NaN	NaN	NaN	NaN	NaN	NaN	NaN	NaN	NaN	0	0	5.00597	4.79867	4.99199	5.12967	4.34369	4.46568	4.94336	4.81849	4.90098	5.84099	5
AT1G08660	MALE GAMETOPHYTE DEFECTIVE 2	A0A1P8AM36;F4HXN8;Q8VZJ0	MGP2	54.216	+	17	17	17	39.7	16.9858	17.1383	0.163042	0.133095	anatomical structure morphogenesis;carbohydrate metabolic process;cell growth;cell morphogenesis;cellular component morphogenesis;cellular component organization;cellular metabolic process;cellular process;developmental process;growth;macromolecule metabolic process;macromolecule modification;metabolic process;multicellular organismal process;primary metabolic process;protein glycosylation;protei…	GO:0000902;GO:0005975;GO:0006464;GO:0006486;GO:0008152;GO:0009653;GO:0009987;GO:0016043;GO:0016049;GO:0019538;GO:0032501;GO:0032502;GO:0032989;GO:0040007;GO:0043170;GO:0043412;GO:0044237;GO:0044238	SQ_A	EB_H	+	5.20859	5.01336	0.0558524	0.196952	-0.884419	0.921803	5	5	16.8157	16.9704	16.9858	17.1682	17.1488	16.9296	17.0052	17.1383	17.2132	17.2758	5	5	5.26444	5.25877	5.20859	4.90233	4.77584	4.46415	4.81641	5.18082	5.01336	5.45334	5
AT1G08680	ARF GAP-like zinc finger-containing protein ZIGA4	A0A1P8ANR5;F4HXP0;Q8RXE7	ZIGA4	64.506	+	18	18	18	36	16.7158	16.7776	0.0600376	0.0449677			SQ_B	EB_H	+	3.75419	3.87232	0.146904	0.0825117	0.673036	0.477208	5	5	16.7158	16.7759	16.8511	16.7127	16.5936	16.6476	16.8491	16.8226	16.7632	16.7776	5	5	3.86375	3.90109	3.75419	3.60207	3.47823	3.36625	3.5587	3.87232	3.95483	3.91778	5
AT1G08695	SCR-like 3	P82622	SCRL3	NaN		NaN	NaN	NaN	NaN	NaN	NaN	NaN	NaN	biological regulation;cell killing;cellular process;killing of cells of other organism;multi-organism process;response to biotic stimulus;response to stimulus;response to stress;signal transduction	GO:0001906;GO:0006950;GO:0007165;GO:0009607;GO:0009987;GO:0031640;GO:0050896;GO:0051704;GO:0065007			+	NaN	0.952356	NaN	0	n.d.	n.d.	0	0	NaN	NaN	NaN	NaN	NaN	NaN	NaN	NaN	NaN	NaN	0	0	NaN	NaN	NaN	NaN	NaN	NaN	NaN	NaN	0.952356	NaN	0
AT1G08700	Presenilin-1	O64668	PS1	49.308	+	4	4	4	13.2	12.8755	13.057	0.0616322	0.057127	biological regulation;cellular process;macromolecule metabolic process;metabolic process;primary metabolic process;protein metabolic process;proteolysis;response to stimulus;signal transduction	GO:0006508;GO:0007165;GO:0008152;GO:0009987;GO:0019538;GO:0043170;GO:0044238;GO:0050896;GO:0065007	SQ_A	EB_G	+	4.58285	6.29216	0.18351	0.0814362	0.962787	-0.0505804	5	5	12.8755	12.8045	12.8436	12.9372	13.0051	13.1555	13.057	12.9999	12.8999	13.0579	5	5	4.51093	4.39934	4.58285	4.90256	5.37411	6.12099	6.32547	5.87542	6.29216	6.37359	5
AT1G08710	F-box family protein	Q9CAZ0	AT1G08710	NaN		NaN	NaN	NaN	NaN	NaN	NaN	NaN	NaN	cellular metabolic process;cellular process;macromolecule metabolic process;macromolecule modification;metabolic process;primary metabolic process;protein metabolic process;protein modification by small protein conjugation or removal;protein modification process	GO:0006464;GO:0008152;GO:0009987;GO:0019538;GO:0043170;GO:0043412;GO:0044237;GO:0044238;GO:0070647			+	3.53264	1.91833	0.168892	0.270278	n.d.	n.d.	0	0	NaN	NaN	NaN	NaN	NaN	NaN	NaN	NaN	NaN	NaN	0	0	3.70153	3.60941	3.53264	3.20473	3.16393	0.793236	1.44708	1.91833	2.15363	2.18861	5
AT1G08720	Protein kinase superfamily protein	A0A1P8AUW3;Q9FPR3	EDR1	100.55	+	17	16	15	24.5	15.9482	16.0532	0.0518227	0.0889311	biological regulation;cell death;cellular metabolic process;cellular process;death;macromolecule metabolic process;macromolecule modification;metabolic process;multi-organism process;phosphorus metabolic process;primary metabolic process;protein metabolic process;protein modification process;protein phosphorylation;regulation of protein modification process;response to abiotic stimulus;response t…	GO:0006464;GO:0006468;GO:0006793;GO:0006950;GO:0007165;GO:0008152;GO:0008219;GO:0009607;GO:0009628;GO:0009719;GO:0009987;GO:0016265;GO:0019538;GO:0031399;GO:0042221;GO:0043170;GO:0043412;GO:0044237;GO:0044238;GO:0050896;GO:0051704;GO:0065007	SQ_A	EB_G	+	2.8421	2.20758	0.118574	0.205065	0.784132	-0.983508	5	5	15.8964	15.9029	15.9482	16.073	16.0798	16.1187	16.2	16.0532	15.9642	15.8564	5	5	2.8421	2.72243	2.7052	2.96067	2.92049	2.00252	1.74806	2.20758	2.35051	2.90954	5
AT1G08750	Peptidase C13 family	Q8GYI6	AT1G08750	44.542	+	8	8	8	18.6	15.8689	16.1359	0.0262403	0.0404339	cellular metabolic process;cellular process;macromolecule metabolic process;macromolecule modification;metabolic process;primary metabolic process;protein metabolic process;protein modification process	GO:0006464;GO:0008152;GO:0009987;GO:0019538;GO:0043170;GO:0043412;GO:0044237;GO:0044238	SQ_A	EB_C	+	4.15745	4.57344	0.0433254	0.381602	0.852822	-0.80283	5	5	15.8444	15.8689	15.8427	15.9038	15.9178	16.1011	16.1359	16.2129	16.1763	16.0832	5	5	4.15745	4.11413	4.14819	4.23439	4.31984	4.95504	4.68904	4.18624	4.17801	4.57344	5
AT1G08760	GPI-anchored adhesin-like protein%2C putative (DUF936)	Q9FRR2	AT1G08760	80.748	+	13	13	13	18.4	15.3436	15.3949	0.124963	0.281996			SQ_A	EB_G	+	3.95741	2.5923	0.107958	0.0694885	0.74327	-0.607626	5	5	15.2002	15.34	15.3436	15.4686	15.6226	15.6769	15.6181	15.3949	15.0282	14.8656	5	5	3.95741	3.84945	3.92619	4.2212	4.17847	2.61329	2.52281	2.5923	2.51648	2.99093	5
AT1G08770	prenylated RAB acceptor 1.E	Q9FRR1	PRA1.E	22.415	+	3	3	3	16.7	13.9121	14.7924	0.0729342	0.0438633	cellular process;establishment of localization;transport;vesicle-mediated transport	GO:0006810;GO:0009987;GO:0016192;GO:0051234	SQ_A	EB_E	+	4.16989	5.72727	0.420112	0.279136	0.781128	-0.431491	5	5	13.8705	13.9121	13.8391	13.9913	14.5637	14.7485	14.7924	14.9223	15.1455	14.7708	5	5	3.59577	3.74978	4.16989	4.31177	4.68383	6.74783	6.3234	5.52461	5.72727	5.44814	5
AT1G08780	ABI3-interacting protein 3	Q9M4B5	AIP3	14.88	+	5	5	5	40.3	15.2361	14.9908	0.112638	0.463046	cellular metabolic process;cellular process;macromolecule metabolic process;metabolic process;primary metabolic process;protein folding;protein metabolic process	GO:0006457;GO:0008152;GO:0009987;GO:0019538;GO:0043170;GO:0044237;GO:0044238	SQ_B	EB_H	+	5.56949	6.34938	0.0638571	0.10028	0.727004	-0.781023	5	5	15.4961	15.4086	15.2361	15.1389	15.1235	14.5277	14.7385	14.9908	15.4602	15.5093	5	5	5.63335	5.61173	5.48601	5.38675	5.56949	6.93433	6.34938	6.48419	6.2491	6.29523	5
AT1G08800	myosin-binding protein (Protein of unknown function%2C DUF593)	F4HXQ7	AT1G08800	125.43	+	9	9	9	9.1	13.7628	14.4172	0.511899	0.0596037			SQ_A	EB_C	+	3.26836	0.762566	0.507298	0.385821	0.901689	0.495546	5	5	13.2509	13.4963	13.7628	14.4063	14.8073	14.3576	14.6878	14.463	14.4172	14.1417	5	5	2.64263	2.96175	3.26836	4.14386	3.77566	1.5772	1.20858	0.762566	0.736181	0.376745	5
AT1G08810	myb domain protein 60	Q3E6Y6;Q8GYP5	MYB60	22.637	+	1	1	1	6.1	11.4779	12.2468	0.321199	0.4975	biological regulation;cellular process;response to abiotic stimulus;response to chemical stimulus;response to endogenous stimulus;response to stimulus;response to stress;stomatal movement	GO:0006950;GO:0009628;GO:0009719;GO:0009987;GO:0010118;GO:0042221;GO:0050896;GO:0065007	SQ_A	EB_G	+	5.17099	3.86094	0.173387	0.701659	0.836339	0.884652	5	5	11.2428	11.1567	11.4779	11.9085	11.8872	12.8506	12.2468	11.3121	12.1182	12.7443	5	5	4.13818	4.46922	5.21233	5.17099	5.34438	4.6701	3.15928	2.78208	3.86094	4.14363	5
AT1G08820	vamp/synaptobrevin-associated protein 27-2	B9DHD7	VAP27-2	43.269	+	21	21	21	52.3	18.1173	18.8004	0.133219	0.0115318	establishment of localization;transport;viral reproduction	GO:0006810;GO:0016032;GO:0051234	SQ_A	EB_G	+	5.59377	5.32579	0.270641	0.155254	0.951335	-0.915195	5	5	17.9841	17.9732	18.1173	18.1806	18.4788	18.9882	18.7987	18.812	18.8004	18.6656	5	5	5.32313	5.32368	5.59377	6.081	6.39918	5.02973	5.17053	5.32579	5.36672	5.64886	5
AT1G08830	copper/zinc superoxide dismutase 1	P24704	CSD1	15.098	+	5	4	4	31.6	17.4671	17.8407	0.0257645	0.267521	biological regulation;cellular metabolic process;cellular process;gene silencing;metabolic process;multi-organism process;regulation of gene expression, epigenetic;response to abiotic stimulus;response to biotic stimulus;response to chemical stimulus;response to osmotic stress;response to oxidative stress;response to stimulus;response to stress	GO:0006950;GO:0006970;GO:0006979;GO:0008152;GO:0009607;GO:0009628;GO:0009987;GO:0016458;GO:0040029;GO:0042221;GO:0044237;GO:0050896;GO:0051704;GO:0065007	SQ_C	EB_G	+	9.28472	8.6989	0.30987	0.439055	-0.63844	0.979567	5	5	17.5447	17.4929	17.428	17.4671	17.4659	18.3333	18.0297	17.8407	17.5573	17.5732	5	5	8.92512	8.87988	9.28472	9.48742	9.59459	9.8364	9.28667	8.6989	8.48408	8.25985	5
AT1G08840	DNA replication helicase	A0A1P8ASU0;A0A1P8ASV1;A0A1P8ASY1;F4HXR5;F4HXR6	emb2411	NaN		NaN	NaN	NaN	NaN	NaN	NaN	NaN	NaN	cellular metabolic process;cellular nitrogen compound metabolic process;cellular process;DNA metabolic process;macromolecule metabolic process;metabolic process;nitrogen compound metabolic process;nucleobase-containing compound metabolic process;primary metabolic process	GO:0006139;GO:0006259;GO:0006807;GO:0008152;GO:0009987;GO:0034641;GO:0043170;GO:0044237;GO:0044238			+	1.87175	NaN	0.397303	NaN	n.d.	n.d.	0	0	NaN	NaN	NaN	NaN	NaN	NaN	NaN	NaN	NaN	NaN	0	0	2.19821	2.26905	1.87175	0.810409	0.172068	NaN	NaN	NaN	NaN	NaN	5
AT1G08845	Ribosomal L18p/L5e family protein	F4HXR7;Q8GW22	AT1G08845	NaN		NaN	NaN	NaN	NaN	NaN	NaN	NaN	NaN	biosynthetic process;cellular metabolic process;cellular process;macromolecule metabolic process;metabolic process;primary metabolic process;protein metabolic process;translation	GO:0006412;GO:0008152;GO:0009058;GO:0009987;GO:0019538;GO:0043170;GO:0044237;GO:0044238			+	3.19764	4.77705	0.103205	0.290474	n.d.	n.d.	0	0	NaN	NaN	NaN	NaN	NaN	NaN	NaN	NaN	NaN	NaN	0	0	3.37208	3.09443	3.16715	3.19764	3.66562	5.33629	4.77705	4.64558	5.06752	4.11761	5
AT1G08860	Calcium-dependent phospholipid-binding Copine family protein	Q5XQC7	BON3	64.201	+	11	11	11	22.3	15.02	16.4313	0.0548906	0.252853	biological regulation;response to stimulus;response to stress	GO:0006950;GO:0050896;GO:0065007	SQ_A	EB_G	+	1.86908	5.09943	0.126616	0.201786	0.970966	-0.388437	5	5	14.8793	15.02	14.9651	15.0626	15.526	16.6717	16.6842	16.4313	16.1227	15.6823	5	5	1.74247	1.83566	1.86908	2.32323	3.1568	5.30122	5.02659	5.09943	4.86773	5.49223	5
AT1G08880	Histone superfamily protein	O04848	H2AXA	NaN		NaN	NaN	NaN	NaN	NaN	NaN	NaN	NaN					+	6.71441	8.61399	0.0843234	0.528455	n.d.	n.d.	0	0	NaN	NaN	NaN	NaN	NaN	NaN	NaN	NaN	NaN	NaN	0	0	6.79874	6.71441	6.68256	6.33219	7.03309	9.41942	9.15146	8.61399	8.22474	8.08553	5
AT1G08890	Major facilitator superfamily protein	Q9SCW7	AT1G08890	NaN		NaN	NaN	NaN	NaN	NaN	NaN	NaN	NaN	carbohydrate transport;cellular process;establishment of localization;hydrogen transport;ion transport;transmembrane transport;transport	GO:0006810;GO:0006811;GO:0006818;GO:0008643;GO:0009987;GO:0051234;GO:0055085			+	1.09733	0.324104	0.586977	0.15637	n.d.	n.d.	0	0	NaN	NaN	NaN	NaN	NaN	NaN	NaN	NaN	NaN	NaN	0	0	NaN	0.124165	0.640348	1.5543	1.8143	NaN	0.167735	0.324104	NaN	1.27699	4
[truncated: 21,853 more rows]
[truncated: 1 more columns]

## Sheet: GOBP enrichment
table_S3: Developmental series silique/seed
[truncated: 87 more rows]

## Sheet: p-Silique-Seed
table_S3: Developmental series silique/seed
[truncated: 4,871 more rows]

## Sheet: GOBP correlation
table_S3: Developmental series silique/seed
[truncated: 131 more rows]
